# Supplementary material for: Tracing active members in microbial communities by BONCAT and click chemistry-based enrichment of newly synthesized proteins
Source: ISME Commun. 2024 Dec 4;4(1):ycae153. doi: 10.1093/ismeco/ycae153 (PMC11683836; doi:10.1093/ismeco/ycae153)
Supplement: Supplementary_table_2_Protein_data_testsystem_ycae153 [file supplementary_table_2_protein_data_testsystem_ycae153.xlsx]

## Sheet: Introduction
Table	Explaination
Raw_all	The table contains all identified proteins of the samples used in the analysis with the specified search parameters.
Summary	This table provides an overview of the number of identified proteins (with at least 2 spectra) and the number of spectra of each sample. In addition, the proteins were grouped according to their taxonomy. "E. coli" means all proteins with the taxonomy E. coli. "Yeast" means all proteins belonging to the taxonomy of baker's yeast. And "both" contains all proteins with common peptides between "E. c…
Unique_EA	This table contains all proteins that were unique for the elution sample with AHA compared to thenot enriched sample.
increased_EA	This table contains all proteins that were unique or increased at least 2-fold in the samples of elution with AHA compared to the not enriched sample with AHA.
Unique_NEA	This table contains all proteins that were unique for the not enriched sample with AHA compared to the elution with AHA.
NEA_EA	This table contains all proteins that were not enriched in the elution with AHA.
Lac_Operon_Galactose	This table contains the proteins of the Lac-Operon and the degradation of galactose.
KO_mapper	Input for KEGG Color Mapper
Abbreviation	Sample Name
BB K 1	Beads boiled with SDS buffer no AHA replicate 1
BB K 2	Beads boiled with SDS buffer no AHA replicate 2
BB K 3	Beads boiled with SDS buffer no AHA replicate 3
BB A 1	Beads boiled with SDS buffer AHA labellled replicate 1
BB A 2	Beads boiled with SDS buffer AHA labellled replicate 2
BB A 3	Beads boiled with SDS buffer AHA labellled replicate 3
E K 1	Elution with no AHA replicate 1
E K 2	Elution with no AHA replicate 2
E K 3	Elution with no AHA replicate 3
E A 1	Elution with AHA replicate 1
E A 2	Elution with AHA replicate 2
E A 3	Elution with AHA replicate 3
NE K 1	not enriched sample with no AHA replicate 1
NE K 2	not enriched sample with no AHA replicate 2
NE K 3	not enriched sample with no AHA replicate 3
NE A 1	not enriched sample with AHA replicate 1
NE A 2	not enriched sample with AHA replicate 2
NE A 3	not enriched sample with AHA replicate 3

## Sheet: Raw_all
Protein Accessions	Description	EC numbers	KO numbers	Taxonomy	BB K 1	BB K 2	BB K 3	BB A 1	BB A 2	BB A 3	E K 1	E K 2	E K 3	E A 1	E A 2	E A 3	NE K 1	NE K 2	NE K 3	NE A 1	NE A 2	NE A 3
Q12734;	CSR2_YEAST Transcription factor CSR2 OS=Saccharomyces cerevisiae (strain ATCC 204508 / S288c) GN=CSR2 PE=1 SV=1	;	K20060;	Saccharomyces	0	0	0	0	0	0	0	0	0	0	0	0	0	0	0	0	0	1
P0ABC7;	HFLK_ECOLI Modulator of FtsH protease HflK OS=Escherichia coli (strain K12) GN=hflK PE=1 SV=1	;	K04088;	Escherichia	0	0	0	0	0	0	0	0	0	0	0	0	1	1	0	1	1	1
G2WHX2;	G2WHX2_YEASK Fructose-bisphosphate aldolase OS=Saccharomyces cerevisiae (strain Kyokai no. 7 / NBRC 101557) OX=721032 GN=K7_FBA1 PE=3 SV=1			Unknown GENUS	0	0	0	0	0	0	0	0	0	0	0	0	1	4	0	3	4	2
Q12068;	GRE2_YEAST NADPH-dependent methylglyoxal reductase GRE2 OS=Saccharomyces cerevisiae (strain ATCC 204508 / S288c) GN=GRE2 PE=1 SV=1	1.1.1.283;1.1.1.265;	K17741;	Saccharomyces	0	0	0	0	0	0	0	0	0	0	0	0	2	2	0	1	3	2
P77318;	YDEN_ECOLI Uncharacterized sulfatase YdeN OS=Escherichia coli (strain K12) GN=ydeN PE=3 SV=2	3.1.6.-;	K01138;	Escherichia	0	0	0	0	0	0	0	0	0	0	0	0	1	0	0	0	0	0
P69797;	PTNAB_ECOLI PTS system mannose-specific EIIAB component OS=Escherichia coli (strain K12) GN=manX PE=1 SV=2	2.7.1.191;	K02793;K02794;	Escherichia	0	0	0	0	0	0	0	0	0	5	8	7	6	8	0	8	9	7
P36017;	VPS21_YEAST Vacuolar protein sorting-associated protein 21 OS=Saccharomyces cerevisiae (strain ATCC 204508 / S288c) GN=VPS21 PE=1 SV=1	;	K07889;	Saccharomyces	0	0	0	0	0	0	0	0	0	0	0	0	1	1	0	2	2	2
P14737;	RAD9_YEAST DNA repair protein RAD9 OS=Saccharomyces cerevisiae (strain ATCC 204508 / S288c) GN=RAD9 PE=1 SV=2	;	K06661;	Saccharomyces	0	0	0	0	0	0	0	0	0	0	0	0	1	0	0	0	0	0
P09373;	PFLB_ECOLI Formate acetyltransferase 1 OS=Escherichia coli (strain K12) GN=pflB PE=1 SV=2	2.3.1.54;	K00656;	Escherichia	2	1	0	0	0	0	2	0	0	57	64	61	78	88	18	61	69	64
P33363;	BGLX_ECOLI Periplasmic beta-glucosidase OS=Escherichia coli (strain K12) GN=bglX PE=3 SV=2	3.2.1.21;	K05349;	Escherichia	0	0	0	0	0	0	0	0	0	2	1	2	14	14	0	10	13	14
P0CX30;	RS23B_YEAST 40S ribosomal protein S23-B OS=Saccharomyces cerevisiae (strain ATCC 204508 / S288c) GN=RPS23B PE=1 SV=1	;	K02973;	Saccharomyces	0	0	0	0	0	0	0	0	0	3	0	0	25	21	5	19	25	25
P38080;	AKL1_YEAST Serine/threonine-protein kinase AKL1 OS=Saccharomyces cerevisiae (strain ATCC 204508 / S288c) GN=AKL1 PE=1 SV=1	2.7.11.1;	K08286;	Saccharomyces	0	0	0	0	0	0	0	0	0	0	0	0	1	0	0	0	0	0
Q08981;	ACM1_YEAST APC/C-CDH1 modulator 1 OS=Saccharomyces cerevisiae (strain ATCC 204508 / S288c) GN=ACM1 PE=1 SV=1	;	;	Saccharomyces	0	0	0	0	0	0	0	0	0	0	0	0	0	0	0	0	0	0
Q12086;	DIN7_YEAST DNA damage-inducible protein DIN7 OS=Saccharomyces cerevisiae (strain ATCC 204508 / S288c) GN=DIN7 PE=2 SV=1	3.1.-.-;	;	Saccharomyces	0	0	0	0	0	0	0	0	0	0	0	0	0	0	0	0	0	1
P37440;	UCPA_ECOLI Oxidoreductase UcpA OS=Escherichia coli (strain K12) GN=ucpA PE=1 SV=3	1.-.-.-;	;	Escherichia	0	0	0	0	0	0	0	0	0	0	0	0	0	0	0	0	0	0
C4ZWK2;	SUCC_ECOBW Succinate--CoA ligase [ADP-forming] subunit beta OS=Escherichia coli (strain K12 / MC4100 / BW2952) GN=sucC PE=3 SV=1	6.2.1.5;	K01903;	Escherichia	0	0	0	0	0	0	0	0	0	60	64	57	60	74	23	72	72	67
Q06116;	YP117_YEAST Uncharacterized protein YPR117W OS=Saccharomyces cerevisiae (strain ATCC 204508 / S288c) GN=YPR117W PE=1 SV=1	;	;	Saccharomyces	0	0	0	0	0	0	0	0	0	0	0	1	0	1	0	0	0	0
P38817;	GGA2_YEAST ADP-ribosylation factor-binding protein GGA2 OS=Saccharomyces cerevisiae (strain ATCC 204508 / S288c) GN=GGA2 PE=1 SV=1	;	K12404;	Saccharomyces	0	0	0	0	0	0	0	0	0	0	1	0	2	4	0	3	3	2
P32445;	RIM1_YEAST Single-stranded DNA-binding protein RIM1, mitochondrial OS=Saccharomyces cerevisiae (strain ATCC 204508 / S288c) GN=RIM1 PE=1 SV=1	;	;	Saccharomyces	0	0	0	0	0	0	0	0	0	0	0	0	8	5	3	6	6	8
P06612;	TOP1_ECOLI DNA topoisomerase 1 OS=Escherichia coli (strain K12) GN=topA PE=1 SV=2	5.99.1.2;	K03168;	Escherichia	0	0	0	0	0	0	0	0	0	13	13	14	11	17	0	21	15	21
P32599;	FIMB_YEAST Fimbrin OS=Saccharomyces cerevisiae (strain ATCC 204508 / S288c) GN=SAC6 PE=1 SV=1	;	K17275;	Saccharomyces	0	0	0	0	0	0	0	0	0	0	0	0	13	10	0	11	17	9
P40985;	HUL4_YEAST Probable E3 ubiquitin-protein ligase HUL4 OS=Saccharomyces cerevisiae (strain ATCC 204508 / S288c) GN=HUL4 PE=1 SV=2	2.3.2.26;	K12232;	Saccharomyces	0	0	0	0	0	0	0	0	0	2	2	2	1	1	0	1	1	1
P35169;	TOR1_YEAST Serine/threonine-protein kinase TOR1 OS=Saccharomyces cerevisiae (strain ATCC 204508 / S288c) GN=TOR1 PE=1 SV=3	2.7.11.1;	K07203;	Saccharomyces	0	0	0	0	0	0	0	0	0	0	0	1	0	0	0	0	0	0
P49626;	RL4B_YEAST 60S ribosomal protein L4-B OS=Saccharomyces cerevisiae (strain ATCC 204508 / S288c) GN=RPL4B PE=1 SV=2	;	K02930;	Saccharomyces	0	0	0	0	0	0	0	0	0	1	1	2	54	52	22	62	55	49
C4ZYU1;	CSRA_ECOBW Carbon storage regulator OS=Escherichia coli (strain K12 / MC4100 / BW2952) GN=csrA PE=3 SV=1	;	K03563;	Escherichia	0	0	0	0	0	0	0	0	0	0	0	0	2	5	0	3	6	1
P53691;	PPID_YEAST Peptidyl-prolyl cis-trans isomerase CPR6 OS=Saccharomyces cerevisiae (strain ATCC 204508 / S288c) GN=CPR6 PE=1 SV=1	5.2.1.8;	K05864;	Saccharomyces	0	0	0	0	0	0	0	0	0	0	0	0	13	11	0	13	12	10
C4ZXM9;	RL28_ECOBW 50S ribosomal protein L28 OS=Escherichia coli (strain K12 / MC4100 / BW2952) GN=rpmB PE=3 SV=1	;	K02902;	Escherichia	0	0	0	0	0	0	0	0	0	8	6	3	5	7	5	10	8	8
P0AE88;	CPXR_ECOLI Transcriptional regulatory protein CpxR OS=Escherichia coli (strain K12) GN=cpxR PE=1 SV=1	;	K07662;	Escherichia	0	0	0	0	0	0	0	0	0	0	0	0	5	6	0	4	8	8
P15180;	SYKC_YEAST Lysine--tRNA ligase, cytoplasmic OS=Saccharomyces cerevisiae (strain ATCC 204508 / S288c) GN=KRS1 PE=1 SV=2	6.1.1.6;	K04567;	Saccharomyces	0	0	0	0	0	0	0	0	0	0	0	0	13	10	3	9	7	7
P77338;	MSCK_ECOLI Mechanosensitive channel MscK OS=Escherichia coli (strain K12) GN=mscK PE=1 SV=1	;	K05802;	Escherichia	0	0	0	0	0	0	0	0	0	0	0	0	0	0	0	0	0	0
P53046;	ROM1_YEAST RHO1 GDP-GTP exchange protein 1 OS=Saccharomyces cerevisiae (strain ATCC 204508 / S288c) GN=ROM1 PE=1 SV=2	;	K19842;	Saccharomyces	0	0	0	0	0	0	0	0	0	0	0	1	0	1	0	2	0	0
Q12039;	HMI1_YEAST ATP-dependent DNA helicase HMI1, mitochondrial OS=Saccharomyces cerevisiae (strain ATCC 204508 / S288c) GN=HMI1 PE=1 SV=1	3.6.4.12;	K19781;	Saccharomyces	0	0	0	0	0	0	0	0	0	0	0	0	1	0	0	1	1	1
P0A6F1;	CARA_ECOLI Carbamoyl-phosphate synthase small chain OS=Escherichia coli (strain K12) GN=carA PE=1 SV=1	6.3.5.5;	K01956;	Escherichia	0	0	0	0	0	0	0	0	0	9	7	9	15	14	2	10	16	17
P26608;	FLIS_ECOLI Flagellar protein FliS OS=Escherichia coli (strain K12) GN=fliS PE=3 SV=1	;	K02422;	Escherichia	0	0	0	0	0	0	0	0	0	0	0	0	0	2	0	0	0	0
C4ZRU9;	GLO2_ECOBW Hydroxyacylglutathione hydrolase OS=Escherichia coli (strain K12 / MC4100 / BW2952) GN=gloB PE=3 SV=1	3.1.2.6;	K01069;	Escherichia	0	0	0	0	0	0	0	0	0	0	0	0	3	0	0	1	1	0
C4ZS59;	NAGK_ECOBW N-acetyl-D-glucosamine kinase OS=Escherichia coli (strain K12 / MC4100 / BW2952) GN=nagK PE=3 SV=1	2.7.1.59;	K00884;	Escherichia	0	0	0	0	0	0	0	0	0	0	0	0	3	3	0	1	5	3
P69829;	PTSN_ECOLI Nitrogen regulatory protein OS=Escherichia coli (strain K12) GN=ptsN PE=1 SV=1	;	K02806;	Escherichia	0	0	0	0	0	0	0	0	0	0	0	0	0	3	3	2	3	2
P36124;	SET3_YEAST SET domain-containing protein 3 OS=Saccharomyces cerevisiae (strain ATCC 204508 / S288c) GN=SET3 PE=1 SV=1	;	K07117;	Saccharomyces	0	0	0	0	0	0	0	0	0	0	0	0	0	0	0	0	0	0
P0AB71;	ALF_ECOLI Fructose-bisphosphate aldolase class 2 OS=Escherichia coli (strain K12) GN=fbaA PE=1 SV=2	4.1.2.13;	K01624;	Escherichia	0	0	0	0	0	0	0	0	0	11	11	10	55	62	2	53	54	52
C4ZTE7;	AROL_ECOBW Shikimate kinase 2 OS=Escherichia coli (strain K12 / MC4100 / BW2952) GN=aroL PE=3 SV=1	2.7.1.71;	K00891;	Escherichia	0	0	0	0	0	0	0	0	0	0	0	0	1	1	0	2	1	2
P38910;	CH10_YEAST 10 kDa heat shock protein, mitochondrial OS=Saccharomyces cerevisiae (strain ATCC 204508 / S288c) GN=HSP10 PE=1 SV=1	;	K04078;	Saccharomyces	0	0	0	0	0	0	0	0	0	0	0	0	9	11	0	10	12	8
Q12012;	YO289_YEAST Uncharacterized protein YOR289W OS=Saccharomyces cerevisiae (strain ATCC 204508 / S288c) GN=YOR289W PE=1 SV=1	;	;	Saccharomyces	0	0	0	0	0	0	0	0	0	0	1	1	0	0	0	0	1	0
P37757;	YDDE_ECOLI Uncharacterized isomerase YddE OS=Escherichia coli (strain K12) GN=yddE PE=1 SV=2	5.1.-.-;	;	Escherichia	0	0	0	0	0	0	0	0	0	0	0	0	1	2	0	2	3	1
C4ZYT7;	LUXS_ECOBW S-ribosylhomocysteine lyase OS=Escherichia coli (strain K12 / MC4100 / BW2952) GN=luxS PE=3 SV=1	4.4.1.21;	K07173;	Escherichia	0	0	0	0	0	0	0	0	0	18	17	13	10	7	4	12	10	9
P07278;	KAPR_YEAST cAMP-dependent protein kinase regulatory subunit OS=Saccharomyces cerevisiae (strain ATCC 204508 / S288c) GN=BCY1 PE=1 SV=4	;	K04739;	Saccharomyces	0	0	0	0	0	0	0	0	0	0	0	0	0	2	0	0	0	1
P48589;	RS12_YEAST 40S ribosomal protein S12 OS=Saccharomyces cerevisiae (strain ATCC 204508 / S288c) GN=RPS12 PE=1 SV=1	;	K02951;	Saccharomyces	0	0	0	0	0	0	0	0	0	0	0	0	63	73	9	52	73	76
P0A8I5;	TRMB_ECOLI tRNA (guanine-N(7)-)-methyltransferase OS=Escherichia coli (strain K12) GN=trmB PE=1 SV=1	2.1.1.33;	K03439;	Escherichia	0	0	0	0	0	0	0	0	0	0	0	0	0	0	0	0	0	0
C8ZEK9;	AIM34_YEAS8 Altered inheritance of mitochondria protein 34, mitochondrial OS=Saccharomyces cerevisiae (strain Lalvin EC1118 / Prise de mousse) GN=AIM34 PE=3 SV=1	;	;	Saccharomyces	0	0	0	0	0	0	0	0	0	0	0	0	0	0	0	0	1	1
P09394;	GLPQ_ECOLI Glycerophosphodiester phosphodiesterase, periplasmic OS=Escherichia coli (strain K12) GN=glpQ PE=1 SV=2	3.1.4.46;	K01126;	Escherichia	0	0	0	0	0	0	0	0	0	0	0	0	3	5	0	2	6	3
P38966;	YD089_YEAST Uncharacterized protein YDR089W OS=Saccharomyces cerevisiae (strain ATCC 204508 / S288c) GN=YDR089W PE=1 SV=2	;	;	Saccharomyces	0	0	0	0	0	0	0	0	0	0	0	0	0	0	0	0	0	1
P21672;	RIR3_YEAST Ribonucleoside-diphosphate reductase large chain 2 OS=Saccharomyces cerevisiae (strain ATCC 204508 / S288c) GN=RNR3 PE=1 SV=4	1.17.4.1;	K10807;	Saccharomyces	0	0	0	0	0	0	0	0	0	0	0	0	0	0	0	0	0	1
P39173;	YEAD_ECOLI Putative glucose-6-phosphate 1-epimerase OS=Escherichia coli (strain K12) GN=yeaD PE=1 SV=2	5.1.3.15;	K01792;	Escherichia	0	0	0	0	0	0	0	0	0	2	1	2	8	12	0	10	9	8
P22137;	CLH_YEAST Clathrin heavy chain OS=Saccharomyces cerevisiae (strain ATCC 204508 / S288c) GN=CHC1 PE=1 SV=1	;	K04646;	Saccharomyces	0	0	0	0	0	0	0	0	0	0	0	0	0	0	0	1	0	0
P33012;	SBMC_ECOLI DNA gyrase inhibitor OS=Escherichia coli (strain K12) GN=sbmC PE=1 SV=1	;	K07470;	Escherichia	0	0	0	0	0	0	0	0	0	0	0	0	0	1	0	0	1	0
C4ZVU3;	ZIPA_ECOBW Cell division protein ZipA OS=Escherichia coli (strain K12 / MC4100 / BW2952) GN=zipA PE=3 SV=1	;	K03528;	Escherichia	0	0	0	0	0	0	0	0	0	0	0	0	0	0	0	0	1	0
P54780;	RL15B_YEAST 60S ribosomal protein L15-B OS=Saccharomyces cerevisiae (strain ATCC 204508 / S288c) GN=RPL15B PE=1 SV=2	;	K02877;	Saccharomyces	0	0	0	0	0	0	0	0	0	1	2	1	13	12	8	16	12	12
P37903;	USPF_ECOLI Universal stress protein F OS=Escherichia coli (strain K12) GN=uspF PE=1 SV=2	;	K14061;	Escherichia	0	0	0	0	0	0	0	0	0	4	4	2	5	4	0	5	2	3
P25296;	CANB_YEAST Calcineurin subunit B OS=Saccharomyces cerevisiae (strain ATCC 204508 / S288c) GN=CNB1 PE=1 SV=3	;	K06268;	Saccharomyces	0	0	0	0	0	0	0	0	0	0	0	0	1	1	0	2	4	1
P39004;	HXT7_YEAST High-affinity hexose transporter HXT7 OS=Saccharomyces cerevisiae (strain ATCC 204508 / S288c) GN=HXT7 PE=1 SV=1	;	K08139;	Saccharomyces	0	0	0	0	0	0	0	0	0	0	0	0	3	3	0	4	2	3
C4ZXM6;	COAD_ECOBW Phosphopantetheine adenylyltransferase OS=Escherichia coli (strain K12 / MC4100 / BW2952) GN=coaD PE=3 SV=1	2.7.7.3;	K00954;	Escherichia	0	0	0	0	0	0	0	0	0	2	1	1	2	3	0	4	5	2
P37647;	KDGK_ECOLI 2-dehydro-3-deoxygluconokinase OS=Escherichia coli (strain K12) GN=kdgK PE=1 SV=1	2.7.1.45;	K00874;	Escherichia	0	0	0	0	0	0	0	0	0	0	0	0	1	2	0	2	1	1
P47068;	BBC1_YEAST Myosin tail region-interacting protein MTI1 OS=Saccharomyces cerevisiae (strain ATCC 204508 / S288c) GN=BBC1 PE=1 SV=2	;	K20521;	Saccharomyces	0	0	0	0	0	0	0	0	0	0	0	0	0	2	0	1	0	0
N1P771;	N1P771_YEASC Rpl12ap OS=Saccharomyces cerevisiae (strain CEN.PK113-7D) OX=889517 GN=CENPK1137D_3550 PE=3 SV=1			Unknown GENUS	0	0	0	0	0	0	0	0	0	0	0	0	14	15	7	14	18	15
C4ZZQ6;	CYSD_ECOBW Sulfate adenylyltransferase subunit 2 OS=Escherichia coli (strain K12 / MC4100 / BW2952) GN=cysD PE=3 SV=1	2.7.7.4;	K00957;	Escherichia	0	0	0	0	0	0	0	0	0	0	1	0	7	4	1	4	6	4
P68187;	MALK_ECOLI Maltose/maltodextrin import ATP-binding protein MalK OS=Escherichia coli (strain K12) GN=malK PE=1 SV=1	3.6.3.19;	K10111;	Escherichia	0	0	0	0	0	0	0	0	0	0	0	0	0	0	0	0	0	0
P0A9I3;	GCVR_ECOLI Glycine cleavage system transcriptional repressor OS=Escherichia coli (strain K12) GN=gcvR PE=1 SV=2	;	K03567;	Escherichia	0	0	0	0	0	0	0	0	0	0	0	0	1	1	0	1	2	1
P18562;	UPP_YEAST Uracil phosphoribosyltransferase OS=Saccharomyces cerevisiae (strain ATCC 204508 / S288c) GN=FUR1 PE=1 SV=2	2.4.2.9;	K00761;	Saccharomyces	0	0	0	0	0	0	0	0	0	1	1	0	1	3	0	1	3	2
A6ZV70;	CATT_YEAS7 Catalase T OS=Saccharomyces cerevisiae (strain YJM789) GN=CTT1 PE=3 SV=2	1.11.1.6;	;	Saccharomyces	0	0	0	0	0	0	0	0	0	0	0	0	5	5	0	5	3	9
P25343;	RV161_YEAST Reduced viability upon starvation protein 161 OS=Saccharomyces cerevisiae (strain ATCC 204508 / S288c) GN=RVS161 PE=1 SV=1	;	K20120;	Saccharomyces	0	0	0	0	0	0	0	0	0	0	0	0	1	1	0	0	3	1
P0AFL3;	PPIA_ECOLI Peptidyl-prolyl cis-trans isomerase A OS=Escherichia coli (strain K12) GN=ppiA PE=1 SV=1	5.2.1.8;	K03767;	Escherichia	0	0	0	0	0	0	0	0	0	1	1	1	3	3	0	3	5	2
C4ZQR6;	YEEX_ECOBW UPF0265 protein YeeX OS=Escherichia coli (strain K12 / MC4100 / BW2952) GN=yeeX PE=3 SV=1	;	K09802;	Escherichia	0	0	0	0	0	0	0	0	0	1	4	1	4	4	0	4	2	4
P67095;	YFCE_ECOLI Phosphodiesterase YfcE OS=Escherichia coli (strain K12) GN=yfcE PE=1 SV=1	3.1.4.-;	K07095;	Escherichia	0	0	0	0	0	0	0	0	0	0	0	0	4	3	0	4	5	3
P40578;	MGA2_YEAST Protein MGA2 OS=Saccharomyces cerevisiae (strain ATCC 204508 / S288c) GN=MGA2 PE=1 SV=1	;	K06867;	Saccharomyces	0	0	0	0	0	0	0	0	0	2	0	1	0	0	0	0	1	0
Q04226;	TAF11_YEAST Transcription initiation factor TFIID subunit 11 OS=Saccharomyces cerevisiae (strain ATCC 204508 / S288c) GN=TAF11 PE=1 SV=1	;	K03135;	Saccharomyces	0	0	0	0	0	0	0	0	0	0	1	1	0	0	0	0	0	0
E7Q4T7;	CRP1_YEASB Cruciform DNA-recognizing protein 1 OS=Saccharomyces cerevisiae (strain FostersB) GN=CRP1 PE=3 SV=1	;	;	Saccharomyces	0	0	0	0	0	0	0	0	0	0	0	0	0	0	0	0	1	0
C5A0N1;	FETP_ECOBW Probable Fe(2+)-trafficking protein OS=Escherichia coli (strain K12 / MC4100 / BW2952) GN=yggX PE=3 SV=1	;	;	Escherichia	0	0	0	0	0	0	0	0	0	3	2	3	9	9	0	9	11	13
P05740;	RL17A_YEAST 60S ribosomal protein L17-A OS=Saccharomyces cerevisiae (strain ATCC 204508 / S288c) GN=RPL17A PE=1 SV=4	;	K02880;	Saccharomyces	0	0	0	0	0	0	0	0	0	0	0	0	2	3	1	2	2	4
Q08179;	MDM38_YEAST Mitochondrial distribution and morphology protein 38 OS=Saccharomyces cerevisiae (strain ATCC 204508 / S288c) GN=MDM38 PE=1 SV=1	;	K17800;	Saccharomyces	0	0	0	0	0	0	0	0	0	0	0	0	1	1	0	1	1	2
P00935;	METB_ECOLI Cystathionine gamma-synthase OS=Escherichia coli (strain K12) GN=metB PE=1 SV=1	2.5.1.48;	K01739;	Escherichia	0	0	0	0	0	0	0	0	0	10	9	7	14	19	6	18	17	23
C4ZWB8;	YBED_ECOBW UPF0250 protein YbeD OS=Escherichia coli (strain K12 / MC4100 / BW2952) GN=ybeD PE=3 SV=1	;	K09158;	Escherichia	0	0	0	0	0	0	0	0	0	1	0	0	5	8	0	7	10	10
P37051;	PURU_ECOLI Formyltetrahydrofolate deformylase OS=Escherichia coli (strain K12) GN=purU PE=1 SV=1	3.5.1.10;	K01433;	Escherichia	0	0	0	0	0	0	0	0	0	11	10	8	31	24	4	24	26	24
P35340;	AHPF_ECOLI Alkyl hydroperoxide reductase subunit F OS=Escherichia coli (strain K12) GN=ahpF PE=1 SV=2	1.8.1.-;	K03387;	Escherichia	0	0	0	0	0	0	0	0	0	15	12	12	37	41	2	39	38	39
P11454;	ENTF_ECOLI Enterobactin synthase component F OS=Escherichia coli (strain K12) GN=entF PE=1 SV=3	2.7.7.-;	K02364;	Escherichia	0	0	0	0	0	0	0	0	0	1	4	4	35	34	14	25	39	25
P48836;	VATG_YEAST V-type proton ATPase subunit G OS=Saccharomyces cerevisiae (strain ATCC 204508 / S288c) GN=VMA10 PE=1 SV=1	;	K02152;	Saccharomyces	0	0	0	0	0	0	0	0	0	0	0	0	2	2	0	2	2	1
P40462;	TM108_YEAST Protein TMA108 OS=Saccharomyces cerevisiae (strain ATCC 204508 / S288c) GN=TMA108 PE=1 SV=1	3.4.11.-;	;	Saccharomyces	0	0	0	0	0	0	0	0	0	0	0	0	3	3	1	4	4	4
P53183;	YGD9_YEAST Putative uncharacterized oxidoreductase YGL039W OS=Saccharomyces cerevisiae (strain ATCC 204508 / S288c) GN=YGL039W PE=1 SV=1	1.1.1.-;	;	Saccharomyces	0	0	0	0	0	0	0	0	0	0	0	0	1	0	0	0	0	0
P0AFB8;	NTRC_ECOLI Nitrogen regulation protein NR(I) OS=Escherichia coli (strain K12) GN=glnG PE=1 SV=1	;	K07712;	Escherichia	0	0	0	0	0	0	0	0	0	2	1	2	1	2	1	0	1	0
P27302;	TKT1_ECOLI Transketolase 1 OS=Escherichia coli (strain K12) GN=tktA PE=1 SV=5	2.2.1.1;	K00615;	Escherichia	0	0	0	0	0	0	0	0	0	39	48	41	98	106	27	68	112	97
P0A9N4;	PFLA_ECOLI Pyruvate formate-lyase 1-activating enzyme OS=Escherichia coli (strain K12) GN=pflA PE=1 SV=2	1.97.1.4;	K04069;	Escherichia	0	0	0	0	0	0	0	0	0	0	0	0	1	1	0	0	0	0
P69222;	IF1_ECOLI Translation initiation factor IF-1 OS=Escherichia coli (strain K12) GN=infA PE=1 SV=2	;	K02518;	Escherichia	0	0	0	0	0	0	0	0	0	0	0	0	1	5	0	2	3	3
P27240;	RFAY_ECOLI Lipopolysaccharide core heptose(II) kinase RfaY OS=Escherichia coli (strain K12) GN=rfaY PE=3 SV=2	2.7.1.-;	K02850;	Escherichia	0	0	0	0	0	0	0	0	0	0	0	0	2	1	1	2	1	3
Q07541;	YD121_YEAST Uncharacterized protein YDL121C OS=Saccharomyces cerevisiae (strain ATCC 204508 / S288c) GN=YDL121C PE=1 SV=1	;	;	Saccharomyces	0	0	0	0	0	0	0	0	0	0	0	0	0	0	0	0	1	0
Q12211;	PUS1_YEAST tRNA pseudouridine synthase 1 OS=Saccharomyces cerevisiae (strain ATCC 204508 / S288c) GN=PUS1 PE=1 SV=1	5.4.99.-;	K06173;	Saccharomyces	0	0	0	0	0	0	0	0	0	0	0	0	2	1	0	1	2	0
P75830;	MACA_ECOLI Macrolide export protein MacA OS=Escherichia coli (strain K12) GN=macA PE=1 SV=2	;	K13888;	Escherichia	0	0	0	0	0	0	0	0	0	2	1	0	0	1	0	1	3	1
P46992;	YJR1_YEAST Cell wall protein YJL171C OS=Saccharomyces cerevisiae (strain ATCC 204508 / S288c) GN=YJL171C PE=1 SV=2	;	;	Saccharomyces	0	0	0	0	0	0	0	0	0	0	0	0	4	3	0	2	2	2
Q08204;	SMC5_YEAST Structural maintenance of chromosomes protein 5 OS=Saccharomyces cerevisiae (strain ATCC 204508 / S288c) GN=SMC5 PE=1 SV=1	;	;	Saccharomyces	0	0	0	0	0	0	0	0	0	0	0	0	0	0	0	1	0	1
P21420;	NMPC_ECOLI Putative outer membrane porin protein NmpC OS=Escherichia coli (strain K12) GN=nmpC PE=5 SV=2	;	;	Escherichia	0	0	0	0	0	0	0	0	0	0	0	0	0	0	0	0	0	0
P41940;	MPG1_YEAST Mannose-1-phosphate guanyltransferase OS=Saccharomyces cerevisiae (strain ATCC 204508 / S288c) GN=PSA1 PE=1 SV=2	2.7.7.13;	K00966;	Saccharomyces	0	0	0	0	0	0	0	0	0	0	0	0	36	33	7	26	32	27
P17115;	GUTQ_ECOLI Arabinose 5-phosphate isomerase GutQ OS=Escherichia coli (strain K12) GN=gutQ PE=1 SV=3	5.3.1.13;	K02467;	Escherichia	0	0	0	0	0	0	0	0	0	0	0	0	1	0	0	0	0	0
P32836;	GSP2_YEAST GTP-binding nuclear protein GSP2/CNR2 OS=Saccharomyces cerevisiae (strain ATCC 204508 / S288c) GN=GSP2 PE=1 SV=1	;	K07936;	Saccharomyces	0	0	0	0	0	0	0	0	0	0	0	0	2	2	2	2	1	1
P45394;	YRBG_ECOLI Inner membrane protein YrbG OS=Escherichia coli (strain K12) GN=yrbG PE=1 SV=1	;	K07301;	Escherichia	0	0	0	0	0	0	0	0	0	0	0	0	0	0	0	0	0	0
P0ABZ4;	KDSC_ECOLI 3-deoxy-D-manno-octulosonate 8-phosphate phosphatase KdsC OS=Escherichia coli (strain K12) GN=kdsC PE=1 SV=1	3.1.3.45;	K03270;	Escherichia	0	0	0	0	0	0	0	0	0	0	0	0	4	5	0	7	6	1
Q07589;	YD144_YEAST Uncharacterized protein YDL144C OS=Saccharomyces cerevisiae (strain ATCC 204508 / S288c) GN=YDL144C PE=1 SV=2	;	;	Saccharomyces	0	0	0	0	0	0	0	0	0	0	0	0	1	1	0	0	0	1
P0AC19;	FOLX_ECOLI Dihydroneopterin triphosphate 2-epimerase OS=Escherichia coli (strain K12) GN=folX PE=1 SV=2	5.1.99.-;	K07589;	Escherichia	0	0	0	0	0	0	0	0	0	0	1	0	5	6	1	4	4	4
P0A8N5;	SYK2_ECOLI Lysine--tRNA ligase, heat inducible OS=Escherichia coli (strain K12) GN=lysU PE=1 SV=2	6.1.1.6;	K04567;	Escherichia	0	0	0	0	0	0	0	0	0	8	9	5	11	14	2	11	12	12
N1P611;	N1P611_YEASC Rpl35bp OS=Saccharomyces cerevisiae (strain CEN.PK113-7D) OX=889517 GN=CENPK1137D_4397 PE=3 SV=1			Unknown GENUS	0	0	0	0	0	0	0	0	0	0	0	0	19	14	5	14	17	19
P07702;	LYS2_YEAST L-2-aminoadipate reductase OS=Saccharomyces cerevisiae (strain ATCC 204508 / S288c) GN=LYS2 PE=1 SV=2	1.2.1.31;1.2.1.95;	K00143;	Saccharomyces	0	0	0	0	0	0	0	0	0	0	0	0	1	1	0	0	2	0
O42831;	YA075_YEAST Putative inosine-5-monophosphate dehydrogenase-like protein YAR075W OS=Saccharomyces cerevisiae (strain ATCC 204508 / S288c) GN=YAR075W PE=5 SV=1	;	;	Saccharomyces	0	0	0	0	0	0	0	0	0	0	0	0	1	4	0	6	1	1
P53909;	ADE_YEAST Adenine deaminase OS=Saccharomyces cerevisiae (strain ATCC 204508 / S288c) GN=AAH1 PE=1 SV=1	3.5.4.2;	K01488;	Saccharomyces	0	0	0	0	0	0	0	0	0	0	0	0	3	5	0	4	4	4
P25519;	HFLX_ECOLI GTPase HflX OS=Escherichia coli (strain K12) GN=hflX PE=1 SV=3	;	K03665;	Escherichia	0	0	0	0	0	0	0	0	0	0	0	0	8	7	0	6	5	6
P04076;	ARLY_YEAST Argininosuccinate lyase OS=Saccharomyces cerevisiae (strain ATCC 204508 / S288c) GN=ARG4 PE=1 SV=2	4.3.2.1;	K01755;	Saccharomyces	0	0	0	0	0	0	0	0	0	0	0	0	48	46	9	41	49	48
P26365;	AMIB_ECOLI N-acetylmuramoyl-L-alanine amidase AmiB OS=Escherichia coli (strain K12) GN=amiB PE=1 SV=2	3.5.1.28;	K01448;	Escherichia	0	0	0	0	0	0	0	0	0	0	0	0	0	0	0	0	0	2
P36013;	MAOM_YEAST NAD-dependent malic enzyme, mitochondrial OS=Saccharomyces cerevisiae (strain ATCC 204508 / S288c) GN=MAE1 PE=1 SV=1	1.1.1.38;	K00027;	Saccharomyces	0	0	0	0	0	0	0	0	0	0	0	0	4	4	0	6	6	4
P25605;	ILV6_YEAST Acetolactate synthase small subunit, mitochondrial OS=Saccharomyces cerevisiae (strain ATCC 204508 / S288c) GN=ILV6 PE=1 SV=2	;	K01653;	Saccharomyces	0	0	0	0	0	0	0	0	0	0	0	0	3	2	0	1	1	2
Q01662;	MAP1_YEAST Methionine aminopeptidase 1 OS=Saccharomyces cerevisiae (strain ATCC 204508 / S288c) GN=MAP1 PE=1 SV=2	3.4.11.18;	K01265;	Saccharomyces	0	0	0	0	0	0	0	0	0	0	0	0	1	3	0	2	4	3
P0A698;	UVRA_ECOLI UvrABC system protein A OS=Escherichia coli (strain K12) GN=uvrA PE=1 SV=1	;	K03701;	Escherichia	0	0	0	0	0	0	0	0	0	2	1	3	0	2	0	4	3	1
Q01217;	ARG56_YEAST Protein ARG5,6, mitochondrial OS=Saccharomyces cerevisiae (strain ATCC 204508 / S288c) GN=ARG5,6 PE=1 SV=1	1.2.1.38;2.7.2.8;	K12659;	Saccharomyces	0	0	0	0	0	0	0	0	0	0	0	0	1	3	0	1	0	1
P69411;	RCSF_ECOLI Outer membrane lipoprotein RcsF OS=Escherichia coli (strain K12) GN=rcsF PE=1 SV=1	;	K06080;	Escherichia	0	0	0	0	0	0	0	0	0	0	0	0	1	3	0	1	2	1
A6ZQX9;	CHZ1_YEAS7 Histone H2A.Z-specific chaperone CHZ1 OS=Saccharomyces cerevisiae (strain YJM789) GN=CHZ1 PE=3 SV=2	;	;	Saccharomyces	0	0	0	0	0	0	0	0	0	0	0	0	3	2	0	1	3	2
P30860;	ARTJ_ECOLI ABC transporter arginine-binding protein 1 OS=Escherichia coli (strain K12) GN=artJ PE=1 SV=2	;	K09996;	Escherichia	0	0	0	0	0	0	0	0	0	9	10	12	24	21	0	19	29	21
C4ZU48;	NAPA_ECOBW Periplasmic nitrate reductase OS=Escherichia coli (strain K12 / MC4100 / BW2952) GN=napA PE=3 SV=1	1.9.6.1;	K02567;	Escherichia	0	0	0	0	0	0	0	0	0	0	0	0	0	0	0	0	0	1
P37902;	GLTI_ECOLI Glutamate/aspartate import solute-binding protein OS=Escherichia coli (strain K12) GN=gltI PE=1 SV=2	;	K10001;	Escherichia	0	0	0	0	0	0	0	0	0	34	38	39	34	29	5	31	34	38
P20966;	PTFBC_ECOLI PTS system fructose-specific EIIBBC component OS=Escherichia coli (strain K12) GN=fruA PE=1 SV=1	2.7.1.202;	K02769;K02770;	Escherichia	0	0	0	0	0	0	0	0	0	0	0	0	0	0	0	0	0	0
P0A9C5;	GLN1B_ECOLI Glutamine synthetase OS=Escherichia coli (strain K12) GN=glnA PE=1 SV=2	6.3.1.2;	K01915;	Escherichia	0	0	0	0	0	0	0	0	0	75	69	72	207	215	46	176	226	214
C4ZS29;	RL32_ECOBW 50S ribosomal protein L32 OS=Escherichia coli (strain K12 / MC4100 / BW2952) GN=rpmF PE=3 SV=1	;	K02911;	Escherichia	0	0	0	0	0	0	0	0	0	5	4	3	9	8	0	8	8	9
C4ZYY3;	YIDC_ECOBW Membrane protein insertase YidC OS=Escherichia coli (strain K12 / MC4100 / BW2952) GN=yidC PE=3 SV=1	;	K03217;	Escherichia	0	0	0	0	0	0	0	0	0	0	0	0	0	0	0	0	0	0
C4ZYA0;	SYY_ECOBW Tyrosine--tRNA ligase OS=Escherichia coli (strain K12 / MC4100 / BW2952) GN=tyrS PE=3 SV=1	6.1.1.1;	K01866;	Escherichia	0	0	0	0	0	0	0	0	0	5	3	3	6	7	5	6	5	5
G2WIH1;	G2WIH1_YEASK K7_Ssa2p OS=Saccharomyces cerevisiae (strain Kyokai no. 7 / NBRC 101557) OX=721032 GN=K7_SSA2 PE=3 SV=1			Unknown GENUS	0	0	0	0	0	0	0	0	0	0	0	0	19	19	0	19	22	17
P32477;	GSH1_YEAST Glutamate--cysteine ligase OS=Saccharomyces cerevisiae (strain ATCC 204508 / S288c) GN=GSH1 PE=1 SV=1	6.3.2.2;	K11204;	Saccharomyces	0	0	0	0	0	0	0	0	0	0	0	0	1	0	0	0	1	0
B1X9W4;	ATPF_ECODH ATP synthase subunit b OS=Escherichia coli (strain K12 / DH10B) GN=atpF PE=3 SV=1	;	K02109;	Escherichia	0	0	0	0	0	0	0	0	0	3	3	3	6	5	5	2	6	3
P48510;	DSK2_YEAST Ubiquitin domain-containing protein DSK2 OS=Saccharomyces cerevisiae (strain ATCC 204508 / S288c) GN=DSK2 PE=1 SV=2	;	K04523;	Saccharomyces	0	0	0	0	0	0	0	0	0	0	0	0	0	1	0	0	1	0
P19882;	HSP60_YEAST Heat shock protein 60, mitochondrial OS=Saccharomyces cerevisiae (strain ATCC 204508 / S288c) GN=HSP60 PE=1 SV=1	;	K04077;	Saccharomyces	0	0	0	0	0	0	0	0	0	0	0	0	39	41	1	33	39	39
P0AE67;	CHEY_ECOLI Chemotaxis protein CheY OS=Escherichia coli (strain K12) GN=cheY PE=1 SV=2	;	K03413;	Escherichia	0	0	0	0	0	0	0	0	0	0	0	0	1	1	0	1	1	1
P46683;	YAR1_YEAST Ankyrin repeat-containing protein YAR1 OS=Saccharomyces cerevisiae (strain ATCC 204508 / S288c) GN=YAR1 PE=1 SV=1	;	K06867;	Saccharomyces	0	0	0	0	0	0	0	0	0	0	0	0	2	1	0	1	1	5
Q06407;	RGA2_YEAST Rho-type GTPase-activating protein 2 OS=Saccharomyces cerevisiae (strain ATCC 204508 / S288c) GN=RGA2 PE=1 SV=1	;	K19839;	Saccharomyces	0	0	0	0	0	0	0	0	0	0	0	0	1	0	0	0	0	0
P00887;	AROH_ECOLI Phospho-2-dehydro-3-deoxyheptonate aldolase, Trp-sensitive OS=Escherichia coli (strain K12) GN=aroH PE=1 SV=4	2.5.1.54;	K01626;	Escherichia	0	0	0	0	0	0	0	0	0	0	0	0	0	1	0	1	0	0
Q06179;	FMP27_YEAST Protein FMP27, mitochondrial OS=Saccharomyces cerevisiae (strain ATCC 204508 / S288c) GN=FMP27 PE=1 SV=1	;	;	Saccharomyces	0	0	0	0	0	0	0	0	0	2	1	3	1	1	0	1	1	1
P67087;	RSMI_ECOLI Ribosomal RNA small subunit methyltransferase I OS=Escherichia coli (strain K12) GN=rsmI PE=1 SV=1	2.1.1.198;	K07056;	Escherichia	0	0	0	0	0	0	0	0	0	0	0	0	0	0	0	1	1	2
P24384;	PRP22_YEAST Pre-mRNA-splicing factor ATP-dependent RNA helicase PRP22 OS=Saccharomyces cerevisiae (strain ATCC 204508 / S288c) GN=PRP22 PE=1 SV=1	3.6.4.13;	K12818;	Saccharomyces	0	0	0	0	0	0	0	0	0	1	1	1	0	0	0	1	0	0
P35843;	HES1_YEAST Protein HES1 OS=Saccharomyces cerevisiae (strain ATCC 204508 / S288c) GN=HES1 PE=1 SV=1	;	K20465;	Saccharomyces	0	0	0	0	0	0	0	0	0	0	0	0	1	0	0	0	0	0
P32844;	SEC6_YEAST Exocyst complex component SEC6 OS=Saccharomyces cerevisiae (strain ATCC 204508 / S288c) GN=SEC6 PE=1 SV=2	;	K06110;	Saccharomyces	0	0	0	0	0	0	0	0	0	0	0	0	3	5	1	3	3	4
P35184;	SQT1_YEAST Ribosome assembly protein SQT1 OS=Saccharomyces cerevisiae (strain ATCC 204508 / S288c) GN=SQT1 PE=1 SV=2	;	K14818;	Saccharomyces	0	0	0	0	0	0	0	0	0	0	0	0	0	1	0	3	1	1
P18544;	ARGD_YEAST Acetylornithine aminotransferase, mitochondrial OS=Saccharomyces cerevisiae (strain ATCC 204508 / S288c) GN=ARG8 PE=1 SV=1	2.6.1.11;	K00818;	Saccharomyces	0	0	0	0	0	0	0	0	0	0	0	0	14	13	0	11	12	14
C4ZTA0;	PROA_ECOBW Gamma-glutamyl phosphate reductase OS=Escherichia coli (strain K12 / MC4100 / BW2952) GN=proA PE=3 SV=1	1.2.1.41;	K00147;	Escherichia	0	0	0	0	0	0	0	0	0	13	11	11	27	24	1	21	19	16
P0AAG8;	MGLA_ECOLI Galactose/methyl galactoside import ATP-binding protein MglA OS=Escherichia coli (strain K12) GN=mglA PE=1 SV=1	3.6.3.17;	K10542;	Escherichia	0	0	0	0	0	0	0	0	0	6	6	4	4	7	0	4	6	9
C4ZXM8;	RL33_ECOBW 50S ribosomal protein L33 OS=Escherichia coli (strain K12 / MC4100 / BW2952) GN=rpmG PE=3 SV=1	;	K02913;	Escherichia	0	0	0	0	0	0	0	0	0	2	0	2	7	11	1	8	6	8
C4ZUG6;	RS17_ECOBW 30S ribosomal protein S17 OS=Escherichia coli (strain K12 / MC4100 / BW2952) GN=rpsQ PE=3 SV=1	;	K02961;	Escherichia	0	0	0	0	0	0	0	0	0	3	2	3	9	10	3	7	12	13
P03881;	YMRF1_YEAST Uncharacterized mitochondrial protein RF1 OS=Saccharomyces cerevisiae (strain ATCC 204508 / S288c) GN=Q0255 PE=4 SV=3	;	;	Saccharomyces	0	0	0	0	0	0	0	0	0	0	0	0	0	1	0	0	1	0
P03024;	GALR_ECOLI HTH-type transcriptional regulator GalR OS=Escherichia coli (strain K12) GN=galR PE=1 SV=1	;	K02529;	Escherichia	0	0	0	0	0	0	0	0	0	0	0	0	0	0	0	0	0	0
C8ZBQ2;	C8ZBQ2_YEAS8 Adenosine kinase OS=Saccharomyces cerevisiae (strain Lalvin EC1118 / Prise de mousse) OX=643680 GN=EC1118_1J19_0529g PE=3 SV=1			Unknown GENUS	0	0	0	0	0	0	0	0	0	0	0	0	0	1	0	0	0	0
P0ADG7;	IMDH_ECOLI Inosine-5-monophosphate dehydrogenase OS=Escherichia coli (strain K12) GN=guaB PE=1 SV=1	1.1.1.205;	K00088;	Escherichia	0	0	0	0	0	0	0	0	0	62	59	63	143	151	14	143	158	171
P61949;	FLAV_ECOLI Flavodoxin 1 OS=Escherichia coli (strain K12) GN=fldA PE=1 SV=2	;	K03839;	Escherichia	0	0	0	0	0	0	0	0	0	5	4	3	27	37	5	28	25	32
P77806;	YBDL_ECOLI Methionine aminotransferase OS=Escherichia coli (strain K12) GN=ybdL PE=1 SV=1	2.6.1.88;	K14287;	Escherichia	0	0	0	0	0	0	0	0	0	0	0	0	1	2	0	1	2	1
P08191;	FIMH_ECOLI Type 1 fimbrin D-mannose specific adhesin OS=Escherichia coli (strain K12) GN=fimH PE=1 SV=2	;	K07350;	Escherichia	0	0	0	0	0	0	0	0	0	0	0	0	1	2	0	3	1	1
C5A098;	HSLU_ECOBW ATP-dependent protease ATPase subunit HslU OS=Escherichia coli (strain K12 / MC4100 / BW2952) GN=hslU PE=3 SV=1	;	K03667;	Escherichia	0	0	0	0	0	0	0	0	0	12	10	6	6	8	0	6	7	5
O13563;	RPN13_YEAST 26S proteasome regulatory subunit RPN13 OS=Saccharomyces cerevisiae (strain ATCC 204508 / S288c) GN=RPN13 PE=1 SV=1	;	K06691;	Saccharomyces	0	0	0	0	0	0	0	0	0	0	0	0	4	5	0	3	9	6
P0A9R4;	FER_ECOLI 2Fe-2S ferredoxin OS=Escherichia coli (strain K12) GN=fdx PE=1 SV=2	;	K04755;	Escherichia	0	0	0	0	0	0	0	0	0	2	1	1	12	7	0	3	7	8
P00954;	SYW_ECOLI Tryptophan--tRNA ligase OS=Escherichia coli (strain K12) GN=trpS PE=1 SV=3	6.1.1.2;	K01867;	Escherichia	0	0	0	0	0	0	0	0	0	2	1	2	23	29	2	23	21	19
P40851;	AXL1_YEAST Putative protease AXL1 OS=Saccharomyces cerevisiae (strain ATCC 204508 / S288c) GN=AXL1 PE=1 SV=2	3.4.24.-;	K01422;	Saccharomyces	0	0	0	0	0	0	0	0	0	0	0	0	0	0	0	0	0	0
P0AEC0;	YOAE_ECOLI UPF0053 inner membrane protein YoaE OS=Escherichia coli (strain K12) GN=yoaE PE=1 SV=1	;	;	Escherichia	0	0	0	0	0	0	0	0	0	0	0	0	0	2	0	0	0	0
B1XET7;	BETB_ECODH NAD/NADP-dependent betaine aldehyde dehydrogenase OS=Escherichia coli (strain K12 / DH10B) GN=betB PE=3 SV=1	1.2.1.8;	K00130;	Escherichia	0	0	0	0	0	0	0	0	0	0	0	0	0	2	0	1	2	0
P20081;	FKBP_YEAST FK506-binding protein 1 OS=Saccharomyces cerevisiae (strain ATCC 204508 / S288c) GN=FPR1 PE=1 SV=2	5.2.1.8;	K09568;	Saccharomyces	0	0	0	0	0	0	0	0	0	0	0	0	5	7	1	6	4	5
P69828;	PTKA_ECOLI PTS system galactitol-specific EIIA component OS=Escherichia coli (strain K12) GN=gatA PE=1 SV=1	;	K02773;	Escherichia	2	0	0	0	0	0	0	0	0	2	1	1	10	23	0	10	12	9
C4ZS19;	FLGH_ECOBW Flagellar L-ring protein OS=Escherichia coli (strain K12 / MC4100 / BW2952) GN=flgH PE=3 SV=1	;	K02393;	Escherichia	0	0	0	0	0	0	0	0	0	0	1	1	1	1	0	1	1	1
C4ZYA5;	SLYA_ECOBW Transcriptional regulator SlyA OS=Escherichia coli (strain K12 / MC4100 / BW2952) GN=slyA PE=3 SV=1	;	K06075;	Escherichia	0	0	0	0	0	0	0	0	0	4	1	1	5	6	1	7	6	6
Q06132;	SGD1_YEAST Suppressor of glycerol defect protein 1 OS=Saccharomyces cerevisiae (strain ATCC 204508 / S288c) GN=SGD1 PE=1 SV=1	;	K17583;	Saccharomyces	0	0	0	0	0	0	0	0	0	0	0	0	0	0	0	0	0	0
P0ABU9;	TOLQ_ECOLI Protein TolQ OS=Escherichia coli (strain K12) GN=tolQ PE=1 SV=1	;	K03562;	Escherichia	0	0	0	0	0	0	0	0	0	0	0	0	0	0	0	0	0	0
P66948;	BEPA_ECOLI Beta-barrel assembly-enhancing protease OS=Escherichia coli (strain K12) GN=bepA PE=1 SV=1	3.4.-.-;	;	Escherichia	0	0	0	0	0	0	0	0	0	0	0	0	0	0	0	0	0	0
P00509;	AAT_ECOLI Aspartate aminotransferase OS=Escherichia coli (strain K12) GN=aspC PE=1 SV=1	2.6.1.1;	K00813;	Escherichia	0	0	0	0	0	0	1	0	0	53	60	44	103	107	22	105	100	104
P00888;	AROF_ECOLI Phospho-2-dehydro-3-deoxyheptonate aldolase, Tyr-sensitive OS=Escherichia coli (strain K12) GN=aroF PE=1 SV=1	2.5.1.54;	K01626;	Escherichia	0	0	0	0	0	0	0	0	0	2	3	2	10	10	2	10	9	14
C4ZXA5;	ISCS_ECOBW Cysteine desulfurase IscS OS=Escherichia coli (strain K12 / MC4100 / BW2952) GN=iscS PE=3 SV=1	2.8.1.7;	K04487;	Escherichia	0	0	0	0	0	0	0	0	0	12	6	7	6	7	0	4	4	7
P32468;	CDC12_YEAST Cell division control protein 12 OS=Saccharomyces cerevisiae (strain ATCC 204508 / S288c) GN=CDC12 PE=1 SV=1	;	K16948;	Saccharomyces	0	0	0	0	0	0	0	0	0	0	0	1	0	0	0	0	0	0
P16120;	THRC_YEAST Threonine synthase OS=Saccharomyces cerevisiae (strain ATCC 204508 / S288c) GN=THR4 PE=1 SV=1	4.2.3.1;	K01733;	Saccharomyces	0	0	0	0	0	0	0	0	0	0	0	0	29	30	6	29	38	27
Q8TGE1;	AWA1_YEASK Cell wall protein AWA1 OS=Saccharomyces cerevisiae (strain Kyokai no. 7 / NBRC 101557) GN=AWA1 PE=1 SV=1	;	;	Saccharomyces	0	0	0	0	0	0	0	0	0	0	0	0	1	1	0	1	2	1
P47161;	VPS70_YEAST Vacuolar protein sorting-associated protein 70 OS=Saccharomyces cerevisiae (strain ATCC 204508 / S288c) GN=VPS70 PE=1 SV=1	3.4.-.-;	;	Saccharomyces	0	0	0	0	0	0	0	0	0	0	0	0	0	0	0	1	2	2
P32527;	ZUO1_YEAST Zuotin OS=Saccharomyces cerevisiae (strain ATCC 204508 / S288c) GN=ZUO1 PE=1 SV=1	;	K09522;	Saccharomyces	0	0	0	0	0	0	0	0	0	0	0	0	6	4	0	4	2	4
P38353;	SSH1_YEAST Sec sixty-one protein homolog OS=Saccharomyces cerevisiae (strain ATCC 204508 / S288c) GN=SSH1 PE=1 SV=1	;	K10956;	Saccharomyces	0	0	0	0	0	0	0	0	0	0	0	0	0	0	0	0	0	0
Q05533;	INM2_YEAST Inositol monophosphatase 2 OS=Saccharomyces cerevisiae (strain ATCC 204508 / S288c) GN=INM2 PE=1 SV=1	3.1.3.25;	K01092;	Saccharomyces	0	0	0	0	0	0	0	0	0	0	0	0	0	0	0	0	0	0
P33317;	DUT_YEAST Deoxyuridine 5-triphosphate nucleotidohydrolase OS=Saccharomyces cerevisiae (strain ATCC 204508 / S288c) GN=DUT1 PE=1 SV=2	3.6.1.23;	K01520;	Saccharomyces	0	0	0	0	0	0	0	0	0	0	0	0	2	1	0	2	1	2
P11557;	DAMX_ECOLI Cell division protein DamX OS=Escherichia coli (strain K12) GN=damX PE=1 SV=2	;	K03112;	Escherichia	0	0	0	0	0	0	0	0	0	0	0	0	0	0	0	0	0	0
Q03760;	PML39_YEAST Pre-mRNA leakage protein 39 OS=Saccharomyces cerevisiae (strain ATCC 204508 / S288c) GN=PML39 PE=1 SV=2	;	;	Saccharomyces	0	0	0	0	0	0	0	0	0	0	0	0	0	0	0	0	0	0
P05319;	RLA2_YEAST 60S acidic ribosomal protein P2-alpha OS=Saccharomyces cerevisiae (strain ATCC 204508 / S288c) GN=RPP2A PE=1 SV=1	;	K02943;	Saccharomyces	0	0	0	0	0	0	0	0	0	0	0	0	24	33	1	20	31	26
C4ZUQ8;	PCKA_ECOBW Phosphoenolpyruvate carboxykinase (ATP) OS=Escherichia coli (strain K12 / MC4100 / BW2952) GN=pckA PE=3 SV=1	4.1.1.49;	K01610;	Escherichia	0	0	0	0	0	0	0	0	0	29	31	28	33	38	8	42	40	50
Q12460;	NOP56_YEAST Nucleolar protein 56 OS=Saccharomyces cerevisiae (strain ATCC 204508 / S288c) GN=NOP56 PE=1 SV=1	;	K14564;	Saccharomyces	0	0	0	0	0	0	0	0	0	0	0	0	3	5	0	2	3	3
P0ACR9;	MPRA_ECOLI Transcriptional repressor MprA OS=Escherichia coli (strain K12) GN=mprA PE=2 SV=1	;	K15974;	Escherichia	0	0	0	0	0	0	0	0	0	1	0	0	1	1	0	1	3	3
P40510;	SER33_YEAST D-3-phosphoglycerate dehydrogenase 2 OS=Saccharomyces cerevisiae (strain ATCC 204508 / S288c) GN=SER33 PE=1 SV=1	1.1.1.95;1.1.1.399;	K00058;	Saccharomyces	0	0	0	0	0	0	0	0	0	0	0	0	1	1	0	4	1	1
P40825;	SYA_YEAST Alanine--tRNA ligase, mitochondrial OS=Saccharomyces cerevisiae (strain ATCC 204508 / S288c) GN=ALA1 PE=1 SV=3	6.1.1.7;	K01872;	Saccharomyces	0	0	0	0	0	0	0	0	0	0	0	0	20	35	5	20	21	23
P36938;	PGM_ECOLI Phosphoglucomutase OS=Escherichia coli (strain K12) GN=pgm PE=1 SV=1	5.4.2.2;	K01835;	Escherichia	0	0	0	0	0	0	0	0	0	1	2	2	49	52	5	42	56	60
Q02773;	RPM2_YEAST Ribonuclease P protein component, mitochondrial OS=Saccharomyces cerevisiae (strain ATCC 204508 / S288c) GN=RPM2 PE=1 SV=1	3.1.26.5;	K14533;	Saccharomyces	0	0	0	0	0	0	0	0	0	1	2	2	0	0	0	0	0	0
E9P9C8;	E9P9C8_YEASX 5-methyltetrahydropteroyltriglutamate--homocysteine S-methyltransferase OS=Saccharomyces cerevisiae OX=4932 GN=MET6 PE=3 SV=1			Unknown GENUS	0	0	0	0	0	0	0	0	0	0	0	0	1	0	0	0	0	1
P0AD33;	YFCZ_ECOLI UPF0381 protein YfcZ OS=Escherichia coli (strain K12) GN=yfcZ PE=3 SV=1	;	;	Escherichia	0	0	0	0	0	0	0	0	0	1	3	2	2	1	1	2	2	1
P22943;	HSP12_YEAST 12 kDa heat shock protein OS=Saccharomyces cerevisiae (strain ATCC 204508 / S288c) GN=HSP12 PE=1 SV=1	;	;	Saccharomyces	0	0	0	0	0	0	0	0	0	0	0	0	13	11	0	11	14	13
P47102;	GEA1_YEAST ARF guanine-nucleotide exchange factor 1 OS=Saccharomyces cerevisiae (strain ATCC 204508 / S288c) GN=GEA1 PE=1 SV=1	;	K18443;	Saccharomyces	0	0	0	0	0	0	0	0	0	0	0	0	1	0	0	0	0	0
N1P8U5;N1P034;	N1P8U5_YEASC Rps22ap OS=Saccharomyces cerevisiae (strain CEN.PK113-7D) OX=889517 GN=CENPK1137D_1395 PE=3 SV=1			Unknown GENUS	0	0	0	0	0	0	0	0	0	0	0	0	13	17	9	14	17	17
P16521;	EF3A_YEAST Elongation factor 3A OS=Saccharomyces cerevisiae (strain ATCC 204508 / S288c) GN=YEF3 PE=1 SV=4	;	K03235;	Saccharomyces	0	0	0	0	0	0	0	0	0	0	0	0	32	38	3	30	32	26
P19881;	PNPP_YEAST 4-nitrophenylphosphatase OS=Saccharomyces cerevisiae (strain ATCC 204508 / S288c) GN=PHO13 PE=1 SV=2	3.1.3.41;	K01101;	Saccharomyces	0	0	0	0	0	0	0	0	0	0	0	0	2	3	0	2	4	3
C5A020;	FADB_ECOBW Fatty acid oxidation complex subunit alpha OS=Escherichia coli (strain K12 / MC4100 / BW2952) GN=fadB PE=3 SV=1	4.2.1.17;5.1.2.3;5.3.3.8;1.1.1.35;	K01825;	Escherichia	0	0	0	0	0	0	0	0	0	7	5	15	14	22	2	20	13	21
C4ZZR7;	CYSI_ECOBW Sulfite reductase [NADPH] hemoprotein beta-component OS=Escherichia coli (strain K12 / MC4100 / BW2952) GN=cysI PE=3 SV=1	1.8.1.2;	K00381;	Escherichia	0	0	0	0	0	0	0	0	0	18	17	18	30	34	3	32	33	34
P33602;	NUOG_ECOLI NADH-quinone oxidoreductase subunit G OS=Escherichia coli (strain K12) GN=nuoG PE=1 SV=4	1.6.5.11;	K00336;	Escherichia	0	0	0	0	0	0	0	0	0	0	1	0	4	3	0	2	2	8
P0AFM2;	PROX_ECOLI Glycine betaine/proline betaine-binding periplasmic protein OS=Escherichia coli (strain K12) GN=proX PE=1 SV=1	;	K02002;	Escherichia	0	0	0	0	0	0	0	0	0	0	0	0	2	3	0	4	7	8
P67080;	PLPHP_ECOLI Pyridoxal phosphate homeostasis protein OS=Escherichia coli (strain K12) GN=yggS PE=1 SV=1	;	K06997;	Escherichia	0	0	0	0	0	0	0	0	0	0	0	0	1	1	0	0	0	1
P40018;	RSMB_YEAST Small nuclear ribonucleoprotein-associated protein B OS=Saccharomyces cerevisiae (strain ATCC 204508 / S288c) GN=SMB1 PE=1 SV=1	;	K11086;	Saccharomyces	0	0	0	0	0	0	0	0	0	0	0	0	0	1	0	1	0	1
P0AEC3;	ARCB_ECOLI Aerobic respiration control sensor protein ArcB OS=Escherichia coli (strain K12) GN=arcB PE=1 SV=1	2.7.13.3;	K07648;	Escherichia	0	0	0	0	0	0	0	0	0	1	1	1	2	6	0	2	3	3
P14832;	CYPH_YEAST Peptidyl-prolyl cis-trans isomerase OS=Saccharomyces cerevisiae (strain ATCC 204508 / S288c) GN=CPR1 PE=1 SV=3	5.2.1.8;	K01802;	Saccharomyces	0	0	0	0	0	0	0	0	0	0	0	0	20	26	4	27	29	24
P36528;	RM17_YEAST 54S ribosomal protein L17, mitochondrial OS=Saccharomyces cerevisiae (strain ATCC 204508 / S288c) GN=MRPL17 PE=1 SV=2	;	K17427;	Saccharomyces	0	0	0	0	0	0	0	0	0	0	0	0	0	1	0	0	0	0
P15070;	FLIN_ECOLI Flagellar motor switch protein FliN OS=Escherichia coli (strain K12) GN=fliN PE=1 SV=1	;	K02417;	Escherichia	0	0	0	0	0	0	0	0	0	1	4	1	0	1	0	2	2	0
P0AEN1;	FRE_ECOLI NAD(P)H-flavin reductase OS=Escherichia coli (strain K12) GN=fre PE=1 SV=2	1.16.1.3;1.5.1.41;	K05368;	Escherichia	0	0	0	0	0	0	0	0	0	0	0	1	0	0	0	0	0	0
P53978;	EF3B_YEAST Elongation factor 3B OS=Saccharomyces cerevisiae (strain ATCC 204508 / S288c) GN=HEF3 PE=1 SV=2	;	K03235;	Saccharomyces	0	0	0	0	0	0	0	0	0	0	0	0	7	5	2	6	5	10
P25748;	GALS_ECOLI HTH-type transcriptional regulator GalS OS=Escherichia coli (strain K12) GN=galS PE=1 SV=2	;	K02529;	Escherichia	0	0	0	0	0	0	0	0	0	6	4	4	2	5	0	2	6	3
P52553;	PFD6_YEAST Prefoldin subunit 6 OS=Saccharomyces cerevisiae (strain ATCC 204508 / S288c) GN=YKE2 PE=1 SV=1	;	K04798;	Saccharomyces	0	0	0	0	0	0	0	0	0	0	0	0	4	3	0	6	4	4
P0A749;	MURA_ECOLI UDP-N-acetylglucosamine 1-carboxyvinyltransferase OS=Escherichia coli (strain K12) GN=murA PE=1 SV=1	2.5.1.7;	K00790;	Escherichia	0	0	0	0	0	0	0	0	0	0	0	0	3	6	0	1	3	4
P0AF18;	NAGA_ECOLI N-acetylglucosamine-6-phosphate deacetylase OS=Escherichia coli (strain K12) GN=nagA PE=1 SV=1	3.5.1.25;	K01443;	Escherichia	0	0	0	0	0	0	0	0	0	1	1	0	10	18	2	14	12	12
P39727;	ERV46_YEAST ER-derived vesicles protein ERV46 OS=Saccharomyces cerevisiae (strain ATCC 204508 / S288c) GN=ERV46 PE=1 SV=2	;	K20367;	Saccharomyces	0	0	0	0	0	0	0	0	0	0	0	0	1	1	0	0	1	1
A6ZT99;	NACA_YEAS7 Nascent polypeptide-associated complex subunit alpha OS=Saccharomyces cerevisiae (strain YJM789) GN=EGD2 PE=3 SV=1	;	;	Saccharomyces	0	0	0	0	0	0	0	0	0	0	0	0	3	2	0	2	5	6
P75764;	YBHJ_ECOLI Uncharacterized protein YbhJ OS=Escherichia coli (strain K12) GN=ybhJ PE=3 SV=2	;	K01681;	Escherichia	0	0	0	0	0	0	0	0	0	1	0	1	0	0	0	0	0	0
P38315;	YBP1_YEAST YAP1-binding protein 1 OS=Saccharomyces cerevisiae (strain ATCC 204508 / S288c) GN=YBP1 PE=1 SV=1	;	;	Saccharomyces	0	0	0	0	0	0	0	0	0	0	0	0	0	0	0	1	0	0
P00431;	CCPR_YEAST Cytochrome c peroxidase, mitochondrial OS=Saccharomyces cerevisiae (strain ATCC 204508 / S288c) GN=CCP1 PE=1 SV=2	1.11.1.5;	K00428;	Saccharomyces	0	0	0	0	0	0	0	0	0	0	0	0	4	5	0	1	5	4
P38903;	2A5D_YEAST Serine/threonine-protein phosphatase 2A 56 kDa regulatory subunit delta isoform OS=Saccharomyces cerevisiae (strain ATCC 204508 / S288c) GN=RTS1 PE=1 SV=2	;	K11584;	Saccharomyces	0	0	0	0	0	0	0	0	0	0	0	0	0	0	0	0	0	1
P06960;	OTC2_ECOLI Ornithine carbamoyltransferase subunit F OS=Escherichia coli (strain K12) GN=argF PE=1 SV=4	2.1.3.3;	K00611;	Escherichia	0	0	0	0	0	0	0	0	0	23	27	26	17	14	4	12	18	16
Q47146;	FADE_ECOLI Acyl-coenzyme A dehydrogenase OS=Escherichia coli (strain K12) GN=fadE PE=2 SV=2	1.3.8.7;1.3.8.8;	K06445;	Escherichia	0	0	0	0	0	0	0	0	0	1	1	1	0	0	0	0	0	0
P0C0L2;	OSMC_ECOLI Peroxiredoxin OsmC OS=Escherichia coli (strain K12) GN=osmC PE=1 SV=2	1.11.1.15;	K04063;	Escherichia	0	0	0	0	0	0	0	0	0	4	4	6	10	11	0	11	12	15
P34216;	EDE1_YEAST EH domain-containing and endocytosis protein 1 OS=Saccharomyces cerevisiae (strain ATCC 204508 / S288c) GN=EDE1 PE=1 SV=2	;	K12472;	Saccharomyces	0	0	0	0	0	0	0	0	0	0	0	0	6	9	0	9	8	9
P53278;	YG3A_YEAST Uncharacterized protein YGR130C OS=Saccharomyces cerevisiae (strain ATCC 204508 / S288c) GN=YGR130C PE=1 SV=1	;	;	Saccharomyces	0	0	0	0	0	0	0	0	0	0	0	0	0	1	0	1	0	0
Q03306;	PKH3_YEAST Serine/threonine-protein kinase PKH3 OS=Saccharomyces cerevisiae (strain ATCC 204508 / S288c) GN=PKH3 PE=1 SV=1	2.7.11.1;	K06276;	Saccharomyces	0	0	0	0	0	0	0	0	0	0	0	0	0	0	0	0	0	0
P43590;	YFH6_YEAST Uncharacterized peptidase YFR006W OS=Saccharomyces cerevisiae (strain ATCC 204508 / S288c) GN=YFR006W PE=1 SV=1	3.4.-.-;	K14213;	Saccharomyces	0	0	0	0	0	0	0	0	0	0	0	0	5	7	0	5	9	5
P06966;	DICA_ECOLI HTH-type transcriptional regulator DicA OS=Escherichia coli (strain K12) GN=dicA PE=4 SV=1	;	;	Escherichia	0	0	0	0	0	0	0	0	0	0	0	0	2	1	0	2	1	3
C4ZQV9;	RIBB_ECOBW 3,4-dihydroxy-2-butanone 4-phosphate synthase OS=Escherichia coli (strain K12 / MC4100 / BW2952) GN=ribB PE=3 SV=1	4.1.99.12;	K02858;	Escherichia	0	0	0	0	0	0	0	0	0	0	0	4	4	4	0	2	3	2
C4ZU83;	GLPB_ECOBW Anaerobic glycerol-3-phosphate dehydrogenase subunit B OS=Escherichia coli (strain K12 / MC4100 / BW2952) GN=glpB PE=3 SV=1	1.1.5.3;	K00112;	Escherichia	0	0	0	0	0	0	0	0	0	0	0	0	0	0	0	0	0	0
P00895;	TRPE_ECOLI Anthranilate synthase component 1 OS=Escherichia coli (strain K12) GN=trpE PE=1 SV=2	4.1.3.27;	K01657;	Escherichia	0	0	0	0	0	0	0	0	0	0	0	0	7	7	0	3	2	3
A6ZNQ1;	DBP5_YEAS7 ATP-dependent RNA helicase DBP5 OS=Saccharomyces cerevisiae (strain YJM789) GN=DBP5 PE=3 SV=1	3.6.4.13;	;	Saccharomyces	0	0	0	0	0	0	0	0	0	0	0	0	0	0	0	0	0	1
C4ZYK2;	GRCA_ECOBW Autonomous glycyl radical cofactor OS=Escherichia coli (strain K12 / MC4100 / BW2952) GN=grcA PE=3 SV=1	;	K06866;	Escherichia	3	2	1	3	2	2	2	3	5	5	6	7	20	17	4	20	23	26
P77181;	PAAY_ECOLI Phenylacetic acid degradation protein PaaY OS=Escherichia coli (strain K12) GN=paaY PE=3 SV=1	;	K02617;	Escherichia	0	0	0	0	0	0	0	0	0	0	0	0	0	0	0	0	0	0
N1NXY1;	N1NXY1_YEASC Inosine-5-monophosphate dehydrogenase OS=Saccharomyces cerevisiae (strain CEN.PK113-7D) OX=889517 GN=IMD PE=3 SV=1			Unknown GENUS	0	0	0	0	0	0	0	0	0	0	0	0	7	8	0	7	8	6
P53303;	ZPR1_YEAST Zinc finger protein ZPR1 OS=Saccharomyces cerevisiae (strain ATCC 204508 / S288c) GN=ZPR1 PE=1 SV=1	;	K06874;	Saccharomyces	0	0	0	0	0	0	0	0	0	0	0	0	6	5	0	5	3	2
C4ZUJ6;	RS7_ECOBW 30S ribosomal protein S7 OS=Escherichia coli (strain K12 / MC4100 / BW2952) GN=rpsG PE=3 SV=1	;	K02992;	Escherichia	0	0	0	0	0	0	0	0	0	23	24	26	55	56	26	50	52	59
P0ADN2;	YIFE_ECOLI UPF0438 protein YifE OS=Escherichia coli (strain K12) GN=yifE PE=1 SV=2	;	K09897;	Escherichia	0	0	0	0	0	0	0	0	0	0	0	0	5	5	0	7	5	6
A6ZVS5;	PAN1_YEAS7 Actin cytoskeleton-regulatory complex protein PAN1 OS=Saccharomyces cerevisiae (strain YJM789) GN=PAN1 PE=3 SV=2	;	;	Saccharomyces	0	0	0	0	0	0	0	0	0	0	0	0	0	2	0	0	4	1
C4ZZ22;	ASNA_ECOBW Aspartate--ammonia ligase OS=Escherichia coli (strain K12 / MC4100 / BW2952) GN=asnA PE=3 SV=1	6.3.1.1;	K01914;	Escherichia	0	0	0	0	0	0	0	0	0	0	0	1	0	1	0	0	0	1
P24178;	YFFB_ECOLI Protein YffB OS=Escherichia coli (strain K12) GN=yffB PE=1 SV=1	;	;	Escherichia	0	0	0	0	0	0	0	0	0	0	0	0	1	1	0	2	1	1
P09147;	GALE_ECOLI UDP-glucose 4-epimerase OS=Escherichia coli (strain K12) GN=galE PE=1 SV=1	5.1.3.2;	K01784;	Escherichia	0	0	0	0	0	0	0	0	0	36	33	32	37	40	4	31	40	56
Q12000;	TMA46_YEAST Translation machinery-associated protein 46 OS=Saccharomyces cerevisiae (strain ATCC 204508 / S288c) GN=TMA46 PE=1 SV=2	;	;	Saccharomyces	0	0	0	0	0	0	0	0	0	0	0	0	4	1	0	0	1	2
C5A0V8;	PEPE_ECOBW Peptidase E OS=Escherichia coli (strain K12 / MC4100 / BW2952) GN=pepE PE=3 SV=1	3.4.13.21;	K05995;	Escherichia	0	0	0	0	0	0	0	0	0	0	0	0	0	0	0	0	0	0
P38196;	FUI1_YEAST Uridine permease OS=Saccharomyces cerevisiae (strain ATCC 204508 / S288c) GN=FUI1 PE=1 SV=1	;	;	Saccharomyces	0	0	0	0	0	0	0	0	0	0	0	0	1	0	0	0	0	0
P04802;	SYDC_YEAST Aspartate--tRNA ligase, cytoplasmic OS=Saccharomyces cerevisiae (strain ATCC 204508 / S288c) GN=DPS1 PE=1 SV=3	6.1.1.12;	K01876;	Saccharomyces	0	0	0	0	0	0	0	0	0	0	0	0	6	2	0	2	5	4
P76550;	YFFS_ECOLI Uncharacterized protein YffS OS=Escherichia coli (strain K12) GN=yffS PE=4 SV=2	;	;	Escherichia	0	0	0	0	0	0	0	0	0	0	0	0	2	1	0	3	2	2
P34209;	YDCF_ECOLI Protein YdcF OS=Escherichia coli (strain K12) GN=ydcF PE=1 SV=3	;	;	Escherichia	0	0	0	0	0	0	0	0	0	0	0	0	0	0	0	0	0	0
P09938;	RIR2_YEAST Ribonucleoside-diphosphate reductase small chain 1 OS=Saccharomyces cerevisiae (strain ATCC 204508 / S288c) GN=RNR2 PE=1 SV=2	1.17.4.1;	K10808;	Saccharomyces	0	0	0	0	0	0	0	0	0	0	0	0	7	10	0	7	10	13
P09126;	HEM4_ECOLI Uroporphyrinogen-III synthase OS=Escherichia coli (strain K12) GN=hemD PE=3 SV=1	4.2.1.75;	K01719;	Escherichia	0	0	0	0	0	0	0	0	0	0	0	0	1	0	0	0	0	0
P38787;	PANE_YEAST 2-dehydropantoate 2-reductase OS=Saccharomyces cerevisiae (strain ATCC 204508 / S288c) GN=PAN5 PE=1 SV=1	1.1.1.169;	K00077;	Saccharomyces	0	0	0	0	0	0	0	0	0	0	0	0	2	4	2	3	6	5
P25617;	YCQ6_YEAST Uncharacterized protein YCR016W OS=Saccharomyces cerevisiae (strain ATCC 204508 / S288c) GN=YCR016W PE=1 SV=2	;	;	Saccharomyces	0	0	0	0	0	0	0	0	0	3	0	0	0	0	0	0	0	0
N1P491;	N1P491_YEASC DNA primase OS=Saccharomyces cerevisiae (strain CEN.PK113-7D) OX=889517 GN=CENPK1137D_5072 PE=3 SV=1			Unknown GENUS	0	0	0	0	0	0	0	0	0	0	1	0	0	0	0	0	0	0
P29539;	RIF1_YEAST Telomere length regulator protein RIF1 OS=Saccharomyces cerevisiae (strain ATCC 204508 / S288c) GN=RIF1 PE=1 SV=3	;	K11118;	Saccharomyces	0	0	0	0	0	0	0	0	0	0	0	0	0	0	0	0	0	0
G9BX85;	G9BX85_YEASX Heat shock protein 70 OS=Saccharomyces cerevisiae OX=4932 GN=hsp70 PE=3 SV=1			Unknown GENUS	0	0	0	0	0	0	0	0	0	0	0	0	48	50	3	44	46	40
P25443;	RS2_YEAST 40S ribosomal protein S2 OS=Saccharomyces cerevisiae (strain ATCC 204508 / S288c) GN=RPS2 PE=1 SV=3	;	K02981;	Saccharomyces	0	0	0	0	0	0	0	0	0	2	4	2	45	46	15	37	45	58
C4ZS20;	FLGI_ECOBW Flagellar P-ring protein OS=Escherichia coli (strain K12 / MC4100 / BW2952) GN=flgI PE=3 SV=1	;	K02394;	Escherichia	0	0	0	0	0	0	0	0	0	1	1	2	0	0	0	0	0	0
P0AEK2;	FABG_ECOLI 3-oxoacyl-[acyl-carrier-protein] reductase FabG OS=Escherichia coli (strain K12) GN=fabG PE=1 SV=1	1.1.1.100;	K00059;	Escherichia	0	0	0	0	0	0	0	0	0	2	1	3	8	7	2	7	8	7
P39929;	SNF7_YEAST Vacuolar-sorting protein SNF7 OS=Saccharomyces cerevisiae (strain ATCC 204508 / S288c) GN=SNF7 PE=1 SV=1	;	K12194;	Saccharomyces	0	0	0	0	0	0	0	0	0	0	0	0	2	3	0	1	2	3
P0AES6;	GYRB_ECOLI DNA gyrase subunit B OS=Escherichia coli (strain K12) GN=gyrB PE=1 SV=2	5.99.1.3;	K02470;	Escherichia	0	0	0	0	0	0	0	0	0	2	1	1	9	8	0	3	5	7
C5A1D4;	CH10_ECOBW 10 kDa chaperonin OS=Escherichia coli (strain K12 / MC4100 / BW2952) GN=groS PE=3 SV=1	;	K04078;	Escherichia	1	0	0	0	0	0	0	1	0	2	3	4	14	12	1	16	25	20
P21242;	PSA7_YEAST Probable proteasome subunit alpha type-7 OS=Saccharomyces cerevisiae (strain ATCC 204508 / S288c) GN=PRE10 PE=1 SV=2	3.4.25.1;	K02727;	Saccharomyces	0	0	0	0	0	0	0	0	0	0	0	0	4	4	0	3	3	4
A7A1V9;	RM04_YEAS7 54S ribosomal protein L4, mitochondrial OS=Saccharomyces cerevisiae (strain YJM789) GN=MRPL4 PE=3 SV=1	;	;	Saccharomyces	0	0	0	0	0	0	0	0	0	0	0	0	1	0	0	0	0	1
P53119;	HUL5_YEAST Probable E3 ubiquitin-protein ligase HUL5 OS=Saccharomyces cerevisiae (strain ATCC 204508 / S288c) GN=HUL5 PE=1 SV=1	2.3.2.26;	K10589;	Saccharomyces	0	0	0	0	0	0	0	0	0	0	0	0	0	0	0	0	0	0
P0A9B2;	G3P1_ECOLI Glyceraldehyde-3-phosphate dehydrogenase A OS=Escherichia coli (strain K12) GN=gapA PE=1 SV=2	1.2.1.12;	K00134;	Escherichia	4	2	0	2	1	2	3	0	0	117	109	107	421	435	43	343	468	458
P32589;	HSP7F_YEAST Heat shock protein homolog SSE1 OS=Saccharomyces cerevisiae (strain ATCC 204508 / S288c) GN=SSE1 PE=1 SV=4	;	K09485;	Saccharomyces	0	0	0	0	0	0	0	0	0	0	0	0	22	30	0	24	25	24
P0A9X4;	MREB_ECOLI Rod shape-determining protein MreB OS=Escherichia coli (strain K12) GN=mreB PE=1 SV=1	;	K03569;	Escherichia	0	0	0	0	0	0	0	0	0	6	8	10	8	9	3	9	5	7
C4ZT99;	PROB_ECOBW Glutamate 5-kinase OS=Escherichia coli (strain K12 / MC4100 / BW2952) GN=proB PE=3 SV=1	2.7.2.11;	K00931;	Escherichia	0	0	0	0	0	0	0	0	0	0	0	0	0	0	0	0	0	0
P11446;	ARGC_ECOLI N-acetyl-gamma-glutamyl-phosphate reductase OS=Escherichia coli (strain K12) GN=argC PE=1 SV=1	1.2.1.38;	K00145;	Escherichia	0	0	0	0	0	0	0	0	0	0	0	0	5	3	0	5	6	5
Q93K97;	ADPP_ECOLI ADP-ribose pyrophosphatase OS=Escherichia coli (strain K12) GN=nudF PE=1 SV=2	3.6.1.13;	K01515;	Escherichia	0	0	0	0	0	0	0	0	0	0	0	0	0	1	0	0	0	0
P29131;	FTSN_ECOLI Cell division protein FtsN OS=Escherichia coli (strain K12) GN=ftsN PE=1 SV=3	;	K03591;	Escherichia	0	0	0	0	0	0	0	0	0	0	0	0	0	0	0	0	0	0
P0A9L3;	FKBB_ECOLI FKBP-type 22 kDa peptidyl-prolyl cis-trans isomerase OS=Escherichia coli (strain K12) GN=fklB PE=1 SV=2	5.2.1.8;	K03773;	Escherichia	0	0	0	0	0	0	0	0	0	4	4	4	6	6	5	5	6	5
C4ZUE1;	DEF_ECOBW Peptide deformylase OS=Escherichia coli (strain K12 / MC4100 / BW2952) GN=def PE=3 SV=1	3.5.1.88;	K01462;	Escherichia	0	0	0	0	0	0	0	0	0	4	2	3	4	4	0	2	2	4
N1PAU8;	N1PAU8_YEASC Glucose-6-phosphate isomerase OS=Saccharomyces cerevisiae (strain CEN.PK113-7D) OX=889517 GN=CENPK1137D_4748 PE=3 SV=1			Unknown GENUS	0	0	0	0	0	0	0	0	0	0	0	0	90	65	10	79	94	96
C5A163;	NRFA_ECOBW Cytochrome c-552 OS=Escherichia coli (strain K12 / MC4100 / BW2952) GN=nrfA PE=3 SV=1	1.7.2.2;	K03385;	Escherichia	0	0	0	0	0	0	0	0	0	0	0	0	0	0	0	0	0	0
P40517;	YRB2_YEAST Ran-specific GTPase-activating protein 2 OS=Saccharomyces cerevisiae (strain ATCC 204508 / S288c) GN=YRB2 PE=1 SV=1	;	K15304;	Saccharomyces	0	0	0	0	0	0	0	0	0	0	0	0	0	0	0	1	1	1
Q05672;	RBS1_YEAST RNA-binding suppressor of PAS kinase protein 1 OS=Saccharomyces cerevisiae (strain ATCC 204508 / S288c) GN=RBS1 PE=1 SV=1	;	;	Saccharomyces	0	0	0	0	0	0	0	0	0	0	0	0	0	0	0	1	0	0
Q05359;	ERP1_YEAST Protein ERP1 OS=Saccharomyces cerevisiae (strain ATCC 204508 / S288c) GN=ERP1 PE=1 SV=1	;	K20346;	Saccharomyces	0	0	0	0	0	0	0	0	0	0	0	0	0	0	0	0	2	1
P77395;	YBBN_ECOLI Uncharacterized protein YbbN OS=Escherichia coli (strain K12) GN=ybbN PE=1 SV=2	;	K05838;	Escherichia	0	0	0	0	0	0	0	0	0	1	1	1	7	8	0	6	8	10
P0AEY5;	MDAB_ECOLI Modulator of drug activity B OS=Escherichia coli (strain K12) GN=mdaB PE=1 SV=1	;	K03923;	Escherichia	0	0	0	0	0	0	0	0	0	6	6	5	12	17	3	12	13	11
P15254;	PUR4_ECOLI Phosphoribosylformylglycinamidine synthase OS=Escherichia coli (strain K12) GN=purL PE=1 SV=3	6.3.5.3;	K01952;	Escherichia	0	0	0	0	0	0	0	0	0	51	56	56	114	130	11	115	127	132
P35719;	MRP8_YEAST Uncharacterized protein MRP8 OS=Saccharomyces cerevisiae (strain ATCC 204508 / S288c) GN=MRP8 PE=1 SV=1	;	;	Saccharomyces	0	0	0	0	0	0	0	0	0	0	0	0	10	12	0	14	12	15
P37344;	PSPF_ECOLI Psp operon transcriptional activator OS=Escherichia coli (strain K12) GN=pspF PE=1 SV=2	;	K03974;	Escherichia	0	0	0	0	0	0	0	0	0	0	0	0	0	0	0	0	0	0
P09064;	IF2B_YEAST Eukaryotic translation initiation factor 2 subunit beta OS=Saccharomyces cerevisiae (strain ATCC 204508 / S288c) GN=SUI3 PE=1 SV=2	;	K03238;	Saccharomyces	0	0	0	0	0	0	0	0	0	0	0	0	1	1	0	0	0	0
C4ZRY9;	OPGG_ECOBW Glucans biosynthesis protein G OS=Escherichia coli (strain K12 / MC4100 / BW2952) GN=mdoG PE=3 SV=1	;	K03670;	Escherichia	0	0	0	0	0	0	0	0	0	4	4	4	12	12	3	10	11	9
P75763;	YBHI_ECOLI Inner membrane protein YbhI OS=Escherichia coli (strain K12) GN=ybhI PE=1 SV=1	;	K03319;	Escherichia	0	0	0	0	0	0	0	0	0	0	0	0	0	0	0	0	0	0
P0AA04;	PTHP_ECOLI Phosphocarrier protein HPr OS=Escherichia coli (strain K12) GN=ptsH PE=1 SV=1	;	K02784;	Escherichia	1	0	0	0	0	0	0	0	0	2	0	0	12	17	0	10	15	14
P54003;	SUR7_YEAST Protein SUR7 OS=Saccharomyces cerevisiae (strain ATCC 204508 / S288c) GN=SUR7 PE=1 SV=1	;	;	Saccharomyces	0	0	0	0	0	0	0	0	0	0	0	0	0	0	0	0	1	1
P32524;	PRP21_YEAST Pre-mRNA-splicing factor PRP21 OS=Saccharomyces cerevisiae (strain ATCC 204508 / S288c) GN=PRP21 PE=1 SV=1	;	;	Saccharomyces	0	0	0	0	0	0	0	0	0	0	0	0	0	0	0	0	0	0
Q00711;	SDHA_YEAST Succinate dehydrogenase [ubiquinone] flavoprotein subunit, mitochondrial OS=Saccharomyces cerevisiae (strain ATCC 204508 / S288c) GN=SDH1 PE=1 SV=1	1.3.5.1;	K00234;	Saccharomyces	0	0	0	0	0	0	0	0	0	0	0	0	0	1	0	0	0	0
P53131;	PRP43_YEAST Pre-mRNA-splicing factor ATP-dependent RNA helicase PRP43 OS=Saccharomyces cerevisiae (strain ATCC 204508 / S288c) GN=PRP43 PE=1 SV=1	3.6.4.13;	K12820;	Saccharomyces	0	0	0	0	0	0	0	0	0	0	0	0	0	1	0	0	0	0
N1P6J4;	N1P6J4_YEASC 60S ribosomal protein L8 OS=Saccharomyces cerevisiae (strain CEN.PK113-7D) OX=889517 GN=CENPK1137D_495 PE=3 SV=1			Unknown GENUS	0	0	0	0	0	0	0	0	0	0	0	0	39	48	24	48	48	45
P0AGG2;	TESB_ECOLI Acyl-CoA thioesterase 2 OS=Escherichia coli (strain K12) GN=tesB PE=1 SV=2	3.1.2.-;	K10805;	Escherichia	0	0	0	0	0	0	0	0	0	0	0	0	0	0	0	0	0	0
B1XAJ3;	METE_ECODH 5-methyltetrahydropteroyltriglutamate--homocysteine methyltransferase OS=Escherichia coli (strain K12 / DH10B) GN=metE PE=3 SV=1	2.1.1.14;	K00549;	Escherichia	0	0	0	0	0	0	4	1	0	31	32	37	261	298	104	251	354	339
C5A0L7;	YQGE_ECOBW UPF0301 protein YqgE OS=Escherichia coli (strain K12 / MC4100 / BW2952) GN=yqgE PE=3 SV=1	;	K07735;	Escherichia	0	0	0	0	0	0	0	0	0	0	0	0	3	7	0	4	3	5
P42625;	YHAL_ECOLI Uncharacterized protein YhaL OS=Escherichia coli (strain K12) GN=yhaL PE=4 SV=2	;	;	Escherichia	0	0	0	0	0	0	0	0	0	0	0	0	0	1	0	2	2	3
P0AE48;	YTFP_ECOLI Gamma-glutamylcyclotransferase family protein YtfP OS=Escherichia coli (strain K12) GN=ytfP PE=1 SV=1	;	;	Escherichia	0	0	0	0	0	0	0	0	0	0	0	0	0	0	0	0	0	1
P0AG16;	PUR1_ECOLI Amidophosphoribosyltransferase OS=Escherichia coli (strain K12) GN=purF PE=1 SV=2	2.4.2.14;	K00764;	Escherichia	0	0	0	0	0	0	0	0	0	7	11	14	19	19	1	20	26	17
P39077;	TCPG_YEAST T-complex protein 1 subunit gamma OS=Saccharomyces cerevisiae (strain ATCC 204508 / S288c) GN=CCT3 PE=1 SV=2	;	K09495;	Saccharomyces	0	0	0	0	0	0	0	0	0	0	0	0	2	1	0	0	1	0
B1X8Q2;	RLMKL_ECODH Ribosomal RNA large subunit methyltransferase K/L OS=Escherichia coli (strain K12 / DH10B) GN=rlmL PE=3 SV=1	2.1.1.173;2.1.1.264;	K12297;	Escherichia	0	0	0	0	0	0	0	0	0	0	0	0	6	7	0	7	11	11
C4ZZ12;P0AG90;	ATPA_ECOBW ATP synthase subunit alpha OS=Escherichia coli (strain K12 / MC4100 / BW2952) GN=atpA PE=3 SV=1	;3.6.3.14;	K02111;K03072;	Escherichia	0	0	0	0	0	0	0	0	0	37	44	40	41	50	17	38	41	46
P0A988;	DPO3B_ECOLI Beta sliding clamp OS=Escherichia coli (strain K12) GN=dnaN PE=1 SV=1	;	K02338;	Escherichia	0	0	0	0	0	0	0	0	0	4	2	8	5	9	0	6	11	7
Q99383;	HRP1_YEAST Nuclear polyadenylated RNA-binding protein 4 OS=Saccharomyces cerevisiae (strain ATCC 204508 / S288c) GN=HRP1 PE=1 SV=1	;	K14411;	Saccharomyces	0	0	0	0	0	0	0	0	0	0	0	0	10	8	0	8	7	8
P0A9D2;	GSTA_ECOLI Glutathione S-transferase GstA OS=Escherichia coli (strain K12) GN=gstA PE=1 SV=1	2.5.1.18;	K00799;	Escherichia	0	0	0	0	0	0	0	0	0	1	3	5	25	37	5	24	25	21
G2WHA8;	G2WHA8_YEASK Adenosine kinase OS=Saccharomyces cerevisiae (strain Kyokai no. 7 / NBRC 101557) OX=721032 GN=K7_ADO1 PE=3 SV=1			Unknown GENUS	0	0	0	0	0	0	0	0	0	0	0	0	3	3	0	3	4	4
Q04636;	POB3_YEAST FACT complex subunit POB3 OS=Saccharomyces cerevisiae (strain ATCC 204508 / S288c) GN=POB3 PE=1 SV=1	;	K09272;	Saccharomyces	0	0	0	0	0	0	0	0	0	0	0	0	0	2	0	0	0	0
P48016;	ATH1_YEAST Vacuolar acid trehalase OS=Saccharomyces cerevisiae (strain ATCC 204508 / S288c) GN=ATH1 PE=1 SV=1	3.2.1.28;	K01194;	Saccharomyces	0	0	0	0	0	0	0	0	0	0	0	0	0	0	0	0	0	0
P0A6L2;	DAPA_ECOLI 4-hydroxy-tetrahydrodipicolinate synthase OS=Escherichia coli (strain K12) GN=dapA PE=1 SV=1	4.3.3.7;	K01714;	Escherichia	0	0	0	0	0	0	0	0	0	9	9	7	15	17	2	18	15	15
P77735;	YAJO_ECOLI Uncharacterized oxidoreductase YajO OS=Escherichia coli (strain K12) GN=yajO PE=3 SV=2	1.-.-.-;	;	Escherichia	0	0	0	0	0	0	0	0	0	0	0	0	0	0	0	0	0	0
P16700;	CYSP_ECOLI Thiosulfate-binding protein OS=Escherichia coli (strain K12) GN=cysP PE=1 SV=1	;	K02048;	Escherichia	0	0	0	0	0	0	0	0	0	2	1	1	15	19	0	12	17	13
C4ZTE6;	YAII_ECOBW UPF0178 protein YaiI OS=Escherichia coli (strain K12 / MC4100 / BW2952) GN=yaiI PE=3 SV=1	;	K09768;	Escherichia	0	0	0	0	0	0	0	0	0	0	0	0	0	0	0	0	0	0
P38745;	YHB7_YEAST Uncharacterized membrane protein YHL071W OS=Saccharomyces cerevisiae (strain ATCC 204508 / S288c) GN=YHL017W PE=1 SV=1	;	;	Saccharomyces	0	0	0	0	0	0	0	0	0	0	0	0	0	0	0	0	0	0
P12281;	MOEA_ECOLI Molybdopterin molybdenumtransferase OS=Escherichia coli (strain K12) GN=moeA PE=1 SV=1	2.10.1.1;	K03750;	Escherichia	0	0	0	0	0	0	0	0	0	3	3	6	13	14	0	7	9	7
P0C2H9;	RL31B_YEAST 60S ribosomal protein L31-B OS=Saccharomyces cerevisiae (strain ATCC 204508 / S288c) GN=RPL31B PE=1 SV=1	;	K02910;	Saccharomyces	0	0	0	0	0	0	0	0	0	0	0	0	11	10	8	10	8	12
C4ZTG2;	QUEA_ECOBW S-adenosylmethionine:tRNA ribosyltransferase-isomerase OS=Escherichia coli (strain K12 / MC4100 / BW2952) GN=queA PE=3 SV=1	2.4.99.17;	K07568;	Escherichia	0	0	0	0	0	0	0	0	0	0	0	0	1	0	0	0	0	0
B1X7A6;	BIOF_ECODH 8-amino-7-oxononanoate synthase OS=Escherichia coli (strain K12 / DH10B) GN=bioF PE=3 SV=1	2.3.1.47;	K00652;	Escherichia	0	0	0	0	0	0	0	0	0	0	0	0	1	2	0	4	1	2
P0ACN7;	CYTR_ECOLI HTH-type transcriptional repressor CytR OS=Escherichia coli (strain K12) GN=cytR PE=1 SV=1	;	K05499;	Escherichia	0	0	0	0	0	0	0	0	0	1	1	0	0	3	0	1	1	0
P76149;	SAD_ECOLI Succinate semialdehyde dehydrogenase [NAD(P)+] Sad OS=Escherichia coli (strain K12) GN=sad PE=1 SV=2	1.2.1.16;	K08324;	Escherichia	0	0	0	0	0	0	0	0	0	0	1	1	1	2	0	2	2	5
P06115;	CATT_YEAST Catalase T OS=Saccharomyces cerevisiae (strain ATCC 204508 / S288c) GN=CTT1 PE=1 SV=3	1.11.1.6;	K03781;	Saccharomyces	0	0	0	0	0	0	0	0	0	0	0	0	0	0	0	1	1	1
P27298;	OPDA_ECOLI Oligopeptidase A OS=Escherichia coli (strain K12) GN=prlC PE=3 SV=3	3.4.24.70;	K01414;	Escherichia	0	0	0	0	0	0	0	0	0	8	6	11	32	34	1	35	43	32
P0ADI7;	YECD_ECOLI Isochorismatase family protein YecD OS=Escherichia coli (strain K12) GN=yecD PE=1 SV=2	3.-.-.-;	;	Escherichia	0	0	0	0	0	0	0	0	0	0	0	0	7	8	0	11	8	8
P22524;	MUKE_ECOLI Chromosome partition protein MukE OS=Escherichia coli (strain K12) GN=mukE PE=1 SV=5	;	K03804;	Escherichia	0	0	0	0	0	0	0	0	0	0	0	0	3	2	0	1	3	2
P35176;	CYPD_YEAST Peptidyl-prolyl cis-trans isomerase D OS=Saccharomyces cerevisiae (strain ATCC 204508 / S288c) GN=CPR5 PE=2 SV=1	5.2.1.8;	K03770;	Saccharomyces	0	0	0	0	0	0	0	0	0	0	0	0	6	12	1	9	10	10
P33304;	AFR1_YEAST Protein AFR1 OS=Saccharomyces cerevisiae (strain ATCC 204508 / S288c) GN=AFR1 PE=1 SV=1	;	;	Saccharomyces	0	0	0	0	0	0	0	0	0	0	0	0	0	0	0	0	1	0
P0AAB8;	USPD_ECOLI Universal stress protein D OS=Escherichia coli (strain K12) GN=uspD PE=2 SV=1	;	K14065;	Escherichia	0	0	0	0	0	0	0	0	0	0	0	0	2	2	0	2	3	4
P18961;	YPK2_YEAST Serine/threonine-protein kinase YPK2/YKR2 OS=Saccharomyces cerevisiae (strain ATCC 204508 / S288c) GN=YPK2 PE=1 SV=1	2.7.11.1;	K13303;	Saccharomyces	0	0	0	0	0	0	0	0	0	0	0	0	0	0	0	1	0	1
P38635;	HIS9_YEAST Histidinol-phosphatase OS=Saccharomyces cerevisiae (strain ATCC 204508 / S288c) GN=HIS2 PE=1 SV=2	3.1.3.15;	K04486;	Saccharomyces	0	0	0	0	0	0	0	0	0	0	0	0	3	5	0	5	5	4
P0AA43;	RSUA_ECOLI Ribosomal small subunit pseudouridine synthase A OS=Escherichia coli (strain K12) GN=rsuA PE=1 SV=1	5.4.99.19;	K06183;	Escherichia	0	0	0	0	0	0	0	0	0	0	0	0	5	3	0	4	5	8
P28707;	SBA1_YEAST Co-chaperone protein SBA1 OS=Saccharomyces cerevisiae (strain ATCC 204508 / S288c) GN=SBA1 PE=1 SV=3	;	;	Saccharomyces	0	0	0	0	0	0	0	0	0	0	0	0	0	0	0	2	0	0
P0AG00;	WZZE_ECOLI ECA polysaccharide chain length modulation protein OS=Escherichia coli (strain K12) GN=wzzE PE=1 SV=2	;	K05790;	Escherichia	0	0	0	0	0	0	0	0	0	0	0	0	0	0	0	1	0	0
C4ZSA8;	HIS1_ECOBW ATP phosphoribosyltransferase OS=Escherichia coli (strain K12 / MC4100 / BW2952) GN=hisG PE=3 SV=1	2.4.2.17;	K00765;	Escherichia	0	0	0	0	0	0	0	0	0	10	16	13	9	12	1	11	12	11
C4ZWD8;	RIHA_ECOBW Pyrimidine-specific ribonucleoside hydrolase RihA OS=Escherichia coli (strain K12 / MC4100 / BW2952) GN=rihA PE=3 SV=1	3.2.-.-;	K01250;	Escherichia	0	0	0	0	0	0	0	0	0	4	1	4	4	4	0	1	6	6
P0AG27;	YIBN_ECOLI Uncharacterized protein YibN OS=Escherichia coli (strain K12) GN=yibN PE=1 SV=1	;	;	Escherichia	0	0	0	0	0	0	0	0	0	0	0	0	1	0	0	0	1	0
P0ACT6;	UIDR_ECOLI HTH-type transcriptional regulator UidR OS=Escherichia coli (strain K12) GN=uidR PE=4 SV=1	;	K16138;	Escherichia	0	0	0	0	0	0	0	0	0	0	0	0	0	0	0	0	0	0
P32466;	HXT3_YEAST Low-affinity glucose transporter HXT3 OS=Saccharomyces cerevisiae (strain ATCC 204508 / S288c) GN=HXT3 PE=1 SV=1	;	K08139;	Saccharomyces	0	0	0	0	0	0	0	0	0	0	0	0	0	0	1	0	0	1
P0A784;	ORN_ECOLI Oligoribonuclease OS=Escherichia coli (strain K12) GN=orn PE=1 SV=2	3.1.-.-;	K13288;	Escherichia	0	0	0	0	0	0	0	0	0	1	1	3	8	9	1	8	8	6
P49089;	ASNS1_YEAST Asparagine synthetase [glutamine-hydrolyzing] 1 OS=Saccharomyces cerevisiae (strain ATCC 204508 / S288c) GN=ASN1 PE=1 SV=2	6.3.5.4;	K01953;	Saccharomyces	0	0	0	0	0	0	0	0	0	0	0	0	13	13	4	10	15	10
P77504;	YBBP_ECOLI Uncharacterized ABC transporter permease YbbP OS=Escherichia coli (strain K12) GN=ybbP PE=3 SV=1	;	K02004;	Escherichia	0	0	0	0	0	0	0	0	0	0	0	1	0	0	0	1	0	0
P0ABC3;	HFLC_ECOLI Modulator of FtsH protease HflC OS=Escherichia coli (strain K12) GN=hflC PE=1 SV=1	;	K04087;	Escherichia	0	0	0	0	0	0	0	0	0	0	0	0	0	0	0	0	0	0
Q03655;	GAS3_YEAST Probable 1,3-beta-glucanosyltransferase GAS3 OS=Saccharomyces cerevisiae (strain ATCC 204508 / S288c) GN=GAS3 PE=1 SV=1	2.4.1.-;	;	Saccharomyces	0	0	0	0	0	0	0	0	0	0	0	0	4	4	0	0	3	2
P15047;	ENTA_ECOLI 2,3-dihydro-2,3-dihydroxybenzoate dehydrogenase OS=Escherichia coli (strain K12) GN=entA PE=1 SV=1	1.3.1.28;	K00216;	Escherichia	0	0	0	0	0	0	0	0	0	5	6	6	12	13	6	14	14	12
P00893;	ILVI_ECOLI Acetolactate synthase isozyme 3 large subunit OS=Escherichia coli (strain K12) GN=ilvI PE=1 SV=2	2.2.1.6;	K01652;	Escherichia	0	0	0	0	0	0	0	0	0	1	2	1	9	13	0	14	11	11
P0AB28;	YCED_ECOLI Large ribosomal RNA subunit accumulation protein YceD OS=Escherichia coli (strain K12) GN=yceD PE=2 SV=1	;	K07040;	Escherichia	0	0	0	0	0	0	0	0	0	1	1	2	0	1	0	2	0	0
Q12161;	PSH1_YEAST RING finger protein PSH1 OS=Saccharomyces cerevisiae (strain ATCC 204508 / S288c) GN=PSH1 PE=1 SV=1	;	;	Saccharomyces	0	0	0	0	0	0	0	0	0	1	0	0	0	0	0	0	0	0
Q07551;	KAR_YEAST NADPH-dependent alpha-keto amide reductase OS=Saccharomyces cerevisiae (strain ATCC 204508 / S288c) GN=YDL124W PE=1 SV=1	1.2.1.-;	;	Saccharomyces	0	0	0	0	0	0	0	0	0	0	0	0	27	29	5	28	23	28
C4ZPX5;	APAH_ECOBW Bis(5-nucleosyl)-tetraphosphatase, symmetrical OS=Escherichia coli (strain K12 / MC4100 / BW2952) GN=apaH PE=3 SV=1	3.6.1.41;	K01525;	Escherichia	0	0	0	0	0	0	0	0	0	0	0	0	3	5	0	4	2	3
C7GWV6;	HXT4_YEAS2 Low-affinity glucose transporter HXT4 OS=Saccharomyces cerevisiae (strain JAY291) GN=HXT4 PE=3 SV=1	;	;	Saccharomyces	0	0	0	0	0	0	0	0	0	0	0	0	1	1	0	1	2	2
P04391;	OTC1_ECOLI Ornithine carbamoyltransferase subunit I OS=Escherichia coli (strain K12) GN=argI PE=1 SV=3	2.1.3.3;	K00611;	Escherichia	0	0	0	0	0	0	0	0	0	9	12	16	12	15	2	13	14	8
P15646;	FBRL_YEAST rRNA 2-O-methyltransferase fibrillarin OS=Saccharomyces cerevisiae (strain ATCC 204508 / S288c) GN=NOP1 PE=1 SV=1	2.1.1.-;	K14563;	Saccharomyces	0	0	0	0	0	0	0	0	0	0	0	0	14	16	2	9	8	12
C4ZUF9;	RL18_ECOBW 50S ribosomal protein L18 OS=Escherichia coli (strain K12 / MC4100 / BW2952) GN=rplR PE=3 SV=1	;	K02881;	Escherichia	0	0	0	0	0	0	0	0	0	3	2	3	11	10	10	10	8	8
C4ZT63;	DEOC_ECOBW Deoxyribose-phosphate aldolase OS=Escherichia coli (strain K12 / MC4100 / BW2952) GN=deoC PE=3 SV=1	4.1.2.4;	K01619;	Escherichia	0	0	0	0	0	0	0	0	0	2	1	1	9	9	0	8	5	8
B1XBL0;	TRPB_ECODH Tryptophan synthase beta chain OS=Escherichia coli (strain K12 / DH10B) GN=trpB PE=3 SV=1	4.2.1.20;	K01696;	Escherichia	0	0	0	0	0	0	0	0	0	1	0	0	10	15	2	12	12	13
P36010;	NDK_YEAST Nucleoside diphosphate kinase OS=Saccharomyces cerevisiae (strain ATCC 204508 / S288c) GN=YNK1 PE=1 SV=1	2.7.4.6;	K00940;	Saccharomyces	0	0	0	0	0	0	0	0	0	0	0	0	4	8	1	5	6	4
Q46829;	BGLA_ECOLI 6-phospho-beta-glucosidase BglA OS=Escherichia coli (strain K12) GN=bglA PE=1 SV=2	3.2.1.86;	K01223;	Escherichia	0	0	0	0	0	0	0	0	0	8	6	7	12	15	1	20	18	16
B1XAD8;	NUDK_ECODH GDP-mannose pyrophosphatase NudK OS=Escherichia coli (strain K12 / DH10B) GN=nudK PE=3 SV=1	3.6.1.-;	K12945;	Escherichia	0	0	0	0	0	0	0	0	0	1	0	2	3	3	0	1	4	5
P21507;	SRMB_ECOLI ATP-dependent RNA helicase SrmB OS=Escherichia coli (strain K12) GN=srmB PE=1 SV=1	3.6.4.13;	K05590;	Escherichia	0	0	0	0	0	0	0	0	0	1	2	2	3	4	0	2	5	4
P05748;	RL15A_YEAST 60S ribosomal protein L15-A OS=Saccharomyces cerevisiae (strain ATCC 204508 / S288c) GN=RPL15A PE=1 SV=3	;	K02877;	Saccharomyces	0	0	0	0	0	0	0	0	0	0	0	0	3	2	4	3	2	2
P31474;	HSRA_ECOLI Probable transport protein HsrA OS=Escherichia coli (strain K12) GN=hsrA PE=1 SV=1	;	;	Escherichia	0	0	0	0	0	0	0	0	0	0	0	0	1	1	0	0	0	0
C4ZZ41;	ILVD_ECOBW Dihydroxy-acid dehydratase OS=Escherichia coli (strain K12 / MC4100 / BW2952) GN=ilvD PE=3 SV=1	4.2.1.9;	K01687;	Escherichia	0	0	0	0	0	0	0	0	0	5	4	5	9	9	0	9	11	13
P00128;	QCR7_YEAST Cytochrome b-c1 complex subunit 7 OS=Saccharomyces cerevisiae (strain ATCC 204508 / S288c) GN=QCR7 PE=1 SV=2	;	K00417;	Saccharomyces	0	0	0	0	0	0	0	0	0	0	0	0	1	0	0	1	0	1
P77300;	YAGI_ECOLI Uncharacterized HTH-type transcriptional regulator YagI OS=Escherichia coli (strain K12) GN=yagI PE=4 SV=1	;	;	Escherichia	0	0	0	0	0	0	0	0	0	1	1	0	0	0	0	0	0	0
P06721;	METC_ECOLI Cystathionine beta-lyase MetC OS=Escherichia coli (strain K12) GN=metC PE=1 SV=1	4.4.1.8;4.4.1.28;	K01760;	Escherichia	0	0	0	0	0	0	0	0	0	7	5	4	23	24	8	25	25	27
P28635;	METQ_ECOLI D-methionine-binding lipoprotein MetQ OS=Escherichia coli (strain K12) GN=metQ PE=1 SV=2	;	K02073;	Escherichia	0	0	0	0	0	0	0	0	0	0	0	0	26	26	2	33	29	22
P13458;	SBCC_ECOLI Nuclease SbcCD subunit C OS=Escherichia coli (strain K12) GN=sbcC PE=1 SV=1	;	K03546;	Escherichia	0	0	0	0	0	0	0	0	0	0	0	0	0	0	0	1	0	0
C4ZS34;	ACP_ECOBW Acyl carrier protein OS=Escherichia coli (strain K12 / MC4100 / BW2952) GN=acpP PE=3 SV=1	;	K02078;	Escherichia	0	0	0	0	0	0	0	0	0	2	2	0	5	4	0	4	6	4
P0AFF6;	NUSA_ECOLI Transcription termination/antitermination protein NusA OS=Escherichia coli (strain K12) GN=nusA PE=1 SV=1	;	K02600;	Escherichia	0	0	0	0	0	0	0	0	0	4	6	12	35	35	0	31	40	44
C4ZTX6;	PYRF_ECOBW Orotidine 5-phosphate decarboxylase OS=Escherichia coli (strain K12 / MC4100 / BW2952) GN=pyrF PE=3 SV=1	4.1.1.23;	K01591;	Escherichia	0	0	0	0	0	0	0	0	0	1	1	2	1	1	0	1	0	0
P0A799;	PGK_ECOLI Phosphoglycerate kinase OS=Escherichia coli (strain K12) GN=pgk PE=1 SV=2	2.7.2.3;	K00927;	Escherichia	4	2	0	2	0	0	1	2	3	57	55	51	260	245	29	204	339	358
P0A870;	TALB_ECOLI Transaldolase B OS=Escherichia coli (strain K12) GN=talB PE=1 SV=2	2.2.1.2;	K00616;	Escherichia	1	0	0	0	0	0	1	0	0	49	49	51	139	132	32	121	137	125
C4ZQ57;	PNCB_ECOBW Nicotinate phosphoribosyltransferase OS=Escherichia coli (strain K12 / MC4100 / BW2952) GN=pncB PE=3 SV=1	6.3.4.21;	K00763;	Escherichia	0	0	0	0	0	0	0	0	0	0	0	0	3	6	0	3	5	3
P0AF50;	YJBR_ECOLI Uncharacterized protein YjbR OS=Escherichia coli (strain K12) GN=yjbR PE=1 SV=1	;	;	Escherichia	0	0	0	0	0	0	0	0	0	0	1	1	1	1	0	1	1	1
P46680;	AIP1_YEAST Actin-interacting protein 1 OS=Saccharomyces cerevisiae (strain ATCC 204508 / S288c) GN=AIP1 PE=1 SV=1	;	;	Saccharomyces	0	0	0	0	0	0	0	0	0	0	0	0	17	14	0	8	16	17
P42604;	UXAA_ECOLI Altronate dehydratase OS=Escherichia coli (strain K12) GN=uxaA PE=1 SV=3	4.2.1.7;	K01685;	Escherichia	0	0	0	0	0	0	0	0	0	7	6	6	12	11	2	9	12	6
P0AAT9;	YBEL_ECOLI Uncharacterized protein YbeL OS=Escherichia coli (strain K12) GN=ybeL PE=4 SV=1	;	;	Escherichia	0	0	0	0	0	0	0	0	0	2	0	2	1	1	0	1	2	2
Q99252;	ECM3_YEAST Protein ECM3 OS=Saccharomyces cerevisiae (strain ATCC 204508 / S288c) GN=ECM3 PE=1 SV=1	;	K07088;	Saccharomyces	0	0	0	0	0	0	0	0	0	0	0	0	1	3	0	2	1	1
C4ZZI8;	PROQ_ECOBW RNA chaperone ProQ OS=Escherichia coli (strain K12 / MC4100 / BW2952) GN=proQ PE=3 SV=1	;	K03607;	Escherichia	0	0	0	0	0	0	0	0	0	8	6	5	14	10	4	8	11	12
C8Z3W4;	HEK2_YEAS8 Heterogeneous nuclear rnp K-like protein 2 OS=Saccharomyces cerevisiae (strain Lalvin EC1118 / Prise de mousse) GN=HEK2 PE=3 SV=1	;	;	Saccharomyces	0	0	0	0	0	0	0	0	0	0	0	0	1	0	0	0	0	2
P30749;	MOAE_ECOLI Molybdopterin synthase catalytic subunit OS=Escherichia coli (strain K12) GN=moaE PE=1 SV=3	2.8.1.12;	K03635;	Escherichia	0	0	0	0	0	0	0	0	0	0	0	0	6	5	0	2	4	3
P32767;	KA122_YEAST Importin beta-like protein KAP122 OS=Saccharomyces cerevisiae (strain ATCC 204508 / S288c) GN=KAP122 PE=1 SV=1	;	;	Saccharomyces	0	0	0	0	0	0	0	0	0	0	1	1	0	0	0	0	0	0
P07014;	SDHB_ECOLI Succinate dehydrogenase iron-sulfur subunit OS=Escherichia coli (strain K12) GN=sdhB PE=1 SV=1	1.3.5.1;	K00240;	Escherichia	0	0	0	0	0	0	0	0	0	3	3	2	5	1	0	0	3	1
P0A917;	OMPX_ECOLI Outer membrane protein X OS=Escherichia coli (strain K12) GN=ompX PE=1 SV=1	;	K11934;	Escherichia	0	0	0	0	0	0	0	0	0	0	0	0	6	10	5	6	11	6
P33322;	CBF5_YEAST H/ACA ribonucleoprotein complex subunit 4 OS=Saccharomyces cerevisiae (strain ATCC 204508 / S288c) GN=CBF5 PE=1 SV=1	5.4.99.-;	K11131;	Saccharomyces	0	0	0	0	0	0	0	0	0	0	0	0	4	8	0	3	3	5
C4ZR80;	RL9_ECOBW 50S ribosomal protein L9 OS=Escherichia coli (strain K12 / MC4100 / BW2952) GN=rplI PE=3 SV=1	;	K02939;	Escherichia	0	0	0	0	0	0	0	0	0	13	13	7	20	15	10	15	17	11
P32481;	IF2G_YEAST Eukaryotic translation initiation factor 2 subunit gamma OS=Saccharomyces cerevisiae (strain ATCC 204508 / S288c) GN=GCD11 PE=1 SV=1	;	K03242;	Saccharomyces	0	0	0	0	0	0	0	0	0	0	0	0	4	4	2	2	4	3
P42909;	PTPB1_ECOLI N-acetylgalactosamine-specific phosphotransferase enzyme IIB component 1 OS=Escherichia coli (strain K12) GN=agaB PE=3 SV=1	2.7.1.-;	K10984;	Escherichia	0	0	0	0	0	0	0	0	0	0	0	0	0	0	0	0	1	0
P03965;	CARB_YEAST Carbamoyl-phosphate synthase arginine-specific large chain OS=Saccharomyces cerevisiae (strain ATCC 204508 / S288c) GN=CPA2 PE=1 SV=1	6.3.5.5;	K01955;	Saccharomyces	0	0	0	0	0	0	0	0	0	0	0	0	2	4	0	2	2	2
P0A8A0;	YEBC_ECOLI Probable transcriptional regulatory protein YebC OS=Escherichia coli (strain K12) GN=yebC PE=1 SV=1	;	;	Escherichia	0	0	0	0	0	0	0	0	0	5	5	3	6	5	1	6	7	7
P31828;	PQQL_ECOLI Probable zinc protease PqqL OS=Escherichia coli (strain K12) GN=pqqL PE=3 SV=2	3.4.24.-;	K07263;	Escherichia	0	0	0	0	0	0	0	0	0	2	1	1	1	0	0	2	0	2
P24216;	FLID_ECOLI Flagellar hook-associated protein 2 OS=Escherichia coli (strain K12) GN=fliD PE=1 SV=5	;	K02407;	Escherichia	0	0	0	0	0	0	0	0	0	0	0	0	0	0	0	0	0	0
P43597;	YFI6_YEAST Uncharacterized protein YFR016C OS=Saccharomyces cerevisiae (strain ATCC 204508 / S288c) GN=YFR016C PE=1 SV=1	;	;	Saccharomyces	0	0	0	0	0	0	0	0	0	0	0	0	1	1	0	1	1	1
P0AD24;	YEJL_ECOLI UPF0352 protein YejL OS=Escherichia coli (strain K12) GN=yejL PE=1 SV=1	;	K09904;	Escherichia	0	0	0	0	0	0	0	0	0	0	0	0	0	1	0	0	0	0
P76270;	MSRC_ECOLI Free methionine-R-sulfoxide reductase OS=Escherichia coli (strain K12) GN=msrC PE=1 SV=2	1.8.4.14;	K08968;	Escherichia	0	0	0	0	0	0	0	0	0	1	1	0	6	9	0	10	10	5
P0CX44;	RL1B_YEAST 60S ribosomal protein L1-B OS=Saccharomyces cerevisiae (strain ATCC 204508 / S288c) GN=RPL1B PE=1 SV=1	;	K02865;	Saccharomyces	0	0	0	0	0	0	0	0	0	0	0	0	30	36	9	31	35	37
P0A9V1;	LPTB_ECOLI Lipopolysaccharide export system ATP-binding protein LptB OS=Escherichia coli (strain K12) GN=lptB PE=1 SV=2	3.6.3.-;	K06861;	Escherichia	0	0	0	0	0	0	0	0	0	0	0	0	3	3	0	3	2	4
N1P8G0;	N1P8G0_YEASC Elongation factor 1-alpha OS=Saccharomyces cerevisiae (strain CEN.PK113-7D) OX=889517 GN=CENPK1137D_4664 PE=3 SV=1			Unknown GENUS	1	1	0	1	1	1	1	1	1	0	0	0	101	73	7	62	73	113
P0ABQ2;	GARR_ECOLI 2-hydroxy-3-oxopropionate reductase OS=Escherichia coli (strain K12) GN=garR PE=1 SV=1	1.1.1.60;	K00042;	Escherichia	0	0	0	0	0	0	0	0	0	1	1	2	5	6	0	5	4	6
P30656;	PSB5_YEAST Proteasome subunit beta type-5 OS=Saccharomyces cerevisiae (strain ATCC 204508 / S288c) GN=PRE2 PE=1 SV=3	3.4.25.1;	K02737;	Saccharomyces	0	0	0	0	0	0	0	0	0	0	0	0	2	2	3	3	1	1
P47039;	BNA3_YEAST Probable kynurenine--oxoglutarate transaminase BNA3 OS=Saccharomyces cerevisiae (strain ATCC 204508 / S288c) GN=BNA3 PE=1 SV=1	2.6.1.7;	K14264;	Saccharomyces	0	0	0	0	0	0	0	0	0	0	0	0	9	9	2	9	5	6
P76168;	INTQ_ECOLI Putative defective protein IntQ OS=Escherichia coli (strain K12) GN=intQ PE=1 SV=3	;	K14059;	Escherichia	0	0	0	0	0	0	0	0	0	0	0	0	0	0	0	0	0	0
P0AA53;	QMCA_ECOLI Protein QmcA OS=Escherichia coli (strain K12) GN=qmcA PE=1 SV=1	;	;	Escherichia	0	0	0	0	0	0	0	0	0	0	0	0	0	0	0	0	0	0
Q04341;	MIX14_YEAST Mitochondrial intermembrane space cysteine motif-containing protein MIX14 OS=Saccharomyces cerevisiae (strain ATCC 204508 / S288c) GN=MIX14 PE=4 SV=1	;	;	Saccharomyces	0	0	0	0	0	0	0	0	0	0	0	0	3	2	0	3	3	4
C4ZR79;	RS18_ECOBW 30S ribosomal protein S18 OS=Escherichia coli (strain K12 / MC4100 / BW2952) GN=rpsR PE=3 SV=1	;	K02963;	Escherichia	0	0	0	0	0	0	0	0	0	5	4	3	19	18	14	20	17	20
C4ZT66;	DEOD_ECOBW Purine nucleoside phosphorylase DeoD-type OS=Escherichia coli (strain K12 / MC4100 / BW2952) GN=deoD PE=3 SV=1	2.4.2.1;	K03784;	Escherichia	0	0	0	0	0	0	0	0	0	22	30	27	31	32	11	27	32	29
P05738;	RL9A_YEAST 60S ribosomal protein L9-A OS=Saccharomyces cerevisiae (strain ATCC 204508 / S288c) GN=RPL9A PE=1 SV=2	;	K02940;	Saccharomyces	0	0	0	0	0	0	0	0	0	0	0	0	3	4	1	5	5	5
P13009;	METH_ECOLI Methionine synthase OS=Escherichia coli (strain K12) GN=metH PE=1 SV=5	2.1.1.13;	K00548;	Escherichia	0	0	0	0	0	0	0	0	0	0	0	0	1	1	0	0	0	0
P37773;	MPL_ECOLI UDP-N-acetylmuramate--L-alanyl-gamma-D-glutamyl-meso-2,6-diaminoheptandioate ligase OS=Escherichia coli (strain K12) GN=mpl PE=1 SV=3	6.3.2.45;	K02558;	Escherichia	0	0	0	0	0	0	0	0	0	0	0	0	0	1	0	1	1	1
P0ADY1;	PPID_ECOLI Peptidyl-prolyl cis-trans isomerase D OS=Escherichia coli (strain K12) GN=ppiD PE=1 SV=1	5.2.1.8;	K03770;	Escherichia	0	0	0	0	0	0	0	0	0	1	0	1	3	2	0	2	3	3
P0AEH5;	ELAB_ECOLI Protein ElaB OS=Escherichia coli (strain K12) GN=elaB PE=1 SV=1	;	K05594;	Escherichia	0	0	0	0	0	0	0	0	0	0	0	0	1	5	0	5	5	5
P50107;	LGUL_YEAST Lactoylglutathione lyase OS=Saccharomyces cerevisiae (strain ATCC 204508 / S288c) GN=GLO1 PE=1 SV=1	4.4.1.5;	K01759;	Saccharomyces	0	0	0	0	0	0	0	0	0	0	0	0	6	4	5	7	7	7
P49095;	GCSP_YEAST Glycine dehydrogenase (decarboxylating), mitochondrial OS=Saccharomyces cerevisiae (strain ATCC 204508 / S288c) GN=GCV2 PE=1 SV=1	1.4.4.2;	K00281;	Saccharomyces	0	0	0	0	0	0	0	0	0	0	0	0	7	4	0	2	7	4
P0AAX8;	YBIS_ECOLI Probable L,D-transpeptidase YbiS OS=Escherichia coli (strain K12) GN=ybiS PE=1 SV=1	2.-.-.-;	K19235;	Escherichia	0	0	0	0	0	0	0	0	0	0	1	1	1	4	0	3	4	2
P08957;	T1MK_ECOLI Type I restriction enzyme EcoKI M protein OS=Escherichia coli (strain K12) GN=hsdM PE=1 SV=1	2.1.1.72;	K03427;	Escherichia	0	0	0	0	0	0	0	0	0	0	0	3	1	1	0	1	0	2
P0AE06;	ACRA_ECOLI Multidrug efflux pump subunit AcrA OS=Escherichia coli (strain K12) GN=acrA PE=1 SV=1	;	K03585;	Escherichia	0	0	0	0	0	0	0	0	0	0	0	0	0	0	0	0	0	0
P31133;	POTF_ECOLI Putrescine-binding periplasmic protein OS=Escherichia coli (strain K12) GN=potF PE=1 SV=3	;	K11073;	Escherichia	0	0	0	0	0	0	0	0	0	7	11	6	10	15	3	14	12	10
P26784;	RL16A_YEAST 60S ribosomal protein L16-A OS=Saccharomyces cerevisiae (strain ATCC 204508 / S288c) GN=RPL16A PE=1 SV=3	;	K02872;	Saccharomyces	0	0	0	0	0	0	0	0	0	0	0	0	5	6	7	10	6	7
P20606;	SAR1_YEAST Small COPII coat GTPase SAR1 OS=Saccharomyces cerevisiae (strain ATCC 204508 / S288c) GN=SAR1 PE=1 SV=1	3.6.5.-;	K07953;	Saccharomyces	0	0	0	0	0	0	0	0	0	0	0	0	0	0	1	1	0	0
P25375;	PRTD_YEAST Saccharolysin OS=Saccharomyces cerevisiae (strain ATCC 204508 / S288c) GN=PRD1 PE=1 SV=1	3.4.24.37;	K01405;	Saccharomyces	0	0	0	0	0	0	0	0	0	0	0	0	2	4	0	6	6	4
N1P2Q7;	N1P2Q7_YEASC Argininosuccinate synthase OS=Saccharomyces cerevisiae (strain CEN.PK113-7D) OX=889517 GN=CENPK1137D_1962 PE=3 SV=1			Unknown GENUS	0	0	0	0	0	0	0	0	0	0	0	0	26	37	2	35	29	30
Q07505;	DLHH_YEAST Putative carboxymethylenebutenolidase OS=Saccharomyces cerevisiae (strain ATCC 204508 / S288c) GN=YDL086W PE=1 SV=1	3.1.1.45;	K01061;	Saccharomyces	0	0	0	0	0	0	0	0	0	0	0	0	8	11	4	9	8	6
P0ABZ6;	SURA_ECOLI Chaperone SurA OS=Escherichia coli (strain K12) GN=surA PE=1 SV=1	5.2.1.8;	K03771;	Escherichia	0	0	0	0	0	0	0	0	0	4	6	4	18	19	0	21	19	17
P0ABK5;	CYSK_ECOLI Cysteine synthase A OS=Escherichia coli (strain K12) GN=cysK PE=1 SV=2	2.5.1.47;4.5.1.5;	K01738;	Escherichia	0	0	0	0	0	0	0	0	0	77	83	79	278	240	54	191	346	320
A6ZYZ4;	SHE9_YEAS7 Sensitive to high expression protein 9, mitochondrial OS=Saccharomyces cerevisiae (strain YJM789) GN=SHE9 PE=3 SV=1	;	;	Saccharomyces	0	0	0	0	0	0	0	0	0	0	0	0	0	0	0	0	0	0
P32505;	NAB2_YEAST Nuclear polyadenylated RNA-binding protein NAB2 OS=Saccharomyces cerevisiae (strain ATCC 204508 / S288c) GN=NAB2 PE=1 SV=1	;	;	Saccharomyces	0	0	0	0	0	0	0	0	0	0	0	0	1	3	0	2	2	3
P07277;	KIME_YEAST Mevalonate kinase OS=Saccharomyces cerevisiae (strain ATCC 204508 / S288c) GN=ERG12 PE=1 SV=1	2.7.1.36;	K00869;	Saccharomyces	0	0	0	0	0	0	0	0	0	0	0	0	1	1	0	0	1	1
C4ZXX9;	RLMF_ECOBW Ribosomal RNA large subunit methyltransferase F OS=Escherichia coli (strain K12 / MC4100 / BW2952) GN=rlmF PE=3 SV=1	2.1.1.181;	K06970;	Escherichia	0	0	0	0	0	0	0	0	0	0	0	0	0	0	0	0	0	0
P06959;	ODP2_ECOLI Dihydrolipoyllysine-residue acetyltransferase component of pyruvate dehydrogenase complex OS=Escherichia coli (strain K12) GN=aceF PE=1 SV=3	2.3.1.12;	K00627;	Escherichia	0	0	0	0	0	0	6	1	0	79	81	78	82	74	28	69	78	80
C4ZZ44;	ILVC_ECOBW Ketol-acid reductoisomerase (NADP(+)) OS=Escherichia coli (strain K12 / MC4100 / BW2952) GN=ilvC PE=3 SV=1	1.1.1.86;	K00053;	Escherichia	0	0	0	0	0	0	0	0	0	206	187	189	237	254	59	224	316	315
P40069;	IMB4_YEAST Importin subunit beta-4 OS=Saccharomyces cerevisiae (strain ATCC 204508 / S288c) GN=KAP123 PE=1 SV=1	;	K20221;	Saccharomyces	0	0	0	0	0	0	0	0	0	0	0	0	2	4	0	3	5	3
P0C2H7;	RL27B_YEAST 60S ribosomal protein L27-B OS=Saccharomyces cerevisiae (strain ATCC 204508 / S288c) GN=RPL27B PE=1 SV=1	;	K02901;	Saccharomyces	0	0	0	0	0	0	0	0	0	0	0	0	28	30	9	25	23	27
P53981;	YNB0_YEAST Uncharacterized phosphatase YNL010W OS=Saccharomyces cerevisiae (strain ATCC 204508 / S288c) GN=YNL010W PE=1 SV=1	3.1.3.-;	;	Saccharomyces	0	0	0	0	0	0	0	0	0	0	0	0	3	6	0	3	4	1
O74700;	TIM9_YEAST Mitochondrial import inner membrane translocase subunit TIM9 OS=Saccharomyces cerevisiae (strain ATCC 204508 / S288c) GN=TIM9 PE=1 SV=1	;	K17777;	Saccharomyces	0	0	0	0	0	0	0	0	0	0	0	0	1	2	0	2	0	0
P0AEE5;	DGAL_ECOLI D-galactose-binding periplasmic protein OS=Escherichia coli (strain K12) GN=mglB PE=1 SV=1	;	K10540;	Escherichia	0	0	0	0	0	0	0	0	0	144	154	156	119	115	10	108	120	128
P40413;	TCPE_YEAST T-complex protein 1 subunit epsilon OS=Saccharomyces cerevisiae (strain ATCC 204508 / S288c) GN=CCT5 PE=1 SV=3	;	K09497;	Saccharomyces	0	0	0	0	0	0	0	0	0	0	0	0	2	0	0	2	2	0
P09029;	PURK_ECOLI N5-carboxyaminoimidazole ribonucleotide synthase OS=Escherichia coli (strain K12) GN=purK PE=1 SV=2	6.3.4.18;	K01589;	Escherichia	0	0	0	0	0	0	0	0	0	0	0	0	8	4	0	4	9	6
Q08245;	ZEO1_YEAST Protein ZEO1 OS=Saccharomyces cerevisiae (strain ATCC 204508 / S288c) GN=ZEO1 PE=1 SV=3	;	;	Saccharomyces	0	0	0	0	0	0	0	0	0	0	0	0	16	12	0	10	12	12
C8ZDA3;	C8ZDA3_YEAS8 Branched-chain-2-oxoacid decarboxylase OS=Saccharomyces cerevisiae (strain Lalvin EC1118 / Prise de mousse) OX=643680 GN=EC1118_1L10_2190g PE=3 SV=1			Unknown GENUS	0	0	0	0	0	0	0	0	0	0	0	0	26	25	11	26	20	23
P77268;	DDPD_ECOLI Probable D,D-dipeptide transport ATP-binding protein DdpD OS=Escherichia coli (strain K12) GN=ddpD PE=2 SV=1	;	K02031;	Escherichia	0	0	0	0	0	0	0	0	0	1	0	1	2	1	0	1	2	1
P0A9L8;	P5CR_ECOLI Pyrroline-5-carboxylate reductase OS=Escherichia coli (strain K12) GN=proC PE=1 SV=1	1.5.1.2;	K00286;	Escherichia	0	0	0	0	0	0	0	0	0	0	0	0	1	1	0	1	1	1
P0AD05;	YECA_ECOLI Uncharacterized protein YecA OS=Escherichia coli (strain K12) GN=yecA PE=4 SV=1	;	K07039;	Escherichia	0	0	0	0	0	0	0	0	0	0	0	1	6	6	0	5	7	5
P0ACF8;	HNS_ECOLI DNA-binding protein H-NS OS=Escherichia coli (strain K12) GN=hns PE=1 SV=2	;	K03746;	Escherichia	0	0	0	0	0	0	0	0	0	5	5	4	113	106	3	97	111	110
B5VN63;	B5VN63_YEAS6 Branched-chain-2-oxoacid decarboxylase (Fragment) OS=Saccharomyces cerevisiae (strain AWRI1631) OX=545124 GN=AWRI1631_121820 PE=3 SV=1			Unknown GENUS	0	0	0	0	0	0	0	0	0	0	0	0	0	1	0	2	1	0
Q05471;	SWR1_YEAST Helicase SWR1 OS=Saccharomyces cerevisiae (strain ATCC 204508 / S288c) GN=SWR1 PE=1 SV=1	3.6.4.12;	K11681;	Saccharomyces	0	0	0	0	0	0	0	0	0	1	1	0	1	1	2	1	1	1
P17117;	NFSA_ECOLI Oxygen-insensitive NADPH nitroreductase OS=Escherichia coli (strain K12) GN=nfsA PE=1 SV=2	1.-.-.-;	K10678;	Escherichia	0	0	0	0	0	0	0	0	0	1	2	2	7	5	2	9	8	9
P28304;	QOR1_ECOLI Quinone oxidoreductase 1 OS=Escherichia coli (strain K12) GN=qorA PE=1 SV=1	1.6.5.5;	K00344;	Escherichia	0	0	0	0	0	0	0	0	0	0	0	0	15	15	2	16	22	18
P0AGB6;	RPOE_ECOLI ECF RNA polymerase sigma-E factor OS=Escherichia coli (strain K12) GN=rpoE PE=1 SV=1	;	K03088;	Escherichia	0	0	0	0	0	0	0	0	0	0	0	0	0	0	0	0	1	1
B1XEN9;	AMPA_ECODH Probable cytosol aminopeptidase OS=Escherichia coli (strain K12 / DH10B) GN=pepA PE=3 SV=1	3.4.11.1;3.4.11.10;	K01255;	Escherichia	0	0	0	0	0	0	0	0	0	5	6	4	15	15	0	17	17	15
P17255;	VATA_YEAST V-type proton ATPase catalytic subunit A OS=Saccharomyces cerevisiae (strain ATCC 204508 / S288c) GN=VMA1 PE=1 SV=3	3.6.3.14;3.1.-.-;	K02145;	Saccharomyces	0	0	0	0	0	0	0	0	0	1	1	2	46	59	26	49	52	46
P39356;	YJHU_ECOLI Uncharacterized transcriptional regulator YjhU OS=Escherichia coli (strain K12) GN=yjhU PE=3 SV=2	;	;	Escherichia	0	0	0	0	0	0	0	0	0	0	1	0	2	2	0	2	0	2
C4ZVI4;	5DNU_ECOBW 5-deoxynucleotidase YfbR OS=Escherichia coli (strain K12 / MC4100 / BW2952) GN=yfbR PE=3 SV=1	3.1.3.89;	K08722;	Escherichia	0	0	0	0	0	0	0	0	0	0	0	0	1	0	0	1	0	0
P05847;	TTDA_ECOLI L(+)-tartrate dehydratase subunit alpha OS=Escherichia coli (strain K12) GN=ttdA PE=1 SV=3	4.2.1.32;	K03779;	Escherichia	0	0	0	0	0	0	0	0	0	0	0	0	0	0	0	0	1	0
C4ZUJ7;	RS12_ECOBW 30S ribosomal protein S12 OS=Escherichia coli (strain K12 / MC4100 / BW2952) GN=rpsL PE=3 SV=1	;	K02950;	Escherichia	0	0	0	0	0	0	1	0	0	7	5	5	21	18	9	17	27	23
C8ZII7;	C8ZII7_YEAS8 Prm3p OS=Saccharomyces cerevisiae (strain Lalvin EC1118 / Prise de mousse) OX=643680 GN=EC1118_1P2_0925g PE=4 SV=1			Unknown GENUS	0	0	0	0	0	0	0	0	0	1	0	1	1	0	0	2	1	2
P0C0V8;	RS21A_YEAST 40S ribosomal protein S21-A OS=Saccharomyces cerevisiae (strain ATCC 204508 / S288c) GN=RPS21A PE=1 SV=1	;	K02971;	Saccharomyces	0	0	0	0	0	0	0	0	0	0	0	0	4	1	0	5	3	2
P21304;	PWP1_YEAST Periodic tryptophan protein 1 OS=Saccharomyces cerevisiae (strain ATCC 204508 / S288c) GN=PWP1 PE=1 SV=1	;	K14791;	Saccharomyces	0	0	0	0	0	0	0	0	0	0	0	0	2	6	0	4	4	5
P37351;	RPIB_ECOLI Ribose-5-phosphate isomerase B OS=Escherichia coli (strain K12) GN=rpiB PE=1 SV=2	5.3.1.6;	K01808;	Escherichia	0	0	0	0	0	0	0	0	0	0	0	0	0	1	0	0	0	0
P51402;	RL37B_YEAST 60S ribosomal protein L37-B OS=Saccharomyces cerevisiae (strain ATCC 204508 / S288c) GN=RPL37B PE=1 SV=2	;	K02922;	Saccharomyces	0	0	0	0	0	0	0	0	0	0	0	0	1	1	0	0	1	0
P0AAS7;	YBCJ_ECOLI Uncharacterized protein YbcJ OS=Escherichia coli (strain K12) GN=ybcJ PE=1 SV=1	;	K14761;	Escherichia	0	0	0	0	0	0	0	0	0	0	0	0	0	1	0	0	0	0
P0AAD6;	SDAC_ECOLI Serine transporter OS=Escherichia coli (strain K12) GN=sdaC PE=1 SV=1	;	K03837;	Escherichia	0	0	0	0	0	0	0	0	0	0	0	0	0	0	0	0	0	0
C4ZUH6;	RS10_ECOBW 30S ribosomal protein S10 OS=Escherichia coli (strain K12 / MC4100 / BW2952) GN=rpsJ PE=3 SV=1	;	K02946;	Escherichia	0	0	0	0	0	0	0	0	0	8	9	9	25	21	11	23	24	23
P00393;	DHNA_ECOLI NADH dehydrogenase OS=Escherichia coli (strain K12) GN=ndh PE=1 SV=2	1.6.99.3;	K03885;	Escherichia	0	0	0	0	0	0	0	0	0	1	2	2	0	0	0	0	0	0
P40037;	HMF1_YEAST Protein HMF1 OS=Saccharomyces cerevisiae (strain ATCC 204508 / S288c) GN=HMF1 PE=1 SV=1	;	;	Saccharomyces	0	0	0	0	0	0	0	0	0	0	0	0	15	12	0	9	14	9
P0AAQ2;	YAJD_ECOLI Putative HNH nuclease YajD OS=Escherichia coli (strain K12) GN=yajD PE=3 SV=1	3.1.-.-;	;	Escherichia	0	0	0	0	0	0	0	0	0	0	0	0	0	0	0	0	1	0
P32588;	PUB1_YEAST Nuclear and cytoplasmic polyadenylated RNA-binding protein PUB1 OS=Saccharomyces cerevisiae (strain ATCC 204508 / S288c) GN=PUB1 PE=1 SV=4	;	K13201;	Saccharomyces	0	0	0	0	0	0	0	0	0	0	0	0	0	1	0	0	1	0
P38071;	ETR1_YEAST Enoyl-[acyl-carrier-protein] reductase, mitochondrial OS=Saccharomyces cerevisiae (strain ATCC 204508 / S288c) GN=ETR1 PE=1 SV=3	1.3.1.104;	K07512;	Saccharomyces	0	0	0	0	0	0	0	0	0	0	0	0	0	0	0	0	1	0
P14843;	AROF_YEAST Phospho-2-dehydro-3-deoxyheptonate aldolase, phenylalanine-inhibited OS=Saccharomyces cerevisiae (strain ATCC 204508 / S288c) GN=ARO3 PE=1 SV=1	2.5.1.54;	K01626;	Saccharomyces	0	0	0	0	0	0	0	0	0	0	0	0	2	1	0	1	1	1
C4ZWZ5;	YNFB_ECOBW UPF0482 protein YnfB OS=Escherichia coli (strain K12 / MC4100 / BW2952) GN=ynfB PE=3 SV=1	;	;	Escherichia	0	0	0	0	0	0	0	0	0	0	0	0	1	1	0	0	2	3
P0AED0;	USPA_ECOLI Universal stress protein A OS=Escherichia coli (strain K12) GN=uspA PE=1 SV=2	;	K06149;	Escherichia	0	0	0	0	0	0	0	0	0	1	5	7	12	12	1	10	9	16
P40093;	YEY6_YEAST UPF0160 protein YER156C OS=Saccharomyces cerevisiae (strain ATCC 204508 / S288c) GN=YER156C PE=1 SV=1	;	;	Saccharomyces	0	0	0	0	0	0	0	0	0	0	0	0	8	9	1	10	9	8
P38776;	YHK8_YEAST Probable drug/proton antiporter YHK8 OS=Saccharomyces cerevisiae (strain ATCC 204508 / S288c) GN=YHK8 PE=1 SV=1	;	;	Saccharomyces	0	0	0	0	0	0	0	0	0	0	0	0	1	0	0	0	0	1
P38301;	GDT1_YEAST GCR1-dependent translation factor 1 OS=Saccharomyces cerevisiae (strain ATCC 204508 / S288c) GN=GDT1 PE=1 SV=1	;	;	Saccharomyces	0	0	0	0	0	0	0	0	0	0	0	0	0	0	1	0	1	2
P0A9E5;	FNR_ECOLI Fumarate and nitrate reduction regulatory protein OS=Escherichia coli (strain K12) GN=fnr PE=1 SV=1	;	K01420;	Escherichia	0	0	0	0	0	0	0	0	0	0	0	0	0	0	0	0	0	0
P39337;	YJGM_ECOLI Uncharacterized N-acetyltransferase YjgM OS=Escherichia coli (strain K12) GN=yjgM PE=3 SV=2	2.3.1.-;	K03828;	Escherichia	0	0	0	0	0	0	0	0	0	0	0	0	0	0	0	0	0	0
N1NZW9;	N1NZW9_YEASC Bni1p OS=Saccharomyces cerevisiae (strain CEN.PK113-7D) OX=889517 GN=CENPK1137D_2769 PE=4 SV=1			Unknown GENUS	0	0	0	0	0	0	0	0	0	1	1	1	2	1	0	2	1	2
P38110;	ATM_YEAST Serine/threonine-protein kinase TEL1 OS=Saccharomyces cerevisiae (strain ATCC 204508 / S288c) GN=TEL1 PE=1 SV=3	2.7.11.1;	K04728;	Saccharomyces	0	0	0	0	0	0	0	0	0	0	0	0	0	0	0	0	1	0
Q08971;	YP225_YEAST Protein PBDC1 homolog OS=Saccharomyces cerevisiae (strain ATCC 204508 / S288c) GN=YPL225W PE=1 SV=1	;	;	Saccharomyces	0	0	0	0	0	0	0	0	0	0	0	0	5	4	0	1	7	6
P42846;	KRI1_YEAST Protein KRI1 OS=Saccharomyces cerevisiae (strain ATCC 204508 / S288c) GN=KRI1 PE=1 SV=1	;	K14786;	Saccharomyces	0	0	0	0	0	0	0	0	0	0	0	0	1	1	0	1	1	1
P0DMC5;	RCSC_ECOLI Sensor histidine kinase RcsC OS=Escherichia coli (strain K12) GN=rcsC PE=1 SV=1	2.7.13.3;	K07677;	Escherichia	0	0	0	0	0	0	0	0	0	0	0	0	0	0	0	0	0	1
P60595;	HIS5_ECOLI Imidazole glycerol phosphate synthase subunit HisH OS=Escherichia coli (strain K12) GN=hisH PE=1 SV=1	2.4.2.-;	K02501;	Escherichia	0	0	0	0	0	0	0	0	0	0	0	0	4	6	0	4	5	4
C4ZPX8;	PDXA_ECOBW 4-hydroxythreonine-4-phosphate dehydrogenase OS=Escherichia coli (strain K12 / MC4100 / BW2952) GN=pdxA PE=3 SV=1	1.1.1.262;	K00097;	Escherichia	0	0	0	0	0	0	0	0	0	0	0	0	1	1	0	0	1	2
C4ZU52;	ECOT_ECOBW Ecotin OS=Escherichia coli (strain K12 / MC4100 / BW2952) GN=eco PE=3 SV=1	;	K08276;	Escherichia	0	0	0	0	0	0	0	0	0	0	0	0	0	1	0	1	1	1
C4ZWI8;	YBGL_ECOBW UPF0271 protein YbgL OS=Escherichia coli (strain K12 / MC4100 / BW2952) GN=ybgL PE=3 SV=1	;	K07160;	Escherichia	0	0	0	0	0	0	0	0	0	0	0	0	3	3	0	7	3	3
P25451;	PSB3_YEAST Proteasome subunit beta type-3 OS=Saccharomyces cerevisiae (strain ATCC 204508 / S288c) GN=PUP3 PE=1 SV=1	3.4.25.1;	K02735;	Saccharomyces	0	0	0	0	0	0	0	0	0	0	0	0	3	5	0	2	3	2
N1P004;	N1P004_YEASC Glyceraldehyde-3-phosphate dehydrogenase OS=Saccharomyces cerevisiae (strain CEN.PK113-7D) OX=889517 GN=CENPK1137D_1304 PE=3 SV=1			Unknown GENUS	0	0	0	0	0	0	0	0	0	2	0	2	77	77	0	61	92	75
C4ZWC8;	LPTE_ECOBW LPS-assembly lipoprotein LptE OS=Escherichia coli (strain K12 / MC4100 / BW2952) GN=lptE PE=3 SV=1	;	K03643;	Escherichia	0	0	0	0	0	0	0	0	0	0	0	0	0	1	0	0	0	0
C4ZSM3;	CDD_ECOBW Cytidine deaminase OS=Escherichia coli (strain K12 / MC4100 / BW2952) GN=cdd PE=3 SV=1	3.5.4.5;	K01489;	Escherichia	0	0	0	0	0	0	0	0	0	0	2	1	3	5	2	4	4	3
C4ZZ48;	RHLB_ECOBW ATP-dependent RNA helicase RhlB OS=Escherichia coli (strain K12 / MC4100 / BW2952) GN=rhlB PE=3 SV=1	3.6.4.13;	K03732;	Escherichia	0	0	0	0	0	0	0	0	0	0	0	0	0	0	0	0	0	0
Q05584;	GLO2_YEAST Hydroxyacylglutathione hydrolase, cytoplasmic isozyme OS=Saccharomyces cerevisiae (strain ATCC 204508 / S288c) GN=GLO2 PE=1 SV=1	3.1.2.6;	K01069;	Saccharomyces	0	0	0	0	0	0	0	0	0	0	0	0	3	3	0	5	3	3
P34111;	TFC3_YEAST Transcription factor tau 138 kDa subunit OS=Saccharomyces cerevisiae (strain ATCC 204508 / S288c) GN=TFC3 PE=1 SV=1	;	K15204;	Saccharomyces	0	0	0	0	0	0	0	0	0	0	0	0	1	1	0	1	2	1
Q03677;	MTND_YEAST 1,2-dihydroxy-3-keto-5-methylthiopentene dioxygenase OS=Saccharomyces cerevisiae (strain ATCC 204508 / S288c) GN=ADI1 PE=1 SV=1	1.13.11.54;	K08967;	Saccharomyces	0	0	0	0	0	0	0	0	0	0	0	0	1	3	1	3	2	2
P40459;	PANC_YEAST Pantoate--beta-alanine ligase OS=Saccharomyces cerevisiae (strain ATCC 204508 / S288c) GN=PAN6 PE=1 SV=2	6.3.2.1;	K01918;	Saccharomyces	0	0	0	0	0	0	0	0	0	0	0	0	1	1	0	1	1	2
P32874;	HFA1_YEAST Acetyl-CoA carboxylase, mitochondrial OS=Saccharomyces cerevisiae (strain ATCC 204508 / S288c) GN=HFA1 PE=1 SV=2	6.4.1.2;6.3.4.14;	K11262;	Saccharomyces	0	0	0	0	0	0	0	0	0	0	0	0	0	0	0	1	0	0
P0ACN4;	ALLR_ECOLI HTH-type transcriptional repressor AllR OS=Escherichia coli (strain K12) GN=allR PE=1 SV=1	;	K10973;	Escherichia	0	0	0	0	0	0	0	0	0	2	1	2	4	5	1	7	6	6
P08200;	IDH_ECOLI Isocitrate dehydrogenase [NADP] OS=Escherichia coli (strain K12) GN=icd PE=1 SV=1	1.1.1.42;	K00031;	Escherichia	0	0	0	0	0	0	0	0	0	82	84	84	269	274	38	263	256	291
P54838;	DAK1_YEAST Dihydroxyacetone kinase 1 OS=Saccharomyces cerevisiae (strain ATCC 204508 / S288c) GN=DAK1 PE=1 SV=1	2.7.1.28;2.7.1.29;	K00863;	Saccharomyces	0	0	0	0	0	0	0	0	0	0	0	0	0	2	1	0	1	1
C4ZS91;	MINE_ECOBW Cell division topological specificity factor OS=Escherichia coli (strain K12 / MC4100 / BW2952) GN=minE PE=3 SV=1	;	K03608;	Escherichia	0	0	0	0	0	0	0	0	0	0	0	0	3	7	0	5	9	9
A6ZXP4;	SUB2_YEAS7 ATP-dependent RNA helicase SUB2 OS=Saccharomyces cerevisiae (strain YJM789) GN=SUB2 PE=3 SV=1	3.6.4.13;	;	Saccharomyces	0	0	0	0	0	0	0	0	0	0	0	0	1	2	0	0	2	3
P53334;	SCW4_YEAST Probable family 17 glucosidase SCW4 OS=Saccharomyces cerevisiae (strain ATCC 204508 / S288c) GN=SCW4 PE=1 SV=1	3.2.1.-;	;	Saccharomyces	0	0	0	0	0	0	0	0	0	0	0	0	1	3	0	4	4	6
Q46908;	YGCR_ECOLI Putative electron transfer flavoprotein subunit YgcR OS=Escherichia coli (strain K12) GN=ygcR PE=3 SV=2	;	;	Escherichia	0	0	0	0	0	0	0	0	0	0	0	0	1	0	0	0	0	0
P77536;	YKGF_ECOLI Uncharacterized electron transport protein YkgF OS=Escherichia coli (strain K12) GN=ykgF PE=3 SV=1	;	K18929;	Escherichia	0	0	0	0	0	0	0	0	0	0	1	0	0	1	0	1	0	0
P0ADG4;	SUHB_ECOLI Inositol-1-monophosphatase OS=Escherichia coli (strain K12) GN=suhB PE=1 SV=1	3.1.3.25;	K01092;	Escherichia	0	0	0	0	0	0	0	0	0	6	6	7	8	9	2	7	7	11
P23638;	PSA3_YEAST Proteasome subunit alpha type-3 OS=Saccharomyces cerevisiae (strain ATCC 204508 / S288c) GN=PRE9 PE=1 SV=1	3.4.25.1;	K02728;	Saccharomyces	0	0	0	0	0	0	0	0	0	0	0	0	4	7	0	5	5	4
Q08621;	YO201_YEAST Putative uncharacterized protein YOR203W OS=Saccharomyces cerevisiae (strain ATCC 204508 / S288c) GN=YOR203W PE=5 SV=1	;	;	Saccharomyces	0	0	0	0	0	0	0	0	0	0	0	0	0	0	0	0	0	1
C5A009;	UBIE_ECOBW Ubiquinone/menaquinone biosynthesis C-methyltransferase UbiE OS=Escherichia coli (strain K12 / MC4100 / BW2952) GN=ubiE PE=3 SV=1	2.1.1.163;2.1.1.201;	K03183;	Escherichia	0	0	0	0	0	0	0	0	0	1	0	1	0	1	0	0	0	0
P18390;	YJJA_ECOLI Uncharacterized protein YjjA OS=Escherichia coli (strain K12) GN=yjjA PE=3 SV=3	;	;	Escherichia	0	0	0	0	0	0	0	0	0	0	0	0	2	2	0	1	2	1
P40312;	CYB5_YEAST Cytochrome b5 OS=Saccharomyces cerevisiae (strain ATCC 204508 / S288c) GN=CYB5 PE=1 SV=2	;	;	Saccharomyces	0	0	0	0	0	0	0	0	0	0	0	0	2	2	0	5	3	2
P05453;	ERF3_YEAST Eukaryotic peptide chain release factor GTP-binding subunit OS=Saccharomyces cerevisiae (strain ATCC 204508 / S288c) GN=SUP35 PE=1 SV=1	;	K03267;	Saccharomyces	0	0	0	0	0	0	0	0	0	0	0	0	1	2	0	2	1	1
Q08208;	NOP12_YEAST Nucleolar protein 12 OS=Saccharomyces cerevisiae (strain ATCC 204508 / S288c) GN=NOP12 PE=1 SV=1	;	K14837;	Saccharomyces	0	0	0	0	0	0	0	0	0	0	0	0	1	1	0	0	1	0
P00890;	CISY1_YEAST Citrate synthase, mitochondrial OS=Saccharomyces cerevisiae (strain ATCC 204508 / S288c) GN=CIT1 PE=1 SV=2	2.3.3.1;	K01647;	Saccharomyces	0	0	0	0	0	0	0	0	0	0	0	0	23	25	4	15	22	22
P11412;	G6PD_YEAST Glucose-6-phosphate 1-dehydrogenase OS=Saccharomyces cerevisiae (strain ATCC 204508 / S288c) GN=ZWF1 PE=1 SV=4	1.1.1.49;	K00036;	Saccharomyces	0	0	0	0	0	0	0	0	0	0	0	0	20	17	9	24	25	24
P38806;	YNG2_YEAST Chromatin modification-related protein YNG2 OS=Saccharomyces cerevisiae (strain ATCC 204508 / S288c) GN=YNG2 PE=1 SV=1	;	K11396;	Saccharomyces	0	0	0	0	0	0	0	0	0	0	0	0	0	0	0	0	0	1
C5A1D9;	EFP_ECOBW Elongation factor P OS=Escherichia coli (strain K12 / MC4100 / BW2952) GN=efp PE=3 SV=1	;	K02356;	Escherichia	0	0	0	0	0	0	0	0	0	2	2	1	4	5	0	7	4	4
P52124;	YFJI_ECOLI Uncharacterized protein YfjI OS=Escherichia coli (strain K12) GN=yfjI PE=4 SV=1	;	;	Escherichia	0	0	0	0	0	0	0	0	0	0	0	0	1	0	0	0	0	0
A6ZMR2;	ROT1_YEAS7 Protein ROT1 OS=Saccharomyces cerevisiae (strain YJM789) GN=ROT1 PE=3 SV=1	;	;	Saccharomyces	0	0	0	0	0	0	0	0	0	0	0	0	1	1	0	1	1	2
P24255;	RP54_ECOLI RNA polymerase sigma-54 factor OS=Escherichia coli (strain K12) GN=rpoN PE=1 SV=2	;	K03092;	Escherichia	0	0	0	0	0	0	0	0	0	0	0	0	1	0	0	0	1	1
P31063;	YEDD_ECOLI Uncharacterized lipoprotein YedD OS=Escherichia coli (strain K12) GN=yedD PE=3 SV=1	;	;	Escherichia	0	0	0	0	0	0	0	0	0	0	0	0	0	1	0	0	0	0
C4ZZ08;	GLMU_ECOBW Bifunctional protein GlmU OS=Escherichia coli (strain K12 / MC4100 / BW2952) GN=glmU PE=3 SV=1	2.7.7.23;2.3.1.157;	K04042;	Escherichia	0	0	0	0	0	0	0	0	0	0	0	0	2	6	0	3	2	5
P0C2H6;	RL27A_YEAST 60S ribosomal protein L27-A OS=Saccharomyces cerevisiae (strain ATCC 204508 / S288c) GN=RPL27A PE=1 SV=1	;	K02901;	Saccharomyces	0	0	0	0	0	0	0	0	0	0	0	0	1	0	0	0	0	0
P37177;	PT1P_ECOLI Phosphoenolpyruvate-dependent phosphotransferase system OS=Escherichia coli (strain K12) GN=ptsP PE=1 SV=2	2.7.3.9;	K08484;	Escherichia	0	0	0	0	0	0	0	0	0	0	0	0	0	1	1	2	1	0
P38777;	FSH1_YEAST Family of serine hydrolases 1 OS=Saccharomyces cerevisiae (strain ATCC 204508 / S288c) GN=FSH1 PE=1 SV=1	3.1.-.-;	;	Saccharomyces	0	0	0	0	0	0	0	0	0	0	0	0	3	3	0	4	3	1
P38682;	GLO3_YEAST ADP-ribosylation factor GTPase-activating protein GLO3 OS=Saccharomyces cerevisiae (strain ATCC 204508 / S288c) GN=GLO3 PE=1 SV=1	;	K12493;	Saccharomyces	0	0	0	0	0	0	0	0	0	0	0	0	1	0	0	0	0	0
C4ZPU9;	RS20_ECOBW 30S ribosomal protein S20 OS=Escherichia coli (strain K12 / MC4100 / BW2952) GN=rpsT PE=3 SV=1	;	K02968;	Escherichia	1	1	0	2	1	1	1	0	0	25	16	15	19	19	7	20	17	17
B1XCM5;	SYA_ECODH Alanine--tRNA ligase OS=Escherichia coli (strain K12 / DH10B) GN=alaS PE=3 SV=1	6.1.1.7;	K01872;	Escherichia	0	0	0	0	0	0	0	0	0	13	12	16	37	36	8	33	32	28
P0A7S3;	RS12_ECOLI 30S ribosomal protein S12 OS=Escherichia coli (strain K12) GN=rpsL PE=1 SV=2	;	K02950;	Escherichia	0	0	0	0	0	0	0	0	0	0	0	0	0	0	0	0	0	0
P0A910;	OMPA_ECOLI Outer membrane protein A OS=Escherichia coli (strain K12) GN=ompA PE=1 SV=1	;	K03286;	Escherichia	0	0	0	0	0	0	0	0	0	38	31	38	75	67	61	63	68	77
P61887;	RMLA2_ECOLI Glucose-1-phosphate thymidylyltransferase 2 OS=Escherichia coli (strain K12) GN=rffH PE=1 SV=1	2.7.7.24;	K00973;	Escherichia	0	0	0	0	0	0	0	0	0	1	1	1	2	3	3	2	2	3
P75974;	COHE_ECOLI Prophage repressor CohE OS=Escherichia coli (strain K12) GN=cohE PE=4 SV=1	;	;	Escherichia	0	0	0	0	0	0	0	0	0	0	0	0	0	0	0	0	0	0
P38038;	CYSJ_ECOLI Sulfite reductase [NADPH] flavoprotein alpha-component OS=Escherichia coli (strain K12) GN=cysJ PE=1 SV=4	1.8.1.2;	K00380;	Escherichia	0	0	0	0	0	0	0	0	0	4	6	5	20	27	2	17	18	19
P69776;	LPP_ECOLI Major outer membrane prolipoprotein Lpp OS=Escherichia coli (strain K12) GN=lpp PE=1 SV=1	;	K06078;	Escherichia	0	0	0	1	2	1	1	0	0	7	5	4	10	6	19	7	10	10
A6ZX88;	MPH3_YEAS7 Alpha-glucosides permease MPH3 OS=Saccharomyces cerevisiae (strain YJM789) GN=MPH3 PE=3 SV=1	;	;	Saccharomyces	0	0	0	0	0	0	0	0	0	1	1	1	0	0	0	0	0	0
P32597;	STH1_YEAST Nuclear protein STH1/NPS1 OS=Saccharomyces cerevisiae (strain ATCC 204508 / S288c) GN=STH1 PE=1 SV=1	3.6.4.12;	K11786;	Saccharomyces	0	0	0	0	0	0	0	0	0	1	1	1	0	0	0	0	0	0
P0A998;	FTNA_ECOLI Bacterial non-heme ferritin OS=Escherichia coli (strain K12) GN=ftnA PE=1 SV=1	1.16.3.2;	K02217;	Escherichia	0	0	0	0	0	0	0	0	0	6	12	12	16	14	1	15	15	15
P0ACI0;	ROB_ECOLI Right origin-binding protein OS=Escherichia coli (strain K12) GN=rob PE=1 SV=1	;	K05804;	Escherichia	0	0	0	0	0	0	0	0	0	0	0	0	0	7	0	1	3	0
Q03558;	OYE2_YEAST NADPH dehydrogenase 2 OS=Saccharomyces cerevisiae (strain ATCC 204508 / S288c) GN=OYE2 PE=1 SV=3	1.6.99.1;	K00354;	Saccharomyces	0	0	0	0	0	0	0	0	0	0	0	0	34	46	6	43	41	42
P0DMC7;	RCSB_ECOLI Transcriptional regulatory protein RcsB OS=Escherichia coli (strain K12) GN=rcsB PE=1 SV=1	;	K07687;	Escherichia	0	0	0	0	0	0	0	0	0	0	0	0	4	5	0	6	4	2
P0AEZ9;	MOAB_ECOLI Molybdenum cofactor biosynthesis protein B OS=Escherichia coli (strain K12) GN=moaB PE=1 SV=2	;	K03638;	Escherichia	0	0	0	0	0	0	0	0	0	6	9	11	12	10	9	11	10	10
C4ZX92;	RLMN_ECOBW Dual-specificity RNA methyltransferase RlmN OS=Escherichia coli (strain K12 / MC4100 / BW2952) GN=rlmN PE=3 SV=1	2.1.1.192;	K06941;	Escherichia	0	0	0	0	0	0	0	0	0	1	0	0	0	0	0	0	0	0
Q03559;	YM8V_YEAST Uncharacterized protein YMR295C OS=Saccharomyces cerevisiae (strain ATCC 204508 / S288c) GN=YMR295C PE=1 SV=1	;	;	Saccharomyces	0	0	0	0	0	0	0	0	0	0	0	0	1	1	0	1	1	2
O13547;	CCW14_YEAST Covalently-linked cell wall protein 14 OS=Saccharomyces cerevisiae (strain ATCC 204508 / S288c) GN=CCW14 PE=1 SV=1	;	;	Saccharomyces	0	0	0	0	0	0	0	0	0	0	0	0	5	5	0	5	4	6
P53903;	PGA2_YEAST Processing of GAS1 and ALP protein 2 OS=Saccharomyces cerevisiae (strain ATCC 204508 / S288c) GN=PGA2 PE=1 SV=3	;	;	Saccharomyces	0	0	0	0	0	0	0	0	0	0	0	0	1	1	1	1	1	2
P0AE08;	AHPC_ECOLI Alkyl hydroperoxide reductase C OS=Escherichia coli (strain K12) GN=ahpC PE=1 SV=2	1.11.1.15;	K03386;	Escherichia	0	0	0	0	0	0	1	0	0	36	40	29	94	109	11	102	99	102
P39010;	AKR1_YEAST Palmitoyltransferase AKR1 OS=Saccharomyces cerevisiae (strain ATCC 204508 / S288c) GN=AKR1 PE=1 SV=1	2.3.1.225;	K20032;	Saccharomyces	0	0	0	0	0	0	0	0	0	0	1	1	0	0	0	0	0	0
P04995;	EX1_ECOLI Exodeoxyribonuclease I OS=Escherichia coli (strain K12) GN=sbcB PE=1 SV=2	3.1.11.1;	K01141;	Escherichia	0	0	0	0	0	0	0	0	0	0	0	0	0	0	0	0	0	0
C4ZS07;	YCEH_ECOBW UPF0502 protein YceH OS=Escherichia coli (strain K12 / MC4100 / BW2952) GN=yceH PE=3 SV=1	;	K09915;	Escherichia	0	0	0	0	0	0	0	0	0	3	3	1	7	13	0	8	8	12
P62554;	CCDB_ECOLI Toxin CcdB OS=Escherichia coli (strain K12) GN=ccdB PE=1 SV=1	;	;	Escherichia	0	0	0	0	0	0	0	0	0	0	0	0	0	0	0	0	0	1
Q02948;	BECN1_YEAST Vacuolar protein sorting-associated protein 30 OS=Saccharomyces cerevisiae (strain ATCC 204508 / S288c) GN=VPS30 PE=1 SV=1	;	K08334;	Saccharomyces	0	0	0	0	0	0	0	0	0	1	1	0	5	4	1	3	4	4
E7LXI9;	RKM5_YEASV Ribosomal lysine N-methyltransferase 5 OS=Saccharomyces cerevisiae (strain VIN 13) GN=RKM5 PE=3 SV=1	2.1.1.-;	;	Saccharomyces	0	0	0	0	0	0	0	0	0	0	0	0	0	0	0	0	0	1
P12995;	BIOA_ECOLI Adenosylmethionine-8-amino-7-oxononanoate aminotransferase OS=Escherichia coli (strain K12) GN=bioA PE=1 SV=2	2.6.1.62;	K00833;	Escherichia	0	0	0	0	0	0	0	0	0	1	1	2	8	12	1	8	9	9
P76406;	YEGR_ECOLI Uncharacterized protein YegR OS=Escherichia coli (strain K12) GN=yegR PE=4 SV=2	;	;	Escherichia	0	0	0	0	0	0	0	0	0	0	0	0	0	0	0	0	0	0
C4ZXK0;	GPDA_ECOBW Glycerol-3-phosphate dehydrogenase [NAD(P)+] OS=Escherichia coli (strain K12 / MC4100 / BW2952) GN=gpsA PE=3 SV=1	1.1.1.94;	K00057;	Escherichia	0	0	0	0	0	0	0	0	0	3	3	2	8	8	0	6	12	9
P51601;	GCH1_YEAST GTP cyclohydrolase 1 OS=Saccharomyces cerevisiae (strain ATCC 204508 / S288c) GN=FOL2 PE=1 SV=1	3.5.4.16;	K01495;	Saccharomyces	0	0	0	0	0	0	0	0	0	0	0	0	0	1	1	2	1	0
P07806;	SYV_YEAST Valine--tRNA ligase, mitochondrial OS=Saccharomyces cerevisiae (strain ATCC 204508 / S288c) GN=VAS1 PE=1 SV=2	6.1.1.9;	K01873;	Saccharomyces	0	0	0	0	0	0	0	0	0	0	0	0	4	8	0	6	4	6
C4ZQ89;	MGSA_ECOBW Methylglyoxal synthase OS=Escherichia coli (strain K12 / MC4100 / BW2952) GN=mgsA PE=3 SV=1	4.2.3.3;	K01734;	Escherichia	0	0	0	0	0	0	0	0	0	2	1	1	4	9	0	8	17	10
P07273;	TFS2_YEAST Transcription elongation factor S-II OS=Saccharomyces cerevisiae (strain ATCC 204508 / S288c) GN=DST1 PE=1 SV=4	;	K03145;	Saccharomyces	0	0	0	0	0	0	0	0	0	0	0	0	0	1	0	0	0	0
P38765;	YHI9_YEAST Uncharacterized isomerase YHI9 OS=Saccharomyces cerevisiae (strain ATCC 204508 / S288c) GN=YHI9 PE=1 SV=1	5.1.-.-;	;	Saccharomyces	0	0	0	0	0	0	0	0	0	0	0	0	6	5	0	5	3	4
P06987;	HIS7_ECOLI Histidine biosynthesis bifunctional protein HisB OS=Escherichia coli (strain K12) GN=hisB PE=1 SV=1	3.1.3.15;4.2.1.19;	K01089;	Escherichia	0	0	0	0	0	0	0	0	0	16	19	17	23	24	8	22	22	18
P47117;	ARP3_YEAST Actin-related protein 3 OS=Saccharomyces cerevisiae (strain ATCC 204508 / S288c) GN=ARP3 PE=1 SV=1	;	K18584;	Saccharomyces	0	0	0	0	0	0	0	0	0	0	0	0	1	2	0	2	2	1
P0AAT6;	IOJAP_ECOLI Ribosomal silencing factor RsfS OS=Escherichia coli (strain K12) GN=rsfS PE=1 SV=1	;	K09710;	Escherichia	0	0	0	0	0	0	0	0	0	2	3	5	4	6	0	4	6	6
P00724;	INV2_YEAST Invertase 2 OS=Saccharomyces cerevisiae (strain ATCC 204508 / S288c) GN=SUC2 PE=1 SV=1	3.2.1.26;	K01193;	Saccharomyces	0	0	0	0	0	0	0	0	0	0	0	0	0	0	0	0	1	2
P25491;	MAS5_YEAST Mitochondrial protein import protein MAS5 OS=Saccharomyces cerevisiae (strain ATCC 204508 / S288c) GN=YDJ1 PE=1 SV=1	;	K09503;	Saccharomyces	0	0	0	0	0	0	0	0	0	0	0	0	0	0	0	1	2	0
C4ZWF4;	NAGB_ECOBW Glucosamine-6-phosphate deaminase OS=Escherichia coli (strain K12 / MC4100 / BW2952) GN=nagB PE=3 SV=1	3.5.99.6;	K02564;	Escherichia	0	0	0	0	0	0	0	0	0	3	3	2	15	13	4	13	13	11
C4ZUG9;	RS3_ECOBW 30S ribosomal protein S3 OS=Escherichia coli (strain K12 / MC4100 / BW2952) GN=rpsC PE=3 SV=1	;	K02982;	Escherichia	0	0	0	0	0	0	0	0	0	40	36	39	43	43	35	45	41	52
C4ZSQ5;	PNP_ECOBW Polyribonucleotide nucleotidyltransferase OS=Escherichia coli (strain K12 / MC4100 / BW2952) GN=pnp PE=3 SV=1	2.7.7.8;	K00962;	Escherichia	0	0	0	0	0	0	0	0	0	44	50	45	51	50	10	51	52	53
C4ZZQ0;	ISPF_ECOBW 2-C-methyl-D-erythritol 2,4-cyclodiphosphate synthase OS=Escherichia coli (strain K12 / MC4100 / BW2952) GN=ispF PE=3 SV=1	4.6.1.12;	K01770;	Escherichia	0	0	0	0	0	0	0	0	0	0	0	0	1	6	0	5	7	4
P0A9Q9;	DHAS_ECOLI Aspartate-semialdehyde dehydrogenase OS=Escherichia coli (strain K12) GN=asd PE=1 SV=1	1.2.1.11;	K00133;	Escherichia	0	0	0	0	0	0	0	0	0	10	12	15	132	122	21	130	134	132
P36046;	MIA40_YEAST Mitochondrial intermembrane space import and assembly protein 40 OS=Saccharomyces cerevisiae (strain ATCC 204508 / S288c) GN=MIA40 PE=1 SV=2	;	K17782;	Saccharomyces	0	0	0	0	0	0	0	0	0	0	0	0	1	1	0	1	1	2
P77260;	YDFI_ECOLI Uncharacterized oxidoreductase YdfI OS=Escherichia coli (strain K12) GN=ydfI PE=3 SV=1	1.-.-.-;	;	Escherichia	0	0	0	0	0	0	0	0	0	0	0	0	1	0	0	0	0	0
Q3E824;	YO020_YEAST Uncharacterized protein YOR020W-A OS=Saccharomyces cerevisiae (strain ATCC 204508 / S288c) GN=YOR020W-A PE=4 SV=1	;	;	Saccharomyces	0	0	0	0	0	0	0	0	0	0	0	0	0	0	0	1	2	0
P20967;	ODO1_YEAST 2-oxoglutarate dehydrogenase, mitochondrial OS=Saccharomyces cerevisiae (strain ATCC 204508 / S288c) GN=KGD1 PE=1 SV=2	1.2.4.2;	K00164;	Saccharomyces	0	0	0	0	0	0	0	0	0	0	0	0	3	1	0	0	1	0
Q47208;	FDRA_ECOLI Protein FdrA OS=Escherichia coli (strain K12) GN=fdrA PE=1 SV=1	;	K02381;	Escherichia	0	0	0	0	0	0	0	0	0	0	0	0	1	1	1	0	1	1
P04840;	VDAC1_YEAST Mitochondrial outer membrane protein porin 1 OS=Saccharomyces cerevisiae (strain ATCC 204508 / S288c) GN=POR1 PE=1 SV=4	;	K15040;	Saccharomyces	0	0	0	0	0	0	0	0	0	0	0	0	1	1	0	0	0	0
P0AA39;	RLUC_ECOLI Ribosomal large subunit pseudouridine synthase C OS=Escherichia coli (strain K12) GN=rluC PE=1 SV=1	5.4.99.24;	K06179;	Escherichia	0	0	0	0	0	0	0	0	0	0	0	0	0	0	0	1	0	0
P53299;	TIM13_YEAST Mitochondrial import inner membrane translocase subunit TIM13 OS=Saccharomyces cerevisiae (strain ATCC 204508 / S288c) GN=TIM13 PE=1 SV=1	;	K17781;	Saccharomyces	0	0	0	0	0	0	0	0	0	0	0	0	0	1	0	0	0	0
P35736;	YKF0_YEAST Uncharacterized protein YKL050C OS=Saccharomyces cerevisiae (strain ATCC 204508 / S288c) GN=YKL050C PE=2 SV=1	;	;	Saccharomyces	0	0	0	0	0	0	0	0	0	0	0	0	1	0	0	0	0	1
Q03048;	COFI_YEAST Cofilin OS=Saccharomyces cerevisiae (strain ATCC 204508 / S288c) GN=COF1 PE=1 SV=1	;	K05765;	Saccharomyces	0	0	0	0	0	0	0	0	0	0	0	0	7	11	1	9	14	12
P87288;	YD327_YEAST Putative uncharacterized protein YDR327W OS=Saccharomyces cerevisiae (strain ATCC 204508 / S288c) GN=YDR327W PE=5 SV=1	;	;	Saccharomyces	0	0	0	0	0	0	0	0	0	0	0	0	1	0	0	1	1	0
P0AG30;	RHO_ECOLI Transcription termination factor Rho OS=Escherichia coli (strain K12) GN=rho PE=1 SV=1	3.6.4.-;	K03628;	Escherichia	0	0	0	0	0	0	0	0	0	16	19	20	35	32	5	32	34	30
C5A0A5;	METJ_ECOBW Met repressor OS=Escherichia coli (strain K12 / MC4100 / BW2952) GN=metJ PE=3 SV=1	;	K03764;	Escherichia	0	0	0	0	0	0	0	0	0	0	0	0	2	2	0	1	0	1
Q03466;	EBS1_YEAST Protein EBS1 OS=Saccharomyces cerevisiae (strain ATCC 204508 / S288c) GN=EBS1 PE=3 SV=1	;	K11132;	Saccharomyces	0	0	0	0	0	0	0	0	0	0	0	0	0	0	0	0	0	1
E9P9M1;	E9P9M1_YEASX Actin (Fragment) OS=Saccharomyces cerevisiae OX=4932 GN=act1 PE=3 SV=1			Unknown GENUS	3	3	2	2	1	3	1	1	0	2	3	3	4	3	2	2	3	2
P37302;	APE3_YEAST Aminopeptidase Y OS=Saccharomyces cerevisiae (strain ATCC 204508 / S288c) GN=APE3 PE=1 SV=1	3.4.11.15;	K01264;	Saccharomyces	0	0	0	0	0	0	0	0	0	0	0	0	22	17	2	15	19	20
P75694;	YAHO_ECOLI Uncharacterized protein YahO OS=Escherichia coli (strain K12) GN=yahO PE=3 SV=1	;	;	Escherichia	0	0	0	0	0	0	0	0	0	0	0	0	4	4	0	3	4	5
P64588;	YQJI_ECOLI Transcriptional regulator YqjI OS=Escherichia coli (strain K12) GN=yqjI PE=1 SV=1	;	;	Escherichia	0	0	0	0	0	0	0	0	0	0	0	0	0	0	0	0	0	1
P0CI40;	CMC1_YEASX Calcium-binding mitochondrial carrier SAL1 OS=Saccharomyces cerevisiae GN=SAL1 PE=3 SV=1	;	;	Saccharomyces	0	0	0	0	0	0	0	0	0	1	0	0	1	1	0	1	1	1
A0A6A5PQ45;	A0A6A5PQ45_YEASX TSA1 isoform 1 OS=Saccharomyces cerevisiae OX=4932 GN=TSA1 PE=3 SV=1			Unknown GENUS	0	0	0	0	0	0	0	0	0	2	1	1	8	9	2	8	9	10
P32614;	FRDS_YEAST Fumarate reductase 1 OS=Saccharomyces cerevisiae (strain ATCC 204508 / S288c) GN=FRD1 PE=1 SV=1	1.3.1.6;	K18561;	Saccharomyces	0	0	0	0	0	0	0	0	0	0	0	0	10	13	0	11	13	11
C7GQJ1;	ECM33_YEAS2 Cell wall protein ECM33 OS=Saccharomyces cerevisiae (strain JAY291) GN=ECM33 PE=3 SV=1	;	;	Saccharomyces	0	0	0	0	0	0	0	0	0	0	0	0	5	6	1	4	7	5
P0CX28;	RL44B_YEAST 60S ribosomal protein L42-B OS=Saccharomyces cerevisiae (strain ATCC 204508 / S288c) GN=RPL42B PE=1 SV=1	;	K02929;	Saccharomyces	0	0	0	0	0	0	0	0	0	0	0	0	2	1	0	3	2	4
P15624;	SYFB_YEAST Phenylalanine--tRNA ligase beta subunit OS=Saccharomyces cerevisiae (strain ATCC 204508 / S288c) GN=FRS1 PE=1 SV=3	6.1.1.20;	K01890;	Saccharomyces	0	0	0	0	0	0	0	0	0	0	0	0	22	25	0	20	20	24
P53904;	TBCB_YEAST Tubulin-specific chaperone B OS=Saccharomyces cerevisiae (strain ATCC 204508 / S288c) GN=ALF1 PE=1 SV=1	;	K17262;	Saccharomyces	0	0	0	0	0	0	0	0	0	0	0	0	0	1	0	1	0	0
C4ZTF1;	RDGC_ECOBW Recombination-associated protein RdgC OS=Escherichia coli (strain K12 / MC4100 / BW2952) GN=rdgC PE=3 SV=1	;	K03554;	Escherichia	0	0	0	0	0	0	0	0	0	2	2	0	8	9	0	13	11	12
P0AFG0;	NUSG_ECOLI Transcription termination/antitermination protein NusG OS=Escherichia coli (strain K12) GN=nusG PE=1 SV=2	;	K02601;	Escherichia	0	0	0	0	0	0	0	0	0	5	9	7	7	7	1	9	7	6
N1P618;	N1P618_YEASC Rps29bp OS=Saccharomyces cerevisiae (strain CEN.PK113-7D) OX=889517 GN=CENPK1137D_3764 PE=3 SV=1			Unknown GENUS	0	0	0	0	0	0	0	0	0	0	0	0	11	9	3	8	11	9
P0AAG0;	DPPD_ECOLI Dipeptide transport ATP-binding protein DppD OS=Escherichia coli (strain K12) GN=dppD PE=1 SV=1	;	K12371;	Escherichia	0	0	0	0	0	0	0	0	0	0	0	0	0	0	0	0	0	0
P39315;	QOR2_ECOLI Quinone oxidoreductase 2 OS=Escherichia coli (strain K12) GN=qorB PE=1 SV=1	1.6.5.2;	K19267;	Escherichia	0	0	0	0	0	0	0	0	0	0	0	0	6	8	1	6	6	4
P24171;	DCP_ECOLI Dipeptidyl carboxypeptidase OS=Escherichia coli (strain K12) GN=dcp PE=1 SV=4	3.4.15.5;	K01284;	Escherichia	0	0	0	0	0	0	0	0	0	6	7	4	37	36	6	39	40	45
P53849;	GIS2_YEAST Zinc finger protein GIS2 OS=Saccharomyces cerevisiae (strain ATCC 204508 / S288c) GN=GIS2 PE=1 SV=1	;	K09250;	Saccharomyces	0	0	0	0	0	0	0	0	0	1	0	0	22	21	0	20	19	19
Q06337;	EAF1_YEAST Chromatin modification-related protein EAF1 OS=Saccharomyces cerevisiae (strain ATCC 204508 / S288c) GN=EAF1 PE=1 SV=2	;	K11397;	Saccharomyces	0	0	0	0	0	0	0	0	0	0	0	0	0	0	0	0	0	1
C4ZVN3;	FADI_ECOBW 3-ketoacyl-CoA thiolase OS=Escherichia coli (strain K12 / MC4100 / BW2952) GN=fadI PE=3 SV=1	2.3.1.16;	K00632;	Escherichia	0	0	0	0	0	0	0	0	0	0	0	0	0	0	0	0	0	0
Q08960;	TYW1_YEAST S-adenosyl-L-methionine-dependent tRNA 4-demethylwyosine synthase OS=Saccharomyces cerevisiae (strain ATCC 204508 / S288c) GN=TYW1 PE=1 SV=1	4.1.3.44;	K15449;	Saccharomyces	0	0	0	0	0	0	0	0	0	0	0	0	0	0	0	0	0	1
C4ZXA3;	ISCA_ECOBW Iron-binding protein IscA OS=Escherichia coli (strain K12 / MC4100 / BW2952) GN=iscA PE=3 SV=1	;	K13628;	Escherichia	0	0	0	0	0	0	0	0	0	0	0	0	1	1	0	1	1	0
P0ABG7;	RODA_ECOLI Peptidoglycan glycosyltransferase MrdB OS=Escherichia coli (strain K12) GN=mrdB PE=1 SV=1	2.4.1.129;	K05837;	Escherichia	0	0	0	0	0	0	0	0	0	2	0	0	1	1	0	1	0	0
P53633;	PRA1_YEAST Prenylated Rab acceptor 1 OS=Saccharomyces cerevisiae (strain ATCC 204508 / S288c) GN=YIP3 PE=1 SV=2	;	K20359;	Saccharomyces	0	0	0	0	0	0	0	0	0	0	0	0	0	1	0	1	0	1
P32861;	UGPA1_YEAST UTP--glucose-1-phosphate uridylyltransferase OS=Saccharomyces cerevisiae (strain ATCC 204508 / S288c) GN=UGP1 PE=1 SV=1	2.7.7.9;	K00963;	Saccharomyces	0	0	0	0	0	0	0	0	0	0	0	0	36	38	12	29	38	37
P09440;	C1TM_YEAST C-1-tetrahydrofolate synthase, mitochondrial OS=Saccharomyces cerevisiae (strain ATCC 204508 / S288c) GN=MIS1 PE=1 SV=1	1.5.1.5;3.5.4.9;6.3.4.3;	K00288;	Saccharomyces	0	0	0	0	0	0	0	0	0	0	0	0	6	9	2	6	8	8
Q46915;	GUDX_ECOLI Glucarate dehydratase-related protein OS=Escherichia coli (strain K12) GN=gudX PE=1 SV=1	4.2.1.-;	K13918;	Escherichia	0	0	0	0	0	0	0	0	0	0	0	0	0	0	0	0	0	0
P00582;	DPO1_ECOLI DNA polymerase I OS=Escherichia coli (strain K12) GN=polA PE=1 SV=1	2.7.7.7;	K02335;	Escherichia	0	0	0	0	0	0	0	0	0	10	11	9	36	41	6	36	49	39
P38715;	GRE3_YEAST NADPH-dependent aldose reductase GRE3 OS=Saccharomyces cerevisiae (strain ATCC 204508 / S288c) GN=GRE3 PE=1 SV=1	1.1.1.21;1.1.1.-;	K17743;	Saccharomyces	0	0	0	0	0	0	0	0	0	0	0	0	8	12	1	8	8	7
P0A8K5;	YAEP_ECOLI UPF0253 protein YaeP OS=Escherichia coli (strain K12) GN=yaeP PE=3 SV=1	;	;	Escherichia	0	0	0	0	0	0	0	0	0	0	0	0	3	4	0	2	3	5
P04456;	RL25_YEAST 60S ribosomal protein L25 OS=Saccharomyces cerevisiae (strain ATCC 204508 / S288c) GN=RPL25 PE=1 SV=4	;	K02893;	Saccharomyces	0	0	0	0	0	0	0	0	0	0	1	0	13	17	5	16	16	16
P68688;	GLRX1_ECOLI Glutaredoxin 1 OS=Escherichia coli (strain K12) GN=grxA PE=1 SV=1	;	K03674;	Escherichia	0	0	0	0	0	0	0	0	0	0	0	0	3	2	0	3	3	1
Q04225;	RRB1_YEAST Ribosome assembly protein RRB1 OS=Saccharomyces cerevisiae (strain ATCC 204508 / S288c) GN=RRB1 PE=1 SV=1	;	K14848;	Saccharomyces	0	0	0	0	0	0	0	0	0	0	0	0	0	0	0	0	1	1
N1PAQ9;	N1PAQ9_YEASC Histone H4 OS=Saccharomyces cerevisiae (strain CEN.PK113-7D) OX=889517 GN=CENPK1137D_2647 PE=3 SV=1			Unknown GENUS	1	0	0	1	0	0	0	3	2	2	2	1	11	12	14	12	10	8
P05745;	RL36A_YEAST 60S ribosomal protein L36-A OS=Saccharomyces cerevisiae (strain ATCC 204508 / S288c) GN=RPL36A PE=1 SV=3	;	K02920;	Saccharomyces	0	0	0	0	0	0	0	0	0	0	0	0	1	1	1	1	1	1
Q12143;	NSL1_YEAST Kinetochore-associated protein NSL1 OS=Saccharomyces cerevisiae (strain ATCC 204508 / S288c) GN=NSL1 PE=1 SV=1	;	K11561;	Saccharomyces	0	0	0	0	0	0	0	0	0	0	0	0	0	0	0	0	0	0
P53741;	BRE5_YEAST UBP3-associated protein BRE5 OS=Saccharomyces cerevisiae (strain ATCC 204508 / S288c) GN=BRE5 PE=1 SV=1	;	K19718;	Saccharomyces	0	0	0	0	0	0	0	0	0	0	0	0	1	2	0	2	3	2
B1X900;	NUOA_ECODH NADH-quinone oxidoreductase subunit A OS=Escherichia coli (strain K12 / DH10B) GN=nuoA PE=3 SV=1	1.6.5.11;	K00330;	Escherichia	0	0	0	0	0	0	0	0	0	0	0	0	0	0	0	0	0	0
C5A099;	HSLV_ECOBW ATP-dependent protease subunit HslV OS=Escherichia coli (strain K12 / MC4100 / BW2952) GN=hslV PE=3 SV=1	3.4.25.2;	K01419;	Escherichia	0	0	0	0	0	0	0	0	0	2	2	2	2	4	1	3	4	2
P0AEZ1;	METF_ECOLI 5,10-methylenetetrahydrofolate reductase OS=Escherichia coli (strain K12) GN=metF PE=1 SV=1	1.5.1.20;	K00297;	Escherichia	0	0	0	0	0	0	0	0	0	0	0	0	4	5	0	3	2	2
C8Z3V4;	MAP2_YEAS8 Methionine aminopeptidase 2 OS=Saccharomyces cerevisiae (strain Lalvin EC1118 / Prise de mousse) GN=MAP2 PE=3 SV=1	3.4.11.18;	;	Saccharomyces	0	0	0	0	0	0	0	0	0	0	0	0	0	0	0	0	0	1
Q03795;	YM30_YEAST Uncharacterized membrane protein YMR155W OS=Saccharomyces cerevisiae (strain ATCC 204508 / S288c) GN=YMR155W PE=1 SV=1	;	;	Saccharomyces	0	0	0	0	0	0	0	0	0	0	0	0	0	0	0	0	0	0
P32582;	CBS_YEAST Cystathionine beta-synthase OS=Saccharomyces cerevisiae (strain ATCC 204508 / S288c) GN=CYS4 PE=1 SV=1	4.2.1.22;	K01697;	Saccharomyces	0	0	0	0	0	0	0	0	0	0	0	0	9	15	0	11	8	11
P19454;	CSK22_YEAST Casein kinase II subunit alpha OS=Saccharomyces cerevisiae (strain ATCC 204508 / S288c) GN=CKA2 PE=1 SV=2	2.7.11.1;	K03097;	Saccharomyces	0	0	0	0	0	0	0	0	0	0	0	0	0	1	0	0	0	0
P0A9I8;	NIRD_ECOLI Nitrite reductase (NADH) small subunit OS=Escherichia coli (strain K12) GN=nirD PE=1 SV=1	1.7.1.15;	K00363;	Escherichia	0	0	0	0	0	0	0	0	0	0	0	0	0	0	0	0	0	0
N1NZX6;	N1NZX6_YEASC Ornithine aminotransferase OS=Saccharomyces cerevisiae (strain CEN.PK113-7D) OX=889517 GN=CENPK1137D_808 PE=3 SV=1			Unknown GENUS	0	0	0	0	0	0	0	0	0	1	1	1	33	42	6	39	30	35
P52647;	NIFJ_ECOLI Probable pyruvate-flavodoxin oxidoreductase OS=Escherichia coli (strain K12) GN=ydbK PE=3 SV=2	1.2.7.-;	K03737;	Escherichia	0	0	0	0	0	0	0	0	0	0	0	0	0	0	0	0	0	0
P31667;	RPNA_ECOLI Recombination-promoting nuclease RpnA OS=Escherichia coli (strain K12) GN=rpnA PE=1 SV=1	3.1.21.-;	;	Escherichia	0	0	0	0	0	0	0	0	0	0	0	0	3	6	1	3	4	4
P26321;	RL5_YEAST 60S ribosomal protein L5 OS=Saccharomyces cerevisiae (strain ATCC 204508 / S288c) GN=RPL5 PE=1 SV=4	;	K02932;	Saccharomyces	0	0	0	0	0	0	0	0	0	0	0	0	35	33	7	29	32	35
P39939;	RS26B_YEAST 40S ribosomal protein S26-B OS=Saccharomyces cerevisiae (strain ATCC 204508 / S288c) GN=RPS26B PE=1 SV=1	;	K02976;	Saccharomyces	0	0	0	0	0	0	0	0	0	3	2	2	7	6	5	11	6	7
P0AAV6;	YBGS_ECOLI Uncharacterized protein YbgS OS=Escherichia coli (strain K12) GN=ybgS PE=3 SV=1	;	;	Escherichia	0	0	0	0	0	0	0	0	0	0	0	0	1	2	0	1	0	1
P35192;	MAC1_YEAST Metal-binding activator 1 OS=Saccharomyces cerevisiae (strain ATCC 204508 / S288c) GN=MAC1 PE=1 SV=2	;	;	Saccharomyces	0	0	0	0	0	0	0	0	0	0	0	0	0	0	0	0	0	0
P30748;	MOAD_ECOLI Molybdopterin synthase sulfur carrier subunit OS=Escherichia coli (strain K12) GN=moaD PE=1 SV=2	;	K03636;	Escherichia	0	0	0	0	0	0	0	0	0	0	0	1	1	1	0	1	1	3
P06971;	FHUA_ECOLI Ferrichrome-iron receptor OS=Escherichia coli (strain K12) GN=fhuA PE=1 SV=2	;	K02014;	Escherichia	0	0	0	0	0	0	0	0	0	0	0	0	1	2	0	2	1	1
P09348;	MOTA_ECOLI Motility protein A OS=Escherichia coli (strain K12) GN=motA PE=1 SV=1	;	K02556;	Escherichia	0	0	0	0	0	0	0	0	0	0	0	0	0	0	0	0	0	0
P22855;	MAN1_YEAST Alpha-mannosidase OS=Saccharomyces cerevisiae (strain ATCC 204508 / S288c) GN=AMS1 PE=1 SV=2	3.2.1.24;	K01191;	Saccharomyces	0	0	0	0	0	0	0	0	0	0	0	0	0	0	0	1	1	0
C4ZXQ7;	ADEC_ECOBW Adenine deaminase OS=Escherichia coli (strain K12 / MC4100 / BW2952) GN=ade PE=3 SV=1	3.5.4.2;	K01486;	Escherichia	0	0	0	0	0	0	0	0	0	0	0	0	0	0	0	0	0	0
P06168;	ILV5_YEAST Ketol-acid reductoisomerase, mitochondrial OS=Saccharomyces cerevisiae (strain ATCC 204508 / S288c) GN=ILV5 PE=1 SV=1	1.1.1.86;	K00053;	Saccharomyces	0	0	0	0	0	0	0	0	0	0	0	0	34	44	11	39	40	40
C4ZQV5;	YGIB_ECOBW UPF0441 protein YgiB OS=Escherichia coli (strain K12 / MC4100 / BW2952) GN=ygiB PE=3 SV=1	;	;	Escherichia	0	0	0	0	0	0	0	0	0	0	0	0	0	0	0	0	0	0
P05626;	ATPF_YEAST ATP synthase subunit 4, mitochondrial OS=Saccharomyces cerevisiae (strain ATCC 204508 / S288c) GN=ATP4 PE=1 SV=2	;	K02127;	Saccharomyces	0	0	0	0	0	0	0	0	0	1	0	0	0	0	0	0	0	0
N1NYC1;	N1NYC1_YEASC S-adenosylmethionine synthase OS=Saccharomyces cerevisiae (strain CEN.PK113-7D) OX=889517 GN=CENPK1137D_559 PE=3 SV=1			Unknown GENUS	0	0	0	0	0	0	0	0	0	0	0	1	11	13	7	12	17	16
C4ZSI8;	THIM_ECOBW Hydroxyethylthiazole kinase OS=Escherichia coli (strain K12 / MC4100 / BW2952) GN=thiM PE=3 SV=1	2.7.1.50;	K00878;	Escherichia	0	0	0	0	0	0	0	0	0	0	0	0	0	0	0	0	0	0
P41812;	POP1_YEAST Ribonucleases P/MRP protein subunit POP1 OS=Saccharomyces cerevisiae (strain ATCC 204508 / S288c) GN=POP1 PE=1 SV=1	3.1.26.5;	K01164;	Saccharomyces	0	0	0	0	0	0	0	0	0	0	0	0	1	1	0	0	1	1
P09546;	PUTA_ECOLI Bifunctional protein PutA OS=Escherichia coli (strain K12) GN=putA PE=1 SV=3	1.5.5.2;1.2.1.88;	K13821;	Escherichia	0	0	0	0	0	0	0	0	0	0	0	0	0	0	0	0	0	0
P69741;	MBHT_ECOLI Hydrogenase-2 small chain OS=Escherichia coli (strain K12) GN=hybO PE=1 SV=1	1.12.99.6;	K06282;	Escherichia	0	0	0	0	0	0	0	0	0	0	0	0	0	0	0	0	0	0
P21954;P53982;	IDHP_YEAST Isocitrate dehydrogenase [NADP], mitochondrial OS=Saccharomyces cerevisiae (strain ATCC 204508 / S288c) GN=IDP1 PE=1 SV=1	1.1.1.42;	K00031;	Saccharomyces	0	0	0	0	0	0	0	0	0	0	0	0	27	35	11	29	31	33
P00950;	PMG1_YEAST Phosphoglycerate mutase 1 OS=Saccharomyces cerevisiae (strain ATCC 204508 / S288c) GN=GPM1 PE=1 SV=3	5.4.2.11;	K01834;	Saccharomyces	0	0	0	0	0	0	0	0	0	0	0	0	60	56	25	44	48	45
P38998;	LYS1_YEAST Saccharopine dehydrogenase [NAD(+), L-lysine-forming] OS=Saccharomyces cerevisiae (strain ATCC 204508 / S288c) GN=LYS1 PE=1 SV=3	1.5.1.7;	K00290;	Saccharomyces	0	0	0	0	0	0	0	0	0	0	0	0	4	7	0	5	4	6
P0AB24;	EFEO_ECOLI Iron uptake system component EfeO OS=Escherichia coli (strain K12) GN=efeO PE=1 SV=1	;	K07224;	Escherichia	0	0	0	0	0	0	0	0	0	7	8	10	36	28	0	27	34	43
P53066;	YGZ2_YEAST Ankyrin repeat-containing protein YGL242C OS=Saccharomyces cerevisiae (strain ATCC 204508 / S288c) GN=YGL242C PE=1 SV=1	;	K06867;	Saccharomyces	0	0	0	0	0	0	0	0	0	0	0	0	4	7	0	5	7	8
C4ZZ15;	ATPL_ECOBW ATP synthase subunit c OS=Escherichia coli (strain K12 / MC4100 / BW2952) GN=atpE PE=3 SV=1	;	K02110;	Escherichia	0	0	0	0	0	0	0	0	0	0	0	0	0	0	1	0	0	0
P77625;	HXPA_ECOLI Hexitol phosphatase A OS=Escherichia coli (strain K12) GN=hxpA PE=1 SV=2	3.1.3.22;3.1.3.50;3.1.3.23;	K19270;	Escherichia	0	0	0	0	0	0	0	0	0	0	0	0	1	0	0	1	1	3
C4ZQF0;	SYD_ECOBW Aspartate--tRNA ligase OS=Escherichia coli (strain K12 / MC4100 / BW2952) GN=aspS PE=3 SV=1	6.1.1.12;	K01876;	Escherichia	0	0	0	0	0	0	0	0	0	31	25	26	87	79	17	76	87	83
P51998;	RL4P_YEAST 54S ribosomal protein YmL6, mitochondrial OS=Saccharomyces cerevisiae (strain ATCC 204508 / S288c) GN=YML6 PE=1 SV=1	;	K02926;	Saccharomyces	0	0	0	0	0	0	0	0	0	0	0	0	0	0	0	0	0	2
P64503;	YEBV_ECOLI Uncharacterized protein YebV OS=Escherichia coli (strain K12) GN=yebV PE=1 SV=1	;	;	Escherichia	0	0	0	0	0	0	0	0	0	0	0	0	0	0	0	1	0	0
P0AEB2;	DACA_ECOLI D-alanyl-D-alanine carboxypeptidase DacA OS=Escherichia coli (strain K12) GN=dacA PE=1 SV=1	3.4.16.4;3.5.2.6;	K07258;	Escherichia	0	0	0	0	0	0	0	0	0	0	0	0	0	0	0	0	0	0
P0A9G6;	ACEA_ECOLI Isocitrate lyase OS=Escherichia coli (strain K12) GN=aceA PE=1 SV=1	4.1.3.1;	K01637;	Escherichia	2	1	0	1	0	0	1	1	1	129	138	144	208	229	61	213	269	277
P64506;	YEBY_ECOLI Uncharacterized protein YebY OS=Escherichia coli (strain K12) GN=yebY PE=3 SV=1	;	;	Escherichia	0	0	0	0	0	0	0	0	0	0	0	0	1	1	0	1	1	1
P76440;	PRET_ECOLI NAD-dependent dihydropyrimidine dehydrogenase subunit PreT OS=Escherichia coli (strain K12) GN=preT PE=1 SV=1	1.3.1.1;	K17722;	Escherichia	0	0	0	0	0	0	0	0	0	0	0	0	0	0	0	0	0	0
P00350;	6PGD_ECOLI 6-phosphogluconate dehydrogenase, decarboxylating OS=Escherichia coli (strain K12) GN=gnd PE=1 SV=2	1.1.1.44;	K00033;	Escherichia	0	0	0	0	0	0	0	0	0	39	29	37	114	118	31	128	134	128
P0AF96;	TABA_ECOLI Toxin-antitoxin biofilm protein TabA OS=Escherichia coli (strain K12) GN=tabA PE=1 SV=1	;	K19334;	Escherichia	0	0	0	0	0	0	0	0	0	0	0	0	5	4	0	4	6	3
P32528;	DUR1_YEAST Urea amidolyase OS=Saccharomyces cerevisiae (strain ATCC 204508 / S288c) GN=DUR1,2 PE=1 SV=2	6.3.4.6;3.5.1.54;	K14541;	Saccharomyces	0	0	0	0	0	0	0	0	0	0	0	0	11	5	0	3	9	4
P25437;	FRMA_ECOLI S-(hydroxymethyl)glutathione dehydrogenase OS=Escherichia coli (strain K12) GN=frmA PE=1 SV=3	1.1.1.284;1.1.1.1;1.1.1.-;	K00121;	Escherichia	0	0	0	0	0	0	0	0	0	0	0	1	6	7	0	7	7	3
C4ZYM6;	RIMM_ECOBW Ribosome maturation factor RimM OS=Escherichia coli (strain K12 / MC4100 / BW2952) GN=rimM PE=3 SV=1	;	K02860;	Escherichia	0	0	0	0	0	0	0	0	0	1	2	1	4	5	0	3	9	5
P75797;	GSIB_ECOLI Glutathione-binding protein GsiB OS=Escherichia coli (strain K12) GN=gsiB PE=1 SV=1	;	K13889;	Escherichia	0	0	0	0	0	0	0	0	0	2	1	2	22	24	0	27	24	22
P0ABU2;	YCHF_ECOLI Ribosome-binding ATPase YchF OS=Escherichia coli (strain K12) GN=ychF PE=1 SV=2	;	K06942;	Escherichia	0	0	0	0	0	0	0	0	0	0	0	0	2	2	0	4	3	2
P37020;	GEF1_YEAST Anion/proton exchange transporter GEF1 OS=Saccharomyces cerevisiae (strain ATCC 204508 / S288c) GN=GEF1 PE=1 SV=2	;	K05012;	Saccharomyces	0	0	0	0	0	0	0	0	0	0	0	0	0	0	0	0	0	1
P37194;	SLP_ECOLI Outer membrane protein slp OS=Escherichia coli (strain K12) GN=slp PE=1 SV=1	;	K07285;	Escherichia	0	0	0	0	0	0	0	0	0	0	0	0	0	0	0	0	0	0
P12758;	UDP_ECOLI Uridine phosphorylase OS=Escherichia coli (strain K12) GN=udp PE=1 SV=3	2.4.2.3;	K00757;	Escherichia	0	0	0	0	0	0	0	0	0	14	13	10	46	42	7	29	32	36
Q06440;	CORO_YEAST Coronin-like protein OS=Saccharomyces cerevisiae (strain ATCC 204508 / S288c) GN=CRN1 PE=1 SV=1	;	K13886;	Saccharomyces	0	0	0	0	0	0	0	0	0	0	0	0	1	1	0	1	3	2
P18775;	DMSA_ECOLI Dimethyl sulfoxide reductase DmsA OS=Escherichia coli (strain K12) GN=dmsA PE=1 SV=2	1.8.5.3;	K07306;	Escherichia	0	0	0	0	0	0	0	0	0	0	0	0	0	0	0	0	0	0
N1P540;	N1P540_YEASC Adenosylhomocysteinase OS=Saccharomyces cerevisiae (strain CEN.PK113-7D) OX=889517 GN=CENPK1137D_3444 PE=3 SV=1			Unknown GENUS	0	0	0	0	0	0	0	0	0	0	0	0	71	72	25	50	68	68
C4ZQ44;	KDSB_ECOBW 3-deoxy-manno-octulosonate cytidylyltransferase OS=Escherichia coli (strain K12 / MC4100 / BW2952) GN=kdsB PE=3 SV=1	2.7.7.38;	K00979;	Escherichia	0	0	0	0	0	0	0	0	0	0	0	0	0	4	0	2	1	1
N1NY19;	N1NY19_YEASC Serine hydroxymethyltransferase OS=Saccharomyces cerevisiae (strain CEN.PK113-7D) OX=889517 GN=CENPK1137D_444 PE=3 SV=1			Unknown GENUS	0	0	0	0	0	0	0	0	0	0	1	1	58	47	19	50	47	54
P40302;	PSA6_YEAST Proteasome subunit alpha type-6 OS=Saccharomyces cerevisiae (strain ATCC 204508 / S288c) GN=PRE5 PE=1 SV=1	3.4.25.1;	K02725;	Saccharomyces	0	0	0	0	0	0	0	0	0	0	0	0	7	4	1	4	4	7
Q02724;	ULP1_YEAST Ubiquitin-like-specific protease 1 OS=Saccharomyces cerevisiae (strain ATCC 204508 / S288c) GN=ULP1 PE=1 SV=1	3.4.22.68;	K08592;	Saccharomyces	0	0	0	0	0	0	0	0	0	0	0	0	0	0	0	0	0	0
P0AGG4;	THIO2_ECOLI Thioredoxin 2 OS=Escherichia coli (strain K12) GN=trxC PE=1 SV=1	1.8.1.8;	K03672;	Escherichia	0	0	0	0	0	0	0	0	0	1	1	0	0	0	0	0	0	0
P36683;	ACNB_ECOLI Aconitate hydratase B OS=Escherichia coli (strain K12) GN=acnB PE=1 SV=3	4.2.1.3;4.2.1.99;	K01682;	Escherichia	0	0	0	0	0	0	0	0	0	33	27	37	59	53	11	50	53	55
Q99373;	PET20_YEAST Protein PET20, mitochondrial OS=Saccharomyces cerevisiae (strain ATCC 204508 / S288c) GN=PET20 PE=4 SV=1	;	;	Saccharomyces	0	0	0	0	0	0	0	0	0	0	0	0	0	0	0	0	1	0
Q01519;	COX12_YEAST Cytochrome c oxidase subunit 6B OS=Saccharomyces cerevisiae (strain ATCC 204508 / S288c) GN=COX12 PE=1 SV=2	1.9.3.1;	K02267;	Saccharomyces	0	0	0	0	0	0	0	0	0	0	0	0	1	2	0	3	2	4
P69805;	PTND_ECOLI PTS system mannose-specific EIID component OS=Escherichia coli (strain K12) GN=manZ PE=1 SV=2	;	K02796;	Escherichia	0	0	0	0	0	0	0	0	0	0	0	0	0	0	0	0	0	0
C4ZSQ6;	RS15_ECOBW 30S ribosomal protein S15 OS=Escherichia coli (strain K12 / MC4100 / BW2952) GN=rpsO PE=3 SV=1	;	K02956;	Escherichia	0	0	0	0	0	0	0	0	0	1	1	1	10	12	1	8	8	6
P69425;	TATB_ECOLI Sec-independent protein translocase protein TatB OS=Escherichia coli (strain K12) GN=tatB PE=1 SV=1	;	K03117;	Escherichia	0	0	0	0	0	0	0	0	0	0	0	0	3	1	0	0	2	5
P75745;	YBGK_ECOLI Uncharacterized protein YbgK OS=Escherichia coli (strain K12) GN=ybgK PE=1 SV=1	;	;	Escherichia	0	0	0	0	0	0	0	0	0	0	0	0	0	0	0	0	0	0
B1XA43;	MNMA_ECODH tRNA-specific 2-thiouridylase MnmA OS=Escherichia coli (strain K12 / DH10B) GN=mnmA PE=3 SV=1	2.8.1.13;	K00566;	Escherichia	0	0	0	0	0	0	0	0	0	0	0	0	3	5	0	1	1	0
C4ZVG4;	OPGD_ECOBW Glucans biosynthesis protein D OS=Escherichia coli (strain K12 / MC4100 / BW2952) GN=mdoD PE=3 SV=1	;	;	Escherichia	0	0	0	0	0	0	0	0	0	5	4	4	12	8	2	11	10	13
C4ZVU9;	PDXK_ECOBW Pyridoxine/pyridoxal/pyridoxamine kinase OS=Escherichia coli (strain K12 / MC4100 / BW2952) GN=pdxK PE=3 SV=1	2.7.1.35;	K00868;	Escherichia	0	0	0	0	0	0	0	0	0	0	0	0	2	2	0	4	2	3
A6ZXR1;	PEX19_YEAS7 Peroxisomal membrane protein import receptor PEX19 OS=Saccharomyces cerevisiae (strain YJM789) GN=PEX19 PE=3 SV=2	;	;	Saccharomyces	0	0	0	0	0	0	0	0	0	0	0	0	3	5	0	1	3	4
P0A9K9;	SLYD_ECOLI FKBP-type peptidyl-prolyl cis-trans isomerase SlyD OS=Escherichia coli (strain K12) GN=slyD PE=1 SV=1	5.2.1.8;	K03775;	Escherichia	0	0	0	0	0	0	0	0	0	4	4	4	7	6	0	3	7	6
P38205;	NCL1_YEAST Multisite-specific tRNA:(cytosine-C(5))-methyltransferase OS=Saccharomyces cerevisiae (strain ATCC 204508 / S288c) GN=NCL1 PE=1 SV=1	2.1.1.202;	K15334;	Saccharomyces	0	0	0	0	0	0	0	0	0	0	0	0	18	12	1	12	11	16
Q04869;	YM94_YEAST Uncharacterized protein YMR315W OS=Saccharomyces cerevisiae (strain ATCC 204508 / S288c) GN=YMR315W PE=1 SV=1	;	;	Saccharomyces	0	0	0	0	0	0	0	0	0	0	0	0	1	0	0	2	0	2
P75869;	SXY_ECOLI Protein Sxy OS=Escherichia coli (strain K12) GN=sxy PE=1 SV=1	;	K07343;	Escherichia	0	0	0	0	0	0	0	0	0	2	1	2	0	0	0	0	0	0
N1P5M7;	N1P5M7_YEASC Rps17bp OS=Saccharomyces cerevisiae (strain CEN.PK113-7D) OX=889517 GN=CENPK1137D_4272 PE=3 SV=1			Unknown GENUS	0	0	0	0	0	0	0	0	0	0	0	0	12	15	10	15	19	13
P00909;	TRPC_ECOLI Tryptophan biosynthesis protein TrpCF OS=Escherichia coli (strain K12) GN=trpC PE=1 SV=4	4.1.1.48;5.3.1.24;	K13498;	Escherichia	0	0	0	0	0	0	0	0	0	0	0	0	2	0	0	0	1	1
C4ZUG1;	RS8_ECOBW 30S ribosomal protein S8 OS=Escherichia coli (strain K12 / MC4100 / BW2952) GN=rpsH PE=3 SV=1	;	K02994;	Escherichia	0	0	0	0	0	0	0	0	0	23	25	24	18	13	7	18	21	19
P76394;	YEGJ_ECOLI Uncharacterized protein YegJ OS=Escherichia coli (strain K12) GN=yegJ PE=4 SV=1	;	;	Escherichia	0	0	0	0	0	0	0	0	0	0	0	0	0	1	0	0	0	0
P0AEC8;	DCUS_ECOLI Sensor histidine kinase DcuS OS=Escherichia coli (strain K12) GN=dcuS PE=1 SV=1	2.7.13.3;	K07701;	Escherichia	0	0	0	0	0	0	0	0	0	0	0	0	0	0	0	0	0	0
C4ZYY0;	RL34_ECOBW 50S ribosomal protein L34 OS=Escherichia coli (strain K12 / MC4100 / BW2952) GN=rpmH PE=3 SV=1	;	K02914;	Escherichia	0	0	0	0	0	0	0	0	0	0	0	1	1	1	0	1	4	4
C4ZU03;	GCH1_ECOBW GTP cyclohydrolase 1 OS=Escherichia coli (strain K12 / MC4100 / BW2952) GN=folE PE=3 SV=1	3.5.4.16;	K01495;	Escherichia	0	0	0	0	0	0	0	0	0	22	18	24	57	57	19	50	66	61
C4ZTJ3;	TIG_ECOBW Trigger factor OS=Escherichia coli (strain K12 / MC4100 / BW2952) GN=tig PE=1 SV=1	5.2.1.8;	K03545;	Escherichia	0	0	0	0	0	0	0	0	0	75	56	56	64	56	5	67	61	67
C4ZSS4;	RL27_ECOBW 50S ribosomal protein L27 OS=Escherichia coli (strain K12 / MC4100 / BW2952) GN=rpmA PE=3 SV=1	;	K02899;	Escherichia	0	0	0	0	0	0	0	0	0	3	2	2	9	11	3	10	12	11
A7A1G0;	DBP9_YEAS7 ATP-dependent RNA helicase DBP9 OS=Saccharomyces cerevisiae (strain YJM789) GN=DBP9 PE=3 SV=1	3.6.4.13;	;	Saccharomyces	0	0	0	0	0	0	0	0	0	1	0	1	0	0	0	0	1	1
P77689;	SUFD_ECOLI FeS cluster assembly protein SufD OS=Escherichia coli (strain K12) GN=sufD PE=1 SV=1	;	K09015;	Escherichia	0	0	0	0	0	0	0	0	0	0	0	0	2	1	0	1	2	2
P08425;	SYFM_YEAST Phenylalanine--tRNA ligase, mitochondrial OS=Saccharomyces cerevisiae (strain ATCC 204508 / S288c) GN=MSF1 PE=1 SV=3	6.1.1.20;	K01889;	Saccharomyces	0	0	0	0	0	0	0	0	0	0	0	0	0	0	0	0	1	0
C4ZUG0;	RL6_ECOBW 50S ribosomal protein L6 OS=Escherichia coli (strain K12 / MC4100 / BW2952) GN=rplF PE=3 SV=1	;	K02933;	Escherichia	0	0	0	1	0	0	0	1	0	21	19	19	39	39	29	37	29	33
P0AAC0;	USPE_ECOLI Universal stress protein E OS=Escherichia coli (strain K12) GN=uspE PE=1 SV=2	;	K14055;	Escherichia	0	0	0	0	0	0	0	0	0	0	0	0	5	7	0	10	5	7
P45799;	NUDE_ECOLI ADP compounds hydrolase NudE OS=Escherichia coli (strain K12) GN=nudE PE=1 SV=1	3.6.1.-;	K08312;	Escherichia	0	0	0	0	0	0	0	0	0	2	1	2	6	7	0	7	10	8
A6ZRZ6;	END3_YEAS7 Actin cytoskeleton-regulatory complex protein END3 OS=Saccharomyces cerevisiae (strain YJM789) GN=END3 PE=3 SV=1	;	;	Saccharomyces	0	0	0	0	0	0	0	0	0	0	0	0	1	2	0	1	1	1
P53256;	RRP46_YEAST Exosome complex component RRP46 OS=Saccharomyces cerevisiae (strain ATCC 204508 / S288c) GN=RRP46 PE=1 SV=2	;	K12590;	Saccharomyces	0	0	0	0	0	0	0	0	0	0	0	0	1	2	0	1	1	1
P0ABS1;	DKSA_ECOLI RNA polymerase-binding transcription factor DksA OS=Escherichia coli (strain K12) GN=dksA PE=1 SV=1	;	K06204;	Escherichia	0	0	0	0	0	0	0	0	0	10	11	11	9	7	0	8	11	12
P0A968;	CSPD_ECOLI Cold shock-like protein CspD OS=Escherichia coli (strain K12) GN=cspD PE=1 SV=1	;	K03704;	Escherichia	0	0	0	0	0	0	0	0	0	1	3	0	4	4	0	7	3	4
P0DSF6;	YECV_ECOLI Protein YecV OS=Escherichia coli (strain K12) OX=83333 GN=yecV PE=1 SV=1			Unknown GENUS	0	0	0	0	0	0	0	0	0	1	2	0	0	0	0	0	0	0
C4ZPZ4;	LEUD_ECOBW 3-isopropylmalate dehydratase small subunit OS=Escherichia coli (strain K12 / MC4100 / BW2952) GN=leuD PE=3 SV=1	4.2.1.33;	K01704;	Escherichia	0	0	0	0	0	0	0	0	0	3	3	1	7	10	1	7	6	10
P76542;	INTZ_ECOLI Prophage integrase IntZ OS=Escherichia coli (strain K12) GN=intZ PE=3 SV=2	;	;	Escherichia	0	0	0	0	0	0	0	0	0	1	0	0	0	0	0	0	0	0
P30624;	LCF1_YEAST Long-chain-fatty-acid--CoA ligase 1 OS=Saccharomyces cerevisiae (strain ATCC 204508 / S288c) GN=FAA1 PE=1 SV=1	6.2.1.3;	K01897;	Saccharomyces	0	0	0	0	0	0	0	0	0	0	0	0	0	1	0	0	0	0
Q12287;	COX17_YEAST Cytochrome c oxidase copper chaperone OS=Saccharomyces cerevisiae (strain ATCC 204508 / S288c) GN=COX17 PE=1 SV=3	;	K02260;	Saccharomyces	0	0	0	0	0	0	0	0	0	0	0	0	1	0	0	2	1	1
P77499;	SUFC_ECOLI Probable ATP-dependent transporter SufC OS=Escherichia coli (strain K12) GN=sufC PE=1 SV=1	;	K09013;	Escherichia	0	0	0	0	0	0	0	0	0	0	0	0	1	2	0	1	3	3
P23542;	AATC_YEAST Aspartate aminotransferase, cytoplasmic OS=Saccharomyces cerevisiae (strain ATCC 204508 / S288c) GN=AAT2 PE=1 SV=3	2.6.1.1;	K14454;	Saccharomyces	0	0	0	0	0	0	0	0	0	2	0	0	31	29	6	28	22	25
C4ZUH2;	RL2_ECOBW 50S ribosomal protein L2 OS=Escherichia coli (strain K12 / MC4100 / BW2952) GN=rplB PE=3 SV=1	;	K02886;	Escherichia	1	0	0	0	0	0	0	1	0	87	73	77	78	76	41	79	86	88
Q08295;	IMA2_YEAST Oligo-1,6-glucosidase IMA2 OS=Saccharomyces cerevisiae (strain ATCC 204508 / S288c) GN=IMA2 PE=2 SV=1	3.2.1.10;	K01182;	Saccharomyces	0	0	0	0	0	0	0	0	0	0	0	0	1	2	0	1	1	0
P23847;	DPPA_ECOLI Periplasmic dipeptide transport protein OS=Escherichia coli (strain K12) GN=dppA PE=1 SV=1	;	K12368;	Escherichia	0	0	0	0	0	0	0	0	0	49	49	55	88	90	26	80	89	83
Q02753;	RL21A_YEAST 60S ribosomal protein L21-A OS=Saccharomyces cerevisiae (strain ATCC 204508 / S288c) GN=RPL21A PE=1 SV=1	;	K02889;	Saccharomyces	0	0	0	0	0	0	0	0	0	0	0	0	2	1	0	2	1	4
P17709;Q04409;	HXKG_YEAST Glucokinase-1 OS=Saccharomyces cerevisiae (strain ATCC 204508 / S288c) GN=GLK1 PE=1 SV=1	2.7.1.2;	K00844;	Saccharomyces	0	0	0	0	0	0	0	0	0	0	0	0	3	4	0	2	4	5
P0AES2;	GUDD_ECOLI Glucarate dehydratase OS=Escherichia coli (strain K12) GN=gudD PE=1 SV=2	4.2.1.40;	K01706;	Escherichia	0	0	0	0	0	0	0	0	0	0	0	1	1	0	0	0	0	0
P0AGJ7;	TRML_ECOLI tRNA (cytidine(34)-2-O)-methyltransferase OS=Escherichia coli (strain K12) GN=trmL PE=1 SV=1	2.1.1.207;	K03216;	Escherichia	0	0	0	0	0	0	0	0	0	0	0	0	0	0	0	0	0	0
P39516;	RS14B_YEAST 40S ribosomal protein S14-B OS=Saccharomyces cerevisiae (strain ATCC 204508 / S288c) GN=RPS14B PE=1 SV=2	;	K02955;	Saccharomyces	0	0	0	0	0	0	0	0	0	4	4	5	33	35	13	30	39	35
Q46919;	YQCC_ECOLI Uncharacterized protein YqcC OS=Escherichia coli (strain K12) GN=yqcC PE=1 SV=1	;	;	Escherichia	0	0	0	0	0	0	0	0	0	0	0	0	0	0	0	0	1	0
P29509;	TRXB1_YEAST Thioredoxin reductase 1 OS=Saccharomyces cerevisiae (strain ATCC 204508 / S288c) GN=TRR1 PE=1 SV=3	1.8.1.9;	K00384;	Saccharomyces	0	0	0	0	0	0	0	0	0	0	0	0	17	14	5	11	15	12
N1P4H4;	N1P4H4_YEASC Rps11bp OS=Saccharomyces cerevisiae (strain CEN.PK113-7D) OX=889517 GN=CENPK1137D_3847 PE=3 SV=1			Unknown GENUS	0	0	0	0	0	0	0	0	0	1	0	0	6	3	4	3	3	3
P53900;	PFD4_YEAST Prefoldin subunit 4 OS=Saccharomyces cerevisiae (strain ATCC 204508 / S288c) GN=GIM3 PE=1 SV=1	;	K09550;	Saccharomyces	0	0	0	0	0	0	0	0	0	0	0	0	1	1	0	1	4	0
P32775;	GLGB_YEAST 1,4-alpha-glucan-branching enzyme OS=Saccharomyces cerevisiae (strain ATCC 204508 / S288c) GN=GLC3 PE=1 SV=2	2.4.1.18;	K00700;	Saccharomyces	0	0	0	0	0	0	0	0	0	0	0	0	3	5	0	3	4	3
C4ZXA6;	ISCR_ECOBW HTH-type transcriptional regulator IscR OS=Escherichia coli (strain K12 / MC4100 / BW2952) GN=iscR PE=3 SV=1	;	K13643;	Escherichia	0	0	0	0	0	0	0	0	0	1	0	0	10	10	2	14	13	9
P30178;	HCXB_ECOLI Hydroxycarboxylate dehydrogenase B OS=Escherichia coli (strain K12) GN=hcxB PE=1 SV=2	1.1.1.-;1.1.1.237;	K13574;	Escherichia	0	0	0	0	0	0	0	0	0	2	2	3	21	32	4	19	18	27
C4ZXN2;	DUT_ECOBW Deoxyuridine 5-triphosphate nucleotidohydrolase OS=Escherichia coli (strain K12 / MC4100 / BW2952) GN=dut PE=3 SV=1	3.6.1.23;	K01520;	Escherichia	0	0	0	0	0	0	0	0	0	3	1	3	6	10	2	8	5	7
P35691;	TCTP_YEAST Translationally-controlled tumor protein homolog OS=Saccharomyces cerevisiae (strain ATCC 204508 / S288c) GN=TMA19 PE=1 SV=1	;	;	Saccharomyces	0	0	0	0	0	0	0	0	0	0	0	0	24	28	8	23	26	28
P37012;	PGM2_YEAST Phosphoglucomutase 2 OS=Saccharomyces cerevisiae (strain ATCC 204508 / S288c) GN=PGM2 PE=1 SV=1	5.4.2.2;	K01835;	Saccharomyces	0	0	0	0	0	0	0	0	0	0	0	0	32	32	3	27	35	33
P00370;	DHE4_ECOLI NADP-specific glutamate dehydrogenase OS=Escherichia coli (strain K12) GN=gdhA PE=1 SV=1	1.4.1.4;	K00262;	Escherichia	0	0	0	0	0	0	0	0	0	28	34	41	128	138	79	133	148	151
C5A095;	ZAPB_ECOBW Cell division protein ZapB OS=Escherichia coli (strain K12 / MC4100 / BW2952) GN=zapB PE=3 SV=1	;	K09892;	Escherichia	0	0	0	0	0	0	0	0	0	0	0	0	9	8	0	7	12	12
P0A9M0;	LON_ECOLI Lon protease OS=Escherichia coli (strain K12) GN=lon PE=1 SV=1	3.4.21.53;	K01338;	Escherichia	0	0	0	0	0	0	0	0	0	5	2	5	11	12	0	8	16	10
P0AFW2;	RMF_ECOLI Ribosome modulation factor OS=Escherichia coli (strain K12) GN=rmf PE=1 SV=1	;	K03812;	Escherichia	0	0	0	0	0	0	0	0	0	0	0	0	0	0	0	0	0	0
Q05506;	SYRC_YEAST Arginine--tRNA ligase, cytoplasmic OS=Saccharomyces cerevisiae (strain ATCC 204508 / S288c) GN=YDR341C PE=1 SV=1	6.1.1.19;	K01887;	Saccharomyces	0	0	0	0	0	0	0	0	0	0	0	0	1	2	0	0	1	0
P00805;	ASPG2_ECOLI L-asparaginase 2 OS=Escherichia coli (strain K12) GN=ansB PE=1 SV=2	3.5.1.1;	K01424;	Escherichia	0	0	0	0	0	0	0	0	0	0	0	0	1	1	0	1	2	2
P32598;	PP12_YEAST Serine/threonine-protein phosphatase PP1-2 OS=Saccharomyces cerevisiae (strain ATCC 204508 / S288c) GN=GLC7 PE=1 SV=1	3.1.3.16;	K06269;	Saccharomyces	0	0	0	0	0	0	0	0	0	0	0	0	4	4	0	2	2	5
P07251;	ATPA_YEAST ATP synthase subunit alpha, mitochondrial OS=Saccharomyces cerevisiae (strain ATCC 204508 / S288c) GN=ATP1 PE=1 SV=5	;	K02132;	Saccharomyces	0	0	0	0	0	0	0	0	0	0	0	0	21	24	6	27	16	21
P35178;	RRP1_YEAST Ribosomal RNA-processing protein 1 OS=Saccharomyces cerevisiae (strain ATCC 204508 / S288c) GN=RRP1 PE=1 SV=2	;	K14849;	Saccharomyces	0	0	0	0	0	0	0	0	0	0	0	0	0	2	0	2	1	1
P05373;	HEM2_YEAST Delta-aminolevulinic acid dehydratase OS=Saccharomyces cerevisiae (strain ATCC 204508 / S288c) GN=HEM2 PE=1 SV=2	4.2.1.24;	K01698;	Saccharomyces	0	0	0	0	0	0	0	0	0	0	0	0	11	9	0	8	12	7
P23594;	PP2A1_YEAST Serine/threonine-protein phosphatase PP2A-1 catalytic subunit OS=Saccharomyces cerevisiae (strain ATCC 204508 / S288c) GN=PPH21 PE=1 SV=1	3.1.3.16;	K04382;	Saccharomyces	0	0	0	0	0	0	0	0	0	0	0	0	1	3	0	1	2	1
P53753;	ENG1_YEAST Endo-1,3(4)-beta-glucanase 1 OS=Saccharomyces cerevisiae (strain ATCC 204508 / S288c) GN=DSE4 PE=1 SV=1	3.2.1.6;	K01180;	Saccharomyces	0	0	0	0	0	0	0	0	0	0	0	0	1	0	0	0	3	1
P77791;	MAA_ECOLI Maltose O-acetyltransferase OS=Escherichia coli (strain K12) GN=maa PE=1 SV=3	2.3.1.79;	K00661;	Escherichia	0	0	0	0	0	0	0	0	0	0	0	0	0	0	0	0	0	0
P0ACX3;	YDHR_ECOLI Putative monooxygenase YdhR OS=Escherichia coli (strain K12) GN=ydhR PE=1 SV=1	1.-.-.-;	;	Escherichia	0	0	0	0	0	0	0	0	0	1	1	1	5	5	0	3	4	4
P0ACD8;	MBHL_ECOLI Hydrogenase-1 large chain OS=Escherichia coli (strain K12) GN=hyaB PE=1 SV=1	1.12.99.6;	K06281;	Escherichia	0	0	0	0	0	0	0	0	0	0	0	0	0	0	0	0	0	0
C4ZXP1;	RPOZ_ECOBW DNA-directed RNA polymerase subunit omega OS=Escherichia coli (strain K12 / MC4100 / BW2952) GN=rpoZ PE=3 SV=1	2.7.7.6;	K03060;	Escherichia	0	0	0	0	0	0	0	0	0	0	0	0	3	2	0	5	3	3
P39187;	YTFJ_ECOLI Uncharacterized protein YtfJ OS=Escherichia coli (strain K12) GN=ytfJ PE=1 SV=1	;	K07109;	Escherichia	0	0	0	0	0	0	0	0	0	0	0	0	1	1	0	1	2	2
P40005;	PFD2_YEAST Prefoldin subunit 2 OS=Saccharomyces cerevisiae (strain ATCC 204508 / S288c) GN=GIM4 PE=1 SV=2	;	K09549;	Saccharomyces	0	0	0	0	0	0	0	0	0	0	0	0	1	3	0	2	1	1
P04801;	SYTC_YEAST Threonine--tRNA ligase, cytoplasmic OS=Saccharomyces cerevisiae (strain ATCC 204508 / S288c) GN=THS1 PE=1 SV=2	6.1.1.3;	K01868;	Saccharomyces	0	0	0	0	0	0	0	0	0	0	0	0	5	7	3	5	3	3
P16926;	MREC_ECOLI Cell shape-determining protein MreC OS=Escherichia coli (strain K12) GN=mreC PE=1 SV=1	;	K03570;	Escherichia	0	0	0	0	0	0	0	0	0	0	0	0	0	0	0	0	0	0
P38810;	SFB3_YEAST SED5-binding protein 3 OS=Saccharomyces cerevisiae (strain ATCC 204508 / S288c) GN=SFB3 PE=1 SV=1	;	K14007;	Saccharomyces	0	0	0	0	0	0	0	0	0	0	0	0	0	0	0	0	0	0
P32602;	SEC17_YEAST Alpha-soluble NSF attachment protein OS=Saccharomyces cerevisiae (strain ATCC 204508 / S288c) GN=SEC17 PE=1 SV=4	;	K15296;	Saccharomyces	0	0	0	0	0	0	0	0	0	0	0	0	4	5	0	5	4	1
P22803;	TRX2_YEAST Thioredoxin-2 OS=Saccharomyces cerevisiae (strain ATCC 204508 / S288c) GN=TRX2 PE=1 SV=3	;	K03671;	Saccharomyces	0	0	0	0	0	0	0	0	0	0	0	0	3	2	0	1	3	2
P24031;	PPA3_YEAST Constitutive acid phosphatase OS=Saccharomyces cerevisiae (strain ATCC 204508 / S288c) GN=PHO3 PE=1 SV=2	3.1.3.2;	K01078;	Saccharomyces	0	0	0	0	0	0	0	0	0	0	0	0	3	1	0	0	1	4
Q12408;	NPC2_YEAST Phosphatidylglycerol/phosphatidylinositol transfer protein OS=Saccharomyces cerevisiae (strain ATCC 204508 / S288c) GN=NPC2 PE=1 SV=1	;	;	Saccharomyces	0	0	0	0	0	0	0	0	0	0	0	0	2	2	0	0	2	4
P32162;	YIIS_ECOLI UPF0381 protein YiiS OS=Escherichia coli (strain K12) GN=yiiS PE=1 SV=1	;	;	Escherichia	0	0	0	0	0	0	0	0	0	1	1	1	7	5	0	7	5	3
P47037;	SMC3_YEAST Structural maintenance of chromosomes protein 3 OS=Saccharomyces cerevisiae (strain ATCC 204508 / S288c) GN=SMC3 PE=1 SV=1	;	K06669;	Saccharomyces	0	0	0	0	0	0	0	0	0	0	0	0	1	1	0	0	0	1
P38235;	YBQ3_YEAST Uncharacterized protein YBR053C OS=Saccharomyces cerevisiae (strain ATCC 204508 / S288c) GN=YBR053C PE=1 SV=1	;	;	Saccharomyces	0	0	0	0	0	0	0	0	0	0	0	0	2	2	0	1	6	3
P05707;	SRLD_ECOLI Sorbitol-6-phosphate 2-dehydrogenase OS=Escherichia coli (strain K12) GN=srlD PE=1 SV=2	1.1.1.140;	K00068;	Escherichia	1	0	0	0	0	0	0	0	0	0	0	0	0	0	0	0	0	0
P37127;	AEGA_ECOLI Protein AegA OS=Escherichia coli (strain K12) GN=aegA PE=3 SV=2	;	;	Escherichia	0	0	0	0	0	0	0	0	0	3	5	5	3	3	1	2	2	2
P0A9G2;	NHAR_ECOLI Transcriptional activator protein NhaR OS=Escherichia coli (strain K12) GN=nhaR PE=1 SV=1	;	K03717;	Escherichia	0	0	0	0	0	0	0	0	0	0	0	0	1	1	0	0	1	0
Q03629;	YMH9_YEAST Uncharacterized protein YML079W OS=Saccharomyces cerevisiae (strain ATCC 204508 / S288c) GN=YML079W PE=1 SV=1	;	K09705;	Saccharomyces	0	0	0	0	0	0	0	0	0	0	0	0	0	2	0	4	1	0
C4ZUE9;	RL17_ECOBW 50S ribosomal protein L17 OS=Escherichia coli (strain K12 / MC4100 / BW2952) GN=rplQ PE=3 SV=1	;	K02879;	Escherichia	0	0	0	0	0	0	0	0	0	14	17	15	16	12	26	15	13	12
B3LT19;	RSSA2_YEAS1 40S ribosomal protein S0-B OS=Saccharomyces cerevisiae (strain RM11-1a) GN=RPS0B PE=3 SV=1	;	;	Saccharomyces	0	0	0	0	0	0	0	0	0	0	1	0	22	26	16	28	26	28
P76356;	YOEA_ECOLI Putative uncharacterized protein YoeA OS=Escherichia coli (strain K12) GN=yoeA PE=5 SV=3	;	;	Escherichia	0	0	0	0	0	0	0	0	0	0	0	1	0	0	0	0	0	0
P16869;	FHUE_ECOLI FhuE receptor OS=Escherichia coli (strain K12) GN=fhuE PE=1 SV=2	;	K16088;	Escherichia	0	0	0	0	0	0	0	0	0	3	1	2	0	0	0	0	0	0
P0A7W1;	RS5_ECOLI 30S ribosomal protein S5 OS=Escherichia coli (strain K12) GN=rpsE PE=1 SV=2	;	K02988;	Escherichia	1	0	0	0	0	0	0	1	0	79	79	86	57	62	31	53	59	47
P40893;	REE1_YEAST Regulation of enolase protein 1 OS=Saccharomyces cerevisiae (strain ATCC 204508 / S288c) GN=REE1 PE=1 SV=1	;	K09702;	Saccharomyces	0	0	0	0	0	0	0	0	0	0	0	0	2	1	0	2	2	1
P34223;	UBX1_YEAST UBX domain-containing protein 1 OS=Saccharomyces cerevisiae (strain ATCC 204508 / S288c) GN=SHP1 PE=1 SV=1	;	K14012;	Saccharomyces	0	0	0	0	0	0	0	0	0	0	0	0	9	8	0	7	6	6
P25889;	PREA_ECOLI NAD-dependent dihydropyrimidine dehydrogenase subunit PreA OS=Escherichia coli (strain K12) GN=preA PE=1 SV=3	1.3.1.1;	K17723;	Escherichia	0	0	0	0	0	0	0	0	0	0	0	0	0	0	0	0	0	0
P0AFJ1;	PHNA_ECOLI Protein PhnA OS=Escherichia coli (strain K12) GN=phnA PE=4 SV=1	;	K06193;	Escherichia	0	0	0	0	0	0	0	0	0	0	0	0	0	0	0	0	0	0
P0AET2;	HDEB_ECOLI Acid stress chaperone HdeB OS=Escherichia coli (strain K12) GN=hdeB PE=1 SV=1	;	K19778;	Escherichia	0	0	0	0	0	0	0	0	0	1	3	2	9	8	0	9	9	9
P39958;	GDI1_YEAST Rab GDP-dissociation inhibitor OS=Saccharomyces cerevisiae (strain ATCC 204508 / S288c) GN=GDI1 PE=1 SV=1	;	K17255;	Saccharomyces	0	0	0	0	0	0	0	0	0	0	0	0	9	12	0	6	7	10
P40202;	CCS1_YEAST Superoxide dismutase 1 copper chaperone OS=Saccharomyces cerevisiae (strain ATCC 204508 / S288c) GN=CCS1 PE=1 SV=1	;	K04569;	Saccharomyces	0	0	0	0	0	0	0	0	0	0	0	0	1	3	0	1	3	2
P69795;	PTQB_ECOLI PTS system N,N-diacetylchitobiose-specific EIIB component OS=Escherichia coli (strain K12) GN=chbB PE=1 SV=1	2.7.1.196;	K02760;	Escherichia	0	0	0	0	0	0	0	0	0	0	0	0	0	0	0	1	0	0
C4ZUH5;	RL3_ECOBW 50S ribosomal protein L3 OS=Escherichia coli (strain K12 / MC4100 / BW2952) GN=rplC PE=3 SV=1	;	K02906;	Escherichia	0	0	0	0	0	0	0	1	0	35	33	30	134	140	12	142	147	143
C4ZXS1;	NADA_ECOBW Quinolinate synthase A OS=Escherichia coli (strain K12 / MC4100 / BW2952) GN=nadA PE=3 SV=1	2.5.1.72;	K03517;	Escherichia	0	0	0	0	0	0	0	0	0	0	0	0	0	0	0	0	1	1
P0AB67;	PNTB_ECOLI NAD(P) transhydrogenase subunit beta OS=Escherichia coli (strain K12) GN=pntB PE=1 SV=1	1.6.1.2;	K00325;	Escherichia	0	0	0	0	0	0	0	0	0	0	0	0	9	6	0	4	9	8
C4ZTF0;	PPNP_ECOBW Pyrimidine/purine nucleoside phosphorylase OS=Escherichia coli (strain K12 / MC4100 / BW2952) GN=ppnP PE=3 SV=1	2.4.2.2;2.4.2.15;2.4.2.4;2.4.2.3;	K09913;	Escherichia	0	0	0	0	0	0	0	0	0	0	1	1	0	0	0	0	1	0
Q04491;	SEC13_YEAST Protein transport protein SEC13 OS=Saccharomyces cerevisiae (strain ATCC 204508 / S288c) GN=SEC13 PE=1 SV=1	;	K14004;	Saccharomyces	0	0	0	0	0	0	0	0	0	0	0	0	4	3	0	2	3	1
P18412;	TEC1_YEAST Ty transcription activator TEC1 OS=Saccharomyces cerevisiae (strain ATCC 204508 / S288c) GN=TEC1 PE=1 SV=1	;	K09448;	Saccharomyces	0	0	0	0	0	0	0	0	0	0	0	0	0	0	0	0	0	0
C4ZT77;	GPMB_ECOBW Probable phosphoglycerate mutase GpmB OS=Escherichia coli (strain K12 / MC4100 / BW2952) GN=gpmB PE=3 SV=1	5.4.2.-;	K15634;	Escherichia	0	0	0	0	0	0	0	0	0	3	5	3	4	5	0	2	4	8
P53060;	RMR1_YEAST Reduced meiotic recombination protein 1 OS=Saccharomyces cerevisiae (strain ATCC 204508 / S288c) GN=RMR1 PE=1 SV=2	;	;	Saccharomyces	0	0	0	0	0	0	0	0	0	0	0	0	0	0	0	0	1	0
P38717;	SIP3_YEAST Membrane-anchored lipid-binding protein SIP3 OS=Saccharomyces cerevisiae (strain ATCC 204508 / S288c) GN=SIP3 PE=1 SV=1	;	;	Saccharomyces	0	0	0	0	0	0	0	0	0	0	0	0	0	0	0	0	0	0
N1P4Y7;	N1P4Y7_YEASC Msh4p OS=Saccharomyces cerevisiae (strain CEN.PK113-7D) OX=889517 GN=CENPK1137D_3379 PE=4 SV=1			Unknown GENUS	0	0	0	0	0	0	0	0	0	0	0	0	1	0	0	0	1	1
P0A9Y6;	CSPC_ECOLI Cold shock-like protein CspC OS=Escherichia coli (strain K12) GN=cspC PE=1 SV=2	;	K03704;	Escherichia	0	0	0	0	0	0	0	0	0	1	1	1	6	10	4	9	11	11
P30871;	3PASE_ECOLI Inorganic triphosphatase OS=Escherichia coli (strain K12) GN=ygiF PE=1 SV=1	3.6.1.25;	K18446;	Escherichia	0	0	0	0	0	0	0	0	0	0	0	0	5	3	2	3	5	6
P32345;	PP4C_YEAST Serine/threonine-protein phosphatase 4 catalytic subunit OS=Saccharomyces cerevisiae (strain ATCC 204508 / S288c) GN=PPH3 PE=1 SV=2	3.1.3.16;	K15423;	Saccharomyces	0	0	0	0	0	0	0	0	0	0	0	0	0	0	0	0	0	0
P07149;	FAS1_YEAST Fatty acid synthase subunit beta OS=Saccharomyces cerevisiae (strain ATCC 204508 / S288c) GN=FAS1 PE=1 SV=2	2.3.1.86;4.2.1.59;1.3.1.9;2.3.1.38;2.3.1.39;3.1.2.14;	K00668;	Saccharomyces	0	0	0	0	0	0	0	0	0	0	0	0	25	27	1	16	19	14
C4ZUE2;	FMT_ECOBW Methionyl-tRNA formyltransferase OS=Escherichia coli (strain K12 / MC4100 / BW2952) GN=fmt PE=3 SV=1	2.1.2.9;	K00604;	Escherichia	0	0	0	0	0	0	0	0	0	3	3	1	6	8	0	6	7	8
Q05979;	KYNU_YEAST Kynureninase OS=Saccharomyces cerevisiae (strain ATCC 204508 / S288c) GN=BNA5 PE=1 SV=1	3.7.1.3;	K01556;	Saccharomyces	0	0	0	0	0	0	0	0	0	0	0	0	0	0	0	0	1	1
P39353;	YJHC_ECOLI Uncharacterized oxidoreductase YjhC OS=Escherichia coli (strain K12) GN=yjhC PE=1 SV=2	1.-.-.-;	;	Escherichia	0	0	0	0	0	0	0	0	0	1	2	0	1	0	0	0	1	0
P76014;	DHAL_ECOLI PEP-dependent dihydroxyacetone kinase, ADP-binding subunit DhaL OS=Escherichia coli (strain K12) GN=dhaL PE=1 SV=3	2.7.1.121;	K05879;	Escherichia	0	0	0	0	0	0	0	0	0	0	0	0	0	2	0	1	0	0
P0AFM6;	PSPA_ECOLI Phage shock protein A OS=Escherichia coli (strain K12) GN=pspA PE=1 SV=2	;	K03969;	Escherichia	0	0	0	0	0	0	0	0	0	6	10	6	5	6	0	6	6	6
C4ZR95;	MSRA_ECOBW Peptide methionine sulfoxide reductase MsrA OS=Escherichia coli (strain K12 / MC4100 / BW2952) GN=msrA PE=3 SV=1	1.8.4.11;	K07304;	Escherichia	0	0	0	0	0	0	0	0	0	2	3	5	2	2	0	3	3	1
P36139;	PET10_YEAST Protein PET10 OS=Saccharomyces cerevisiae (strain ATCC 204508 / S288c) GN=PET10 PE=1 SV=3	;	;	Saccharomyces	0	0	0	0	0	0	0	0	0	0	0	0	1	2	0	1	1	1
C4ZPV2;	SYI_ECOBW Isoleucine--tRNA ligase OS=Escherichia coli (strain K12 / MC4100 / BW2952) GN=ileS PE=3 SV=1	6.1.1.5;	K01870;	Escherichia	0	0	0	0	0	0	0	0	0	27	26	30	40	46	20	50	44	49
C4ZYM7;	RS16_ECOBW 30S ribosomal protein S16 OS=Escherichia coli (strain K12 / MC4100 / BW2952) GN=rpsP PE=3 SV=1	;	K02959;	Escherichia	0	0	0	0	0	0	0	0	0	1	0	0	23	28	4	29	23	31
C4ZTJ5;	CLPX_ECOBW ATP-dependent Clp protease ATP-binding subunit ClpX OS=Escherichia coli (strain K12 / MC4100 / BW2952) GN=clpX PE=3 SV=1	;	K03544;	Escherichia	0	0	0	0	0	0	0	0	0	0	0	0	2	5	0	5	9	7
P00127;	QCR6_YEAST Cytochrome b-c1 complex subunit 6 OS=Saccharomyces cerevisiae (strain ATCC 204508 / S288c) GN=QCR6 PE=1 SV=2	;	K00416;	Saccharomyces	0	0	0	0	0	0	0	0	0	0	0	0	2	2	0	2	2	2
P32472;	FKBP2_YEAST Peptidyl-prolyl cis-trans isomerase FPR2 OS=Saccharomyces cerevisiae (strain ATCC 204508 / S288c) GN=FPR2 PE=1 SV=1	5.2.1.8;	K09569;	Saccharomyces	0	0	0	0	0	0	0	0	0	0	0	0	2	2	0	3	4	5
P0ABY4;	FLAW_ECOLI Flavodoxin 2 OS=Escherichia coli (strain K12) GN=fldB PE=1 SV=1	;	K03840;	Escherichia	0	0	0	0	0	0	0	0	0	0	0	0	0	2	0	1	2	2
P75779;	YBIX_ECOLI PKHD-type hydroxylase YbiX OS=Escherichia coli (strain K12) GN=ybiX PE=3 SV=2	1.14.11.-;	K07336;	Escherichia	0	0	0	0	0	0	0	0	0	0	0	0	1	2	0	2	1	0
P64483;	YEAK_ECOLI Uncharacterized protein YeaK OS=Escherichia coli (strain K12) GN=yeaK PE=4 SV=1	;	K19055;	Escherichia	0	0	0	0	0	0	0	0	0	0	0	0	2	1	0	1	1	0
P0C0L9;	ISCX_ECOLI Protein IscX OS=Escherichia coli (strain K12) GN=iscX PE=1 SV=1	;	;	Escherichia	0	0	0	0	0	0	0	0	0	0	0	0	4	3	0	1	2	3
Q59385;	COPA_ECOLI Copper-exporting P-type ATPase OS=Escherichia coli (strain K12) GN=copA PE=1 SV=4	3.6.3.54;	K17686;	Escherichia	0	0	0	0	0	0	0	0	0	0	0	0	5	6	0	6	6	3
P31802;	NARP_ECOLI Nitrate/nitrite response regulator protein NarP OS=Escherichia coli (strain K12) GN=narP PE=3 SV=1	;	K07685;	Escherichia	0	0	0	0	0	0	0	0	0	0	0	0	0	0	0	0	0	1
C4ZSW3;	NANA_ECOBW N-acetylneuraminate lyase OS=Escherichia coli (strain K12 / MC4100 / BW2952) GN=nanA PE=3 SV=1	4.1.3.3;	K01639;	Escherichia	0	0	0	0	0	0	0	0	0	1	1	1	5	5	0	4	6	5
P0AES4;	GYRA_ECOLI DNA gyrase subunit A OS=Escherichia coli (strain K12) GN=gyrA PE=1 SV=1	5.99.1.3;	K02469;	Escherichia	0	0	0	0	0	0	0	0	0	4	3	3	13	19	1	10	18	10
P11986;	INO1_YEAST Inositol-3-phosphate synthase OS=Saccharomyces cerevisiae (strain ATCC 204508 / S288c) GN=INO1 PE=1 SV=3	5.5.1.4;	K01858;	Saccharomyces	0	0	0	0	0	0	0	0	0	2	1	1	76	86	39	78	82	82
P53598;	SUCA_YEAST Succinate--CoA ligase [ADP-forming] subunit alpha, mitochondrial OS=Saccharomyces cerevisiae (strain ATCC 204508 / S288c) GN=LSC1 PE=1 SV=1	6.2.1.5;	K01899;	Saccharomyces	0	0	0	0	0	0	0	0	0	0	0	0	12	13	2	12	15	16
P0CS91;P39987;	HSP77_YEASX Heat shock protein SSC1, mitochondrial OS=Saccharomyces cerevisiae GN=SSC1 PE=1 SV=1	;	;	Saccharomyces	0	0	0	0	0	0	0	0	0	0	0	0	25	34	3	28	32	27
P32324;	EF2_YEAST Elongation factor 2 OS=Saccharomyces cerevisiae (strain ATCC 204508 / S288c) GN=EFT1 PE=1 SV=1	;	K03234;	Saccharomyces	0	0	0	0	0	0	0	0	0	0	0	0	53	49	6	39	52	43
P14922;	CYC8_YEAST General transcriptional corepressor CYC8 OS=Saccharomyces cerevisiae (strain ATCC 204508 / S288c) GN=CYC8 PE=1 SV=2	;	K06665;	Saccharomyces	0	0	0	0	0	0	0	0	0	0	0	0	2	2	0	1	3	2
P0A9P4;	TRXB_ECOLI Thioredoxin reductase OS=Escherichia coli (strain K12) GN=trxB PE=1 SV=2	1.8.1.9;	K00384;	Escherichia	0	0	0	0	0	0	0	0	0	10	7	11	22	24	4	19	22	21
N1NXR8;	N1NXR8_YEASC Rps3p OS=Saccharomyces cerevisiae (strain CEN.PK113-7D) OX=889517 GN=CENPK1137D_2503 PE=3 SV=1			Unknown GENUS	0	0	0	0	0	0	0	0	0	5	4	4	74	59	44	68	60	71
Q04894;	ADH6_YEAST NADP-dependent alcohol dehydrogenase 6 OS=Saccharomyces cerevisiae (strain ATCC 204508 / S288c) GN=ADH6 PE=1 SV=1	1.1.1.2;	K00002;	Saccharomyces	0	0	0	0	0	0	0	0	0	0	0	0	5	6	3	6	4	6
C4ZQE4;	RUVB_ECOBW Holliday junction ATP-dependent DNA helicase RuvB OS=Escherichia coli (strain K12 / MC4100 / BW2952) GN=ruvB PE=3 SV=1	3.6.4.12;	K03551;	Escherichia	0	0	0	0	0	0	0	0	0	0	0	0	0	0	0	0	0	1
P03876;	AI2M_YEAST Putative COX1/OXI3 intron 2 protein OS=Saccharomyces cerevisiae (strain ATCC 204508 / S288c) GN=AI2 PE=4 SV=2	;	;	Saccharomyces	0	0	0	0	0	0	0	0	0	0	0	0	0	0	0	0	1	0
P13517;	CAPZB_YEAST F-actin-capping protein subunit beta OS=Saccharomyces cerevisiae (strain ATCC 204508 / S288c) GN=CAP2 PE=1 SV=3	;	K10365;	Saccharomyces	0	0	0	0	0	0	0	0	0	0	0	0	0	1	0	1	1	0
P0AEH3;	ELAA_ECOLI Protein ElaA OS=Escherichia coli (strain K12) GN=elaA PE=3 SV=1	;	K02348;	Escherichia	0	0	0	0	0	0	0	0	0	0	0	0	1	0	0	0	0	0
C4ZUF6;	RL15_ECOBW 50S ribosomal protein L15 OS=Escherichia coli (strain K12 / MC4100 / BW2952) GN=rplO PE=3 SV=1	;	K02876;	Escherichia	0	0	1	0	0	0	1	0	1	19	17	15	17	19	32	24	17	16
P39705;	NUP60_YEAST Nucleoporin NUP60 OS=Saccharomyces cerevisiae (strain ATCC 204508 / S288c) GN=NUP60 PE=1 SV=1	;	K18718;	Saccharomyces	0	0	0	0	0	0	0	0	0	0	0	0	0	0	0	0	0	1
A6ZTU2;	ZIP2_YEAS7 Protein ZIP2 OS=Saccharomyces cerevisiae (strain YJM789) GN=ZIP2 PE=3 SV=1	;	;	Saccharomyces	0	0	0	0	0	0	0	0	0	0	0	1	0	0	0	0	0	0
P39177;	USPG_ECOLI Universal stress protein UP12 OS=Escherichia coli (strain K12) GN=uspG PE=1 SV=2	;	K11932;	Escherichia	0	0	0	0	0	0	0	0	0	0	0	2	4	5	0	3	5	4
P02992;	EFTU_YEAST Elongation factor Tu, mitochondrial OS=Saccharomyces cerevisiae (strain ATCC 204508 / S288c) GN=TUF1 PE=1 SV=1	;	K02358;	Saccharomyces	0	0	0	0	0	0	0	0	0	2	1	0	4	8	0	6	10	7
C4ZUX4;	SYC_ECOBW Cysteine--tRNA ligase OS=Escherichia coli (strain K12 / MC4100 / BW2952) GN=cysS PE=3 SV=1	6.1.1.16;	K01883;	Escherichia	0	0	0	0	0	0	0	0	0	3	5	5	4	2	1	2	2	3
P43577;	GNA1_YEAST Glucosamine 6-phosphate N-acetyltransferase OS=Saccharomyces cerevisiae (strain ATCC 204508 / S288c) GN=GNA1 PE=1 SV=1	2.3.1.4;	K00621;	Saccharomyces	0	0	0	0	0	0	0	0	0	0	0	0	0	2	0	0	2	1
P31979;	NUOF_ECOLI NADH-quinone oxidoreductase subunit F OS=Escherichia coli (strain K12) GN=nuoF PE=1 SV=3	1.6.5.11;	K00335;	Escherichia	0	0	0	0	0	0	0	0	0	2	2	2	0	0	0	0	0	3
B3LH81;	TRMB_YEAS1 tRNA (guanine-N(7)-)-methyltransferase OS=Saccharomyces cerevisiae (strain RM11-1a) GN=TRM8 PE=3 SV=1	2.1.1.33;	;	Saccharomyces	0	0	0	0	0	0	0	0	0	0	0	0	0	0	0	0	0	1
P53111;	ARI1_YEAST NADPH-dependent aldehyde reductase ARI1 OS=Saccharomyces cerevisiae (strain ATCC 204508 / S288c) GN=ARI1 PE=1 SV=1	1.1.1.-;	;	Saccharomyces	0	0	0	0	0	0	0	0	0	0	0	0	8	7	0	8	6	7
Q03034;	FDC1_YEAST Ferulic acid decarboxylase 1 OS=Saccharomyces cerevisiae (strain ATCC 204508 / S288c) GN=FDC1 PE=1 SV=1	4.1.1.102;	K20039;	Saccharomyces	0	0	0	0	0	0	0	0	0	0	0	0	0	2	0	0	0	1
P0A9K7;	PHOU_ECOLI Phosphate-specific transport system accessory protein PhoU OS=Escherichia coli (strain K12) GN=phoU PE=1 SV=1	;	K02039;	Escherichia	0	0	0	0	0	0	0	0	0	1	1	3	0	0	0	0	0	0
P32526;	KAR9_YEAST Karyogamy protein KAR9 OS=Saccharomyces cerevisiae (strain ATCC 204508 / S288c) GN=KAR9 PE=1 SV=2	;	;	Saccharomyces	0	0	0	0	0	0	0	0	0	0	0	0	1	0	0	0	0	0
C4ZZ96;	NADE_ECOBW NH(3)-dependent NAD(+) synthetase OS=Escherichia coli (strain K12 / MC4100 / BW2952) GN=nadE PE=3 SV=1	6.3.1.5;	K01916;	Escherichia	0	0	0	0	0	0	0	0	0	5	6	4	13	14	2	9	12	13
P50090;	KEL2_YEAST Kelch repeat-containing protein 2 OS=Saccharomyces cerevisiae (strain ATCC 204508 / S288c) GN=KEL2 PE=1 SV=1	;	;	Saccharomyces	0	0	0	0	0	0	0	0	0	0	0	0	0	0	0	0	1	0
P0A8Z3;	YBGC_ECOLI Acyl-CoA thioester hydrolase YbgC OS=Escherichia coli (strain K12) GN=ybgC PE=1 SV=1	3.1.2.-;	K07107;	Escherichia	0	0	0	0	0	0	0	0	0	0	0	0	0	0	0	1	0	0
C4ZYW4;	IBPA_ECOBW Small heat shock protein IbpA OS=Escherichia coli (strain K12 / MC4100 / BW2952) GN=ibpA PE=3 SV=1	;	K04080;	Escherichia	0	0	0	0	0	0	0	0	0	0	0	0	0	0	0	0	0	0
P38075;	PDX3_YEAST Pyridoxamine 5-phosphate oxidase OS=Saccharomyces cerevisiae (strain ATCC 204508 / S288c) GN=PDX3 PE=1 SV=1	1.4.3.5;	K00275;	Saccharomyces	0	0	0	0	0	0	0	0	0	0	0	0	9	6	5	8	9	9
P17890;	RPC7_YEAST DNA-directed RNA polymerase III subunit RPC7 OS=Saccharomyces cerevisiae (strain ATCC 204508 / S288c) GN=RPC31 PE=1 SV=1	;	K03024;	Saccharomyces	0	0	0	0	0	0	0	0	0	0	0	0	2	1	0	1	2	1
Q08818;	MSC6_YEAST Meiotic sister-chromatid recombination protein 6, mitochondrial OS=Saccharomyces cerevisiae (strain ATCC 204508 / S288c) GN=MSC6 PE=1 SV=1	;	;	Saccharomyces	0	0	0	0	0	0	0	0	0	1	0	0	0	0	0	0	0	0
P64581;	YQJD_ECOLI Uncharacterized protein YqjD OS=Escherichia coli (strain K12) GN=yqjD PE=1 SV=1	;	;	Escherichia	0	0	0	0	0	0	0	0	0	0	0	0	3	2	0	1	2	1
P00934;	THRC_ECOLI Threonine synthase OS=Escherichia coli (strain K12) GN=thrC PE=1 SV=1	4.2.3.1;	K01733;	Escherichia	0	0	0	0	0	0	0	0	0	19	14	12	85	78	7	74	90	83
Q12044;	RCN2_YEAST Regulator of calcineurin 2 OS=Saccharomyces cerevisiae (strain ATCC 204508 / S288c) GN=RCN2 PE=1 SV=1	;	;	Saccharomyces	0	0	0	0	0	0	0	0	0	0	0	0	3	2	0	1	1	1
P09130;	TRAD1_ECOLI Coupling protein TraD OS=Escherichia coli (strain K12) GN=traD PE=1 SV=4	;	;	Escherichia	0	0	0	0	0	0	0	0	0	0	0	0	0	0	0	0	0	1
C4ZT65;	DEOB_ECOBW Phosphopentomutase OS=Escherichia coli (strain K12 / MC4100 / BW2952) GN=deoB PE=3 SV=1	5.4.2.7;	K01839;	Escherichia	0	0	0	0	0	0	0	0	0	9	10	9	32	32	5	24	27	33
P22939;	ISPA_ECOLI Farnesyl diphosphate synthase OS=Escherichia coli (strain K12) GN=ispA PE=1 SV=1	2.5.1.10;	K00795;	Escherichia	0	0	0	0	0	0	0	0	0	0	0	0	0	0	0	1	0	0
P0AFJ7;	PITA_ECOLI Low-affinity inorganic phosphate transporter 1 OS=Escherichia coli (strain K12) GN=pitA PE=1 SV=1	;	K16322;	Escherichia	0	0	0	0	0	0	0	0	0	0	0	0	0	0	0	0	0	0
P49367;	LYS4_YEAST Homoaconitase, mitochondrial OS=Saccharomyces cerevisiae (strain ATCC 204508 / S288c) GN=LYS4 PE=1 SV=1	4.2.1.36;	K01705;	Saccharomyces	0	0	0	0	0	0	0	0	0	0	0	0	9	10	1	6	7	6
P47116;	PTK2_YEAST Serine/threonine-protein kinase PTK2/STK2 OS=Saccharomyces cerevisiae (strain ATCC 204508 / S288c) GN=PTK2 PE=1 SV=1	2.7.11.1;	K08286;	Saccharomyces	0	0	0	0	0	0	0	0	0	0	0	1	0	0	0	0	0	0
P37759;	RMLB1_ECOLI dTDP-glucose 4,6-dehydratase 1 OS=Escherichia coli (strain K12) GN=rfbB PE=3 SV=2	4.2.1.46;	K01710;	Escherichia	0	0	0	0	0	0	0	0	0	0	0	1	20	28	0	18	29	24
C7GPD7;	PURA_YEAS2 Adenylosuccinate synthetase OS=Saccharomyces cerevisiae (strain JAY291) GN=ADE12 PE=3 SV=1	6.3.4.4;	;	Saccharomyces	0	0	0	0	0	0	0	0	0	0	0	0	1	1	0	1	1	2
G2WIX3;	G2WIX3_YEASK Branched-chain-2-oxoacid decarboxylase OS=Saccharomyces cerevisiae (strain Kyokai no. 7 / NBRC 101557) OX=721032 GN=K7_PDC5 PE=3 SV=1			Unknown GENUS	0	0	0	0	0	0	0	0	0	0	0	0	0	1	0	0	0	0
P39940;	RSP5_YEAST E3 ubiquitin-protein ligase RSP5 OS=Saccharomyces cerevisiae (strain ATCC 204508 / S288c) GN=RSP5 PE=1 SV=1	2.3.2.26;	K10591;	Saccharomyces	0	0	0	0	0	0	0	0	0	0	0	0	0	0	0	0	0	1
Q08745;	RS10A_YEAST 40S ribosomal protein S10-A OS=Saccharomyces cerevisiae (strain ATCC 204508 / S288c) GN=RPS10A PE=1 SV=1	;	K02947;	Saccharomyces	0	0	0	0	0	0	0	0	0	0	0	0	8	7	1	7	7	8
P76389;	YEGH_ECOLI UPF0053 protein YegH OS=Escherichia coli (strain K12) GN=yegH PE=3 SV=2	;	;	Escherichia	0	0	0	0	0	0	0	0	0	0	0	0	1	1	0	2	2	0
P21538;	REB1_YEAST DNA-binding protein REB1 OS=Saccharomyces cerevisiae (strain ATCC 204508 / S288c) GN=REB1 PE=1 SV=2	;	K09424;	Saccharomyces	0	0	0	0	0	0	0	0	0	0	0	0	2	1	0	0	0	1
P76187;	YDHF_ECOLI Oxidoreductase YdhF OS=Escherichia coli (strain K12) GN=ydhF PE=1 SV=2	1.-.-.-;	;	Escherichia	0	0	0	0	0	0	0	0	0	1	2	2	4	9	0	4	2	3
P31455;	YIDR_ECOLI Uncharacterized protein YidR OS=Escherichia coli (strain K12) GN=yidR PE=4 SV=4	;	;	Escherichia	0	0	0	0	0	0	0	0	0	2	1	1	6	8	2	12	5	3
C4ZPV7;	DAPB_ECOBW 4-hydroxy-tetrahydrodipicolinate reductase OS=Escherichia coli (strain K12 / MC4100 / BW2952) GN=dapB PE=3 SV=1	1.17.1.8;	K00215;	Escherichia	0	0	0	0	0	0	0	0	0	3	3	3	29	20	9	19	33	25
C4ZUM4;	CYSG_ECOBW Siroheme synthase OS=Escherichia coli (strain K12 / MC4100 / BW2952) GN=cysG PE=3 SV=1	2.1.1.107;1.3.1.76;4.99.1.4;	K02302;	Escherichia	0	0	0	0	0	0	0	0	0	0	0	0	3	2	0	3	4	3
P32639;	BRR2_YEAST Pre-mRNA-splicing helicase BRR2 OS=Saccharomyces cerevisiae (strain ATCC 204508 / S288c) GN=BRR2 PE=1 SV=2	3.6.4.13;	K12854;	Saccharomyces	0	0	0	0	0	0	0	0	0	0	0	0	2	1	0	1	1	2
P76038;	PUUD_ECOLI Gamma-glutamyl-gamma-aminobutyrate hydrolase PuuD OS=Escherichia coli (strain K12) GN=puuD PE=1 SV=2	3.5.1.94;	K09473;	Escherichia	0	0	0	0	0	0	0	0	0	0	0	0	2	0	0	1	2	1
P23595;	PP2A2_YEAST Serine/threonine-protein phosphatase PP2A-2 catalytic subunit OS=Saccharomyces cerevisiae (strain ATCC 204508 / S288c) GN=PPH22 PE=1 SV=1	3.1.3.16;	K04382;	Saccharomyces	0	0	0	0	0	0	0	0	0	0	0	0	3	3	0	2	3	5
P40513;	MAM33_YEAST Mitochondrial acidic protein MAM33 OS=Saccharomyces cerevisiae (strain ATCC 204508 / S288c) GN=MAM33 PE=1 SV=1	;	K15414;	Saccharomyces	0	0	0	0	0	0	0	0	0	0	0	0	1	4	0	6	3	2
C4ZQF5;	CMOB_ECOBW tRNA U34 carboxymethyltransferase OS=Escherichia coli (strain K12 / MC4100 / BW2952) GN=cmoB PE=3 SV=1	2.5.1.-;	K15257;	Escherichia	0	0	0	0	0	0	0	0	0	0	0	0	0	0	1	0	2	1
P24583;	KPC1_YEAST Protein kinase C-like 1 OS=Saccharomyces cerevisiae (strain ATCC 204508 / S288c) GN=PKC1 PE=1 SV=3	2.7.11.13;	K02677;	Saccharomyces	0	0	0	0	0	0	0	0	0	0	0	0	0	0	0	0	1	0
P33025;	PSUG_ECOLI Pseudouridine-5-phosphate glycosidase OS=Escherichia coli (strain K12) GN=psuG PE=1 SV=1	4.2.1.70;	K16329;	Escherichia	0	0	0	0	0	0	0	0	0	0	0	0	0	0	0	0	0	0
A0A023PXP4;	YL235_YEAST Putative uncharacterized protein YLR235C OS=Saccharomyces cerevisiae (strain ATCC 204508 / S288c) GN=YLR235C PE=5 SV=1	;	;	Saccharomyces	0	0	0	0	0	0	0	0	0	0	0	0	0	0	0	0	0	0
C4ZYF5;	AROD_ECOBW 3-dehydroquinate dehydratase OS=Escherichia coli (strain K12 / MC4100 / BW2952) GN=aroD PE=3 SV=1	4.2.1.10;	K03785;	Escherichia	0	0	0	0	0	0	0	0	0	7	9	10	10	10	1	8	12	12
N1P1F5;	N1P1F5_YEASC Kel3p OS=Saccharomyces cerevisiae (strain CEN.PK113-7D) OX=889517 GN=CENPK1137D_1547 PE=4 SV=1			Unknown GENUS	0	0	0	0	0	0	0	0	0	0	0	0	1	0	0	0	1	0
P40341;	YTA12_YEAST Mitochondrial respiratory chain complexes assembly protein YTA12 OS=Saccharomyces cerevisiae (strain ATCC 204508 / S288c) GN=YTA12 PE=1 SV=2	3.4.24.-;	K08956;	Saccharomyces	0	0	0	0	0	0	0	0	0	0	0	0	0	1	0	1	2	1
P0AFX9;	RSEB_ECOLI Sigma-E factor regulatory protein RseB OS=Escherichia coli (strain K12) GN=rseB PE=1 SV=1	;	K03598;	Escherichia	0	0	0	0	0	0	0	0	0	0	0	0	0	0	0	0	0	0
Q00684;	CDC14_YEAST Tyrosine-protein phosphatase CDC14 OS=Saccharomyces cerevisiae (strain ATCC 204508 / S288c) GN=CDC14 PE=1 SV=2	3.1.3.48;	K06639;	Saccharomyces	0	0	0	0	0	0	0	0	0	0	0	0	0	0	0	0	1	0
P42632;	TDCE_ECOLI PFL-like enzyme TdcE OS=Escherichia coli (strain K12) GN=tdcE PE=1 SV=2	2.3.1.-;2.3.1.54;	K00656;	Escherichia	0	0	0	0	0	0	0	0	0	0	3	3	0	0	0	0	0	0
C4ZS02;	PYRC_ECOBW Dihydroorotase OS=Escherichia coli (strain K12 / MC4100 / BW2952) GN=pyrC PE=3 SV=1	3.5.2.3;	K01465;	Escherichia	0	0	0	0	0	0	0	0	0	32	39	36	51	46	4	45	47	55
P39732;	GIP4_YEAST GLC7-interacting protein 4 OS=Saccharomyces cerevisiae (strain ATCC 204508 / S288c) GN=GIP4 PE=1 SV=2	;	;	Saccharomyces	0	0	0	0	0	0	0	0	0	1	0	0	0	0	0	0	0	0
P47005;	DAS1_YEAST F-box protein DAS1 OS=Saccharomyces cerevisiae (strain ATCC 204508 / S288c) GN=DAS1 PE=1 SV=1	;	;	Saccharomyces	0	0	0	0	0	0	0	0	0	0	1	1	2	2	0	3	4	2
P75780;	FIU_ECOLI Catecholate siderophore receptor Fiu OS=Escherichia coli (strain K12) GN=fiu PE=1 SV=1	;	K16090;	Escherichia	0	0	0	0	0	0	0	0	0	15	11	12	16	17	2	18	17	16
P07244;	PUR2_YEAST Bifunctional purine biosynthetic protein ADE5,7 OS=Saccharomyces cerevisiae (strain ATCC 204508 / S288c) GN=ADE5,7 PE=1 SV=1	6.3.4.13;6.3.3.1;	K11788;	Saccharomyces	0	0	0	0	0	0	0	0	0	0	0	0	4	5	0	7	7	3
P15731;	UBC4_YEAST Ubiquitin-conjugating enzyme E2 4 OS=Saccharomyces cerevisiae (strain ATCC 204508 / S288c) GN=UBC4 PE=1 SV=1	2.3.2.23;	K06689;	Saccharomyces	0	0	0	0	0	0	0	0	0	0	0	0	0	1	0	0	0	0
C4ZTV3;	TRPA_ECOBW Tryptophan synthase alpha chain OS=Escherichia coli (strain K12 / MC4100 / BW2952) GN=trpA PE=3 SV=1	4.2.1.20;	K01695;	Escherichia	0	0	0	0	0	0	0	0	0	1	3	2	27	30	0	26	32	30
C4ZYM5;	TRMD_ECOBW tRNA (guanine-N(1)-)-methyltransferase OS=Escherichia coli (strain K12 / MC4100 / BW2952) GN=trmD PE=3 SV=1	2.1.1.228;	K00554;	Escherichia	0	0	0	0	0	0	0	0	0	0	0	0	2	1	0	2	1	1
A6ZZY8;	DBP7_YEAS7 ATP-dependent RNA helicase DBP7 OS=Saccharomyces cerevisiae (strain YJM789) GN=DBP7 PE=3 SV=1	3.6.4.13;	;	Saccharomyces	0	0	0	0	0	0	0	0	0	0	0	0	0	0	0	0	0	0
P38708;	YHI0_YEAST Putative proline--tRNA ligase YHR020W OS=Saccharomyces cerevisiae (strain ATCC 204508 / S288c) GN=YHR020W PE=1 SV=1	6.1.1.15;	K01881;	Saccharomyces	0	0	0	0	0	0	0	0	0	0	0	0	3	1	0	1	0	2
P19146;	ARF2_YEAST ADP-ribosylation factor 2 OS=Saccharomyces cerevisiae (strain ATCC 204508 / S288c) GN=ARF2 PE=1 SV=3	;	K07937;	Saccharomyces	0	0	0	0	0	0	0	0	0	0	0	0	2	3	2	1	3	2
Q04304;	YMY0_YEAST UPF0659 protein YMR090W OS=Saccharomyces cerevisiae (strain ATCC 204508 / S288c) GN=YMR090W PE=1 SV=1	;	;	Saccharomyces	0	0	0	0	0	0	0	0	0	0	0	0	10	9	0	8	9	11
P77522;	SUFB_ECOLI FeS cluster assembly protein SufB OS=Escherichia coli (strain K12) GN=sufB PE=1 SV=2	;	K09014;	Escherichia	0	0	0	0	0	0	0	0	0	0	0	0	7	2	0	2	5	4
P0ACE7;	HINT_ECOLI Purine nucleoside phosphoramidase OS=Escherichia coli (strain K12) GN=hinT PE=1 SV=1	3.9.1.-;	K02503;	Escherichia	0	0	0	0	0	0	0	0	0	3	2	3	3	2	0	4	5	2
P0AE78;	CORC_ECOLI Magnesium and cobalt efflux protein CorC OS=Escherichia coli (strain K12) GN=corC PE=1 SV=1	;	K06189;	Escherichia	0	0	0	0	0	0	0	0	0	0	0	0	4	4	0	4	5	4
C4ZX51;	PUR7_ECOBW Phosphoribosylaminoimidazole-succinocarboxamide synthase OS=Escherichia coli (strain K12 / MC4100 / BW2952) GN=purC PE=3 SV=1	6.3.2.6;	K01923;	Escherichia	0	0	0	0	0	0	0	0	0	4	6	9	17	16	1	17	19	25
P0AB14;	YCCJ_ECOLI Uncharacterized protein YccJ OS=Escherichia coli (strain K12) GN=yccJ PE=1 SV=1	;	;	Escherichia	0	0	0	0	0	0	0	0	0	0	0	0	2	1	0	3	2	2
P37683;	YIAV_ECOLI Inner membrane protein YiaV OS=Escherichia coli (strain K12) GN=yiaV PE=1 SV=1	;	;	Escherichia	0	0	0	0	0	0	0	0	0	0	0	0	0	0	0	0	0	0
P38774;	DOG1_YEAST 2-deoxyglucose-6-phosphate phosphatase 1 OS=Saccharomyces cerevisiae (strain ATCC 204508 / S288c) GN=DOG1 PE=1 SV=1	3.1.3.68;	K01111;	Saccharomyces	0	0	0	0	0	0	0	0	0	0	0	0	4	5	0	3	3	3
P0AC62;	GLRX3_ECOLI Glutaredoxin 3 OS=Escherichia coli (strain K12) GN=grxC PE=1 SV=2	;	K03676;	Escherichia	0	0	0	0	0	0	0	0	0	0	0	0	0	2	0	4	1	1
P39990;	SNU13_YEAST 13 kDa ribonucleoprotein-associated protein OS=Saccharomyces cerevisiae (strain ATCC 204508 / S288c) GN=SNU13 PE=1 SV=1	;	K12845;	Saccharomyces	0	0	0	0	0	0	0	0	0	0	0	0	2	3	0	2	3	2
P32860;	NFU1_YEAST NifU-like protein, mitochondrial OS=Saccharomyces cerevisiae (strain ATCC 204508 / S288c) GN=NFU1 PE=1 SV=2	;	K22074;	Saccharomyces	0	0	0	0	0	0	0	0	0	0	0	0	4	7	0	6	4	8
P40008;	FMP52_YEAST Protein FMP52, mitochondrial OS=Saccharomyces cerevisiae (strain ATCC 204508 / S288c) GN=FMP52 PE=1 SV=1	;	;	Saccharomyces	0	0	0	0	0	0	0	0	0	0	0	0	1	2	0	0	1	1
P13298;	PYRE_YEAST Orotate phosphoribosyltransferase 1 OS=Saccharomyces cerevisiae (strain ATCC 204508 / S288c) GN=URA5 PE=1 SV=2	2.4.2.10;	K00762;	Saccharomyces	0	0	0	0	0	0	0	0	0	0	0	0	1	1	2	0	3	3
A6ZS33;	LKHA4_YEAS7 Leukotriene A-4 hydrolase homolog OS=Saccharomyces cerevisiae (strain YJM789) GN=SCY_4744 PE=3 SV=1	3.3.2.6;	;	Saccharomyces	0	0	0	0	0	0	0	0	0	0	0	0	5	4	1	4	6	6
P28007;	GAR1_YEAST H/ACA ribonucleoprotein complex subunit 1 OS=Saccharomyces cerevisiae (strain ATCC 204508 / S288c) GN=GAR1 PE=1 SV=1	;	K11128;	Saccharomyces	0	0	0	0	0	0	0	0	0	0	0	0	1	1	0	3	2	1
C4ZRZ9;	MTOX_ECOBW N-methyl-L-tryptophan oxidase OS=Escherichia coli (strain K12 / MC4100 / BW2952) GN=solA PE=3 SV=1	1.5.3.-;	K02846;	Escherichia	0	0	0	0	0	0	0	0	0	2	4	3	12	14	0	10	12	16
C5A0C3;	ARGE_ECOBW Acetylornithine deacetylase OS=Escherichia coli (strain K12 / MC4100 / BW2952) GN=argE PE=3 SV=1	3.5.1.16;	K01438;	Escherichia	0	0	0	0	0	0	0	0	0	7	8	7	7	10	2	8	7	13
P25631;	YCU1_YEAST Ankyrin repeat-containing protein YCR051W OS=Saccharomyces cerevisiae (strain ATCC 204508 / S288c) GN=YCR051W PE=1 SV=1	;	K06867;	Saccharomyces	0	0	0	0	0	0	0	0	0	0	0	0	3	2	0	3	1	3
P77247;	HXPB_ECOLI Hexitol phosphatase B OS=Escherichia coli (strain K12) GN=hxpB PE=1 SV=1	3.1.3.68;3.1.3.22;3.1.3.50;3.1.3.23;	K19270;	Escherichia	0	0	0	0	0	0	0	0	0	2	4	3	4	4	1	4	5	3
P06208;	LEU1_YEAST 2-isopropylmalate synthase OS=Saccharomyces cerevisiae (strain ATCC 204508 / S288c) GN=LEU4 PE=1 SV=1	2.3.3.13;	K01649;	Saccharomyces	0	0	0	0	0	0	0	0	0	0	0	0	3	2	0	1	2	1
C5A0J7;	E4PD_ECOBW D-erythrose-4-phosphate dehydrogenase OS=Escherichia coli (strain K12 / MC4100 / BW2952) GN=epd PE=3 SV=1	1.2.1.72;	K03472;	Escherichia	0	0	0	0	0	0	0	0	0	0	0	0	4	2	0	2	4	1
C4ZQ36;	KCY_ECOBW Cytidylate kinase OS=Escherichia coli (strain K12 / MC4100 / BW2952) GN=cmk PE=3 SV=1	2.7.4.25;	K00945;	Escherichia	0	0	0	0	0	0	0	0	0	0	0	0	2	4	0	2	3	3
P24169;	DCOS_ECOLI Inducible ornithine decarboxylase OS=Escherichia coli (strain K12) GN=speF PE=2 SV=1	4.1.1.17;	K01581;	Escherichia	0	0	0	0	0	0	0	0	0	0	0	0	0	1	0	1	1	2
P37388;	XYLG_ECOLI Xylose import ATP-binding protein XylG OS=Escherichia coli (strain K12) GN=xylG PE=1 SV=1	3.6.3.17;	K10545;	Escherichia	0	0	0	0	0	0	0	0	0	0	0	1	0	0	0	0	0	0
P0ACU7;	YJDC_ECOLI HTH-type transcriptional regulator YjdC OS=Escherichia coli (strain K12) GN=yjdC PE=4 SV=1	;	;	Escherichia	0	0	0	0	0	0	0	0	0	0	0	0	2	4	0	2	1	3
C4ZRM4;	PAND_ECOBW Aspartate 1-decarboxylase OS=Escherichia coli (strain K12 / MC4100 / BW2952) GN=panD PE=3 SV=1	4.1.1.11;	K01579;	Escherichia	0	0	0	0	0	0	0	0	0	0	0	0	0	0	0	0	0	0
P09232;	PRTB_YEAST Cerevisin OS=Saccharomyces cerevisiae (strain ATCC 204508 / S288c) GN=PRB1 PE=1 SV=1	3.4.21.48;	K01336;	Saccharomyces	0	0	0	0	0	0	0	0	0	0	0	0	8	6	0	7	6	8
P38788;	SSZ1_YEAST Ribosome-associated complex subunit SSZ1 OS=Saccharomyces cerevisiae (strain ATCC 204508 / S288c) GN=SSZ1 PE=1 SV=2	;	;	Saccharomyces	0	0	0	0	0	0	0	0	0	0	0	0	11	12	0	14	11	12
P25390;	SSK22_YEAST Serine/threonine-protein kinase SSK22 OS=Saccharomyces cerevisiae (strain ATCC 204508 / S288c) GN=SSK22 PE=1 SV=2	2.7.11.1;	K11230;	Saccharomyces	0	0	0	0	0	0	0	0	0	0	0	0	0	0	0	0	0	1
P51401;	RL9B_YEAST 60S ribosomal protein L9-B OS=Saccharomyces cerevisiae (strain ATCC 204508 / S288c) GN=RPL9B PE=1 SV=1	;	K02940;	Saccharomyces	0	0	0	0	0	0	0	0	0	0	0	0	17	18	8	17	21	14
Q12080;	NOP53_YEAST Ribosome biogenesis protein NOP53 OS=Saccharomyces cerevisiae (strain ATCC 204508 / S288c) GN=NOP53 PE=1 SV=1	;	K14840;	Saccharomyces	0	0	0	0	0	0	0	0	0	0	0	0	0	0	0	0	1	0
P27999;	RPB9_YEAST DNA-directed RNA polymerase II subunit RPB9 OS=Saccharomyces cerevisiae (strain ATCC 204508 / S288c) GN=RPB9 PE=1 SV=1	;	K03017;	Saccharomyces	0	0	0	0	0	0	0	0	0	0	0	0	2	1	0	1	1	1
C4ZXF0;	SYGA_ECOBW Glycine--tRNA ligase alpha subunit OS=Escherichia coli (strain K12 / MC4100 / BW2952) GN=glyQ PE=3 SV=1	6.1.1.14;	K01878;	Escherichia	0	0	0	0	0	0	0	0	0	0	0	0	1	0	0	0	0	0
P47154;	STE24_YEAST CAAX prenyl protease 1 OS=Saccharomyces cerevisiae (strain ATCC 204508 / S288c) GN=STE24 PE=1 SV=1	3.4.24.84;	K06013;	Saccharomyces	0	0	0	0	0	0	0	0	0	0	0	0	0	0	0	0	0	1
P52048;	YGGP_ECOLI Uncharacterized protein YggP OS=Escherichia coli (strain K12) GN=yggP PE=4 SV=1	;	K19956;	Escherichia	0	0	0	0	0	0	0	0	0	0	1	0	0	0	0	0	0	0
Q6BF16;	DGOA_ECOLI 2-dehydro-3-deoxy-6-phosphogalactonate aldolase OS=Escherichia coli (strain K12) GN=dgoA PE=1 SV=1	4.1.2.21;	K01631;	Escherichia	0	0	0	0	0	0	0	0	0	0	0	0	0	0	0	0	0	0
P32157;	YIIM_ECOLI Protein YiiM OS=Escherichia coli (strain K12) GN=yiiM PE=1 SV=2	;	;	Escherichia	0	0	0	0	0	0	0	0	0	1	1	2	5	5	1	7	4	9
P0AC59;	GLRX2_ECOLI Glutaredoxin 2 OS=Escherichia coli (strain K12) GN=grxB PE=1 SV=1	;	K03675;	Escherichia	0	0	0	0	0	0	0	0	0	0	0	0	1	0	1	2	1	1
P09323;	PTW3C_ECOLI PTS system N-acetylglucosamine-specific EIICBA component OS=Escherichia coli (strain K12) GN=nagE PE=1 SV=1	2.7.1.193;	K02802;K02803;K02804;	Escherichia	0	0	0	0	0	0	0	0	0	2	1	2	6	6	0	7	11	12
P38999;	LYS9_YEAST Saccharopine dehydrogenase [NADP(+), L-glutamate-forming] OS=Saccharomyces cerevisiae (strain ATCC 204508 / S288c) GN=LYS9 PE=1 SV=1	1.5.1.10;	K00293;	Saccharomyces	0	0	0	0	0	0	0	0	0	0	0	0	16	19	3	17	16	18
P17423;	KHSE_YEAST Homoserine kinase OS=Saccharomyces cerevisiae (strain ATCC 204508 / S288c) GN=THR1 PE=1 SV=4	2.7.1.39;	K00872;	Saccharomyces	0	0	0	0	0	0	0	0	0	0	0	0	3	4	0	5	5	4
N1P8V5;	N1P8V5_YEASC Pyruvate kinase OS=Saccharomyces cerevisiae (strain CEN.PK113-7D) OX=889517 GN=CENPK1137D_4941 PE=3 SV=1			Unknown GENUS	0	0	0	0	0	0	2	0	0	29	24	20	262	261	90	213	297	283
P06101;	CDC37_YEAST Hsp90 co-chaperone Cdc37 OS=Saccharomyces cerevisiae (strain ATCC 204508 / S288c) GN=CDC37 PE=1 SV=2	;	K09554;	Saccharomyces	0	0	0	0	0	0	0	0	0	0	0	0	9	8	0	8	11	12
P0ADB1;	OSME_ECOLI Osmotically-inducible putative lipoprotein OsmE OS=Escherichia coli (strain K12) GN=osmE PE=2 SV=1	;	K04064;	Escherichia	0	0	0	0	0	0	0	0	0	0	0	0	2	3	0	2	1	2
P0C0S1;	MSCS_ECOLI Small-conductance mechanosensitive channel OS=Escherichia coli (strain K12) GN=mscS PE=1 SV=1	;	K03442;	Escherichia	0	0	0	0	0	0	0	0	0	0	0	0	4	1	0	1	2	1
P39452;	RIR3_ECOLI Ribonucleoside-diphosphate reductase 2 subunit alpha OS=Escherichia coli (strain K12) GN=nrdE PE=2 SV=3	1.17.4.1;	K00525;	Escherichia	0	0	0	0	0	0	0	0	0	0	0	0	1	0	0	0	0	0
P38738;	OCA5_YEAST Oxidant-induced cell-cycle arrest protein 5 OS=Saccharomyces cerevisiae (strain ATCC 204508 / S288c) GN=OCA5 PE=1 SV=1	;	;	Saccharomyces	0	0	0	0	0	0	0	0	0	0	0	0	0	0	0	0	0	0
P39111;	VATF_YEAST V-type proton ATPase subunit F OS=Saccharomyces cerevisiae (strain ATCC 204508 / S288c) GN=VMA7 PE=1 SV=1	;	K02151;	Saccharomyces	0	0	0	0	0	0	0	0	0	0	0	0	5	5	0	6	9	9
P0AFG3;	ODO1_ECOLI 2-oxoglutarate dehydrogenase E1 component OS=Escherichia coli (strain K12) GN=sucA PE=1 SV=1	1.2.4.2;	K00164;	Escherichia	0	0	0	0	0	0	0	0	0	44	43	41	64	56	15	49	62	61
P39079;	TCPZ_YEAST T-complex protein 1 subunit zeta OS=Saccharomyces cerevisiae (strain ATCC 204508 / S288c) GN=CCT6 PE=1 SV=1	;	K09498;	Saccharomyces	0	0	0	0	0	0	0	0	0	0	0	0	1	0	0	1	0	2
P52061;	IXTPA_ECOLI dITP/XTP pyrophosphatase OS=Escherichia coli (strain K12) GN=rdgB PE=1 SV=1	3.6.1.66;	K02428;	Escherichia	0	0	0	0	0	0	0	0	0	0	0	0	7	3	0	6	3	7
P15639;	PUR9_ECOLI Bifunctional purine biosynthesis protein PurH OS=Escherichia coli (strain K12) GN=purH PE=1 SV=1	2.1.2.3;3.5.4.10;	K00602;	Escherichia	0	0	0	0	0	0	0	0	0	7	4	10	17	11	0	12	17	14
P07260;	IF4E_YEAST Eukaryotic translation initiation factor 4E OS=Saccharomyces cerevisiae (strain ATCC 204508 / S288c) GN=CDC33 PE=1 SV=1	;	K03259;	Saccharomyces	0	0	0	0	0	0	0	0	0	0	0	0	3	5	0	3	4	5
P0ABH9;	CLPA_ECOLI ATP-dependent Clp protease ATP-binding subunit ClpA OS=Escherichia coli (strain K12) GN=clpA PE=1 SV=1	;	K03694;	Escherichia	0	0	0	0	0	0	0	0	0	0	0	0	0	0	0	0	0	0
P41807;	VATH_YEAST V-type proton ATPase subunit H OS=Saccharomyces cerevisiae (strain ATCC 204508 / S288c) GN=VMA13 PE=1 SV=1	;	K02144;	Saccharomyces	0	0	0	0	0	0	0	0	0	0	0	0	5	3	0	3	9	7
C4ZYE2;	SUFS_ECOBW Cysteine desulfurase OS=Escherichia coli (strain K12 / MC4100 / BW2952) GN=sufS PE=3 SV=1	2.8.1.7;4.4.1.16;	K11717;	Escherichia	0	0	0	0	0	0	0	0	0	0	1	1	18	16	1	16	18	17
P10121;	FTSY_ECOLI Signal recognition particle receptor FtsY OS=Escherichia coli (strain K12) GN=ftsY PE=1 SV=1	;	K03110;	Escherichia	0	0	0	0	0	0	0	0	0	0	0	0	4	4	0	2	6	1
P38779;	CIC1_YEAST Proteasome-interacting protein CIC1 OS=Saccharomyces cerevisiae (strain ATCC 204508 / S288c) GN=CIC1 PE=1 SV=1	;	K14783;	Saccharomyces	0	0	0	0	0	0	0	0	0	0	0	0	2	1	0	2	2	2
Q07878;	VPS13_YEAST Vacuolar protein sorting-associated protein 13 OS=Saccharomyces cerevisiae (strain ATCC 204508 / S288c) GN=VPS13 PE=1 SV=1	;	K19525;	Saccharomyces	0	0	0	0	0	0	0	0	0	0	0	0	0	0	0	0	1	0
P0CH09;	RL40B_YEAST Ubiquitin-60S ribosomal protein L40 OS=Saccharomyces cerevisiae (strain ATCC 204508 / S288c) GN=RPL40B PE=1 SV=1	;	K02927;	Saccharomyces	0	0	0	0	0	0	0	0	0	0	0	0	23	24	11	22	21	15
C4ZQ34;	AROA_ECOBW 3-phosphoshikimate 1-carboxyvinyltransferase OS=Escherichia coli (strain K12 / MC4100 / BW2952) GN=aroA PE=3 SV=1	2.5.1.19;	K00800;	Escherichia	0	0	0	0	0	0	0	0	0	8	7	8	22	32	11	25	34	24
Q03868;	SPO71_YEAST Sporulation-specific protein 71 OS=Saccharomyces cerevisiae (strain ATCC 204508 / S288c) GN=SPO71 PE=3 SV=1	;	;	Saccharomyces	0	0	0	0	0	0	0	0	0	0	0	0	0	0	1	0	0	0
Q02554;	CUS1_YEAST Cold sensitive U2 snRNA suppressor 1 OS=Saccharomyces cerevisiae (strain ATCC 204508 / S288c) GN=CUS1 PE=1 SV=1	;	K12829;	Saccharomyces	0	0	0	0	0	0	0	0	0	0	0	0	0	0	0	0	1	0
Q03897;	WDR59_YEAST Maintenance of telomere capping protein 5 OS=Saccharomyces cerevisiae (strain ATCC 204508 / S288c) GN=MTC5 PE=1 SV=1	;	K20409;	Saccharomyces	0	0	0	0	0	0	0	0	0	0	0	0	0	0	0	0	1	0
P42599;	YGJR_ECOLI Uncharacterized oxidoreductase YgjR OS=Escherichia coli (strain K12) GN=ygjR PE=3 SV=3	1.-.-.-;	;	Escherichia	0	0	0	0	0	0	0	0	0	0	0	0	1	1	0	0	0	0
N1P6P6;	N1P6P6_YEASC Aspartate-semialdehyde dehydrogenase OS=Saccharomyces cerevisiae (strain CEN.PK113-7D) OX=889517 GN=CENPK1137D_3979 PE=3 SV=1			Unknown GENUS	0	0	0	0	0	0	0	0	0	0	0	0	52	45	27	45	46	52
P76243;	YEAO_ECOLI Uncharacterized protein YeaO OS=Escherichia coli (strain K12) GN=yeaO PE=4 SV=2	;	;	Escherichia	0	0	0	0	0	0	0	0	0	0	0	0	4	5	0	3	5	4
P0A7Z4;	RPOA_ECOLI DNA-directed RNA polymerase subunit alpha OS=Escherichia coli (strain K12) GN=rpoA PE=1 SV=1	2.7.7.6;	K03040;	Escherichia	0	0	0	0	0	0	0	0	0	14	19	18	51	56	14	36	56	53
P36009;	DHR2_YEAST Probable ATP-dependent RNA helicase DHR2 OS=Saccharomyces cerevisiae (strain ATCC 204508 / S288c) GN=DHR2 PE=1 SV=1	3.6.4.13;	K14781;	Saccharomyces	0	0	0	0	0	0	0	0	0	0	0	0	0	0	0	1	0	1
P76256;	TSAB_ECOLI tRNA threonylcarbamoyladenosine biosynthesis protein TsaB OS=Escherichia coli (strain K12) GN=tsaB PE=1 SV=1	;	K14742;	Escherichia	0	0	0	0	0	0	0	0	0	0	0	0	6	4	0	1	5	4
P0ADX9;	RSMD_ECOLI Ribosomal RNA small subunit methyltransferase D OS=Escherichia coli (strain K12) GN=rsmD PE=1 SV=1	2.1.1.171;	K08316;	Escherichia	0	0	0	0	0	0	0	0	0	0	0	0	0	0	0	0	0	0
C8ZDL0;	C8ZDL0_YEAS8 Irc20p OS=Saccharomyces cerevisiae (strain Lalvin EC1118 / Prise de mousse) OX=643680 GN=EC1118_1L7_0947g PE=3 SV=1			Unknown GENUS	0	0	0	0	0	0	0	0	0	1	1	2	0	0	0	0	0	0
C4ZR77;	RS6_ECOBW 30S ribosomal protein S6 OS=Escherichia coli (strain K12 / MC4100 / BW2952) GN=rpsF PE=3 SV=1	;	K02990;	Escherichia	0	0	0	0	0	1	0	0	0	30	18	30	32	38	4	35	36	39
P32449;	AROG_YEAST Phospho-2-dehydro-3-deoxyheptonate aldolase, tyrosine-inhibited OS=Saccharomyces cerevisiae (strain ATCC 204508 / S288c) GN=ARO4 PE=1 SV=2	2.5.1.54;	K01626;	Saccharomyces	0	0	0	0	0	0	0	0	0	0	0	0	1	1	0	3	2	4
P23869;	PPIB_ECOLI Peptidyl-prolyl cis-trans isomerase B OS=Escherichia coli (strain K12) GN=ppiB PE=1 SV=2	5.2.1.8;	K03768;	Escherichia	0	0	0	0	0	0	0	0	0	7	8	12	15	15	6	15	17	17
A6ZUK8;	YPP1_YEAS7 Cargo-transport protein YPP1 OS=Saccharomyces cerevisiae (strain YJM789) GN=YPP1 PE=3 SV=1	;	;	Saccharomyces	0	0	0	0	0	0	0	0	0	1	2	0	1	1	0	1	1	0
P48415;	SEC16_YEAST COPII coat assembly protein SEC16 OS=Saccharomyces cerevisiae (strain ATCC 204508 / S288c) GN=SEC16 PE=1 SV=2	;	K20353;	Saccharomyces	0	0	0	0	0	0	0	0	0	0	0	0	1	0	0	0	0	0
P0A9D4;	CYSE_ECOLI Serine acetyltransferase OS=Escherichia coli (strain K12) GN=cysE PE=1 SV=1	2.3.1.30;	K00640;	Escherichia	0	0	0	0	0	0	0	0	0	0	1	3	5	4	0	3	4	4
P53886;	APC1_YEAST Anaphase-promoting complex subunit 1 OS=Saccharomyces cerevisiae (strain ATCC 204508 / S288c) GN=APC1 PE=1 SV=2	;	K03348;	Saccharomyces	0	0	0	0	0	0	0	0	0	0	0	0	1	2	0	1	0	0
C4ZQG0;	SYR_ECOBW Arginine--tRNA ligase OS=Escherichia coli (strain K12 / MC4100 / BW2952) GN=argS PE=3 SV=1	6.1.1.19;	K01887;	Escherichia	0	0	0	0	0	0	0	0	0	7	5	12	13	24	4	17	22	21
C4ZRL4;	SPEE_ECOBW Polyamine aminopropyltransferase OS=Escherichia coli (strain K12 / MC4100 / BW2952) GN=speE PE=3 SV=1	2.5.1.16;	K00797;	Escherichia	0	0	0	0	0	0	0	0	0	13	10	12	7	8	0	10	15	8
P0ACQ4;	OXYR_ECOLI Hydrogen peroxide-inducible genes activator OS=Escherichia coli (strain K12) GN=oxyR PE=1 SV=1	;	K04761;	Escherichia	0	0	0	0	0	0	0	0	0	7	7	8	16	19	2	9	12	13
P41811;	COPB2_YEAST Coatomer subunit beta OS=Saccharomyces cerevisiae (strain ATCC 204508 / S288c) GN=SEC27 PE=1 SV=1	;	K17302;	Saccharomyces	0	0	0	0	0	0	0	0	0	0	0	0	2	6	0	4	5	5
C5A021;	PEPQ_ECOBW Xaa-Pro dipeptidase OS=Escherichia coli (strain K12 / MC4100 / BW2952) GN=pepQ PE=3 SV=1	3.4.13.9;	K01271;	Escherichia	0	0	0	0	0	0	0	0	0	6	5	5	19	18	5	19	22	21
P23776;	EXG1_YEAST Glucan 1,3-beta-glucosidase I/II OS=Saccharomyces cerevisiae (strain ATCC 204508 / S288c) GN=EXG1 PE=1 SV=1	3.2.1.58;	K01210;	Saccharomyces	0	0	0	0	0	0	0	0	0	0	0	0	15	20	0	19	21	19
N1P731;	N1P731_YEASC Ssa4p OS=Saccharomyces cerevisiae (strain CEN.PK113-7D) OX=889517 GN=CENPK1137D_3515 PE=3 SV=1			Unknown GENUS	0	0	0	0	0	0	0	0	0	0	0	0	4	5	1	2	6	4
P38701;	RS20_YEAST 40S ribosomal protein S20 OS=Saccharomyces cerevisiae (strain ATCC 204508 / S288c) GN=RPS20 PE=1 SV=3	;	K02969;	Saccharomyces	0	0	0	0	0	0	0	0	0	0	0	0	26	25	15	24	19	24
P05042;	FUMC_ECOLI Fumarate hydratase class II OS=Escherichia coli (strain K12) GN=fumC PE=1 SV=1	4.2.1.2;	K01679;	Escherichia	0	0	0	0	0	0	0	0	0	5	5	7	2	3	0	3	4	4
P0CT05;	IPB1_YEASX Protease B inhibitor 1 OS=Saccharomyces cerevisiae GN=PBI2 PE=1 SV=1	;	;	Saccharomyces	0	0	0	0	0	0	0	0	0	0	0	0	6	6	0	5	5	6
C4ZRI6;	MURC_ECOBW UDP-N-acetylmuramate--L-alanine ligase OS=Escherichia coli (strain K12 / MC4100 / BW2952) GN=murC PE=3 SV=1	6.3.2.8;	K01924;	Escherichia	0	0	0	0	0	0	0	0	0	0	0	0	0	0	0	0	0	0
P08518;	RPB2_YEAST DNA-directed RNA polymerase II subunit RPB2 OS=Saccharomyces cerevisiae (strain ATCC 204508 / S288c) GN=RPB2 PE=1 SV=2	2.7.7.6;	K03010;	Saccharomyces	0	0	0	0	0	0	0	0	0	0	0	0	0	1	0	0	1	0
P0A9S3;	GATD_ECOLI Galactitol 1-phosphate 5-dehydrogenase OS=Escherichia coli (strain K12) GN=gatD PE=1 SV=1	1.1.1.251;	K00094;	Escherichia	0	0	0	0	0	0	0	0	0	0	0	0	0	0	0	0	0	0
Q12432;	EAF3_YEAST Chromatin modification-related protein EAF3 OS=Saccharomyces cerevisiae (strain ATCC 204508 / S288c) GN=EAF3 PE=1 SV=1	;	K11339;	Saccharomyces	0	0	0	0	0	0	0	0	0	0	0	0	0	0	0	0	0	0
P38207;	APN2_YEAST DNA-(apurinic or apyrimidinic site) lyase 2 OS=Saccharomyces cerevisiae (strain ATCC 204508 / S288c) GN=APN2 PE=1 SV=1	4.2.99.18;	K10772;	Saccharomyces	0	0	0	0	0	0	0	0	0	1	0	1	0	0	0	1	1	0
P53081;	NIF3_YEAST NGG1-interacting factor 3 OS=Saccharomyces cerevisiae (strain ATCC 204508 / S288c) GN=NIF3 PE=1 SV=1	;	;	Saccharomyces	0	0	0	0	0	0	0	0	0	0	0	0	1	2	0	1	3	4
C5A0W2;	G6PI_ECOBW Glucose-6-phosphate isomerase OS=Escherichia coli (strain K12 / MC4100 / BW2952) GN=pgi PE=3 SV=1	5.3.1.9;	K01810;	Escherichia	0	0	0	0	0	0	0	0	0	23	22	19	51	60	9	49	48	47
P38225;	FAT1_YEAST Very long-chain fatty acid transport protein OS=Saccharomyces cerevisiae (strain ATCC 204508 / S288c) GN=FAT1 PE=1 SV=2	;	;	Saccharomyces	0	0	0	0	0	0	0	0	0	0	0	1	0	0	0	0	0	0
P40029;	MSRA_YEAST Peptide methionine sulfoxide reductase OS=Saccharomyces cerevisiae (strain ATCC 204508 / S288c) GN=MXR1 PE=1 SV=1	1.8.4.11;	K07304;	Saccharomyces	0	0	0	0	0	0	0	0	0	0	0	0	7	5	0	8	5	5
P09833;	MODC_ECOLI Molybdenum import ATP-binding protein ModC OS=Escherichia coli (strain K12) GN=modC PE=3 SV=4	3.6.3.29;	K02017;	Escherichia	0	0	0	0	0	0	0	0	0	0	0	0	1	0	0	0	0	0
P53341;	MAL12_YEAST Alpha-glucosidase MAL12 OS=Saccharomyces cerevisiae (strain ATCC 204508 / S288c) GN=MAL12 PE=1 SV=1	3.2.1.20;	K01182;	Saccharomyces	0	0	0	0	0	0	0	0	0	0	0	0	2	2	4	3	1	2
P0AEM0;	FKBX_ECOLI FKBP-type 16 kDa peptidyl-prolyl cis-trans isomerase OS=Escherichia coli (strain K12) GN=fkpB PE=1 SV=2	5.2.1.8;	K03774;	Escherichia	0	0	0	0	0	0	0	0	0	5	1	2	4	2	0	1	2	3
P0ADT5;	YGIC_ECOLI Putative acid--amine ligase YgiC OS=Escherichia coli (strain K12) GN=ygiC PE=1 SV=1	6.3.1.-;	;	Escherichia	0	0	0	0	0	0	0	0	0	0	0	0	1	0	0	0	0	0
P00937;	TRPG_YEAST Multifunctional tryptophan biosynthesis protein OS=Saccharomyces cerevisiae (strain ATCC 204508 / S288c) GN=TRP3 PE=1 SV=2	4.1.3.27;4.1.1.48;	K01656;	Saccharomyces	0	0	0	0	0	0	0	0	0	0	0	0	1	0	0	0	0	0
P51024;	YAIL_ECOLI Uncharacterized protein YaiL OS=Escherichia coli (strain K12) GN=yaiL PE=4 SV=2	;	K09912;	Escherichia	0	0	0	0	0	0	0	0	0	0	1	1	1	1	0	1	2	2
P32695;	DUSA_ECOLI tRNA-dihydrouridine(20/20a) synthase OS=Escherichia coli (strain K12) GN=dusA PE=1 SV=4	1.3.1.-;1.3.1.91;	K05539;	Escherichia	0	0	0	0	0	0	0	0	0	0	0	0	1	1	0	1	1	2
P0A9Z1;	GLNB_ECOLI Nitrogen regulatory protein P-II 1 OS=Escherichia coli (strain K12) GN=glnB PE=1 SV=1	;	K04751;	Escherichia	0	0	0	0	0	0	0	0	0	0	0	1	9	7	0	9	9	5
P47096;	3HAO_YEAST 3-hydroxyanthranilate 3,4-dioxygenase OS=Saccharomyces cerevisiae (strain ATCC 204508 / S288c) GN=BNA1 PE=1 SV=1	1.13.11.6;	K00452;	Saccharomyces	0	0	0	0	0	0	0	0	0	0	0	0	1	1	0	2	1	2
P15108;P02829;	HSC82_YEAST ATP-dependent molecular chaperone HSC82 OS=Saccharomyces cerevisiae (strain ATCC 204508 / S288c) GN=HSC82 PE=1 SV=4	;	K04079;	Saccharomyces	1	0	0	0	0	0	0	1	0	0	0	0	39	41	6	25	38	33
P0A9T8;	YBBA_ECOLI Uncharacterized ABC transporter ATP-binding protein YbbA OS=Escherichia coli (strain K12) GN=ybbA PE=3 SV=1	;	K02003;	Escherichia	0	0	0	0	0	0	0	0	0	0	0	0	0	1	0	0	1	0
C4ZYC2;	PURR_ECOBW HTH-type transcriptional repressor PurR OS=Escherichia coli (strain K12 / MC4100 / BW2952) GN=purR PE=3 SV=1	;	K03604;	Escherichia	0	0	0	0	0	0	0	0	0	11	9	14	21	28	6	24	25	26
P39836;	YFEH_ECOLI Putative symporter YfeH OS=Escherichia coli (strain K12) GN=yfeH PE=3 SV=2	;	K14347;	Escherichia	0	0	0	0	0	0	0	0	0	0	0	0	0	0	0	0	0	0
P0A9J0;	RNG_ECOLI Ribonuclease G OS=Escherichia coli (strain K12) GN=rng PE=1 SV=2	3.1.26.-;	K08301;	Escherichia	0	0	0	0	0	0	0	0	0	0	0	0	5	4	0	1	4	2
P25524;	CODA_ECOLI Cytosine deaminase OS=Escherichia coli (strain K12) GN=codA PE=1 SV=3	3.5.4.1;3.5.4.-;	K01485;	Escherichia	0	0	0	0	0	0	0	0	0	15	15	15	57	43	18	54	44	49
Q06551;	ERFB_YEAST Palmitoyltransferase ERF2 OS=Saccharomyces cerevisiae (strain ATCC 204508 / S288c) GN=ERF2 PE=1 SV=1	2.3.1.225;	K16675;	Saccharomyces	0	0	0	0	0	0	0	0	0	0	0	0	0	0	0	0	0	0
P76128;	DDPA_ECOLI Probable D,D-dipeptide-binding periplasmic protein DdpA OS=Escherichia coli (strain K12) GN=ddpA PE=2 SV=1	;	K02035;	Escherichia	0	0	0	0	0	0	0	0	0	0	1	0	0	0	0	0	0	0
A6ZXL6;	ATG20_YEAS7 Autophagy-related protein 20 OS=Saccharomyces cerevisiae (strain YJM789) GN=ATG20 PE=3 SV=1	;	;	Saccharomyces	0	0	0	0	0	0	0	0	0	0	0	1	0	0	0	0	0	0
P36224;	JNM1_YEAST Nuclear migration protein JNM1 OS=Saccharomyces cerevisiae (strain ATCC 204508 / S288c) GN=JNM1 PE=1 SV=2	;	K18599;	Saccharomyces	0	0	0	0	0	0	0	0	0	0	0	0	0	0	0	0	1	0
P31373;	CYS3_YEAST Cystathionine gamma-lyase OS=Saccharomyces cerevisiae (strain ATCC 204508 / S288c) GN=CYS3 PE=1 SV=2	4.4.1.1;	K01758;	Saccharomyces	0	0	0	0	0	0	0	0	0	0	0	0	30	29	7	26	26	25
P08142;	ILVB_ECOLI Acetolactate synthase isozyme 1 large subunit OS=Escherichia coli (strain K12) GN=ilvB PE=1 SV=1	2.2.1.6;	K01652;	Escherichia	0	0	0	0	0	0	0	0	0	0	0	0	10	10	0	6	7	5
P0ABU7;	EXBB_ECOLI Biopolymer transport protein ExbB OS=Escherichia coli (strain K12) GN=exbB PE=1 SV=1	;	K03561;	Escherichia	0	0	0	0	0	0	0	0	0	1	1	4	0	0	0	0	1	0
P0ABH0;	FTSA_ECOLI Cell division protein FtsA OS=Escherichia coli (strain K12) GN=ftsA PE=1 SV=1	;	K03590;	Escherichia	0	0	0	0	0	0	0	0	0	0	0	0	2	5	0	2	5	3
P38720;	6PGD1_YEAST 6-phosphogluconate dehydrogenase, decarboxylating 1 OS=Saccharomyces cerevisiae (strain ATCC 204508 / S288c) GN=GND1 PE=1 SV=1	1.1.1.44;	K00033;	Saccharomyces	0	0	0	0	0	0	0	0	0	2	1	1	61	60	21	56	50	53
C4ZUS8;B5VGB2;	KAD_ECOBW Adenylate kinase OS=Escherichia coli (strain K12 / MC4100 / BW2952) GN=adk PE=3 SV=1	2.7.4.3;	K00939;	Escherichia	0	0	0	0	0	0	0	0	0	23	13	23	30	33	0	28	27	32
C4ZZ13;	ATPD_ECOBW ATP synthase subunit delta OS=Escherichia coli (strain K12 / MC4100 / BW2952) GN=atpH PE=3 SV=1	;	K02113;	Escherichia	0	0	0	0	0	0	0	0	0	6	7	9	11	10	0	9	12	16
Q12176;	MAK21_YEAST Ribosome biogenesis protein MAK21 OS=Saccharomyces cerevisiae (strain ATCC 204508 / S288c) GN=MAK21 PE=1 SV=1	;	K14832;	Saccharomyces	0	0	0	0	0	0	0	0	0	0	0	0	0	1	0	0	1	0
P37303;	GLY1_YEAST Low specificity L-threonine aldolase OS=Saccharomyces cerevisiae (strain ATCC 204508 / S288c) GN=GLY1 PE=1 SV=2	4.1.2.48;	K01620;	Saccharomyces	0	0	0	0	0	0	0	0	0	0	0	0	0	1	0	0	0	0
P42620;	YQJG_ECOLI Glutathionyl-hydroquinone reductase YqjG OS=Escherichia coli (strain K12) GN=yqjG PE=1 SV=1	1.8.5.7;	K07393;	Escherichia	0	0	0	0	0	0	0	0	0	0	0	0	0	1	0	0	0	0
P39721;	AIM2_YEAST Protein AIM2 OS=Saccharomyces cerevisiae (strain ATCC 204508 / S288c) GN=AIM2 PE=1 SV=1	;	;	Saccharomyces	0	0	0	0	0	0	0	0	0	0	0	0	1	3	0	0	1	0
Q03674;	PLB2_YEAST Lysophospholipase 2 OS=Saccharomyces cerevisiae (strain ATCC 204508 / S288c) GN=PLB2 PE=1 SV=1	3.1.1.5;	K13333;	Saccharomyces	0	0	0	0	0	0	0	0	0	0	0	0	1	1	0	2	1	1
P76027;P33916;	OPPD_ECOLI Oligopeptide transport ATP-binding protein OppD OS=Escherichia coli (strain K12) GN=oppD PE=1 SV=2	;	K13896;K15583;	Escherichia	0	0	0	0	0	0	0	0	0	0	0	1	0	0	0	0	0	0
P07023;	TYRA_ECOLI T-protein OS=Escherichia coli (strain K12) GN=tyrA PE=1 SV=1	5.4.99.5;1.3.1.12;	K14187;	Escherichia	0	0	0	0	0	0	0	0	0	0	0	0	5	5	0	2	7	7
P76578;	YFHM_ECOLI Uncharacterized lipoprotein YfhM OS=Escherichia coli (strain K12) GN=yfhM PE=1 SV=1	;	K06894;	Escherichia	0	0	0	0	0	0	0	0	0	0	0	0	0	1	0	1	2	1
P0A6B4;	ALR1_ECOLI Alanine racemase, biosynthetic OS=Escherichia coli (strain K12) GN=alr PE=1 SV=1	5.1.1.1;	K01775;	Escherichia	0	0	0	0	0	0	0	0	0	0	0	0	3	5	0	5	4	4
P08390;	USG_ECOLI USG-1 protein OS=Escherichia coli (strain K12) GN=usg PE=1 SV=1	;	;	Escherichia	0	0	0	0	0	0	0	0	0	0	0	0	1	2	0	2	3	1
Q06146;	YL257_YEAST Uncharacterized protein YLR257W OS=Saccharomyces cerevisiae (strain ATCC 204508 / S288c) GN=YLR257W PE=1 SV=1	;	;	Saccharomyces	0	0	0	0	0	0	0	0	0	0	0	0	8	11	0	8	14	8
Q46948;	YAJL_ECOLI Protein/nucleic acid deglycase 3 OS=Escherichia coli (strain K12) GN=yajL PE=1 SV=2	3.1.2.-;3.5.1.-;3.5.1.124;	K03152;	Escherichia	0	0	0	0	0	0	0	0	0	0	0	0	10	10	0	6	10	9
Q46856;	YQHD_ECOLI Alcohol dehydrogenase YqhD OS=Escherichia coli (strain K12) GN=yqhD PE=1 SV=1	1.1.1.-;	K08325;	Escherichia	0	0	0	0	0	0	0	0	0	3	2	5	16	16	0	13	13	12
P0ABF1;	PCNB_ECOLI Poly(A) polymerase I OS=Escherichia coli (strain K12) GN=pcnB PE=1 SV=2	2.7.7.19;	K00970;	Escherichia	0	0	0	0	0	0	0	0	0	0	0	0	0	0	0	0	0	0
P06720;	AGAL_ECOLI Alpha-galactosidase OS=Escherichia coli (strain K12) GN=melA PE=1 SV=1	3.2.1.22;	K07406;	Escherichia	0	0	0	0	0	0	0	0	0	33	30	29	16	17	3	16	19	13
Q08225;	DPP3_YEAST Probable dipeptidyl peptidase 3 OS=Saccharomyces cerevisiae (strain ATCC 204508 / S288c) GN=YOL057W PE=1 SV=1	3.4.14.4;	K01277;	Saccharomyces	0	0	0	0	0	0	0	0	0	0	0	0	4	7	0	7	7	4
B1XBA8;	KATG_ECODH Catalase-peroxidase OS=Escherichia coli (strain K12 / DH10B) GN=katG PE=3 SV=1	1.11.1.21;	K03782;	Escherichia	0	0	0	0	0	0	0	0	0	5	4	6	38	35	4	29	38	29
P52488;	UBA2_YEAST Ubiquitin-activating enzyme E1-like OS=Saccharomyces cerevisiae (strain ATCC 204508 / S288c) GN=UBA2 PE=1 SV=1	;	K10685;	Saccharomyces	0	0	0	0	0	0	0	0	0	1	0	0	1	1	0	1	1	2
P38996;	NAB3_YEAST Nuclear polyadenylated RNA-binding protein 3 OS=Saccharomyces cerevisiae (strain ATCC 204508 / S288c) GN=NAB3 PE=1 SV=1	;	K15561;	Saccharomyces	0	0	0	0	0	0	0	0	0	0	0	0	0	1	0	0	2	0
C8ZFZ7;	BLH1_YEAS8 Cysteine proteinase 1, mitochondrial OS=Saccharomyces cerevisiae (strain Lalvin EC1118 / Prise de mousse) GN=LAP3 PE=3 SV=2	3.4.22.40;	;	Saccharomyces	0	0	0	0	0	0	0	0	0	0	0	0	10	15	5	7	9	6
P40414;	TPM2_YEAST Tropomyosin-2 OS=Saccharomyces cerevisiae (strain ATCC 204508 / S288c) GN=TPM2 PE=1 SV=1	;	K17945;	Saccharomyces	0	0	0	0	0	0	0	0	0	0	0	0	11	14	0	8	8	14
P13036;	FECA_ECOLI Fe(3+) dicitrate transport protein FecA OS=Escherichia coli (strain K12) GN=fecA PE=1 SV=2	;	K16091;	Escherichia	0	0	0	0	0	0	0	0	0	0	0	0	0	0	0	0	0	0
C8Z951;	CHO2_YEAS8 Phosphatidylethanolamine N-methyltransferase OS=Saccharomyces cerevisiae (strain Lalvin EC1118 / Prise de mousse) GN=CHO2 PE=3 SV=1	2.1.1.17;	;	Saccharomyces	0	0	0	0	0	0	0	0	0	0	0	0	1	1	0	0	0	1
B5VL26;	HS150_YEAS6 Cell wall mannoprotein HSP150 OS=Saccharomyces cerevisiae (strain AWRI1631) GN=HSP150 PE=3 SV=1	;	;	Saccharomyces	0	0	0	0	0	0	0	0	0	0	0	0	0	0	0	0	1	0
P0AEM4;	FLGM_ECOLI Negative regulator of flagellin synthesis OS=Escherichia coli (strain K12) GN=flgM PE=1 SV=1	;	K02398;	Escherichia	0	0	0	0	0	0	0	0	0	2	1	2	1	2	0	1	2	1
P08839;	PT1_ECOLI Phosphoenolpyruvate-protein phosphotransferase OS=Escherichia coli (strain K12) GN=ptsI PE=1 SV=1	2.7.3.9;	K08483;	Escherichia	0	0	0	0	0	0	0	0	0	30	32	33	150	131	33	120	139	145
P33647;	CHPB_ECOLI Endoribonuclease toxin ChpB OS=Escherichia coli (strain K12) GN=chpB PE=1 SV=1	3.1.-.-;	K18841;	Escherichia	0	0	0	0	0	0	0	0	0	0	0	0	0	0	0	0	0	0
P75809;	YBJI_ECOLI 5-amino-6-(5-phospho-D-ribitylamino)uracil phosphatase YbjI OS=Escherichia coli (strain K12) GN=ybjI PE=1 SV=3	3.1.3.104;	K20861;	Escherichia	0	0	0	0	0	0	0	0	0	1	1	0	5	2	0	3	5	4
P63228;	GMHBB_ECOLI D-glycero-beta-D-manno-heptose-1,7-bisphosphate 7-phosphatase OS=Escherichia coli (strain K12) GN=gmhB PE=1 SV=1	3.1.3.82;	K03273;	Escherichia	0	0	0	0	0	0	0	0	0	0	0	0	3	4	0	1	3	5
P77376;	YDGJ_ECOLI Uncharacterized oxidoreductase YdgJ OS=Escherichia coli (strain K12) GN=ydgJ PE=1 SV=2	1.-.-.-;	;	Escherichia	0	0	0	0	0	0	0	0	0	3	3	1	2	10	0	3	8	2
C4ZRQ8;	DAPD_ECOBW 2,3,4,5-tetrahydropyridine-2,6-dicarboxylate N-succinyltransferase OS=Escherichia coli (strain K12 / MC4100 / BW2952) GN=dapD PE=3 SV=1	2.3.1.117;	K00674;	Escherichia	0	0	0	0	0	0	0	0	0	3	2	4	16	12	2	14	16	13
P0ABK2;	CYDB_ECOLI Cytochrome bd-I ubiquinol oxidase subunit 2 OS=Escherichia coli (strain K12) GN=cydB PE=1 SV=1	1.10.3.14;	K00426;	Escherichia	0	0	0	0	0	0	0	0	0	0	0	0	0	0	0	0	0	0
Q12114;	CHS5_YEAST Chitin biosynthesis protein CHS5 OS=Saccharomyces cerevisiae (strain ATCC 204508 / S288c) GN=CHS5 PE=1 SV=1	;	K19877;	Saccharomyces	0	0	0	0	0	0	0	0	0	0	0	0	0	0	0	0	1	0
P22106;	ASNB_ECOLI Asparagine synthetase B [glutamine-hydrolyzing] OS=Escherichia coli (strain K12) GN=asnB PE=1 SV=3	6.3.5.4;	K01953;	Escherichia	0	0	0	0	0	0	0	0	0	1	0	0	2	5	0	4	3	3
P53312;	SUCB_YEAST Succinate--CoA ligase [ADP-forming] subunit beta, mitochondrial OS=Saccharomyces cerevisiae (strain ATCC 204508 / S288c) GN=LSC2 PE=1 SV=1	6.2.1.5;	K01900;	Saccharomyces	0	0	0	0	0	0	0	0	0	0	0	0	13	16	0	14	17	11
Q04338;	VTI1_YEAST t-SNARE VTI1 OS=Saccharomyces cerevisiae (strain ATCC 204508 / S288c) GN=VTI1 PE=1 SV=3	;	K08493;	Saccharomyces	0	0	0	0	0	0	0	0	0	0	0	0	0	3	0	4	2	1
P07024;	USHA_ECOLI Protein UshA OS=Escherichia coli (strain K12) GN=ushA PE=1 SV=2	3.6.1.45;3.1.3.5;	K11751;	Escherichia	0	0	0	0	0	0	0	0	0	4	5	4	15	20	7	17	18	19
C4ZTI0;	THII_ECOBW tRNA sulfurtransferase OS=Escherichia coli (strain K12 / MC4100 / BW2952) GN=thiI PE=3 SV=1	2.8.1.4;	K03151;	Escherichia	0	0	0	0	0	0	0	0	0	0	1	1	3	3	1	1	4	8
P25293;	NAP1_YEAST Nucleosome assembly protein OS=Saccharomyces cerevisiae (strain ATCC 204508 / S288c) GN=NAP1 PE=1 SV=2	;	K11279;	Saccharomyces	0	0	0	0	0	0	0	0	0	0	0	0	4	10	0	4	8	6
P41909;	PXA1_YEAST Peroxisomal long-chain fatty acid import protein 2 OS=Saccharomyces cerevisiae (strain ATCC 204508 / S288c) GN=PXA1 PE=1 SV=2	;	K15628;	Saccharomyces	0	0	0	0	0	0	0	0	0	0	0	0	2	1	1	0	0	1
P49090;	ASNS2_YEAST Asparagine synthetase [glutamine-hydrolyzing] 2 OS=Saccharomyces cerevisiae (strain ATCC 204508 / S288c) GN=ASN2 PE=1 SV=2	6.3.5.4;	K01953;	Saccharomyces	0	0	0	0	0	0	0	0	0	0	0	0	7	6	0	5	6	4
C5A0H6;	GCSH_ECOBW Glycine cleavage system H protein OS=Escherichia coli (strain K12 / MC4100 / BW2952) GN=gcvH PE=3 SV=1	;	K02437;	Escherichia	0	0	0	0	0	0	0	0	0	0	0	0	1	1	0	1	0	0
P04650;	RL39_YEAST 60S ribosomal protein L39 OS=Saccharomyces cerevisiae (strain ATCC 204508 / S288c) GN=RPL39 PE=1 SV=3	;	K02924;	Saccharomyces	0	0	0	0	0	0	0	0	0	0	0	0	2	2	0	3	1	4
P00447;	SODM_YEAST Superoxide dismutase [Mn], mitochondrial OS=Saccharomyces cerevisiae (strain ATCC 204508 / S288c) GN=SOD2 PE=1 SV=1	1.15.1.1;	K04564;	Saccharomyces	0	0	0	0	0	0	0	0	0	0	0	0	7	11	0	6	5	6
P56262;	DLHH_ECOLI Putative carboxymethylenebutenolidase OS=Escherichia coli (strain K12) GN=ysgA PE=3 SV=3	3.1.1.45;	K01061;	Escherichia	0	0	0	0	0	0	0	0	0	0	1	2	6	3	0	5	3	2
P11076;	ARF1_YEAST ADP-ribosylation factor 1 OS=Saccharomyces cerevisiae (strain ATCC 204508 / S288c) GN=ARF1 PE=1 SV=3	;	K07937;	Saccharomyces	0	0	0	0	0	0	0	0	0	0	0	0	1	0	5	0	0	0
P40571;	RPR2_YEAST Ribonuclease P protein subunit RPR2 OS=Saccharomyces cerevisiae (strain ATCC 204508 / S288c) GN=RPR2 PE=1 SV=1	3.1.26.5;	K03540;	Saccharomyces	0	0	0	0	0	0	0	0	0	0	0	0	1	0	0	0	0	0
C8ZAQ2;	AIM21_YEAS8 Altered inheritance of mitochondria protein 21 OS=Saccharomyces cerevisiae (strain Lalvin EC1118 / Prise de mousse) GN=AIM21 PE=3 SV=2	;	;	Saccharomyces	0	0	0	0	0	0	0	0	0	0	0	0	0	2	0	1	4	3
C4ZX73;	UPP_ECOBW Uracil phosphoribosyltransferase OS=Escherichia coli (strain K12 / MC4100 / BW2952) GN=upp PE=3 SV=1	2.4.2.9;	K00761;	Escherichia	0	0	0	0	0	0	0	0	0	23	21	26	8	13	2	8	7	7
P07245;	C1TC_YEAST C-1-tetrahydrofolate synthase, cytoplasmic OS=Saccharomyces cerevisiae (strain ATCC 204508 / S288c) GN=ADE3 PE=1 SV=1	1.5.1.5;3.5.4.9;6.3.4.3;	K00288;	Saccharomyces	0	0	0	0	0	0	0	0	0	0	0	0	16	17	4	7	18	10
P33416;	HSP78_YEAST Heat shock protein 78, mitochondrial OS=Saccharomyces cerevisiae (strain ATCC 204508 / S288c) GN=HSP78 PE=1 SV=2	;	;	Saccharomyces	0	0	0	0	0	0	0	0	0	0	0	0	0	2	1	0	2	0
P0AGC3;	SLT_ECOLI Soluble lytic murein transglycosylase OS=Escherichia coli (strain K12) GN=slt PE=1 SV=1	4.2.2.n1;	K08309;	Escherichia	0	0	0	0	0	0	0	0	0	0	0	0	0	0	0	0	1	0
P0AG82;	PSTS_ECOLI Phosphate-binding protein PstS OS=Escherichia coli (strain K12) GN=pstS PE=1 SV=1	;	K02040;	Escherichia	0	0	0	0	0	0	0	0	0	0	0	0	20	16	1	19	21	13
C4ZYM4;	RL19_ECOBW 50S ribosomal protein L19 OS=Escherichia coli (strain K12 / MC4100 / BW2952) GN=rplS PE=3 SV=1	;	K02884;	Escherichia	0	0	0	0	0	0	0	0	0	9	10	9	37	24	13	24	27	27
P26648;	FTSP_ECOLI Cell division protein FtsP OS=Escherichia coli (strain K12) GN=ftsP PE=1 SV=2	;	K04753;	Escherichia	0	0	0	0	0	0	0	0	0	0	0	0	0	0	0	1	0	0
A6ZRW3;	TOM70_YEAS7 Mitochondrial import receptor subunit TOM70 OS=Saccharomyces cerevisiae (strain YJM789) GN=TOM70 PE=3 SV=1	;	;	Saccharomyces	0	0	0	0	0	0	0	0	0	0	0	0	1	2	0	0	1	3
C4ZXL1;	HLDD_ECOBW ADP-L-glycero-D-manno-heptose-6-epimerase OS=Escherichia coli (strain K12 / MC4100 / BW2952) GN=hldD PE=3 SV=1	5.1.3.20;	K03274;	Escherichia	0	0	0	0	0	0	0	0	0	15	18	17	24	20	3	27	22	21
C4ZSS5;	RL21_ECOBW 50S ribosomal protein L21 OS=Escherichia coli (strain K12 / MC4100 / BW2952) GN=rplU PE=3 SV=1	;	K02888;	Escherichia	0	0	0	0	0	0	0	0	0	2	2	3	11	17	4	12	23	13
P06715;	GSHR_ECOLI Glutathione reductase OS=Escherichia coli (strain K12) GN=gor PE=1 SV=1	1.8.1.7;	K00383;	Escherichia	0	0	0	0	0	0	0	0	0	3	2	3	10	13	2	15	18	21
P00561;	AK1H_ECOLI Bifunctional aspartokinase/homoserine dehydrogenase 1 OS=Escherichia coli (strain K12) GN=thrA PE=1 SV=2	2.7.2.4;1.1.1.3;	K12524;	Escherichia	0	0	0	0	0	0	0	0	0	7	5	9	15	24	7	19	22	18
P0AC51;	ZUR_ECOLI Zinc uptake regulation protein OS=Escherichia coli (strain K12) GN=zur PE=1 SV=1	;	K09823;	Escherichia	0	0	0	0	0	0	0	0	0	1	0	1	1	1	0	1	1	1
P31539;	HS104_YEAST Heat shock protein 104 OS=Saccharomyces cerevisiae (strain ATCC 204508 / S288c) GN=HSP104 PE=1 SV=2	;	K03695;	Saccharomyces	0	0	0	0	0	0	0	0	0	0	0	0	8	5	2	4	5	9
P53221;	RL26B_YEAST 60S ribosomal protein L26-B OS=Saccharomyces cerevisiae (strain ATCC 204508 / S288c) GN=RPL26B PE=1 SV=2	;	K02898;	Saccharomyces	0	0	0	0	0	0	0	0	0	0	0	0	14	11	7	11	13	16
C5A0K6;	SPEB_ECOBW Agmatinase OS=Escherichia coli (strain K12 / MC4100 / BW2952) GN=speB PE=3 SV=1	3.5.3.11;	K01480;	Escherichia	0	0	0	0	0	0	0	0	0	6	9	8	17	18	0	17	21	19
P0AGC7;	SMP_ECOLI Probable inner membrane protein Smp OS=Escherichia coli (strain K12) GN=ytjB PE=2 SV=1	;	K07186;	Escherichia	0	0	0	0	0	0	0	0	0	0	0	0	0	0	0	0	0	1
P32944;	SWE1_YEAST Mitosis inhibitor protein kinase SWE1 OS=Saccharomyces cerevisiae (strain ATCC 204508 / S288c) GN=SWE1 PE=1 SV=1	2.7.11.1;	K03114;	Saccharomyces	0	0	0	0	0	0	0	0	0	0	0	0	1	0	0	0	0	1
P38902;	RPB11_YEAST DNA-directed RNA polymerase II subunit RPB11 OS=Saccharomyces cerevisiae (strain ATCC 204508 / S288c) GN=RPB11 PE=1 SV=1	;	K03008;	Saccharomyces	0	0	0	0	0	0	0	0	0	0	0	0	0	1	0	0	0	0
P40348;	RFC2_YEAST Replication factor C subunit 2 OS=Saccharomyces cerevisiae (strain ATCC 204508 / S288c) GN=RFC2 PE=1 SV=1	;	K10755;	Saccharomyces	0	0	0	0	0	0	0	0	0	0	0	0	0	0	0	0	1	0
P28000;	RPAC2_YEAST DNA-directed RNA polymerases I and III subunit RPAC2 OS=Saccharomyces cerevisiae (strain ATCC 204508 / S288c) GN=RPC19 PE=1 SV=1	;	K03020;	Saccharomyces	0	0	0	0	0	0	0	0	0	0	0	0	3	2	0	3	3	4
C5A096;	RRAA_ECOBW Regulator of ribonuclease activity A OS=Escherichia coli (strain K12 / MC4100 / BW2952) GN=rraA PE=3 SV=1	;	K02553;	Escherichia	0	0	0	0	0	0	0	0	0	4	4	4	18	20	2	15	22	24
P38886;	RPN10_YEAST 26S proteasome regulatory subunit RPN10 OS=Saccharomyces cerevisiae (strain ATCC 204508 / S288c) GN=RPN10 PE=1 SV=3	;	K03029;	Saccharomyces	0	0	0	0	0	0	0	0	0	0	0	0	1	1	0	1	0	0
P23857;	PSPE_ECOLI Thiosulfate sulfurtransferase PspE OS=Escherichia coli (strain K12) GN=pspE PE=1 SV=1	2.8.1.1;	K03972;	Escherichia	0	0	0	0	0	0	0	0	0	1	1	2	7	6	0	10	10	8
Q02326;	RL6A_YEAST 60S ribosomal protein L6-A OS=Saccharomyces cerevisiae (strain ATCC 204508 / S288c) GN=RPL6A PE=1 SV=2	;	K02934;	Saccharomyces	0	0	0	0	0	0	0	0	0	0	0	0	12	14	16	13	14	14
P77293;	GTRB_ECOLI Prophage bactoprenol glucosyl transferase homolog OS=Escherichia coli (strain K12) GN=yfdH PE=1 SV=1	2.4.1.-;	K20534;	Escherichia	0	0	0	0	0	0	0	0	0	0	0	0	0	0	0	0	0	3
P27614;	CBPS_YEAST Carboxypeptidase S OS=Saccharomyces cerevisiae (strain ATCC 204508 / S288c) GN=CPS1 PE=1 SV=2	3.4.17.4;	K01293;	Saccharomyces	0	0	0	0	0	0	0	0	0	0	0	0	6	7	0	3	3	5
P38523;	GRPE_YEAST GrpE protein homolog, mitochondrial OS=Saccharomyces cerevisiae (strain ATCC 204508 / S288c) GN=MGE1 PE=1 SV=1	;	K03687;	Saccharomyces	0	0	0	0	0	0	0	0	0	0	0	0	4	5	0	4	2	1
P0AGD3;	SODF_ECOLI Superoxide dismutase [Fe] OS=Escherichia coli (strain K12) GN=sodB PE=1 SV=2	1.15.1.1;	K04564;	Escherichia	0	0	0	0	0	0	0	0	0	0	0	0	8	13	2	10	12	12
C4ZTQ2;	RF1_ECOBW Peptide chain release factor 1 OS=Escherichia coli (strain K12 / MC4100 / BW2952) GN=prfA PE=3 SV=1	;	K02835;	Escherichia	0	0	0	0	0	0	0	0	0	0	0	0	1	0	0	0	0	0
Q12055;	KAD6_YEAST Adenylate kinase isoenzyme 6 homolog FAP7 OS=Saccharomyces cerevisiae (strain ATCC 204508 / S288c) GN=FAP7 PE=1 SV=1	2.7.4.3;	K18532;	Saccharomyces	0	0	0	0	0	0	0	0	0	0	0	0	0	0	0	0	0	1
P21338;	RNI_ECOLI Ribonuclease I OS=Escherichia coli (strain K12) GN=rna PE=1 SV=1	3.1.27.6;	K01169;	Escherichia	0	0	0	0	0	0	0	0	0	0	1	3	3	3	5	2	2	3
P69910;	DCEB_ECOLI Glutamate decarboxylase beta OS=Escherichia coli (strain K12) GN=gadB PE=1 SV=1	4.1.1.15;	K01580;	Escherichia	2	1	0	2	1	2	0	1	0	0	0	1	23	24	3	16	27	23
P43564;	YFD4_YEAST Uncharacterized membrane protein YFL034W OS=Saccharomyces cerevisiae (strain ATCC 204508 / S288c) GN=YFL034W PE=1 SV=2	;	;	Saccharomyces	0	0	0	0	0	0	0	0	0	0	0	0	0	0	0	0	0	0
C8ZER4;	ARGJ_YEAS8 Arginine biosynthesis bifunctional protein ArgJ, mitochondrial OS=Saccharomyces cerevisiae (strain Lalvin EC1118 / Prise de mousse) GN=ARG7 PE=3 SV=1	2.3.1.35;2.3.1.1;	;	Saccharomyces	0	0	0	0	0	0	0	0	0	0	0	0	2	1	0	2	2	1
Q46927;	TCDA_ECOLI tRNA threonylcarbamoyladenosine dehydratase OS=Escherichia coli (strain K12) GN=tcdA PE=1 SV=1	6.1.-.-;	K22132;	Escherichia	0	0	0	0	0	0	0	0	0	0	0	0	0	0	0	1	1	1
P0AEU0;	HISJ_ECOLI Histidine-binding periplasmic protein OS=Escherichia coli (strain K12) GN=hisJ PE=1 SV=1	;	K10014;	Escherichia	0	0	0	0	0	0	0	0	0	27	32	29	44	33	4	46	51	40
C4ZVM2;	AROC_ECOBW Chorismate synthase OS=Escherichia coli (strain K12 / MC4100 / BW2952) GN=aroC PE=3 SV=1	4.2.3.5;	K01736;	Escherichia	0	0	0	0	0	0	0	0	0	8	5	6	5	12	0	7	10	6
P0A9U8;	YDIO_ECOLI Probable acyl-CoA dehydrogenase YdiO OS=Escherichia coli (strain K12) GN=ydiO PE=3 SV=1	1.3.-.-;	;	Escherichia	0	0	0	0	0	0	0	0	0	0	0	0	0	0	0	0	0	0
P38521;	YGGL_ECOLI Uncharacterized protein YggL OS=Escherichia coli (strain K12) GN=yggL PE=4 SV=2	;	K09923;	Escherichia	0	0	0	0	0	0	0	0	0	3	2	3	4	9	0	7	8	5
C4ZX74;	PUR5_ECOBW Phosphoribosylformylglycinamidine cyclo-ligase OS=Escherichia coli (strain K12 / MC4100 / BW2952) GN=purM PE=3 SV=1	6.3.3.1;	K01933;	Escherichia	0	0	0	0	0	0	0	0	0	0	0	0	2	2	0	2	2	2
Q06631;	BFR2_YEAST Protein BFR2 OS=Saccharomyces cerevisiae (strain ATCC 204508 / S288c) GN=BFR2 PE=1 SV=1	;	K14782;	Saccharomyces	0	0	0	0	0	0	0	0	0	0	0	0	0	0	0	1	1	0
P23639;	PSA2_YEAST Proteasome subunit alpha type-2 OS=Saccharomyces cerevisiae (strain ATCC 204508 / S288c) GN=PRE8 PE=1 SV=1	3.4.25.1;	K02726;	Saccharomyces	0	0	0	0	0	0	0	0	0	0	0	0	3	5	0	5	6	2
P35844;	KES1_YEAST Oxysterol-binding protein homolog 4 OS=Saccharomyces cerevisiae (strain ATCC 204508 / S288c) GN=KES1 PE=1 SV=1	;	K20465;	Saccharomyces	0	0	0	0	0	0	0	0	0	0	0	0	2	1	0	0	1	1
N1P2H7;	N1P2H7_YEASC Glyceraldehyde-3-phosphate dehydrogenase OS=Saccharomyces cerevisiae (strain CEN.PK113-7D) OX=889517 GN=CENPK1137D_3157 PE=3 SV=1			Unknown GENUS	0	0	0	0	0	0	0	0	0	3	3	2	512	476	41	490	595	633
P22213;	SLY1_YEAST Protein SLY1 OS=Saccharomyces cerevisiae (strain ATCC 204508 / S288c) GN=SLY1 PE=1 SV=1	;	K19998;	Saccharomyces	0	0	0	0	0	0	0	0	0	0	0	0	2	2	0	1	2	1
P11632;	NHP6A_YEAST Non-histone chromosomal protein 6A OS=Saccharomyces cerevisiae (strain ATCC 204508 / S288c) GN=NHP6A PE=1 SV=1	;	;	Saccharomyces	0	0	0	0	0	0	0	0	0	0	0	0	5	1	0	1	3	1
C4ZVW3;	NFUA_ECOBW Fe/S biogenesis protein NfuA OS=Escherichia coli (strain K12 / MC4100 / BW2952) GN=nfuA PE=3 SV=1	;	K07400;	Escherichia	0	0	0	0	0	0	0	0	0	8	8	8	8	9	0	8	7	10
P07762;	GLGB_ECOLI 1,4-alpha-glucan branching enzyme GlgB OS=Escherichia coli (strain K12) GN=glgB PE=1 SV=1	2.4.1.18;	K00700;	Escherichia	0	0	0	0	0	0	0	0	0	2	1	2	9	10	6	7	10	17
P38115;	ARA1_YEAST D-arabinose dehydrogenase [NAD(P)+] heavy chain OS=Saccharomyces cerevisiae (strain ATCC 204508 / S288c) GN=ARA1 PE=1 SV=1	1.1.1.117;	K00063;	Saccharomyces	0	0	0	0	0	0	0	0	0	0	0	0	7	11	1	6	6	10
P32939;	YPT7_YEAST GTP-binding protein YPT7 OS=Saccharomyces cerevisiae (strain ATCC 204508 / S288c) GN=YPT7 PE=1 SV=1	;	K07897;	Saccharomyces	0	0	0	0	0	0	0	0	0	0	0	0	2	1	4	0	3	4
P25539;	RIBD_ECOLI Riboflavin biosynthesis protein RibD OS=Escherichia coli (strain K12) GN=ribD PE=1 SV=1	3.5.4.26;1.1.1.193;	K11752;	Escherichia	0	0	0	0	0	0	0	0	0	1	4	4	4	2	0	0	1	1
C4ZZ26;	RBSD_ECOBW D-ribose pyranase OS=Escherichia coli (strain K12 / MC4100 / BW2952) GN=rbsD PE=3 SV=1	5.4.99.62;	K06726;	Escherichia	0	0	0	0	0	0	0	0	0	2	3	3	2	2	0	2	2	2
C4ZQ04;	RSMH_ECOBW Ribosomal RNA small subunit methyltransferase H OS=Escherichia coli (strain K12 / MC4100 / BW2952) GN=rsmH PE=3 SV=1	2.1.1.199;	K03438;	Escherichia	0	0	0	0	0	0	0	0	0	0	0	0	1	1	0	0	0	0
P47123;	MOG1_YEAST Nuclear import protein MOG1 OS=Saccharomyces cerevisiae (strain ATCC 204508 / S288c) GN=MOG1 PE=1 SV=1	;	;	Saccharomyces	0	0	0	0	0	0	0	0	0	0	0	0	1	1	0	1	0	1
P0A6G3;	PNCC_ECOLI Nicotinamide-nucleotide amidohydrolase PncC OS=Escherichia coli (strain K12) GN=pncC PE=1 SV=1	3.5.1.42;	K03743;	Escherichia	0	0	0	0	0	0	0	0	0	3	2	3	2	2	0	1	2	2
C4ZZU8;	SYDP_ECOBW Protein Syd OS=Escherichia coli (strain K12 / MC4100 / BW2952) GN=syd PE=3 SV=1	;	K15723;	Escherichia	0	0	0	0	0	0	0	0	0	0	0	0	0	0	0	0	0	0
P15496;	IDI1_YEAST Isopentenyl-diphosphate Delta-isomerase OS=Saccharomyces cerevisiae (strain ATCC 204508 / S288c) GN=IDI1 PE=1 SV=2	5.3.3.2;	K01823;	Saccharomyces	0	0	0	0	0	0	0	0	0	0	0	0	18	12	1	12	13	17
P36000;	AP1B1_YEAST AP-1 complex subunit beta-1 OS=Saccharomyces cerevisiae (strain ATCC 204508 / S288c) GN=APL2 PE=1 SV=1	;	;	Saccharomyces	0	0	0	0	0	0	0	0	0	0	0	0	0	0	0	0	0	1
P20434;	RPAB1_YEAST DNA-directed RNA polymerases I, II, and III subunit RPABC1 OS=Saccharomyces cerevisiae (strain ATCC 204508 / S288c) GN=RPB5 PE=1 SV=1	;	K03013;	Saccharomyces	0	0	0	0	0	0	0	0	0	0	0	0	0	0	0	0	0	1
P05030;	PMA1_YEAST Plasma membrane ATPase 1 OS=Saccharomyces cerevisiae (strain ATCC 204508 / S288c) GN=PMA1 PE=1 SV=2	3.6.3.6;	K01535;	Saccharomyces	0	0	0	0	0	0	0	0	0	0	0	0	4	4	4	5	4	5
P27550;	ACSA_ECOLI Acetyl-coenzyme A synthetase OS=Escherichia coli (strain K12) GN=acs PE=1 SV=2	6.2.1.1;	K01895;	Escherichia	0	0	0	0	0	0	0	0	0	21	22	23	32	33	7	26	32	28
P38137;	FAT2_YEAST Peroxisomal-coenzyme A synthetase OS=Saccharomyces cerevisiae (strain ATCC 204508 / S288c) GN=PCS60 PE=1 SV=1	6.-.-.-;	K22133;	Saccharomyces	0	0	0	0	0	0	0	0	0	0	0	0	0	0	0	1	0	0
P76344;	ZINT_ECOLI Metal-binding protein ZinT OS=Escherichia coli (strain K12) GN=zinT PE=1 SV=1	;	;	Escherichia	0	0	0	0	0	0	0	0	0	23	21	23	205	157	21	159	205	224
Q12234;	RUD3_YEAST GRIP domain-containing protein RUD3 OS=Saccharomyces cerevisiae (strain ATCC 204508 / S288c) GN=RUD3 PE=1 SV=1	;	;	Saccharomyces	0	0	0	0	0	0	0	0	0	0	0	0	0	0	0	0	0	1
Q08234;	YO075_YEAST Uncharacterized ABC transporter ATP-binding protein/permease YOL075C OS=Saccharomyces cerevisiae (strain ATCC 204508 / S288c) GN=YOL075C PE=1 SV=3	;	;	Saccharomyces	0	0	0	0	0	0	0	0	0	0	0	0	0	1	0	0	0	0
P0AB52;	YCHN_ECOLI Protein YchN OS=Escherichia coli (strain K12) GN=ychN PE=1 SV=1	;	K06039;	Escherichia	0	0	0	0	0	0	0	0	0	0	0	0	3	8	0	5	6	4
P16603;	NCPR_YEAST NADPH--cytochrome P450 reductase OS=Saccharomyces cerevisiae (strain ATCC 204508 / S288c) GN=NCP1 PE=1 SV=3	1.6.2.4;	K00327;	Saccharomyces	0	0	0	0	0	0	0	0	0	0	0	0	1	0	0	0	1	0
P77297;	YAHE_ECOLI Uncharacterized protein YahE OS=Escherichia coli (strain K12) GN=yahE PE=4 SV=1	;	;	Escherichia	0	0	0	0	0	0	0	0	0	0	0	0	0	0	0	0	1	0
P0ADS9;	YGGN_ECOLI Uncharacterized protein YggN OS=Escherichia coli (strain K12) GN=yggN PE=4 SV=1	;	;	Escherichia	0	0	0	0	0	0	0	0	0	2	1	1	0	0	0	0	0	0
P34210;	OMPP_ECOLI Outer membrane protease OmpP OS=Escherichia coli (strain K12) GN=ompP PE=1 SV=2	3.4.23.-;	;	Escherichia	0	0	0	0	0	0	0	0	0	1	1	2	2	2	0	1	2	1
P32841;	RE114_YEAST Meiotic recombination protein REC114 OS=Saccharomyces cerevisiae (strain ATCC 204508 / S288c) GN=REC114 PE=1 SV=3	;	;	Saccharomyces	0	0	0	0	0	0	0	0	0	0	0	0	0	0	0	0	0	1
P25567;	SRO9_YEAST RNA-binding protein SRO9 OS=Saccharomyces cerevisiae (strain ATCC 204508 / S288c) GN=SRO9 PE=1 SV=2	;	K18757;	Saccharomyces	0	0	0	0	0	0	0	0	0	0	0	0	3	1	0	1	3	5
P43583;	BLM10_YEAST Proteasome activator BLM10 OS=Saccharomyces cerevisiae (strain ATCC 204508 / S288c) GN=BLM10 PE=1 SV=2	;	K06699;	Saccharomyces	0	0	0	0	0	0	0	0	0	0	0	0	0	0	0	0	0	1
P19319;	NARZ_ECOLI Respiratory nitrate reductase 2 alpha chain OS=Escherichia coli (strain K12) GN=narZ PE=1 SV=5	1.7.99.4;	K00370;	Escherichia	0	0	0	0	0	0	0	0	0	0	0	0	0	0	0	0	0	0
P06149;	DLD_ECOLI Quinone-dependent D-lactate dehydrogenase OS=Escherichia coli (strain K12) GN=dld PE=1 SV=3	1.1.5.12;	K03777;	Escherichia	0	0	0	0	0	0	0	0	0	0	0	0	3	1	1	5	6	4
Q47538;	TAUB_ECOLI Taurine import ATP-binding protein TauB OS=Escherichia coli (strain K12) GN=tauB PE=2 SV=1	3.6.3.36;	K10831;	Escherichia	0	0	0	0	0	0	0	0	0	1	2	1	0	0	0	0	0	0
P0AG93;	SECF_ECOLI Protein translocase subunit SecF OS=Escherichia coli (strain K12) GN=secF PE=1 SV=1	;	K03074;	Escherichia	0	0	0	0	0	0	0	0	0	0	0	0	0	0	0	0	0	0
P30131;	HYPF_ECOLI Carbamoyltransferase HypF OS=Escherichia coli (strain K12) GN=hypF PE=1 SV=2	2.1.3.-;	K04656;	Escherichia	0	0	0	0	0	0	0	0	0	0	0	0	0	0	0	0	0	0
P48606;	TBCA_YEAST Tubulin-specific chaperone A OS=Saccharomyces cerevisiae (strain ATCC 204508 / S288c) GN=RBL2 PE=1 SV=1	;	K17292;	Saccharomyces	0	0	0	0	0	0	0	0	0	0	0	0	1	1	0	1	2	3
P75933;	FLGA_ECOLI Flagella basal body P-ring formation protein FlgA OS=Escherichia coli (strain K12) GN=flgA PE=3 SV=1	;	K02386;	Escherichia	0	0	0	0	0	0	0	0	0	1	0	0	0	0	0	0	0	0
Q12455;	SPSY_YEAST Spermine synthase OS=Saccharomyces cerevisiae (strain ATCC 204508 / S288c) GN=SPE4 PE=1 SV=1	2.5.1.22;	K00802;	Saccharomyces	0	0	0	0	0	0	0	0	0	0	0	0	2	0	0	1	0	0
P15700;	KCY_YEAST Uridylate kinase OS=Saccharomyces cerevisiae (strain ATCC 204508 / S288c) GN=URA6 PE=1 SV=1	2.7.4.14;	K13800;	Saccharomyces	0	0	0	0	0	0	0	0	0	1	1	2	5	2	0	8	6	5
P52612;	FLII_ECOLI Flagellum-specific ATP synthase OS=Escherichia coli (strain K12) GN=fliI PE=1 SV=2	3.6.3.14;	K02412;	Escherichia	0	0	0	0	0	0	0	0	0	0	0	0	0	0	0	0	0	0
C4ZPV5;	ISPH_ECOBW 4-hydroxy-3-methylbut-2-enyl diphosphate reductase OS=Escherichia coli (strain K12 / MC4100 / BW2952) GN=ispH PE=3 SV=1	1.17.7.4;	K03527;	Escherichia	0	0	0	0	0	0	0	0	0	0	0	0	0	1	0	0	0	0
C4ZXV5;	MOAC_ECOBW Cyclic pyranopterin monophosphate synthase OS=Escherichia coli (strain K12 / MC4100 / BW2952) GN=moaC PE=3 SV=1	4.6.1.17;	K03637;	Escherichia	0	0	0	0	0	0	0	0	0	0	0	0	0	0	0	0	0	0
P0A9X9;	CSPA_ECOLI Cold shock protein CspA OS=Escherichia coli (strain K12) GN=cspA PE=1 SV=2	;	K03704;	Escherichia	0	0	0	0	0	0	0	0	0	0	0	0	1	1	0	0	1	1
Q47690;	MMUM_ECOLI Homocysteine S-methyltransferase OS=Escherichia coli (strain K12) GN=mmuM PE=1 SV=2	2.1.1.10;	K00547;	Escherichia	0	0	0	0	0	0	0	0	0	0	0	0	0	0	0	0	0	2
P0A6Z3;	HTPG_ECOLI Chaperone protein HtpG OS=Escherichia coli (strain K12) GN=htpG PE=1 SV=1	;	K04079;	Escherichia	0	0	0	0	0	0	0	0	0	12	8	7	16	16	1	20	20	18
P18776;	DMSB_ECOLI Anaerobic dimethyl sulfoxide reductase chain B OS=Escherichia coli (strain K12) GN=dmsB PE=1 SV=4	;	K07307;	Escherichia	0	0	0	0	0	0	0	0	0	0	0	0	0	0	0	0	0	0
P0AA31;	YEDF_ECOLI Putative sulfur carrier protein YedF OS=Escherichia coli (strain K12) GN=yedF PE=1 SV=1	;	;	Escherichia	0	0	0	0	0	0	0	0	0	0	2	2	2	3	0	2	6	3
C4ZXE2;	GHRB_ECOBW Glyoxylate/hydroxypyruvate reductase B OS=Escherichia coli (strain K12 / MC4100 / BW2952) GN=ghrB PE=3 SV=1	1.1.1.79;1.1.1.81;	K00090;	Escherichia	0	0	0	0	0	0	0	0	0	6	4	8	32	27	5	20	29	42
P38972;	PUR4_YEAST Phosphoribosylformylglycinamidine synthase OS=Saccharomyces cerevisiae (strain ATCC 204508 / S288c) GN=ADE6 PE=1 SV=2	6.3.5.3;	K01952;	Saccharomyces	0	0	0	0	0	0	0	0	0	0	0	0	48	64	5	46	59	64
Q00764;	TPS1_YEAST Alpha,alpha-trehalose-phosphate synthase [UDP-forming] 56 kDa subunit OS=Saccharomyces cerevisiae (strain ATCC 204508 / S288c) GN=TPS1 PE=1 SV=2	2.4.1.15;	K00697;	Saccharomyces	0	0	0	0	0	0	0	0	0	0	0	0	1	6	0	3	2	8
P0AB61;	YCIN_ECOLI Protein YciN OS=Escherichia coli (strain K12) GN=yciN PE=1 SV=1	;	;	Escherichia	0	0	0	0	0	0	0	0	0	0	0	0	2	3	0	3	2	2
C4ZT68;	LPLA_ECOBW Lipoate-protein ligase A OS=Escherichia coli (strain K12 / MC4100 / BW2952) GN=lplA PE=3 SV=1	6.3.1.20;	K03800;	Escherichia	0	0	0	0	0	0	0	0	0	0	0	0	0	2	0	1	0	1
P07003;	POXB_ECOLI Pyruvate dehydrogenase [ubiquinone] OS=Escherichia coli (strain K12) GN=poxB PE=1 SV=1	1.2.5.1;	K00156;	Escherichia	0	0	0	0	0	0	0	0	0	0	0	0	0	0	0	0	0	0
P69451;	LCFA_ECOLI Long-chain-fatty-acid--CoA ligase OS=Escherichia coli (strain K12) GN=fadD PE=1 SV=1	6.2.1.3;	K01897;	Escherichia	0	0	0	0	0	0	0	0	0	1	0	1	4	5	0	3	2	6
P23180;	AIM17_YEAST Probable oxidoreductase AIM17 OS=Saccharomyces cerevisiae (strain ATCC 204508 / S288c) GN=AIM17 PE=1 SV=2	1.14.11.-;	;	Saccharomyces	0	0	0	0	0	0	0	0	0	0	0	0	0	1	0	0	0	0
C4ZRJ1;	LPXC_ECOBW UDP-3-O-acyl-N-acetylglucosamine deacetylase OS=Escherichia coli (strain K12 / MC4100 / BW2952) GN=lpxC PE=3 SV=1	3.5.1.108;	K02535;	Escherichia	0	0	0	0	0	0	0	0	0	1	0	0	0	0	0	0	0	0
P0C2H8;	RL31A_YEAST 60S ribosomal protein L31-A OS=Saccharomyces cerevisiae (strain ATCC 204508 / S288c) GN=RPL31A PE=1 SV=1	;	K02910;	Saccharomyces	0	0	0	0	0	0	0	0	0	0	0	0	4	2	1	3	2	3
P40150;	SSB2_YEAST Ribosome-associated molecular chaperone SSB2 OS=Saccharomyces cerevisiae (strain ATCC 204508 / S288c) GN=SSB2 PE=1 SV=2	3.6.4.10;	K03283;	Saccharomyces	0	0	0	0	0	0	0	0	0	0	0	0	74	72	8	64	76	67
P0AB89;	PUR8_ECOLI Adenylosuccinate lyase OS=Escherichia coli (strain K12) GN=purB PE=1 SV=1	4.3.2.2;	K01756;	Escherichia	0	0	0	0	0	0	0	0	0	5	5	7	14	15	1	10	11	16
P47122;	GPN1_YEAST GPN-loop GTPase 1 OS=Saccharomyces cerevisiae (strain ATCC 204508 / S288c) GN=NPA3 PE=1 SV=1	3.6.5.-;	K06883;	Saccharomyces	0	0	0	0	0	0	0	0	0	0	0	0	1	2	0	1	0	1
P52489;	KPYK2_YEAST Pyruvate kinase 2 OS=Saccharomyces cerevisiae (strain ATCC 204508 / S288c) GN=PYK2 PE=1 SV=1	2.7.1.40;	K00873;	Saccharomyces	0	0	0	0	0	0	0	0	0	0	0	0	0	0	0	0	1	0
N1P4I2;	N1P4I2_YEASC 60S ribosomal protein L8 OS=Saccharomyces cerevisiae (strain CEN.PK113-7D) OX=889517 GN=CENPK1137D_5197 PE=3 SV=1			Unknown GENUS	0	0	0	0	0	0	0	0	0	0	0	0	7	9	2	7	9	6
P69228;	BAER_ECOLI Transcriptional regulatory protein BaeR OS=Escherichia coli (strain K12) GN=baeR PE=1 SV=1	;	K07664;	Escherichia	0	0	0	0	0	0	0	0	0	0	0	0	1	2	0	2	1	2
C4ZRJ8;	GUAC_ECOBW GMP reductase OS=Escherichia coli (strain K12 / MC4100 / BW2952) GN=guaC PE=3 SV=1	1.7.1.7;	K00364;	Escherichia	0	0	0	0	0	0	0	0	0	6	5	5	10	8	4	11	10	9
Q07953;	SDO1_YEAST Ribosome maturation protein SDO1 OS=Saccharomyces cerevisiae (strain ATCC 204508 / S288c) GN=SDO1 PE=1 SV=1	;	K14574;	Saccharomyces	0	0	0	0	0	0	0	0	0	0	0	0	0	0	0	0	1	1
P77783;	YNFF_ECOLI Probable dimethyl sulfoxide reductase chain YnfF OS=Escherichia coli (strain K12) GN=ynfF PE=1 SV=4	1.8.99.-;	K07310;	Escherichia	0	0	0	0	0	0	0	0	0	0	0	0	0	0	0	0	0	0
C4ZZK6;	PURT_ECOBW Formate-dependent phosphoribosylglycinamide formyltransferase OS=Escherichia coli (strain K12 / MC4100 / BW2952) GN=purT PE=3 SV=1	2.1.2.-;	K08289;	Escherichia	0	0	0	0	0	0	0	0	0	14	12	16	11	22	4	13	14	11
P28904;	TREC_ECOLI Trehalose-6-phosphate hydrolase OS=Escherichia coli (strain K12) GN=treC PE=1 SV=3	3.2.1.93;	K01226;	Escherichia	0	0	0	0	0	0	0	0	0	0	0	0	0	0	0	0	0	0
P40531;	GVP36_YEAST Protein GVP36 OS=Saccharomyces cerevisiae (strain ATCC 204508 / S288c) GN=GVP36 PE=1 SV=1	;	;	Saccharomyces	0	0	0	0	0	0	0	0	0	0	0	0	13	21	0	14	14	17
P53843;	IST1_YEAST Vacuolar protein sorting-associated protein IST1 OS=Saccharomyces cerevisiae (strain ATCC 204508 / S288c) GN=IST1 PE=1 SV=1	;	K19476;	Saccharomyces	0	0	0	0	0	0	0	0	0	0	0	0	0	0	0	0	1	0
C4ZSW8;	RS9_ECOBW 30S ribosomal protein S9 OS=Escherichia coli (strain K12 / MC4100 / BW2952) GN=rpsI PE=3 SV=1	;	K02996;	Escherichia	0	0	0	0	0	0	0	0	0	27	22	22	70	68	12	64	83	61
P77258;	NEMA_ECOLI N-ethylmaleimide reductase OS=Escherichia coli (strain K12) GN=nemA PE=2 SV=1	1.-.-.-;	K10680;	Escherichia	0	0	0	0	0	0	0	0	0	0	0	0	0	0	0	0	0	0
N1P083;	N1P083_YEASC Adenosine kinase OS=Saccharomyces cerevisiae (strain CEN.PK113-7D) OX=889517 GN=CENPK1137D_1399 PE=3 SV=1			Unknown GENUS	0	0	0	0	0	0	0	0	0	0	0	0	34	45	9	25	40	40
P0ABS5;	DNAG_ECOLI DNA primase OS=Escherichia coli (strain K12) GN=dnaG PE=1 SV=1	2.7.7.-;	K02316;	Escherichia	0	0	0	0	0	0	0	0	0	0	0	0	1	1	0	0	1	1
P75838;	YCAO_ECOLI Ribosomal protein S12 methylthiotransferase accessory factor YcaO OS=Escherichia coli (strain K12) GN=ycaO PE=1 SV=2	;	K09136;	Escherichia	0	0	0	0	0	0	0	0	0	0	0	0	0	0	0	0	0	2
C4ZSF3;	DCD_ECOBW dCTP deaminase OS=Escherichia coli (strain K12 / MC4100 / BW2952) GN=dcd PE=3 SV=1	3.5.4.13;	K01494;	Escherichia	0	0	0	0	0	0	0	0	0	0	0	0	3	3	0	2	3	1
P39105;	PLB1_YEAST Lysophospholipase 1 OS=Saccharomyces cerevisiae (strain ATCC 204508 / S288c) GN=PLB1 PE=1 SV=2	3.1.1.5;	K13333;	Saccharomyces	0	0	0	0	0	0	0	0	0	0	0	0	4	3	0	5	5	7
P31433;	YICH_ECOLI AsmA family protein YicH OS=Escherichia coli (strain K12) GN=yicH PE=3 SV=2	;	;	Escherichia	0	0	0	0	0	0	0	0	0	0	0	0	0	0	0	0	0	0
P0AB03;	YCBJ_ECOLI Uncharacterized protein YcbJ OS=Escherichia coli (strain K12) GN=ycbJ PE=4 SV=1	;	;	Escherichia	0	0	0	0	0	0	0	0	0	0	0	0	0	0	0	0	0	0
P02400;	RLA4_YEAST 60S acidic ribosomal protein P2-beta OS=Saccharomyces cerevisiae (strain ATCC 204508 / S288c) GN=RPP2B PE=1 SV=2	;	K02943;	Saccharomyces	0	0	0	0	0	0	0	0	0	0	0	0	12	14	0	14	13	10
P76004;	YCGM_ECOLI Uncharacterized protein YcgM OS=Escherichia coli (strain K12) GN=ycgM PE=1 SV=1	;	;	Escherichia	0	0	0	0	0	0	0	0	0	2	0	1	9	8	2	9	10	9
C5A0C2;	CAPP_ECOBW Phosphoenolpyruvate carboxylase OS=Escherichia coli (strain K12 / MC4100 / BW2952) GN=ppc PE=3 SV=1	4.1.1.31;	K01595;	Escherichia	0	0	0	0	0	0	0	0	0	27	36	32	146	153	31	148	170	144
P0ADA3;	NLPD_ECOLI Murein hydrolase activator NlpD OS=Escherichia coli (strain K12) GN=nlpD PE=1 SV=1	;	K06194;	Escherichia	0	0	0	0	0	0	0	0	0	0	0	0	0	1	0	0	0	2
P07862;	DDLB_ECOLI D-alanine--D-alanine ligase B OS=Escherichia coli (strain K12) GN=ddlB PE=1 SV=3	6.3.2.4;	K01921;	Escherichia	0	0	0	0	0	0	0	0	0	0	0	0	0	1	0	0	0	0
C4ZPT3;	YAAA_ECOBW UPF0246 protein YaaA OS=Escherichia coli (strain K12 / MC4100 / BW2952) GN=yaaA PE=3 SV=1	;	K09861;	Escherichia	0	0	0	0	0	0	0	0	0	0	0	0	2	3	0	1	5	5
P12695;	ODP2_YEAST Dihydrolipoyllysine-residue acetyltransferase component of pyruvate dehydrogenase complex, mitochondrial OS=Saccharomyces cerevisiae (strain ATCC 204508 / S288c) GN=LAT1 PE=1 SV=1	2.3.1.12;	K00627;	Saccharomyces	0	0	0	0	0	0	0	0	0	0	0	0	4	8	1	3	4	5
P29311;	BMH1_YEAST Protein BMH1 OS=Saccharomyces cerevisiae (strain ATCC 204508 / S288c) GN=BMH1 PE=1 SV=4	;	K06630;	Saccharomyces	0	0	0	0	0	0	0	0	0	0	1	1	6	4	3	5	5	6
P0A9S5;	GLDA_ECOLI Glycerol dehydrogenase OS=Escherichia coli (strain K12) GN=gldA PE=1 SV=1	1.1.1.6;	K00005;	Escherichia	0	0	0	0	0	0	0	0	0	1	2	1	2	3	0	2	2	6
P61830;	H3_YEAST Histone H3 OS=Saccharomyces cerevisiae (strain ATCC 204508 / S288c) GN=HHT1 PE=1 SV=2	;	K11253;	Saccharomyces	0	0	0	0	0	0	0	0	0	1	0	0	2	2	2	1	2	1
P38165;	RTG3_YEAST Retrograde regulation protein 3 OS=Saccharomyces cerevisiae (strain ATCC 204508 / S288c) GN=RTG3 PE=1 SV=2	;	;	Saccharomyces	0	0	0	0	0	0	0	0	0	0	0	0	2	1	0	0	0	1
P0A7B1;	PPK1_ECOLI Polyphosphate kinase OS=Escherichia coli (strain K12) GN=ppk PE=1 SV=2	2.7.4.1;	K00937;	Escherichia	0	0	0	0	0	0	0	0	0	0	2	2	11	7	3	8	13	9
P39966;	PP2C2_YEAST Protein phosphatase 2C homolog 2 OS=Saccharomyces cerevisiae (strain ATCC 204508 / S288c) GN=PTC2 PE=1 SV=1	3.1.3.16;	K14803;	Saccharomyces	0	0	0	0	0	0	0	0	0	0	0	0	5	5	0	3	4	5
E7QH16;	YRA2_YEASZ RNA annealing protein YRA2 OS=Saccharomyces cerevisiae (strain Zymaflore VL3) GN=YRA2 PE=3 SV=1	;	;	Saccharomyces	0	0	0	0	0	0	0	0	0	0	0	0	1	1	0	0	1	1
C4ZUH0;	RL22_ECOBW 50S ribosomal protein L22 OS=Escherichia coli (strain K12 / MC4100 / BW2952) GN=rplV PE=3 SV=1	;	K02890;	Escherichia	0	0	0	0	0	0	0	0	0	14	8	7	17	18	13	22	21	23
C4ZRB7;	PYRI_ECOBW Aspartate carbamoyltransferase regulatory chain OS=Escherichia coli (strain K12 / MC4100 / BW2952) GN=pyrI PE=3 SV=1	;	K00610;	Escherichia	0	0	0	0	0	0	0	0	0	27	25	28	41	37	4	45	40	40
P38891;	BCA1_YEAST Branched-chain-amino-acid aminotransferase, mitochondrial OS=Saccharomyces cerevisiae (strain ATCC 204508 / S288c) GN=BAT1 PE=1 SV=1	2.6.1.42;	K00826;	Saccharomyces	0	0	0	0	0	0	0	0	0	0	0	0	19	21	7	15	19	16
P07283;	PMM_YEAST Phosphomannomutase OS=Saccharomyces cerevisiae (strain ATCC 204508 / S288c) GN=SEC53 PE=1 SV=1	5.4.2.8;	K17497;	Saccharomyces	0	0	0	0	0	0	0	0	0	0	0	0	14	13	5	13	11	12
P52893;	ALAM_YEAST Probable alanine aminotransferase, mitochondrial OS=Saccharomyces cerevisiae (strain ATCC 204508 / S288c) GN=ALT1 PE=1 SV=1	2.6.1.2;	K00814;	Saccharomyces	0	0	0	0	0	0	0	0	0	0	0	0	0	1	0	0	1	0
P05747;	RL29_YEAST 60S ribosomal protein L29 OS=Saccharomyces cerevisiae (strain ATCC 204508 / S288c) GN=RPL29 PE=1 SV=3	;	K02905;	Saccharomyces	0	0	0	0	0	0	0	0	0	0	0	0	3	2	0	1	1	1
Q04344;	HNT1_YEAST Hit family protein 1 OS=Saccharomyces cerevisiae (strain ATCC 204508 / S288c) GN=HNT1 PE=1 SV=2	3.-.-.-;	;	Saccharomyces	0	0	0	0	0	0	0	0	0	0	0	0	6	5	0	4	6	4
Q08746;	RRS1_YEAST Regulator of ribosome biosynthesis OS=Saccharomyces cerevisiae (strain ATCC 204508 / S288c) GN=RRS1 PE=1 SV=1	;	K14852;	Saccharomyces	0	0	0	0	0	0	0	0	0	0	0	0	0	0	0	0	0	1
P0ABU5;	ELBB_ECOLI Glyoxalase ElbB OS=Escherichia coli (strain K12) GN=elbB PE=1 SV=1	4.2.1.-;	;	Escherichia	0	0	0	0	0	0	0	0	0	8	11	10	8	10	1	10	14	7
P08536;	MET3_YEAST Sulfate adenylyltransferase OS=Saccharomyces cerevisiae (strain ATCC 204508 / S288c) GN=MET3 PE=1 SV=2	2.7.7.4;	K00958;	Saccharomyces	0	0	0	0	0	0	0	0	0	0	0	0	14	15	6	12	20	16
P38344;	REI1_YEAST Cytoplasmic 60S subunit biogenesis factor REI1 OS=Saccharomyces cerevisiae (strain ATCC 204508 / S288c) GN=REI1 PE=1 SV=3	;	K14816;	Saccharomyces	0	0	0	0	0	0	0	0	0	0	0	0	0	0	0	0	0	1
P53600;	COPZ_YEAST Coatomer subunit zeta OS=Saccharomyces cerevisiae (strain ATCC 204508 / S288c) GN=RET3 PE=1 SV=1	;	K20472;	Saccharomyces	0	0	0	0	0	0	0	0	0	0	0	0	0	0	0	1	0	0
C4ZSS8;	MURA_ECOBW UDP-N-acetylglucosamine 1-carboxyvinyltransferase OS=Escherichia coli (strain K12 / MC4100 / BW2952) GN=murA PE=3 SV=1	2.5.1.7;	K00790;	Escherichia	0	0	0	0	0	0	0	0	0	2	2	5	4	7	1	6	6	4
P32288;	GLNA_YEAST Glutamine synthetase OS=Saccharomyces cerevisiae (strain ATCC 204508 / S288c) GN=GLN1 PE=1 SV=4	6.3.1.2;	K01915;	Saccharomyces	0	0	0	0	0	0	0	0	0	0	0	0	11	14	2	14	18	14
P30863;	DKGB_ECOLI 2,5-diketo-D-gluconic acid reductase B OS=Escherichia coli (strain K12) GN=dkgB PE=1 SV=2	1.1.1.346;	K06222;	Escherichia	0	0	0	0	0	0	0	0	0	0	2	3	8	11	2	6	9	13
P21645;	LPXD_ECOLI UDP-3-O-(3-hydroxymyristoyl)glucosamine N-acyltransferase OS=Escherichia coli (strain K12) GN=lpxD PE=1 SV=2	2.3.1.191;	K02536;	Escherichia	0	0	0	0	0	0	0	0	0	3	3	1	2	1	0	2	4	3
P16892;	FUS3_YEAST Mitogen-activated protein kinase FUS3 OS=Saccharomyces cerevisiae (strain ATCC 204508 / S288c) GN=FUS3 PE=1 SV=2	2.7.11.24;	K04371;	Saccharomyces	0	0	0	0	0	0	0	0	0	0	0	0	0	0	0	0	1	0
P53067;	IMB5_YEAST Importin subunit beta-5 OS=Saccharomyces cerevisiae (strain ATCC 204508 / S288c) GN=KAP114 PE=1 SV=1	;	K20224;	Saccharomyces	0	0	0	0	0	0	0	0	0	0	0	0	0	1	0	0	0	0
C4ZSH9;	GATZ_ECOBW D-tagatose-1,6-bisphosphate aldolase subunit GatZ OS=Escherichia coli (strain K12 / MC4100 / BW2952) GN=gatZ PE=3 SV=1	;	K16371;	Escherichia	0	0	0	0	0	0	0	0	0	5	4	3	8	8	0	4	6	5
P09832;	GLTD_ECOLI Glutamate synthase [NADPH] small chain OS=Escherichia coli (strain K12) GN=gltD PE=1 SV=3	1.4.1.13;	K00266;	Escherichia	0	0	0	0	0	0	0	0	0	35	35	39	52	48	12	42	43	50
C4ZZY4;	MUTH_ECOBW DNA mismatch repair protein MutH OS=Escherichia coli (strain K12 / MC4100 / BW2952) GN=mutH PE=3 SV=1	;	K03573;	Escherichia	0	0	0	0	0	0	0	0	0	0	0	0	0	1	0	1	1	1
P25043;	PSB2_YEAST Proteasome subunit beta type-2 OS=Saccharomyces cerevisiae (strain ATCC 204508 / S288c) GN=PUP1 PE=1 SV=1	3.4.25.1;	K02739;	Saccharomyces	0	0	0	0	0	0	0	0	0	0	0	0	3	4	1	3	3	2
P76097;	YDCJ_ECOLI Uncharacterized protein YdcJ OS=Escherichia coli (strain K12) GN=ydcJ PE=4 SV=1	;	;	Escherichia	0	0	0	0	0	0	0	0	0	0	0	0	0	0	0	0	0	0
P39683;	NPT1_YEAST Nicotinate phosphoribosyltransferase OS=Saccharomyces cerevisiae (strain ATCC 204508 / S288c) GN=NPT1 PE=1 SV=3	6.3.4.21;	K00763;	Saccharomyces	0	0	0	0	0	0	0	0	0	0	0	0	7	6	1	6	6	3
P0AAI3;	FTSH_ECOLI ATP-dependent zinc metalloprotease FtsH OS=Escherichia coli (strain K12) GN=ftsH PE=1 SV=1	3.4.24.-;	K03798;	Escherichia	0	0	0	0	0	0	0	0	0	2	2	3	4	3	0	5	10	6
P27636;	CDC15_YEAST Cell division control protein 15 OS=Saccharomyces cerevisiae (strain ATCC 204508 / S288c) GN=CDC15 PE=1 SV=3	2.7.11.1;	K06683;	Saccharomyces	0	0	0	0	0	0	0	0	0	0	0	0	1	2	0	3	3	0
P0ACJ8;	CRP_ECOLI cAMP-activated global transcriptional regulator CRP OS=Escherichia coli (strain K12) GN=crp PE=1 SV=1	;	K10914;	Escherichia	0	0	0	0	0	0	0	0	0	5	7	8	11	9	4	13	13	11
P03962;	PYRF_YEAST Orotidine 5-phosphate decarboxylase OS=Saccharomyces cerevisiae (strain ATCC 204508 / S288c) GN=URA3 PE=1 SV=2	4.1.1.23;	K01591;	Saccharomyces	0	0	0	0	0	0	0	0	0	0	0	0	4	4	0	5	4	4
P22141;	PSB4_YEAST Proteasome subunit beta type-4 OS=Saccharomyces cerevisiae (strain ATCC 204508 / S288c) GN=PRE1 PE=1 SV=2	3.4.25.1;	K02734;	Saccharomyces	0	0	0	0	0	0	0	0	0	0	0	0	2	3	1	2	2	2
C4ZSR1;	RIMP_ECOBW Ribosome maturation factor RimP OS=Escherichia coli (strain K12 / MC4100 / BW2952) GN=rimP PE=3 SV=1	;	K09748;	Escherichia	0	0	0	0	0	0	0	0	0	1	1	2	6	6	0	4	6	7
P36999;	RLMA_ECOLI 23S rRNA (guanine(745)-N(1))-methyltransferase OS=Escherichia coli (strain K12) GN=rlmA PE=1 SV=1	2.1.1.187;	K00563;	Escherichia	0	0	0	0	0	0	0	0	0	0	0	0	0	0	0	0	0	0
C4ZWT8;	UXAB_ECOBW Altronate oxidoreductase OS=Escherichia coli (strain K12 / MC4100 / BW2952) GN=uxaB PE=3 SV=1	1.1.1.58;	K00041;	Escherichia	0	0	0	0	0	0	0	0	0	11	9	11	40	47	8	39	44	49
C4ZQD2;	NQOR_ECOBW NAD(P)H dehydrogenase (quinone) OS=Escherichia coli (strain K12 / MC4100 / BW2952) GN=BWG_0858 PE=3 SV=1	1.6.5.2;	K03809;	Escherichia	1	0	0	1	0	0	0	2	1	10	12	10	7	10	6	6	5	7
P33650;	FEOB_ECOLI Fe(2+) transporter FeoB OS=Escherichia coli (strain K12) GN=feoB PE=1 SV=1	;	K04759;	Escherichia	0	0	2	0	0	0	0	0	0	1	2	2	0	0	1	0	0	0
P0AEM6;	FLIA_ECOLI RNA polymerase sigma factor FliA OS=Escherichia coli (strain K12) GN=fliA PE=1 SV=1	;	K02405;	Escherichia	0	0	0	0	0	0	0	0	0	5	4	4	5	4	1	4	6	2
C4ZYT8;	GSH1_ECOBW Glutamate--cysteine ligase OS=Escherichia coli (strain K12 / MC4100 / BW2952) GN=gshA PE=3 SV=1	6.3.2.2;	K01919;	Escherichia	0	0	0	0	0	0	0	0	0	3	2	4	14	15	1	4	11	9
P38105;	RSPB_ECOLI Starvation-sensing protein RspB OS=Escherichia coli (strain K12) GN=rspB PE=2 SV=1	1.1.1.-;	K08322;	Escherichia	0	0	0	0	0	0	0	0	0	8	7	9	27	31	0	20	25	26
C5A033;	ENGB_ECOBW Probable GTP-binding protein EngB OS=Escherichia coli (strain K12 / MC4100 / BW2952) GN=engB PE=3 SV=1	;	K03978;	Escherichia	0	0	0	0	0	0	0	0	0	3	4	6	6	9	1	9	7	6
P0A9A9;	FUR_ECOLI Ferric uptake regulation protein OS=Escherichia coli (strain K12) GN=fur PE=1 SV=1	;	K03711;	Escherichia	0	0	0	0	0	0	0	0	0	2	3	2	6	10	1	15	8	8
A6ZRX0;	DBP2_YEAS7 ATP-dependent RNA helicase DBP2 OS=Saccharomyces cerevisiae (strain YJM789) GN=DBP2 PE=3 SV=1	3.6.4.13;	;	Saccharomyces	0	0	0	0	0	0	0	0	0	0	0	0	6	7	0	4	4	5
C4ZPX7;	RSMA_ECOBW Ribosomal RNA small subunit methyltransferase A OS=Escherichia coli (strain K12 / MC4100 / BW2952) GN=rsmA PE=3 SV=1	2.1.1.182;	K02528;	Escherichia	0	0	0	0	0	0	0	0	0	0	0	0	0	1	0	1	4	1
P15807;	MET8_YEAST Siroheme biosynthesis protein MET8 OS=Saccharomyces cerevisiae (strain ATCC 204508 / S288c) GN=MET8 PE=1 SV=1	1.3.1.76;4.99.1.4;	K02304;	Saccharomyces	0	0	0	0	0	0	0	0	0	0	0	0	1	1	0	0	0	1
P06988;	HISX_ECOLI Histidinol dehydrogenase OS=Escherichia coli (strain K12) GN=hisD PE=1 SV=5	1.1.1.23;	K00013;	Escherichia	0	0	0	0	0	0	0	0	0	6	7	8	24	20	0	22	24	29
P00579;	RPOD_ECOLI RNA polymerase sigma factor RpoD OS=Escherichia coli (strain K12) GN=rpoD PE=1 SV=2	;	K03086;	Escherichia	0	0	0	0	0	0	0	0	0	1	1	2	10	6	0	6	7	10
Q08220;	GSHB_YEAST Glutathione synthetase OS=Saccharomyces cerevisiae (strain ATCC 204508 / S288c) GN=GSH2 PE=1 SV=1	6.3.2.3;	K21456;	Saccharomyces	0	0	0	0	0	0	0	0	0	0	0	0	5	6	0	6	6	9
A6ZZQ6;	A6ZZQ6_YEAS7 Fructose-bisphosphate aldolase OS=Saccharomyces cerevisiae (strain YJM789) OX=307796 GN=FBA1 PE=3 SV=1			Unknown GENUS	0	0	0	0	0	0	0	0	0	0	0	0	3	4	0	4	3	3
O43137;	YB085_YEAST Uncharacterized protein YBR085C-A OS=Saccharomyces cerevisiae (strain ATCC 204508 / S288c) GN=YBR085C-A PE=1 SV=1	;	;	Saccharomyces	0	0	0	0	0	0	0	0	0	0	0	0	2	3	0	5	2	2
P0ACE0;	MBHM_ECOLI Hydrogenase-2 large chain OS=Escherichia coli (strain K12) GN=hybC PE=1 SV=2	1.12.99.6;	K06281;	Escherichia	0	0	0	0	0	0	0	0	0	0	0	0	0	0	0	0	0	0
P0AG99;	SECG_ECOLI Protein-export membrane protein SecG OS=Escherichia coli (strain K12) GN=secG PE=1 SV=1	;	K03075;	Escherichia	0	0	0	0	0	0	0	0	0	1	2	3	1	1	0	2	1	2
P38882;	UTP9_YEAST U3 small nucleolar RNA-associated protein 9 OS=Saccharomyces cerevisiae (strain ATCC 204508 / S288c) GN=UTP9 PE=1 SV=1	;	K14551;	Saccharomyces	0	0	0	0	0	0	0	0	0	0	0	0	0	0	0	0	1	0
P25642;	IMG2_YEAST 54S ribosomal protein IMG2, mitochondrial OS=Saccharomyces cerevisiae (strain ATCC 204508 / S288c) GN=IMG2 PE=1 SV=2	;	K17430;	Saccharomyces	0	0	0	0	0	0	0	0	0	1	0	0	0	0	0	0	0	0
C4ZUB1;	RBN_ECOBW Ribonuclease BN OS=Escherichia coli (strain K12 / MC4100 / BW2952) GN=rbn PE=3 SV=1	3.1.-.-;	K00784;	Escherichia	0	0	0	0	0	0	0	0	0	0	0	0	2	3	0	2	3	1
C4ZVI7;	YFBU_ECOBW UPF0304 protein YfbU OS=Escherichia coli (strain K12 / MC4100 / BW2952) GN=yfbU PE=3 SV=1	;	K09161;	Escherichia	0	0	0	0	0	0	0	0	0	7	10	8	13	12	8	10	12	11
P52076;	QSEB_ECOLI Transcriptional regulatory protein QseB OS=Escherichia coli (strain K12) GN=qseB PE=2 SV=1	;	K07666;	Escherichia	0	0	0	0	0	0	0	0	0	0	0	0	0	1	0	1	0	0
P76042;	YCJN_ECOLI Putative ABC transporter periplasmic-binding protein YcjN OS=Escherichia coli (strain K12) GN=ycjN PE=3 SV=1	;	K02027;	Escherichia	0	0	0	0	0	0	0	0	0	1	1	1	0	0	0	0	0	0
P0AEJ2;	ENTC_ECOLI Isochorismate synthase EntC OS=Escherichia coli (strain K12) GN=entC PE=1 SV=1	5.4.4.2;	K02361;	Escherichia	0	0	0	0	0	0	0	0	0	0	0	0	1	3	0	2	1	2
C5A055;	DTD_ECOBW D-aminoacyl-tRNA deacylase OS=Escherichia coli (strain K12 / MC4100 / BW2952) GN=dtd PE=3 SV=1	3.1.1.96;3.1.1.-;	K07560;	Escherichia	0	0	0	0	0	0	0	0	0	1	2	1	0	0	0	0	0	0
P26646;	ACUI_ECOLI Probable acrylyl-CoA reductase AcuI OS=Escherichia coli (strain K12) GN=acuI PE=1 SV=1	1.3.1.84;	K19745;	Escherichia	0	0	0	0	0	0	0	0	0	4	4	5	12	11	2	9	14	11
Q12498;	PRM4_YEAST Pheromone-regulated membrane protein 4 OS=Saccharomyces cerevisiae (strain ATCC 204508 / S288c) GN=PRM4 PE=1 SV=1	;	;	Saccharomyces	0	0	0	0	0	0	0	0	0	0	0	0	0	0	0	0	0	0
P64557;	YGFM_ECOLI Uncharacterized protein YgfM OS=Escherichia coli (strain K12) GN=ygfM PE=4 SV=1	;	K12529;	Escherichia	0	0	0	0	0	0	0	0	0	0	0	0	0	0	0	0	0	0
Q05911;	PUR8_YEAST Adenylosuccinate lyase OS=Saccharomyces cerevisiae (strain ATCC 204508 / S288c) GN=ADE13 PE=1 SV=1	4.3.2.2;	K01756;	Saccharomyces	0	0	0	0	0	0	0	0	0	0	0	0	34	28	10	26	36	36
P50861;	RIB4_YEAST 6,7-dimethyl-8-ribityllumazine synthase OS=Saccharomyces cerevisiae (strain ATCC 204508 / S288c) GN=RIB4 PE=1 SV=2	2.5.1.78;	K00794;	Saccharomyces	0	0	0	0	0	0	0	0	0	0	0	0	0	0	0	0	1	0
Q12165;	ATPD_YEAST ATP synthase subunit delta, mitochondrial OS=Saccharomyces cerevisiae (strain ATCC 204508 / S288c) GN=ATP16 PE=1 SV=1	;	K02134;	Saccharomyces	0	0	0	0	0	0	0	0	0	0	0	0	0	3	0	0	1	0
P37188;	PTKB_ECOLI PTS system galactitol-specific EIIB component OS=Escherichia coli (strain K12) GN=gatB PE=1 SV=2	2.7.1.200;	K02774;	Escherichia	1	0	0	0	0	0	0	0	0	1	1	2	4	6	0	2	4	6
Q3E731;	COX19_YEAST Cytochrome c oxidase assembly protein COX19 OS=Saccharomyces cerevisiae (strain ATCC 204508 / S288c) GN=COX19 PE=1 SV=1	;	K18183;	Saccharomyces	0	0	0	0	0	0	0	0	0	0	0	0	0	0	0	0	0	1
P04825;	AMPN_ECOLI Aminopeptidase N OS=Escherichia coli (strain K12) GN=pepN PE=1 SV=2	3.4.11.2;	K01256;	Escherichia	0	0	0	0	0	0	0	0	0	11	6	9	41	44	5	41	42	46
P00550;	PTM3C_ECOLI PTS system mannitol-specific EIICBA component OS=Escherichia coli (strain K12) GN=mtlA PE=1 SV=1	2.7.1.197;	K02798;K02799;K02800;	Escherichia	0	0	0	0	0	0	0	0	0	1	1	1	5	8	0	6	6	3
P87108;	TIM10_YEAST Mitochondrial import inner membrane translocase subunit TIM10 OS=Saccharomyces cerevisiae (strain ATCC 204508 / S288c) GN=TIM10 PE=1 SV=1	;	K17778;	Saccharomyces	0	0	0	0	0	0	0	0	0	0	0	0	5	3	0	4	2	4
P63284;	CLPB_ECOLI Chaperone protein ClpB OS=Escherichia coli (strain K12) GN=clpB PE=1 SV=1	;	K03695;	Escherichia	0	0	0	0	0	0	0	0	0	14	15	10	16	19	0	18	18	21
P04173;	LEU3_YEAST 3-isopropylmalate dehydrogenase OS=Saccharomyces cerevisiae (strain ATCC 204508 / S288c) GN=LEU2 PE=1 SV=4	1.1.1.85;	K00052;	Saccharomyces	0	0	0	0	0	0	0	0	0	0	0	0	10	13	1	6	9	9
Q02606;	YP014_YEAST Uncharacterized protein YPL014W OS=Saccharomyces cerevisiae (strain ATCC 204508 / S288c) GN=YPL014W PE=1 SV=1	;	;	Saccharomyces	0	0	0	0	0	0	0	0	0	1	0	0	0	0	0	0	0	0
P0ACB7;	HEMY_ECOLI Protein HemY OS=Escherichia coli (strain K12) GN=hemY PE=1 SV=1	;	K02498;	Escherichia	0	0	0	0	0	0	0	0	0	1	0	0	0	0	0	0	0	0
C4ZSR5;	GLMM_ECOBW Phosphoglucosamine mutase OS=Escherichia coli (strain K12 / MC4100 / BW2952) GN=glmM PE=3 SV=1	5.4.2.10;	K03431;	Escherichia	0	0	0	0	0	0	0	0	0	17	16	19	26	25	12	29	27	26
P28274;	URA7_YEAST CTP synthase 1 OS=Saccharomyces cerevisiae (strain ATCC 204508 / S288c) GN=URA7 PE=1 SV=2	6.3.4.2;	K01937;	Saccharomyces	0	0	0	0	0	0	0	0	0	0	0	0	10	10	0	3	5	4
P00815;	HIS2_YEAST Histidine biosynthesis trifunctional protein OS=Saccharomyces cerevisiae (strain ATCC 204508 / S288c) GN=HIS4 PE=1 SV=3	3.5.4.19;3.6.1.31;1.1.1.23;	K14152;	Saccharomyces	0	0	0	0	0	0	0	0	0	0	0	0	32	42	2	26	36	35
P76112;	MNAT_ECOLI L-amino acid N-acyltransferase MnaT OS=Escherichia coli (strain K12) GN=mnaT PE=1 SV=1	2.3.1.-;	K03823;	Escherichia	0	0	0	0	0	0	0	0	0	0	0	0	2	2	0	2	2	2
C4ZRT7;	SYP_ECOBW Proline--tRNA ligase OS=Escherichia coli (strain K12 / MC4100 / BW2952) GN=proS PE=3 SV=1	6.1.1.15;	K01881;	Escherichia	0	0	0	0	0	0	0	0	0	21	29	32	44	55	9	45	56	46
P40991;	NOP2_YEAST 25S rRNA (cytosine(2870)-C(5))-methyltransferase OS=Saccharomyces cerevisiae (strain ATCC 204508 / S288c) GN=NOP2 PE=1 SV=1	2.1.1.310;	K14835;	Saccharomyces	0	0	0	0	0	0	0	0	0	0	0	0	2	0	0	2	1	0
P31806;	NNR_ECOLI Bifunctional NAD(P)H-hydrate repair enzyme Nnr OS=Escherichia coli (strain K12) GN=nnr PE=1 SV=2	4.2.1.136;5.1.99.6;	K17758;K17759;	Escherichia	0	0	0	0	0	0	0	0	0	0	0	0	0	0	0	0	0	0
P0ABH7;	CISY_ECOLI Citrate synthase OS=Escherichia coli (strain K12) GN=gltA PE=1 SV=1	2.3.3.16;	K01647;	Escherichia	0	0	0	0	0	0	0	0	0	42	51	48	80	103	40	82	107	100
P06999;	PFKB_ECOLI ATP-dependent 6-phosphofructokinase isozyme 2 OS=Escherichia coli (strain K12) GN=pfkB PE=1 SV=2	2.7.1.11;	K16370;	Escherichia	0	0	0	0	0	0	0	0	0	0	0	0	1	2	0	2	2	0
P0A7A9;	IPYR_ECOLI Inorganic pyrophosphatase OS=Escherichia coli (strain K12) GN=ppa PE=1 SV=2	3.6.1.1;	K01507;	Escherichia	0	0	0	0	0	0	0	0	0	16	18	24	56	42	4	27	51	59
C5A083;	PFKA_ECOBW ATP-dependent 6-phosphofructokinase isozyme 1 OS=Escherichia coli (strain K12 / MC4100 / BW2952) GN=pfkA PE=3 SV=1	2.7.1.11;	K00850;	Escherichia	0	0	0	0	0	0	0	0	0	17	21	20	72	76	8	51	81	78
Q99312;	ISN1_YEAST IMP-specific 5-nucleotidase 1 OS=Saccharomyces cerevisiae (strain ATCC 204508 / S288c) GN=ISN1 PE=1 SV=1	3.1.3.99;	K18550;	Saccharomyces	0	0	0	0	0	0	0	0	0	0	0	0	2	4	0	2	6	7
P52696;	YBHD_ECOLI Uncharacterized HTH-type transcriptional regulator YbhD OS=Escherichia coli (strain K12) GN=ybhD PE=4 SV=3	;	;	Escherichia	0	0	0	0	0	0	0	0	0	0	0	0	2	2	0	2	2	2
C5A0S6;	RL7_ECOBW 50S ribosomal protein L7/L12 OS=Escherichia coli (strain K12 / MC4100 / BW2952) GN=rplL PE=3 SV=1	;	K02935;	Escherichia	1	1	1	1	1	1	1	1	1	12	10	9	67	86	5	45	70	55
N1NWW2;	N1NWW2_YEASC 60S ribosomal protein L3 OS=Saccharomyces cerevisiae (strain CEN.PK113-7D) OX=889517 GN=CENPK1137D_2083 PE=3 SV=1			Unknown GENUS	0	0	0	0	0	0	0	0	0	7	2	3	135	138	19	139	158	134
C4ZYI0;	IF3_ECOBW Translation initiation factor IF-3 OS=Escherichia coli (strain K12 / MC4100 / BW2952) GN=infC PE=3 SV=1	;	K02520;	Escherichia	0	0	0	0	0	0	0	0	0	17	21	23	13	17	12	19	21	17
P00946;	MANA_ECOLI Mannose-6-phosphate isomerase OS=Escherichia coli (strain K12) GN=manA PE=1 SV=1	5.3.1.8;	K01809;	Escherichia	0	0	0	0	0	0	0	0	0	3	5	3	10	15	2	17	19	15
P07257;	QCR2_YEAST Cytochrome b-c1 complex subunit 2, mitochondrial OS=Saccharomyces cerevisiae (strain ATCC 204508 / S288c) GN=QCR2 PE=1 SV=1	;	K00415;	Saccharomyces	0	0	0	0	0	0	0	0	0	0	0	0	11	9	1	7	5	7
Q06629;	HDA2_YEAST HDA1 complex subunit 2 OS=Saccharomyces cerevisiae (strain ATCC 204508 / S288c) GN=HDA2 PE=1 SV=1	;	;	Saccharomyces	0	0	0	0	0	0	0	0	0	0	0	0	0	0	0	0	1	0
C4ZSB4;	HIS6_ECOBW Imidazole glycerol phosphate synthase subunit HisF OS=Escherichia coli (strain K12 / MC4100 / BW2952) GN=hisF PE=3 SV=1	4.1.3.-;	K02500;	Escherichia	0	0	0	0	0	0	0	0	0	0	0	0	9	9	0	8	10	8
P32774;	T2AG_YEAST Transcription initiation factor IIA subunit 2 OS=Saccharomyces cerevisiae (strain ATCC 204508 / S288c) GN=TOA2 PE=1 SV=1	;	K03123;	Saccharomyces	0	0	0	0	0	0	0	0	0	0	0	0	1	1	0	0	1	1
P30011;	NADC_ECOLI Nicotinate-nucleotide pyrophosphorylase [carboxylating] OS=Escherichia coli (strain K12) GN=nadC PE=3 SV=7	2.4.2.19;	K00767;	Escherichia	0	0	0	0	0	0	0	0	0	0	0	0	1	1	0	0	0	0
P00562;	AK2H_ECOLI Bifunctional aspartokinase/homoserine dehydrogenase 2 OS=Escherichia coli (strain K12) GN=metL PE=1 SV=3	2.7.2.4;1.1.1.3;	K12525;	Escherichia	0	0	0	0	0	0	0	0	0	0	0	0	0	0	0	0	0	1
P45978;	SCD6_YEAST Protein SCD6 OS=Saccharomyces cerevisiae (strain ATCC 204508 / S288c) GN=SCD6 PE=1 SV=1	;	K18749;	Saccharomyces	0	0	0	0	0	0	0	0	0	0	0	0	7	6	0	6	7	7
S5S176;	S5S176_YEASX Alcohol dehydrogenase OS=Saccharomyces cerevisiae OX=4932 GN=ADH1 PE=3 SV=1			Unknown GENUS	0	0	0	0	0	0	0	0	0	9	9	8	134	122	35	97	123	162
P15303;	SEC23_YEAST Protein transport protein SEC23 OS=Saccharomyces cerevisiae (strain ATCC 204508 / S288c) GN=SEC23 PE=1 SV=1	;	K14006;	Saccharomyces	0	0	0	0	0	0	0	0	0	0	0	0	0	2	0	0	0	0
P76268;	KDGR_ECOLI Transcriptional regulator KdgR OS=Escherichia coli (strain K12) GN=kdgR PE=1 SV=1	;	K19333;	Escherichia	0	0	0	0	0	0	0	0	0	1	2	1	1	0	1	0	0	0
P30605;	ITR1_YEAST Myo-inositol transporter 1 OS=Saccharomyces cerevisiae (strain ATCC 204508 / S288c) GN=ITR1 PE=1 SV=2	;	K08150;	Saccharomyces	0	0	0	0	0	0	0	0	0	0	0	0	0	0	1	0	0	0
P33734;	HIS5_YEAST Imidazole glycerol phosphate synthase hisHF OS=Saccharomyces cerevisiae (strain ATCC 204508 / S288c) GN=HIS7 PE=1 SV=2	2.4.2.-;4.1.3.-;	K01663;	Saccharomyces	0	0	0	0	0	0	0	0	0	0	0	0	2	2	0	1	0	0
P30657;	PSB7_YEAST Proteasome subunit beta type-7 OS=Saccharomyces cerevisiae (strain ATCC 204508 / S288c) GN=PRE4 PE=1 SV=1	3.4.25.1;	K02736;	Saccharomyces	0	0	0	0	0	0	0	0	0	0	0	0	2	2	1	3	1	2
P01123;Q99260;	YPT1_YEAST GTP-binding protein YPT1 OS=Saccharomyces cerevisiae (strain ATCC 204508 / S288c) GN=YPT1 PE=1 SV=2	;	K07874;K07893;	Saccharomyces	0	0	0	0	0	0	0	0	0	0	0	0	5	5	1	4	3	4
P34227;	PRX1_YEAST Peroxiredoxin PRX1, mitochondrial OS=Saccharomyces cerevisiae (strain ATCC 204508 / S288c) GN=PRX1 PE=1 SV=1	1.11.1.15;	K03386;	Saccharomyces	0	0	0	0	0	0	0	0	0	0	0	0	3	6	0	7	5	4
P0A9M2;	HPRT_ECOLI Hypoxanthine phosphoribosyltransferase OS=Escherichia coli (strain K12) GN=hpt PE=1 SV=1	2.4.2.8;	K00760;	Escherichia	0	0	0	0	0	0	0	0	0	0	0	0	13	14	0	8	13	10
A6ZU34;	INO80_YEAS7 Putative DNA helicase INO80 OS=Saccharomyces cerevisiae (strain YJM789) GN=INO80 PE=3 SV=1	3.6.4.12;	;	Saccharomyces	0	0	0	0	0	0	0	0	0	0	0	0	0	1	0	1	1	0
P00861;	DCDA_ECOLI Diaminopimelate decarboxylase OS=Escherichia coli (strain K12) GN=lysA PE=1 SV=1	4.1.1.20;	K01586;	Escherichia	0	0	0	0	0	0	0	0	0	0	0	0	14	10	1	12	10	15
C4ZU09;	END4_ECOBW Probable endonuclease 4 OS=Escherichia coli (strain K12 / MC4100 / BW2952) GN=nfo PE=3 SV=1	3.1.21.2;	K01151;	Escherichia	0	0	0	0	0	0	0	0	0	0	0	0	1	0	0	1	0	1
P21513;	RNE_ECOLI Ribonuclease E OS=Escherichia coli (strain K12) GN=rne PE=1 SV=6	3.1.26.12;	K08300;	Escherichia	0	0	0	0	0	0	0	0	0	2	2	2	13	13	0	16	19	20
P41338;	THIL_YEAST Acetyl-CoA acetyltransferase OS=Saccharomyces cerevisiae (strain ATCC 204508 / S288c) GN=ERG10 PE=1 SV=3	2.3.1.9;	K00626;	Saccharomyces	0	0	0	0	0	0	0	0	0	0	0	0	95	100	6	99	107	108
P00448;	SODM_ECOLI Superoxide dismutase [Mn] OS=Escherichia coli (strain K12) GN=sodA PE=1 SV=2	1.15.1.1;	K04564;	Escherichia	0	0	0	0	0	0	0	0	0	5	6	4	47	39	10	46	52	65
P16140;	VATB_YEAST V-type proton ATPase subunit B OS=Saccharomyces cerevisiae (strain ATCC 204508 / S288c) GN=VMA2 PE=1 SV=2	;	K02147;	Saccharomyces	0	0	0	0	0	0	0	0	0	0	0	0	15	16	0	12	12	15
P10664;	RL4A_YEAST 60S ribosomal protein L4-A OS=Saccharomyces cerevisiae (strain ATCC 204508 / S288c) GN=RPL4A PE=1 SV=4	;	K02930;	Saccharomyces	0	0	0	0	0	0	0	0	0	0	0	0	4	7	4	6	5	8
P29478;	SEC65_YEAST Signal recognition particle subunit SEC65 OS=Saccharomyces cerevisiae (strain ATCC 204508 / S288c) GN=SEC65 PE=1 SV=1	;	K03105;	Saccharomyces	0	0	0	0	0	0	0	0	0	0	0	0	1	2	0	1	2	0
P40465;	CSM2_YEAST Chromosome segregation in meiosis protein 2 OS=Saccharomyces cerevisiae (strain ATCC 204508 / S288c) GN=CSM2 PE=1 SV=1	;	;	Saccharomyces	0	0	0	0	0	0	0	0	0	0	0	0	0	0	0	0	0	1
Q46814;	XDHD_ECOLI Probable hypoxanthine oxidase XdhD OS=Escherichia coli (strain K12) GN=xdhD PE=3 SV=1	1.-.-.-;	K12528;	Escherichia	0	0	0	0	0	0	0	0	0	0	0	0	0	0	0	0	0	0
N1P832;	N1P832_YEASC Phosphoglycerate kinase OS=Saccharomyces cerevisiae (strain CEN.PK113-7D) OX=889517 GN=CENPK1137D_4509 PE=3 SV=1			Unknown GENUS	0	0	0	0	0	0	0	0	0	3	2	3	118	102	41	112	121	139
P0A953;	FABB_ECOLI 3-oxoacyl-[acyl-carrier-protein] synthase 1 OS=Escherichia coli (strain K12) GN=fabB PE=1 SV=1	2.3.1.41;	K00647;	Escherichia	0	0	0	0	0	0	0	0	0	22	25	29	41	43	9	38	53	48
Q04749;	AVO2_YEAST Target of rapamycin complex 2 subunit AVO2 OS=Saccharomyces cerevisiae (strain ATCC 204508 / S288c) GN=AVO2 PE=1 SV=1	;	K06867;	Saccharomyces	0	0	0	0	0	0	0	0	0	0	0	0	2	1	1	1	1	2
Q08822;	ETFD_YEAST Probable electron transfer flavoprotein-ubiquinone oxidoreductase, mitochondrial OS=Saccharomyces cerevisiae (strain ATCC 204508 / S288c) GN=CIR2 PE=1 SV=1	1.5.5.1;	K00311;	Saccharomyces	0	0	0	0	0	0	0	0	0	0	0	0	0	1	0	0	0	0
A6ZYM0;	CIAO1_YEAS7 Probable cytosolic iron-sulfur protein assembly protein 1 OS=Saccharomyces cerevisiae (strain YJM789) GN=CIA1 PE=3 SV=1	;	;	Saccharomyces	0	0	0	0	0	0	0	0	0	0	0	0	1	0	0	0	1	0
P0A8C1;	YBJQ_ECOLI UPF0145 protein YbjQ OS=Escherichia coli (strain K12) GN=ybjQ PE=1 SV=1	;	;	Escherichia	0	0	0	0	0	0	0	0	0	0	0	0	0	0	0	0	0	0
P30177;	YBIB_ECOLI Uncharacterized protein YbiB OS=Escherichia coli (strain K12) GN=ybiB PE=1 SV=1	;	;	Escherichia	0	0	0	0	0	0	0	0	0	4	6	5	17	15	3	14	14	14
C4ZXJ7;	LLDD_ECOBW L-lactate dehydrogenase OS=Escherichia coli (strain K12 / MC4100 / BW2952) GN=lldD PE=3 SV=1	1.1.-.-;	K00101;	Escherichia	0	0	0	0	0	0	0	0	0	0	0	0	0	0	0	0	0	0
P65556;	YFCD_ECOLI Uncharacterized Nudix hydrolase YfcD OS=Escherichia coli (strain K12) GN=yfcD PE=1 SV=1	3.6.-.-;	;	Escherichia	0	0	0	0	0	0	0	0	0	1	2	0	10	11	0	14	8	14
P0A9P6;	DEAD_ECOLI ATP-dependent RNA helicase DeaD OS=Escherichia coli (strain K12) GN=deaD PE=1 SV=2	3.6.4.13;	K05592;	Escherichia	0	0	0	0	0	0	0	0	0	12	13	8	7	9	0	4	10	8
P38698;	PPX1_YEAST Exopolyphosphatase OS=Saccharomyces cerevisiae (strain ATCC 204508 / S288c) GN=PPX1 PE=1 SV=1	3.6.1.11;	K01514;	Saccharomyces	0	0	0	0	0	0	0	0	0	0	0	0	3	6	1	4	7	4
P04046;	PUR1_YEAST Amidophosphoribosyltransferase OS=Saccharomyces cerevisiae (strain ATCC 204508 / S288c) GN=ADE4 PE=1 SV=2	2.4.2.14;	K00764;	Saccharomyces	0	0	0	0	0	0	0	0	0	0	0	0	0	0	0	0	0	1
C4ZYJ2;	LEPA_ECOBW Elongation factor 4 OS=Escherichia coli (strain K12 / MC4100 / BW2952) GN=lepA PE=3 SV=1	3.6.5.n1;	K03596;	Escherichia	0	0	0	0	0	0	0	0	0	0	0	0	0	0	0	0	2	0
P34167;	IF4B_YEAST Eukaryotic translation initiation factor 4B OS=Saccharomyces cerevisiae (strain ATCC 204508 / S288c) GN=TIF3 PE=1 SV=1	;	K03258;	Saccharomyces	0	0	0	0	0	0	0	0	0	0	0	0	7	7	0	7	13	11
Q12230;	LSP1_YEAST Sphingolipid long chain base-responsive protein LSP1 OS=Saccharomyces cerevisiae (strain ATCC 204508 / S288c) GN=LSP1 PE=1 SV=1	;	;	Saccharomyces	0	0	0	0	0	0	0	0	0	0	0	0	12	12	0	10	11	10
P76172;	YNFD_ECOLI Uncharacterized protein YnfD OS=Escherichia coli (strain K12) GN=ynfD PE=1 SV=2	;	;	Escherichia	0	0	0	0	0	0	0	0	0	0	0	0	1	1	0	2	1	2
P76372;	WZZB_ECOLI Chain length determinant protein OS=Escherichia coli (strain K12) GN=wzzB PE=1 SV=2	;	K05789;	Escherichia	0	0	0	0	0	0	0	0	0	1	0	0	0	0	0	0	1	1
P37745;	RMLC_ECOLI dTDP-4-dehydrorhamnose 3,5-epimerase OS=Escherichia coli (strain K12) GN=rfbC PE=1 SV=1	5.1.3.13;	K01790;	Escherichia	0	0	0	0	0	0	0	0	0	0	0	0	1	2	0	1	1	1
P07364;	CHER_ECOLI Chemotaxis protein methyltransferase OS=Escherichia coli (strain K12) GN=cheR PE=4 SV=2	2.1.1.80;	K00575;	Escherichia	0	0	0	0	0	0	0	0	0	0	0	0	0	0	0	0	0	0
P07281;	RS19B_YEAST 40S ribosomal protein S19-B OS=Saccharomyces cerevisiae (strain ATCC 204508 / S288c) GN=RPS19B PE=1 SV=2	;	K02966;	Saccharomyces	0	0	0	0	0	0	0	0	0	0	0	0	30	37	13	32	34	36
P00817;	IPYR_YEAST Inorganic pyrophosphatase OS=Saccharomyces cerevisiae (strain ATCC 204508 / S288c) GN=IPP1 PE=1 SV=4	3.6.1.1;	K01507;	Saccharomyces	0	0	0	0	0	0	0	0	0	0	0	0	80	64	14	70	76	63
P40472;	SIM1_YEAST Probable secreted beta-glucosidase SIM1 OS=Saccharomyces cerevisiae (strain ATCC 204508 / S288c) GN=SIM1 PE=1 SV=2	3.2.1.-;	K01238;	Saccharomyces	0	0	0	0	0	0	0	0	0	0	0	0	1	1	0	1	1	2
P06610;	BTUE_ECOLI Thioredoxin/glutathione peroxidase BtuE OS=Escherichia coli (strain K12) GN=btuE PE=1 SV=1	1.11.1.15;1.11.1.9;	K00432;	Escherichia	0	0	0	0	0	0	0	0	0	0	0	0	2	1	0	1	1	2
P53188;	CGR1_YEAST rRNA-processing protein CGR1 OS=Saccharomyces cerevisiae (strain ATCC 204508 / S288c) GN=CGR1 PE=1 SV=1	;	K14822;	Saccharomyces	0	0	0	0	0	0	0	0	0	0	0	0	1	1	0	1	3	2
P0A9G8;	MODE_ECOLI Transcriptional regulator ModE OS=Escherichia coli (strain K12) GN=modE PE=1 SV=1	;	K02019;	Escherichia	0	0	0	0	0	0	0	0	0	0	0	0	4	5	0	6	9	5
P39298;	YJFP_ECOLI Esterase YjfP OS=Escherichia coli (strain K12) GN=yjfP PE=4 SV=1	3.1.-.-;	K06889;	Escherichia	0	0	0	0	0	0	0	0	0	0	0	0	0	0	0	0	0	0
A6ZRW5;	DCP2_YEAS7 mRNA-decapping enzyme subunit 2 OS=Saccharomyces cerevisiae (strain YJM789) GN=DCP2 PE=3 SV=1	3.-.-.-;	;	Saccharomyces	0	0	0	0	0	0	0	0	0	0	0	0	0	0	0	0	1	1
Q12363;	WTM1_YEAST Transcriptional modulator WTM1 OS=Saccharomyces cerevisiae (strain ATCC 204508 / S288c) GN=WTM1 PE=1 SV=1	;	;	Saccharomyces	0	0	0	0	0	0	0	0	0	0	0	0	19	13	0	12	16	20
P0A9T4;	TAS_ECOLI Protein tas OS=Escherichia coli (strain K12) GN=tas PE=1 SV=1	;	;	Escherichia	0	0	0	0	0	0	0	0	0	0	0	0	7	11	0	7	6	6
P25694;	CDC48_YEAST Cell division control protein 48 OS=Saccharomyces cerevisiae (strain ATCC 204508 / S288c) GN=CDC48 PE=1 SV=3	;	K13525;	Saccharomyces	0	0	0	0	0	0	0	0	0	0	0	0	6	6	0	4	6	4
P38764;	RPN1_YEAST 26S proteasome regulatory subunit RPN1 OS=Saccharomyces cerevisiae (strain ATCC 204508 / S288c) GN=RPN1 PE=1 SV=3	;	K03028;	Saccharomyces	0	0	0	0	0	0	0	0	0	0	0	0	1	1	0	1	3	3
A0A5Q2WV56;	A0A5Q2WV56_YEASX Branched-chain-2-oxoacid decarboxylase OS=Saccharomyces cerevisiae OX=4932 GN=pdc PE=3 SV=1			Unknown GENUS	0	0	0	0	0	0	0	0	0	0	0	0	1	0	0	0	0	1
P20099;	BISC_ECOLI Biotin sulfoxide reductase OS=Escherichia coli (strain K12) GN=bisC PE=1 SV=3	1.-.-.-;1.8.4.13;	K08351;	Escherichia	0	0	0	0	0	0	0	0	0	0	0	0	0	3	0	3	3	3
S5RW04;	S5RW04_YEASX Translation elongation factor (Fragment) OS=Saccharomyces cerevisiae OX=4932 PE=3 SV=1			Unknown GENUS	1	1	1	2	1	2	2	1	1	1	1	1	35	41	15	39	43	39
P08506;	DACC_ECOLI D-alanyl-D-alanine carboxypeptidase DacC OS=Escherichia coli (strain K12) GN=dacC PE=1 SV=2	3.4.16.4;	K07258;	Escherichia	0	0	0	0	0	0	0	0	0	0	0	1	0	0	0	0	0	0
P64624;	YHEO_ECOLI Uncharacterized protein YheO OS=Escherichia coli (strain K12) GN=yheO PE=4 SV=1	;	;	Escherichia	0	0	0	0	0	0	0	0	0	0	0	0	1	1	0	1	1	1
P28777;	AROC_YEAST Chorismate synthase OS=Saccharomyces cerevisiae (strain ATCC 204508 / S288c) GN=ARO2 PE=1 SV=1	4.2.3.5;	K01736;	Saccharomyces	0	0	0	0	0	0	0	0	0	0	0	0	3	4	0	3	1	2
P33315;P23254;	TKT2_YEAST Transketolase 2 OS=Saccharomyces cerevisiae (strain ATCC 204508 / S288c) GN=TKL2 PE=1 SV=1	2.2.1.1;	K00615;	Saccharomyces	0	0	0	0	0	0	0	0	0	0	0	0	55	66	14	62	71	64
P43588;	RPN11_YEAST Ubiquitin carboxyl-terminal hydrolase RPN11 OS=Saccharomyces cerevisiae (strain ATCC 204508 / S288c) GN=RPN11 PE=1 SV=1	3.4.19.12;	K03030;	Saccharomyces	0	0	0	0	0	0	0	0	0	0	0	0	0	0	0	0	1	0
P0AEM9;	FLIY_ECOLI L-cystine-binding protein FliY OS=Escherichia coli (strain K12) GN=fliY PE=1 SV=1	;	K02424;	Escherichia	0	0	0	0	0	0	0	0	0	37	39	45	56	58	7	48	57	51
P77774;	BAMB_ECOLI Outer membrane protein assembly factor BamB OS=Escherichia coli (strain K12) GN=bamB PE=1 SV=1	;	K17713;	Escherichia	0	0	0	0	0	0	0	0	0	2	0	0	4	2	0	3	2	2
P31787;	ACBP_YEAST Acyl-CoA-binding protein OS=Saccharomyces cerevisiae (strain ATCC 204508 / S288c) GN=ACB1 PE=1 SV=3	;	;	Saccharomyces	0	0	0	0	0	0	0	0	0	0	0	0	17	19	0	12	20	16
P0AAA1;	YAGU_ECOLI Inner membrane protein YagU OS=Escherichia coli (strain K12) GN=yagU PE=1 SV=1	;	K08996;	Escherichia	0	0	0	0	0	0	0	0	0	0	0	0	1	1	0	1	1	2
P25087;	ERG6_YEAST Sterol 24-C-methyltransferase OS=Saccharomyces cerevisiae (strain ATCC 204508 / S288c) GN=ERG6 PE=1 SV=4	2.1.1.41;	K00559;	Saccharomyces	0	0	0	0	0	0	0	0	0	0	0	0	0	2	0	1	2	0
C4ZTH2;	RISB_ECOBW 6,7-dimethyl-8-ribityllumazine synthase OS=Escherichia coli (strain K12 / MC4100 / BW2952) GN=ribH PE=3 SV=1	2.5.1.78;	K00794;	Escherichia	0	0	0	0	0	0	0	0	0	3	2	3	35	43	4	39	38	34
Q02647;	DYL1_YEAST Dynein light chain 1, cytoplasmic OS=Saccharomyces cerevisiae (strain ATCC 204508 / S288c) GN=DYN2 PE=1 SV=1	;	K10418;	Saccharomyces	0	0	0	0	0	0	0	0	0	0	0	0	0	0	0	0	0	2
P27830;	RMLB2_ECOLI dTDP-glucose 4,6-dehydratase 2 OS=Escherichia coli (strain K12) GN=rffG PE=1 SV=3	4.2.1.46;	K01710;	Escherichia	0	0	0	0	0	0	0	0	0	0	0	0	2	1	0	1	1	1
P26754;	RFA2_YEAST Replication factor A protein 2 OS=Saccharomyces cerevisiae (strain ATCC 204508 / S288c) GN=RFA2 PE=1 SV=1	;	K10739;	Saccharomyces	0	0	0	0	0	0	0	0	0	0	0	0	0	0	0	0	0	1
Q02784;	GLRX5_YEAST Monothiol glutaredoxin-5, mitochondrial OS=Saccharomyces cerevisiae (strain ATCC 204508 / S288c) GN=GRX5 PE=1 SV=1	;	K07390;	Saccharomyces	0	0	0	0	0	0	0	0	0	0	0	0	0	0	0	1	0	1
P39180;	AG43_ECOLI Antigen 43 OS=Escherichia coli (strain K12) GN=flu PE=1 SV=3	;	K12687;	Escherichia	0	0	0	0	0	0	0	0	0	12	17	14	26	32	1	29	34	33
P24521;	ERG8_YEAST Phosphomevalonate kinase OS=Saccharomyces cerevisiae (strain ATCC 204508 / S288c) GN=ERG8 PE=1 SV=2	2.7.4.2;	K00938;	Saccharomyces	0	0	0	0	0	0	0	0	0	0	0	0	0	4	0	0	1	0
P39529;	YJU6_YEAST Putative transcriptional regulatory protein YJL206C OS=Saccharomyces cerevisiae (strain ATCC 204508 / S288c) GN=YJL206C PE=2 SV=1	;	;	Saccharomyces	0	0	0	0	0	0	0	0	0	1	0	0	0	0	0	0	0	0
P0A9P0;	DLDH_ECOLI Dihydrolipoyl dehydrogenase OS=Escherichia coli (strain K12) GN=lpdA PE=1 SV=2	1.8.1.4;	K00382;	Escherichia	0	0	0	0	0	0	0	0	0	74	63	63	89	75	13	79	78	76
B5VMT6;	MMM1_YEAS6 Maintenance of mitochondrial morphology protein 1 OS=Saccharomyces cerevisiae (strain AWRI1631) GN=MMM1 PE=3 SV=1	;	;	Saccharomyces	0	0	0	0	0	0	0	0	0	0	0	0	0	0	0	0	0	0
P15705;	STI1_YEAST Heat shock protein STI1 OS=Saccharomyces cerevisiae (strain ATCC 204508 / S288c) GN=STI1 PE=1 SV=1	;	K09553;	Saccharomyces	0	0	0	0	0	0	0	0	0	0	0	0	20	22	0	21	22	22
P07265;	MAL62_YEASX Alpha-glucosidase MAL62 OS=Saccharomyces cerevisiae GN=MAL62 PE=1 SV=1	3.2.1.20;	;	Saccharomyces	0	0	0	0	0	0	0	0	0	0	0	0	29	34	3	24	40	34
P17649;	GABAT_YEAST 4-aminobutyrate aminotransferase OS=Saccharomyces cerevisiae (strain ATCC 204508 / S288c) GN=UGA1 PE=1 SV=2	2.6.1.19;	K13524;	Saccharomyces	0	0	0	0	0	0	0	0	0	0	0	0	2	2	0	3	5	2
Q01976;	ADPP_YEAST ADP-ribose pyrophosphatase OS=Saccharomyces cerevisiae (strain ATCC 204508 / S288c) GN=YSA1 PE=1 SV=2	3.6.1.13;	K01515;	Saccharomyces	0	0	0	0	0	0	0	0	0	0	0	0	3	3	0	6	4	4
P0A972;	CSPE_ECOLI Cold shock-like protein CspE OS=Escherichia coli (strain K12) GN=cspE PE=1 SV=2	;	K03704;	Escherichia	0	0	0	0	0	0	0	0	0	0	0	0	2	2	0	2	3	1
A6ZP47;	DED1_YEAS7 ATP-dependent RNA helicase DED1 OS=Saccharomyces cerevisiae (strain YJM789) GN=DED1 PE=3 SV=1	3.6.4.13;	;	Saccharomyces	0	0	0	0	0	0	0	0	0	0	0	0	2	3	0	3	3	1
P02358;	RS6_ECOLI 30S ribosomal protein S6 OS=Escherichia coli (strain K12) GN=rpsF PE=1 SV=1	;	K02990;	Escherichia	0	0	0	0	0	0	0	0	0	0	0	0	2	5	0	4	2	3
P31453;	YIDP_ECOLI Uncharacterized HTH-type transcriptional regulator YidP OS=Escherichia coli (strain K12) GN=yidP PE=4 SV=1	;	K03482;	Escherichia	0	0	0	0	0	0	0	0	0	2	2	0	1	1	0	1	0	1
A6ZZH2;	MCR1_YEAS7 NADH-cytochrome b5 reductase 2 OS=Saccharomyces cerevisiae (strain YJM789) GN=MCR1 PE=3 SV=1	1.6.2.2;	;	Saccharomyces	0	0	0	0	0	0	0	0	0	0	0	0	0	0	0	0	0	1
P0AED9;	DCM_ECOLI DNA-cytosine methyltransferase OS=Escherichia coli (strain K12) GN=dcm PE=1 SV=1	2.1.1.37;	K00558;	Escherichia	0	0	0	0	0	0	0	0	0	0	0	0	2	2	0	2	2	4
Q12275;	YO093_YEAST Uncharacterized protein YOR093C OS=Saccharomyces cerevisiae (strain ATCC 204508 / S288c) GN=YOR093C PE=1 SV=1	;	;	Saccharomyces	0	0	0	0	0	0	0	0	0	0	0	0	0	1	0	0	0	0
P54885;	PROA_YEAST Gamma-glutamyl phosphate reductase OS=Saccharomyces cerevisiae (strain ATCC 204508 / S288c) GN=PRO2 PE=1 SV=1	1.2.1.41;	K00147;	Saccharomyces	0	0	0	0	0	0	0	0	0	0	0	0	26	25	2	22	21	26
O14455;	RL36B_YEAST 60S ribosomal protein L36-B OS=Saccharomyces cerevisiae (strain ATCC 204508 / S288c) GN=RPL36B PE=1 SV=3	;	K02920;	Saccharomyces	0	0	0	0	0	0	0	0	0	0	0	0	15	10	8	11	10	12
P32521;	PAN1_YEAST Actin cytoskeleton-regulatory complex protein PAN1 OS=Saccharomyces cerevisiae (strain ATCC 204508 / S288c) GN=PAN1 PE=1 SV=2	;	K20047;	Saccharomyces	0	0	0	0	0	0	0	0	0	0	0	0	1	1	0	1	1	2
P0AAV4;	YBGJ_ECOLI Uncharacterized protein YbgJ OS=Escherichia coli (strain K12) GN=ybgJ PE=1 SV=1	;	;	Escherichia	0	0	0	0	0	0	0	0	0	0	0	0	1	1	0	0	1	0
P0A717;	KPRS_ECOLI Ribose-phosphate pyrophosphokinase OS=Escherichia coli (strain K12) GN=prs PE=1 SV=2	2.7.6.1;	K00948;	Escherichia	0	0	0	0	0	0	0	0	0	31	27	22	22	23	11	21	24	24
C4ZXS8;	GAL1_ECOBW Galactokinase OS=Escherichia coli (strain K12 / MC4100 / BW2952) GN=galK PE=3 SV=1	2.7.1.6;	K00849;	Escherichia	0	0	0	0	0	0	0	0	0	44	51	54	42	49	12	41	54	50
C4ZXJ1;	MTLD_ECOBW Mannitol-1-phosphate 5-dehydrogenase OS=Escherichia coli (strain K12 / MC4100 / BW2952) GN=mtlD PE=3 SV=1	1.1.1.17;	K00009;	Escherichia	0	0	0	0	0	0	0	0	0	4	5	10	23	26	0	21	31	20
C4ZRP9;	ERPA_ECOBW Iron-sulfur cluster insertion protein ErpA OS=Escherichia coli (strain K12 / MC4100 / BW2952) GN=erpA PE=3 SV=1	;	K15724;	Escherichia	0	0	0	0	0	0	0	0	0	3	4	3	0	1	0	1	1	1
P0AG67;	RS1_ECOLI 30S ribosomal protein S1 OS=Escherichia coli (strain K12) GN=rpsA PE=1 SV=1	;	K02945;	Escherichia	0	0	0	0	0	0	0	0	0	26	25	20	99	118	14	90	111	121
N1P7A8;	N1P7A8_YEASC Vac14p OS=Saccharomyces cerevisiae (strain CEN.PK113-7D) OX=889517 GN=CENPK1137D_755 PE=3 SV=1			Unknown GENUS	0	0	0	0	0	0	0	0	0	0	0	0	1	1	0	0	1	2
P40187;	PIG2_YEAST GSY2-interacting protein PIG2 OS=Saccharomyces cerevisiae (strain ATCC 204508 / S288c) GN=PIG2 PE=1 SV=1	;	;	Saccharomyces	0	0	0	0	0	0	0	0	0	0	0	0	0	0	0	1	0	0
P15288;	PEPD_ECOLI Cytosol non-specific dipeptidase OS=Escherichia coli (strain K12) GN=pepD PE=1 SV=3	3.4.13.18;	K01270;	Escherichia	0	0	0	0	0	0	0	0	0	5	7	5	74	76	5	68	83	80
P0A9Q1;	ARCA_ECOLI Aerobic respiration control protein ArcA OS=Escherichia coli (strain K12) GN=arcA PE=1 SV=1	;	K07773;	Escherichia	0	0	0	0	0	0	0	0	0	4	6	6	14	20	0	19	20	18
C4ZRP7;	GSA_ECOBW Glutamate-1-semialdehyde 2,1-aminomutase OS=Escherichia coli (strain K12 / MC4100 / BW2952) GN=hemL PE=3 SV=1	5.4.3.8;	K01845;	Escherichia	0	0	0	0	0	0	0	0	0	20	25	27	40	45	4	35	37	37
P77804;	YDGA_ECOLI Protein YdgA OS=Escherichia coli (strain K12) GN=ydgA PE=1 SV=1	;	;	Escherichia	0	0	0	0	0	0	0	0	0	0	0	0	0	1	0	0	1	0
C4ZRX5;	YCDX_ECOBW Probable phosphatase YcdX OS=Escherichia coli (strain K12 / MC4100 / BW2952) GN=ycdX PE=3 SV=1	3.1.3.-;	K04477;	Escherichia	0	0	0	0	0	0	0	0	0	0	0	0	4	5	0	3	5	5
N1NZE5;	N1NZE5_YEASC Rps18ap OS=Saccharomyces cerevisiae (strain CEN.PK113-7D) OX=889517 GN=CENPK1137D_426 PE=3 SV=1			Unknown GENUS	0	0	0	0	0	0	0	0	0	1	2	1	19	20	20	16	22	23
P42941;	SERB_YEAST Phosphoserine phosphatase OS=Saccharomyces cerevisiae (strain ATCC 204508 / S288c) GN=SER2 PE=1 SV=1	3.1.3.3;	K01079;	Saccharomyces	0	0	0	0	0	0	0	0	0	0	0	0	2	1	0	4	1	3
P76123;	YDDK_ECOLI Putative uncharacterized protein YddK OS=Escherichia coli (strain K12) GN=yddK PE=5 SV=1	;	;	Escherichia	0	0	0	0	0	0	0	0	0	0	0	0	0	0	0	1	1	2
Q46811;	YGFK_ECOLI Putative oxidoreductase YgfK OS=Escherichia coli (strain K12) GN=ygfK PE=1 SV=1	;	K12527;	Escherichia	0	0	0	0	0	0	0	0	0	0	0	0	0	0	0	0	0	0
P32454;	APE2_YEAST Aminopeptidase 2, mitochondrial OS=Saccharomyces cerevisiae (strain ATCC 204508 / S288c) GN=APE2 PE=1 SV=4	3.4.11.-;	K13721;	Saccharomyces	0	0	0	0	0	0	0	0	0	0	0	0	34	26	4	27	27	26
P37689;	GPMI_ECOLI 2,3-bisphosphoglycerate-independent phosphoglycerate mutase OS=Escherichia coli (strain K12) GN=gpmI PE=1 SV=1	5.4.2.12;	K15633;	Escherichia	0	0	0	0	0	0	0	0	0	25	25	21	36	40	3	38	48	51
P00363;	FRDA_ECOLI Fumarate reductase flavoprotein subunit OS=Escherichia coli (strain K12) GN=frdA PE=1 SV=3	1.3.5.4;	K00244;	Escherichia	0	0	0	0	0	0	0	0	0	0	0	0	0	0	0	0	0	0
P04425;	GSHB_ECOLI Glutathione synthetase OS=Escherichia coli (strain K12) GN=gshB PE=1 SV=1	6.3.2.3;	K01920;	Escherichia	0	0	0	0	0	0	0	0	0	3	3	4	24	24	2	13	22	25
P77171;	YDCI_ECOLI Uncharacterized HTH-type transcriptional regulator YdcI OS=Escherichia coli (strain K12) GN=ydcI PE=4 SV=2	;	;	Escherichia	0	0	0	0	0	0	0	0	0	0	0	1	0	1	0	1	0	1
Q92331;	VPS5_YEAST Vacuolar protein sorting-associated protein 5 OS=Saccharomyces cerevisiae (strain ATCC 204508 / S288c) GN=VPS5 PE=1 SV=1	;	K17917;	Saccharomyces	0	0	0	0	0	0	0	0	0	0	0	0	1	0	0	0	0	0
A6ZY20;	PST1_YEAS7 Cell wall mannoprotein PST1 OS=Saccharomyces cerevisiae (strain YJM789) GN=PST1 PE=3 SV=1	;	;	Saccharomyces	0	0	0	0	0	0	0	0	0	0	0	0	0	0	0	0	0	1
C4ZRA8;	YJGA_ECOBW UPF0307 protein YjgA OS=Escherichia coli (strain K12 / MC4100 / BW2952) GN=yjgA PE=3 SV=1	;	K09889;	Escherichia	0	0	0	0	0	0	0	0	0	0	0	0	0	2	0	0	2	2
P0ACP1;	CRA_ECOLI Catabolite repressor/activator OS=Escherichia coli (strain K12) GN=cra PE=1 SV=1	;	K03435;	Escherichia	0	0	0	0	0	0	0	0	0	0	1	4	5	5	0	4	10	7
C4ZUH1;	RS19_ECOBW 30S ribosomal protein S19 OS=Escherichia coli (strain K12 / MC4100 / BW2952) GN=rpsS PE=3 SV=1	;	K02965;	Escherichia	0	0	0	0	0	0	0	0	0	2	2	2	15	17	6	13	16	15
P36126;	SPO14_YEAST Phospholipase D1 OS=Saccharomyces cerevisiae (strain ATCC 204508 / S288c) GN=SPO14 PE=1 SV=3	3.1.4.4;	K01115;	Saccharomyces	0	0	0	0	0	0	0	0	0	1	2	1	1	1	1	1	1	1
P40509;	COPE_YEAST Coatomer subunit epsilon OS=Saccharomyces cerevisiae (strain ATCC 204508 / S288c) GN=SEC28 PE=1 SV=2	;	K17268;	Saccharomyces	0	0	0	0	0	0	0	0	0	0	0	0	1	0	0	0	1	0
C4ZQP5;	MTFA_ECOBW Protein MtfA OS=Escherichia coli (strain K12 / MC4100 / BW2952) GN=mtfA PE=3 SV=1	;	K09933;	Escherichia	0	0	0	0	0	0	0	0	0	0	0	0	1	0	0	0	0	0
T2A536;	T2A536_YEASX S-adenosylmethionine synthase OS=Saccharomyces cerevisiae OX=4932 GN=SAM2 PE=3 SV=1			Unknown GENUS	0	0	0	0	0	0	0	0	0	10	2	7	80	71	22	59	73	70
P54964;	ORN_YEAST Oligoribonuclease, mitochondrial OS=Saccharomyces cerevisiae (strain ATCC 204508 / S288c) GN=REX2 PE=1 SV=1	3.1.-.-;	K13288;	Saccharomyces	0	0	0	0	0	0	0	0	0	0	0	0	0	0	0	1	0	0
P0A915;	OMPW_ECOLI Outer membrane protein W OS=Escherichia coli (strain K12) GN=ompW PE=1 SV=1	;	K07275;	Escherichia	0	0	0	0	0	0	0	0	0	0	0	0	0	0	0	0	0	0
P53152;	MMS2_YEAST Ubiquitin-conjugating enzyme variant MMS2 OS=Saccharomyces cerevisiae (strain ATCC 204508 / S288c) GN=MMS2 PE=1 SV=1	;	K10704;	Saccharomyces	0	0	0	0	0	0	0	0	0	0	0	0	0	0	0	0	0	1
P39015;	STM1_YEAST Suppressor protein STM1 OS=Saccharomyces cerevisiae (strain ATCC 204508 / S288c) GN=STM1 PE=1 SV=3	;	;	Saccharomyces	0	0	0	0	0	0	0	0	0	0	0	0	41	34	0	29	31	35
P0AFW4;	RNK_ECOLI Regulator of nucleoside diphosphate kinase OS=Escherichia coli (strain K12) GN=rnk PE=1 SV=1	;	K06140;	Escherichia	0	0	0	0	0	0	0	0	0	0	0	0	0	0	0	0	5	0
Q04792;	DCE_YEAST Glutamate decarboxylase OS=Saccharomyces cerevisiae (strain ATCC 204508 / S288c) GN=GAD1 PE=1 SV=1	4.1.1.15;	K01580;	Saccharomyces	0	0	0	0	0	0	0	0	0	0	0	0	0	1	0	0	0	0
B1XFI0;	RSMC_ECODH Ribosomal RNA small subunit methyltransferase C OS=Escherichia coli (strain K12 / DH10B) GN=rsmC PE=3 SV=1	2.1.1.172;	K00564;	Escherichia	0	0	0	0	0	0	0	0	0	5	4	8	10	8	5	4	7	3
C8Z826;	SHE10_YEAS8 Outer spore wall assembly protein SHE10 OS=Saccharomyces cerevisiae (strain Lalvin EC1118 / Prise de mousse) GN=SHE10 PE=3 SV=1	;	;	Saccharomyces	0	0	0	0	0	0	0	0	0	0	0	0	0	0	0	2	1	0
P41277;	GPP1_YEAST Glycerol-1-phosphate phosphohydrolase 1 OS=Saccharomyces cerevisiae (strain ATCC 204508 / S288c) GN=GPP1 PE=1 SV=3	3.1.3.21;	K06116;	Saccharomyces	0	0	0	0	0	0	0	0	0	0	0	0	5	6	1	8	7	7
C4ZYI1;	SYT_ECOBW Threonine--tRNA ligase OS=Escherichia coli (strain K12 / MC4100 / BW2952) GN=thrS PE=3 SV=1	6.1.1.3;	K01868;	Escherichia	0	0	0	0	0	0	0	0	0	9	9	9	20	26	8	23	28	22
P21369;	PNCA_ECOLI Nicotinamidase OS=Escherichia coli (strain K12) GN=pncA PE=1 SV=1	3.5.1.19;3.5.1.-;	K08281;	Escherichia	0	0	0	0	0	0	0	0	0	1	2	0	1	1	0	1	2	1
P26786;	RS7A_YEAST 40S ribosomal protein S7-A OS=Saccharomyces cerevisiae (strain ATCC 204508 / S288c) GN=RPS7A PE=1 SV=4	;	K02993;	Saccharomyces	0	0	0	0	0	0	0	0	0	0	0	0	19	17	11	17	13	18
P02406;	RL28_YEAST 60S ribosomal protein L28 OS=Saccharomyces cerevisiae (strain ATCC 204508 / S288c) GN=RPL28 PE=1 SV=3	;	K02900;	Saccharomyces	0	0	0	0	0	0	0	0	0	0	0	0	19	19	15	13	15	16
P0AEJ6;	EUTB_ECOLI Ethanolamine ammonia-lyase heavy chain OS=Escherichia coli (strain K12) GN=eutB PE=1 SV=1	4.3.1.7;	K03735;	Escherichia	0	0	0	0	0	0	0	0	0	0	0	0	0	0	0	0	1	0
Q00955;	ACAC_YEAST Acetyl-CoA carboxylase OS=Saccharomyces cerevisiae (strain ATCC 204508 / S288c) GN=ACC1 PE=1 SV=2	6.4.1.2;6.3.4.14;	K11262;	Saccharomyces	0	0	0	0	0	0	0	0	0	0	0	0	0	0	0	0	0	0
P00729;	CBPY_YEAST Carboxypeptidase Y OS=Saccharomyces cerevisiae (strain ATCC 204508 / S288c) GN=PRC1 PE=1 SV=1	3.4.16.5;	K13289;	Saccharomyces	0	0	0	0	0	0	0	0	0	0	0	0	10	12	0	7	8	8
P06633;	HIS7_YEAST Imidazoleglycerol-phosphate dehydratase OS=Saccharomyces cerevisiae (strain ATCC 204508 / S288c) GN=HIS3 PE=1 SV=2	4.2.1.19;	K01693;	Saccharomyces	0	0	0	0	0	0	0	0	0	0	0	0	11	8	6	7	10	9
P34220;	YBF5_YEAST Deoxyribonuclease Tat-D OS=Saccharomyces cerevisiae (strain ATCC 204508 / S288c) GN=YBL055C PE=1 SV=1	3.1.21.-;	K03424;	Saccharomyces	0	0	0	0	0	0	0	0	0	0	0	0	0	0	0	0	0	2
P22515;	UBA1_YEAST Ubiquitin-activating enzyme E1 1 OS=Saccharomyces cerevisiae (strain ATCC 204508 / S288c) GN=UBA1 PE=1 SV=2	6.2.1.45;	K03178;	Saccharomyces	0	0	0	0	0	0	0	0	0	0	0	0	5	1	0	0	1	3
C4ZQM8;	MPGP_ECOBW Mannosyl-3-phosphoglycerate phosphatase OS=Escherichia coli (strain K12 / MC4100 / BW2952) GN=BWG_1759 PE=3 SV=1	3.1.3.70;	K07026;	Escherichia	0	0	0	0	0	0	0	0	0	0	0	0	0	0	0	0	0	0
C4ZR38;	GARL_ECOBW 5-keto-4-deoxy-D-glucarate aldolase OS=Escherichia coli (strain K12 / MC4100 / BW2952) GN=garL PE=3 SV=1	4.1.2.20;	K01630;	Escherichia	0	0	0	0	0	0	0	0	0	0	0	0	0	0	0	0	0	0
C4ZYK3;	UNG_ECOBW Uracil-DNA glycosylase OS=Escherichia coli (strain K12 / MC4100 / BW2952) GN=ung PE=3 SV=1	3.2.2.27;	K03648;	Escherichia	0	0	0	0	0	0	0	0	0	0	0	0	2	1	0	1	3	3
B5VN05;	B5VN05_YEAS6 Uncharacterized protein OS=Saccharomyces cerevisiae (strain AWRI1631) OX=545124 GN=AWRI1631_121180 PE=4 SV=1			Unknown GENUS	0	0	0	0	0	0	0	0	0	0	0	0	0	1	0	0	0	0
P07246;	ADH3_YEAST Alcohol dehydrogenase 3, mitochondrial OS=Saccharomyces cerevisiae (strain ATCC 204508 / S288c) GN=ADH3 PE=1 SV=2	1.1.1.1;	K13953;	Saccharomyces	0	0	0	0	0	0	0	0	0	0	0	0	0	1	0	1	2	2
C4ZSR2;	ASSY_ECOBW Argininosuccinate synthase OS=Escherichia coli (strain K12 / MC4100 / BW2952) GN=argG PE=3 SV=1	6.3.4.5;	K01940;	Escherichia	0	0	0	0	0	0	0	0	0	42	36	41	29	28	8	28	26	28
C4ZXI2;	SELA_ECOBW L-seryl-tRNA(Sec) selenium transferase OS=Escherichia coli (strain K12 / MC4100 / BW2952) GN=selA PE=3 SV=1	2.9.1.1;	K01042;	Escherichia	0	0	0	0	0	0	0	0	0	0	0	0	7	7	0	5	9	6
A6ZMK5;	EIF3I_YEAS7 Eukaryotic translation initiation factor 3 subunit I OS=Saccharomyces cerevisiae (strain YJM789) GN=TIF34 PE=3 SV=1	;	;	Saccharomyces	0	0	0	0	0	0	0	0	0	0	0	0	1	2	0	0	1	1
P18963;	IRA1_YEAST Inhibitory regulator protein IRA1 OS=Saccharomyces cerevisiae (strain ATCC 204508 / S288c) GN=IRA1 PE=1 SV=2	;	;	Saccharomyces	0	0	0	0	0	0	0	0	0	0	0	0	0	1	0	0	1	0
S5RZC2;	S5RZC2_YEASX Alcohol dehydrogenase OS=Saccharomyces cerevisiae OX=4932 GN=ADH1 PE=1 SV=1			Unknown GENUS	0	0	0	0	0	0	0	0	0	0	0	0	5	12	0	5	10	8
P05749;	RL22A_YEAST 60S ribosomal protein L22-A OS=Saccharomyces cerevisiae (strain ATCC 204508 / S288c) GN=RPL22A PE=1 SV=3	;	K02891;	Saccharomyces	0	0	0	0	0	0	0	0	0	0	0	0	7	12	4	8	13	12
P0AFX0;	HPF_ECOLI Ribosome hibernation promoting factor OS=Escherichia coli (strain K12) GN=hpf PE=1 SV=1	;	K05808;	Escherichia	0	0	0	0	0	0	0	0	0	0	0	0	2	1	0	2	1	2
C5A1D5;	CH60_ECOBW 60 kDa chaperonin OS=Escherichia coli (strain K12 / MC4100 / BW2952) GN=groL PE=1 SV=1	;	K04077;	Escherichia	2	0	0	0	0	0	0	1	0	205	189	185	189	229	28	214	229	229
P32776;	TFB1_YEAST RNA polymerase II transcription factor B subunit 1 OS=Saccharomyces cerevisiae (strain ATCC 204508 / S288c) GN=TFB1 PE=1 SV=1	;	K03141;	Saccharomyces	0	0	0	0	0	0	0	0	0	0	0	0	0	0	1	0	0	0
P0AEX9;	MALE_ECOLI Maltose-binding periplasmic protein OS=Escherichia coli (strain K12) GN=malE PE=1 SV=1	;	K10108;	Escherichia	0	0	0	0	0	0	0	0	0	24	26	23	63	75	5	64	68	63
P32623;	CRH2_YEAST Probable glycosidase CRH2 OS=Saccharomyces cerevisiae (strain ATCC 204508 / S288c) GN=UTR2 PE=1 SV=3	3.2.-.-;	;	Saccharomyces	0	0	0	0	0	0	0	0	0	0	0	0	1	1	0	2	2	1
P14904;	AMPL_YEAST Vacuolar aminopeptidase 1 OS=Saccharomyces cerevisiae (strain ATCC 204508 / S288c) GN=APE1 PE=1 SV=2	3.4.11.22;	K01268;	Saccharomyces	0	0	0	0	0	0	0	0	0	0	0	0	16	15	6	19	19	13
P47173;	YJ9J_YEAST Uncharacterized protein YJR142W OS=Saccharomyces cerevisiae (strain ATCC 204508 / S288c) GN=YJR142W PE=1 SV=1	;	;	Saccharomyces	0	0	0	0	0	0	0	0	0	0	0	0	2	3	0	0	3	1
P40070;	LSM4_YEAST U6 snRNA-associated Sm-like protein LSm4 OS=Saccharomyces cerevisiae (strain ATCC 204508 / S288c) GN=LSM4 PE=1 SV=1	;	K12623;	Saccharomyces	0	0	0	0	0	0	0	0	0	0	0	0	0	1	0	0	0	1
P14120;	RL30_YEAST 60S ribosomal protein L30 OS=Saccharomyces cerevisiae (strain ATCC 204508 / S288c) GN=RPL30 PE=1 SV=3	;	K02908;	Saccharomyces	0	0	0	0	0	0	0	0	0	0	0	0	20	21	9	17	18	13
P39384;	YJIM_ECOLI Putative dehydratase subunit YjiM OS=Escherichia coli (strain K12) GN=yjiM PE=3 SV=2	4.-.-.-;	;	Escherichia	0	0	0	0	0	0	0	0	0	0	0	0	0	0	0	0	0	0
B1XHF8;	FLHD_ECODH Flagellar transcriptional regulator FlhD OS=Escherichia coli (strain K12 / DH10B) GN=flhD PE=3 SV=1	;	K02403;	Escherichia	0	0	0	0	0	0	0	0	0	1	1	1	0	0	0	0	0	0
C4ZSW9;	RL13_ECOBW 50S ribosomal protein L13 OS=Escherichia coli (strain K12 / MC4100 / BW2952) GN=rplM PE=3 SV=1	;	K02871;	Escherichia	0	0	0	0	0	0	0	0	0	6	3	6	16	19	6	19	26	26
C4ZX93;	NDK_ECOBW Nucleoside diphosphate kinase OS=Escherichia coli (strain K12 / MC4100 / BW2952) GN=ndk PE=3 SV=1	2.7.4.6;	K00940;	Escherichia	0	0	0	0	0	0	0	0	0	13	12	11	19	24	10	20	15	18
C4ZQF4;	CMOA_ECOBW Carboxy-S-adenosyl-L-methionine synthase OS=Escherichia coli (strain K12 / MC4100 / BW2952) GN=cmoA PE=3 SV=1	2.1.3.-;	K15256;	Escherichia	0	0	0	0	0	0	0	0	0	0	0	0	0	0	0	0	0	0
C4ZWF6;	SYQ_ECOBW Glutamine--tRNA ligase OS=Escherichia coli (strain K12 / MC4100 / BW2952) GN=glnS PE=3 SV=1	6.1.1.18;	K01886;	Escherichia	0	0	0	0	0	0	0	0	0	7	7	13	33	40	11	44	31	32
P0AD12;	YEEZ_ECOLI Protein YeeZ OS=Escherichia coli (strain K12) GN=yeeZ PE=1 SV=1	;	;	Escherichia	0	0	0	0	0	0	0	0	0	0	1	0	5	10	0	5	9	5
P21179;	CATE_ECOLI Catalase HPII OS=Escherichia coli (strain K12) GN=katE PE=1 SV=1	1.11.1.6;	K03781;	Escherichia	0	0	0	0	0	0	0	0	0	0	0	0	0	0	0	0	0	0
P0CX36;	RS4B_YEAST 40S ribosomal protein S4-B OS=Saccharomyces cerevisiae (strain ATCC 204508 / S288c) GN=RPS4B PE=1 SV=1	;	K02987;	Saccharomyces	0	0	0	0	0	0	0	0	0	0	2	0	62	59	28	63	58	87
Q06156;	CND1_YEAST Condensin complex subunit 1 OS=Saccharomyces cerevisiae (strain ATCC 204508 / S288c) GN=YCS4 PE=1 SV=1	;	K06677;	Saccharomyces	0	0	0	0	0	0	0	0	0	0	0	0	0	0	0	0	0	0
P28903;	NRDD_ECOLI Anaerobic ribonucleoside-triphosphate reductase OS=Escherichia coli (strain K12) GN=nrdD PE=1 SV=2	1.1.98.6;	K21636;	Escherichia	0	0	0	0	0	0	0	0	0	1	0	0	0	0	0	0	0	0
P0A912;	PAL_ECOLI Peptidoglycan-associated lipoprotein OS=Escherichia coli (strain K12) GN=pal PE=1 SV=1	;	K03640;	Escherichia	0	0	0	0	0	0	0	0	0	9	8	11	12	12	6	14	11	12
P37195;	DCTR_ECOLI HTH-type transcriptional regulator DctR OS=Escherichia coli (strain K12) GN=dctR PE=2 SV=1	;	K21901;	Escherichia	0	0	0	0	0	0	0	0	0	0	0	0	1	1	0	0	0	2
Q3E7Z5;	YI002_YEAST Uncharacterized protein YIL002W-A OS=Saccharomyces cerevisiae (strain ATCC 204508 / S288c) GN=YIL002W-A PE=1 SV=1	;	;	Saccharomyces	0	0	0	0	0	0	0	0	0	0	0	0	1	2	0	1	1	1
E7LYB2;	EIS1_YEASV Eisosome protein 1 OS=Saccharomyces cerevisiae (strain VIN 13) GN=EIS1 PE=3 SV=1	;	;	Saccharomyces	0	0	0	0	0	0	0	0	0	0	0	0	4	1	0	3	3	2
P25587;	LDB16_YEAST Protein LDB16 OS=Saccharomyces cerevisiae (strain ATCC 204508 / S288c) GN=LDB16 PE=1 SV=2	;	;	Saccharomyces	0	0	0	0	0	0	0	0	0	0	0	0	1	0	0	0	0	0
P23836;	PHOP_ECOLI Transcriptional regulatory protein PhoP OS=Escherichia coli (strain K12) GN=phoP PE=1 SV=1	;	K07660;	Escherichia	0	0	0	0	0	0	0	0	0	2	2	2	11	11	1	9	9	9
P75874;	YCCU_ECOLI Uncharacterized protein YccU OS=Escherichia coli (strain K12) GN=yccU PE=1 SV=2	;	K06929;	Escherichia	0	0	0	0	0	0	0	0	0	2	2	2	9	8	0	6	6	9
P31554;	LPTD_ECOLI LPS-assembly protein LptD OS=Escherichia coli (strain K12) GN=lptD PE=1 SV=2	;	K04744;	Escherichia	0	0	0	0	0	0	0	0	0	1	0	0	0	1	0	0	0	1
C4ZUG7;	RL29_ECOBW 50S ribosomal protein L29 OS=Escherichia coli (strain K12 / MC4100 / BW2952) GN=rpmC PE=3 SV=1	;	K02904;	Escherichia	0	0	0	0	0	0	0	0	0	0	0	0	12	13	2	16	15	18
P0A8Y5;	YIDA_ECOLI Sugar phosphatase YidA OS=Escherichia coli (strain K12) GN=yidA PE=1 SV=1	3.1.3.23;	;	Escherichia	0	0	0	0	0	0	0	0	0	2	4	2	5	7	1	6	7	6
P39533;	ACON2_YEAST Homocitrate dehydratase, mitochondrial OS=Saccharomyces cerevisiae (strain ATCC 204508 / S288c) GN=ACO2 PE=1 SV=1	4.2.1.-;	K17450;	Saccharomyces	0	0	0	0	0	0	0	0	0	0	0	0	2	0	0	1	0	0
P25337;	BUD31_YEAST Pre-mRNA-splicing factor BUD31 OS=Saccharomyces cerevisiae (strain ATCC 204508 / S288c) GN=BUD31 PE=1 SV=1	;	K12873;	Saccharomyces	0	0	0	0	0	0	0	0	0	0	0	0	0	0	0	0	0	1
C5A0A3;	RL31_ECOBW 50S ribosomal protein L31 OS=Escherichia coli (strain K12 / MC4100 / BW2952) GN=rpmE PE=3 SV=1	;	K02909;	Escherichia	0	0	0	0	0	0	0	0	0	2	2	2	2	5	0	3	2	3
P25894;	LOIP_ECOLI Metalloprotease LoiP OS=Escherichia coli (strain K12) GN=loiP PE=1 SV=2	3.4.24.-;	K07387;	Escherichia	0	0	0	0	0	0	0	0	0	0	0	0	0	0	0	0	0	0
B1X7P2;	SFGH2_ECODH S-formylglutathione hydrolase YeiG OS=Escherichia coli (strain K12 / DH10B) GN=yeiG PE=3 SV=1	3.1.2.12;	K01070;	Escherichia	0	0	0	0	0	0	0	0	0	0	0	0	9	9	0	7	12	9
P0ADX1;	YHFA_ECOLI Protein YhfA OS=Escherichia coli (strain K12) GN=yhfA PE=1 SV=1	;	K07397;	Escherichia	0	0	0	0	0	0	0	0	0	2	3	2	5	5	2	4	2	2
C4ZSQ8;	RBFA_ECOBW Ribosome-binding factor A OS=Escherichia coli (strain K12 / MC4100 / BW2952) GN=rbfA PE=3 SV=1	;	K02834;	Escherichia	0	0	0	0	0	0	0	0	0	4	4	4	11	8	0	7	6	8
P39926;	SSO2_YEAST Protein SSO2 OS=Saccharomyces cerevisiae (strain ATCC 204508 / S288c) GN=SSO2 PE=1 SV=2	;	K08486;	Saccharomyces	0	0	0	0	0	0	0	0	0	0	0	0	2	1	0	1	2	2
P19524;	MYO2_YEAST Myosin-2 OS=Saccharomyces cerevisiae (strain ATCC 204508 / S288c) GN=MYO2 PE=1 SV=1	;	K10357;	Saccharomyces	0	0	0	0	0	0	0	0	0	4	3	2	0	0	1	0	0	0
P0AFP9;	YBHR_ECOLI Inner membrane transport permease YbhR OS=Escherichia coli (strain K12) GN=ybhR PE=1 SV=1	;	K01992;	Escherichia	0	0	0	0	0	0	0	0	0	0	0	0	0	0	0	0	0	0
C4ZTN0;	DADA_ECOBW D-amino acid dehydrogenase OS=Escherichia coli (strain K12 / MC4100 / BW2952) GN=dadA PE=3 SV=1	1.4.99.-;	K00285;	Escherichia	0	0	0	0	0	0	0	0	0	2	3	1	0	0	0	0	0	2
P25341;	KIN82_YEAST Serine/threonine-protein kinase KIN82 OS=Saccharomyces cerevisiae (strain ATCC 204508 / S288c) GN=KIN82 PE=1 SV=3	2.7.11.1;	K08286;	Saccharomyces	0	0	0	0	0	0	0	0	0	0	0	0	0	0	0	1	1	0
C4ZVL1;	TRUA_ECOBW tRNA pseudouridine synthase A OS=Escherichia coli (strain K12 / MC4100 / BW2952) GN=truA PE=3 SV=1	5.4.99.12;	K06173;	Escherichia	0	0	0	0	0	0	0	0	0	0	1	1	0	0	0	0	0	0
P28306;	MLTG_ECOLI Endolytic murein transglycosylase OS=Escherichia coli (strain K12) GN=mltG PE=1 SV=2	4.2.2.-;	K07082;	Escherichia	0	0	0	0	0	0	0	0	0	0	0	0	0	0	0	0	0	1
C4ZWL5;	TOLB_ECOBW Protein TolB OS=Escherichia coli (strain K12 / MC4100 / BW2952) GN=tolB PE=3 SV=1	;	K03641;	Escherichia	0	0	0	0	0	0	0	0	0	9	8	11	22	20	1	23	21	24
P67826;	CUTC_ECOLI Copper homeostasis protein CutC OS=Escherichia coli (strain K12) GN=cutC PE=3 SV=1	;	K06201;	Escherichia	0	0	0	0	0	0	0	0	0	0	0	0	6	2	0	3	4	5
C4ZX90;	ISPG_ECOBW 4-hydroxy-3-methylbut-2-en-1-yl diphosphate synthase (flavodoxin) OS=Escherichia coli (strain K12 / MC4100 / BW2952) GN=ispG PE=3 SV=1	1.17.7.3;	K03526;	Escherichia	0	0	0	0	0	0	0	0	0	4	9	5	10	6	0	14	8	8
P0AGK4;	YHBY_ECOLI RNA-binding protein YhbY OS=Escherichia coli (strain K12) GN=yhbY PE=1 SV=1	;	K07574;	Escherichia	0	0	0	0	0	0	0	0	0	0	0	0	2	2	0	3	2	2
P16387;	ODPA_YEAST Pyruvate dehydrogenase E1 component subunit alpha, mitochondrial OS=Saccharomyces cerevisiae (strain ATCC 204508 / S288c) GN=PDA1 PE=1 SV=2	1.2.4.1;	K00161;	Saccharomyces	0	0	0	0	0	0	0	0	0	0	0	0	8	11	2	7	6	7
C4ZYH4;	IHFA_ECOBW Integration host factor subunit alpha OS=Escherichia coli (strain K12 / MC4100 / BW2952) GN=ihfA PE=3 SV=1	;	K04764;	Escherichia	0	0	0	0	0	0	0	0	0	2	1	1	13	14	4	16	15	17
P54858;	DOS2_YEAST Protein DOS2 OS=Saccharomyces cerevisiae (strain ATCC 204508 / S288c) GN=DOS2 PE=1 SV=1	;	;	Saccharomyces	0	0	0	0	0	0	0	0	0	0	0	0	0	0	0	1	3	2
B1X7A5;	BIOB_ECODH Biotin synthase OS=Escherichia coli (strain K12 / DH10B) GN=bioB PE=3 SV=1	2.8.1.6;	K01012;	Escherichia	0	0	0	0	0	0	0	0	0	0	0	2	0	0	0	0	0	0
C4ZS67;	PEPT_ECOBW Peptidase T OS=Escherichia coli (strain K12 / MC4100 / BW2952) GN=pepT PE=3 SV=1	3.4.11.4;	K01258;	Escherichia	0	0	0	0	0	0	0	0	0	6	5	4	12	16	1	11	10	11
P00498;	HIS1_YEAST ATP phosphoribosyltransferase OS=Saccharomyces cerevisiae (strain ATCC 204508 / S288c) GN=HIS1 PE=1 SV=1	2.4.2.17;	K00765;	Saccharomyces	0	0	0	0	0	0	0	0	0	0	0	0	42	37	8	33	49	36
P39730;	IF2P_YEAST Eukaryotic translation initiation factor 5B OS=Saccharomyces cerevisiae (strain ATCC 204508 / S288c) GN=FUN12 PE=1 SV=2	3.6.5.3;	K03243;	Saccharomyces	0	0	0	0	0	0	0	0	0	0	0	0	0	0	0	0	0	1
C4ZZ09;	ATPE_ECOBW ATP synthase epsilon chain OS=Escherichia coli (strain K12 / MC4100 / BW2952) GN=atpC PE=3 SV=1	;	K02114;	Escherichia	0	0	0	0	0	0	0	0	0	2	2	2	7	8	0	6	6	5
P37685;	ALDB_ECOLI Aldehyde dehydrogenase B OS=Escherichia coli (strain K12) GN=aldB PE=1 SV=2	1.2.1.-;	K00138;	Escherichia	0	0	0	0	0	0	0	0	0	0	0	0	0	0	0	0	0	0
P75915;	YCDY_ECOLI Chaperone protein YcdY OS=Escherichia coli (strain K12) GN=ycdY PE=1 SV=1	;	;	Escherichia	0	0	0	0	0	0	0	0	0	2	2	2	3	2	0	5	4	1
C4ZSX4;	MDH_ECOBW Malate dehydrogenase OS=Escherichia coli (strain K12 / MC4100 / BW2952) GN=mdh PE=3 SV=1	1.1.1.37;	K00024;	Escherichia	0	0	0	0	0	0	1	0	0	53	50	53	113	113	32	121	120	135
Q12329;	HSP42_YEAST Heat shock protein 42 OS=Saccharomyces cerevisiae (strain ATCC 204508 / S288c) GN=HSP42 PE=1 SV=1	;	K13993;	Saccharomyces	0	0	0	0	0	0	0	0	0	0	0	0	9	9	0	7	9	8
P39692;	MET10_YEAST Sulfite reductase [NADPH] flavoprotein component OS=Saccharomyces cerevisiae (strain ATCC 204508 / S288c) GN=MET10 PE=1 SV=2	1.8.1.2;	K00380;	Saccharomyces	0	0	0	0	0	0	0	0	0	0	0	0	5	7	2	5	7	4
P0ACA3;	SSPA_ECOLI Stringent starvation protein A OS=Escherichia coli (strain K12) GN=sspA PE=1 SV=2	;	K03599;	Escherichia	0	0	0	0	0	0	0	0	0	7	7	6	8	7	2	7	7	7
N1P492;	N1P492_YEASC Lhp1p OS=Saccharomyces cerevisiae (strain CEN.PK113-7D) OX=889517 GN=CENPK1137D_3777 PE=4 SV=1			Unknown GENUS	0	0	0	0	0	0	0	0	0	2	2	3	8	6	2	8	9	9
P76008;	LDCA_ECOLI Murein tetrapeptide carboxypeptidase OS=Escherichia coli (strain K12) GN=ldcA PE=1 SV=1	3.4.17.13;	K01297;	Escherichia	0	0	0	0	0	0	0	0	0	0	1	0	4	6	3	8	7	3
P00894;	ILVH_ECOLI Acetolactate synthase isozyme 3 small subunit OS=Escherichia coli (strain K12) GN=ilvH PE=1 SV=3	2.2.1.6;	K01653;	Escherichia	0	0	0	0	0	0	0	0	0	1	2	1	6	6	1	5	6	6
P0AEC5;	BARA_ECOLI Signal transduction histidine-protein kinase BarA OS=Escherichia coli (strain K12) GN=barA PE=1 SV=1	2.7.13.3;	K07678;	Escherichia	0	0	0	0	0	0	0	0	0	0	0	1	0	0	0	0	0	0
P77748;	YDIJ_ECOLI Uncharacterized protein YdiJ OS=Escherichia coli (strain K12) GN=ydiJ PE=4 SV=1	;	;	Escherichia	0	0	0	0	0	0	0	0	0	0	0	0	1	0	0	0	0	0
P0AC33;	FUMA_ECOLI Fumarate hydratase class I, aerobic OS=Escherichia coli (strain K12) GN=fumA PE=1 SV=2	4.2.1.2;5.3.2.2;	K01676;	Escherichia	0	0	0	0	0	0	0	0	0	3	6	4	4	5	4	8	7	7
P0AEV1;	RSSB_ECOLI Regulator of RpoS OS=Escherichia coli (strain K12) GN=rssB PE=1 SV=1	;	K02485;	Escherichia	0	0	0	0	0	0	0	0	0	0	0	0	0	0	0	0	0	1
B1X6D5;	TSAC_ECODH Threonylcarbamoyl-AMP synthase OS=Escherichia coli (strain K12 / DH10B) GN=tsaC PE=3 SV=1	2.7.7.87;	K07566;	Escherichia	0	0	0	0	0	0	0	0	0	0	0	0	0	1	0	1	0	0
Q12447;	PAA1_YEAST Polyamine N-acetyltransferase 1 OS=Saccharomyces cerevisiae (strain ATCC 204508 / S288c) GN=PAA1 PE=1 SV=1	2.3.1.-;	;	Saccharomyces	0	0	0	0	0	0	0	0	0	0	0	0	3	2	0	3	4	3
P39993;	GEA2_YEAST ARF guanine-nucleotide exchange factor 2 OS=Saccharomyces cerevisiae (strain ATCC 204508 / S288c) GN=GEA2 PE=1 SV=1	;	K18443;	Saccharomyces	0	0	0	0	0	0	0	0	0	1	0	1	0	0	0	0	0	0
P08956;	T1RK_ECOLI Type I restriction enzyme EcoKI R protein OS=Escherichia coli (strain K12) GN=hsdR PE=3 SV=3	3.1.21.3;	K01153;	Escherichia	0	0	0	0	0	0	0	0	0	0	0	0	0	0	1	0	0	0
P75882;	GFCD_ECOLI Uncharacterized lipoprotein GfcD OS=Escherichia coli (strain K12) GN=gfcD PE=3 SV=1	;	;	Escherichia	0	0	0	0	0	0	0	0	0	0	1	0	0	0	0	0	0	0
B1XA82;	DNLJ_ECODH DNA ligase OS=Escherichia coli (strain K12 / DH10B) GN=ligA PE=3 SV=1	6.5.1.2;	K01972;	Escherichia	0	0	0	0	0	0	0	0	0	0	0	0	3	2	0	2	1	2
P61517;	CAN_ECOLI Carbonic anhydrase 2 OS=Escherichia coli (strain K12) GN=can PE=1 SV=1	4.2.1.1;	K01673;	Escherichia	0	0	0	0	0	0	0	0	0	7	9	11	6	6	0	6	7	8
P0AAJ8;	HYBA_ECOLI Hydrogenase-2 operon protein HybA OS=Escherichia coli (strain K12) GN=hybA PE=3 SV=1	;	;	Escherichia	0	0	0	0	0	0	0	0	0	0	0	0	0	0	0	0	0	0
P32327;	PYC2_YEAST Pyruvate carboxylase 2 OS=Saccharomyces cerevisiae (strain ATCC 204508 / S288c) GN=PYC2 PE=1 SV=2	6.4.1.1;	K01958;	Saccharomyces	0	0	0	0	0	0	0	0	0	0	0	0	43	42	8	38	46	45
P0AG78;	SUBI_ECOLI Sulfate-binding protein OS=Escherichia coli (strain K12) GN=sbp PE=1 SV=1	;	K02048;	Escherichia	0	0	0	0	0	0	0	0	0	1	0	1	18	20	3	19	25	24
P39325;	YTFQ_ECOLI ABC transporter periplasmic-binding protein YtfQ OS=Escherichia coli (strain K12) GN=ytfQ PE=1 SV=1	;	K02058;	Escherichia	0	0	0	0	0	0	0	0	0	4	3	6	10	8	0	9	9	10
P0AG80;	UGPB_ECOLI sn-glycerol-3-phosphate-binding periplasmic protein UgpB OS=Escherichia coli (strain K12) GN=ugpB PE=1 SV=1	;	K05813;	Escherichia	0	0	0	0	0	0	0	0	0	0	0	0	0	0	0	0	1	0
P0A7S9;	RS13_ECOLI 30S ribosomal protein S13 OS=Escherichia coli (strain K12) GN=rpsM PE=1 SV=2	;	K02952;	Escherichia	0	0	0	0	0	0	0	0	0	12	8	9	31	23	21	28	31	27
Q06143;	DIC1_YEAST Mitochondrial dicarboxylate transporter OS=Saccharomyces cerevisiae (strain ATCC 204508 / S288c) GN=DIC1 PE=1 SV=1	;	K13577;	Saccharomyces	0	0	0	0	0	0	0	0	0	1	0	0	0	0	0	0	0	0
P0AEZ3;	MIND_ECOLI Septum site-determining protein MinD OS=Escherichia coli (strain K12) GN=minD PE=1 SV=2	;	K03609;	Escherichia	0	0	0	0	0	0	0	0	0	1	1	1	8	11	4	10	5	2
P53330;	RT102_YEAST Regulator of Ty1 transposition protein 102 OS=Saccharomyces cerevisiae (strain ATCC 204508 / S288c) GN=RTT102 PE=1 SV=2	;	;	Saccharomyces	0	0	0	0	0	0	0	0	0	0	0	0	1	5	0	2	3	3
P16456;	SELD_ECOLI Selenide, water dikinase OS=Escherichia coli (strain K12) GN=selD PE=1 SV=1	2.7.9.3;	K01008;	Escherichia	0	0	0	0	0	0	0	0	0	1	0	1	5	7	0	3	8	10
P76223;	YNJB_ECOLI Protein YnjB OS=Escherichia coli (strain K12) GN=ynjB PE=1 SV=2	;	K05777;	Escherichia	0	0	0	0	0	0	0	0	0	0	0	0	0	0	0	0	0	0
P38841;	YHT8_YEAST Uncharacterized protein YHR138C OS=Saccharomyces cerevisiae (strain ATCC 204508 / S288c) GN=YHR138C PE=1 SV=1	;	;	Saccharomyces	0	0	0	0	0	0	0	0	0	0	0	0	4	5	0	4	4	6
P76062;	RACR_ECOLI Prophage repressor RacR OS=Escherichia coli (strain K12) GN=racR PE=4 SV=1	;	;	Escherichia	0	0	0	0	0	0	0	0	0	0	0	0	1	1	0	0	0	0
P37898;	AAP1_YEAST Alanine/arginine aminopeptidase OS=Saccharomyces cerevisiae (strain ATCC 204508 / S288c) GN=AAP1 PE=1 SV=2	3.4.11.-;	;	Saccharomyces	0	0	0	0	0	0	0	0	0	0	0	0	20	24	1	17	21	19
N1NZW1;	N1NZW1_YEASC Glyceraldehyde-3-phosphate dehydrogenase OS=Saccharomyces cerevisiae (strain CEN.PK113-7D) OX=889517 GN=CENPK1137D_1249 PE=3 SV=1			Unknown GENUS	0	0	0	0	0	0	0	0	0	0	0	0	8	12	0	11	12	14
C4ZUF7;	RL30_ECOBW 50S ribosomal protein L30 OS=Escherichia coli (strain K12 / MC4100 / BW2952) GN=rpmD PE=3 SV=1	;	K02907;	Escherichia	0	0	0	0	0	0	0	0	0	2	2	2	4	4	2	3	5	5
P48581;	RAD17_YEAST DNA damage checkpoint control protein RAD17 OS=Saccharomyces cerevisiae (strain ATCC 204508 / S288c) GN=RAD17 PE=1 SV=1	;	K02830;	Saccharomyces	0	0	0	0	0	0	0	0	0	0	0	0	0	0	0	0	0	1
P17967;	PDI_YEAST Protein disulfide-isomerase OS=Saccharomyces cerevisiae (strain ATCC 204508 / S288c) GN=PDI1 PE=1 SV=2	5.3.4.1;	K09580;	Saccharomyces	0	0	0	0	0	0	0	0	0	0	0	0	22	33	1	33	38	33
C4ZUG4;	RL24_ECOBW 50S ribosomal protein L24 OS=Escherichia coli (strain K12 / MC4100 / BW2952) GN=rplX PE=3 SV=1	;	K02895;	Escherichia	0	0	0	0	0	0	0	0	0	1	1	1	25	24	1	26	25	30
C8Z970;	CBP4_YEAS8 Assembly factor CBP4 OS=Saccharomyces cerevisiae (strain Lalvin EC1118 / Prise de mousse) GN=CBP4 PE=3 SV=2	;	;	Saccharomyces	0	0	0	0	0	0	0	0	0	0	0	0	0	0	1	0	0	0
P32471;	EF1B_YEAST Elongation factor 1-beta OS=Saccharomyces cerevisiae (strain ATCC 204508 / S288c) GN=EFB1 PE=1 SV=4	;	K03232;	Saccharomyces	0	0	0	0	0	0	0	0	0	0	0	0	9	17	0	9	8	14
A6ZRW7;	DMA2_YEAS7 E3 ubiquitin-protein ligase DMA2 OS=Saccharomyces cerevisiae (strain YJM789) GN=DMA2 PE=3 SV=1	2.3.2.27;	;	Saccharomyces	0	0	0	0	0	0	0	0	0	0	0	0	0	0	1	0	0	0
C4ZZ47;	GPPA_ECOBW Guanosine-5-triphosphate,3-diphosphate pyrophosphatase OS=Escherichia coli (strain K12 / MC4100 / BW2952) GN=gppA PE=3 SV=1	3.6.1.40;	K01524;	Escherichia	0	0	0	0	0	0	0	0	0	0	0	0	6	7	0	5	10	8
P0AFK9;	POTD_ECOLI Spermidine/putrescine-binding periplasmic protein OS=Escherichia coli (strain K12) GN=potD PE=1 SV=1	;	K11069;	Escherichia	0	0	0	0	0	0	0	0	0	23	26	32	30	32	9	26	35	31
P0AG14;	SOHB_ECOLI Probable protease SohB OS=Escherichia coli (strain K12) GN=sohB PE=1 SV=1	3.4.21.-;	K04774;	Escherichia	0	0	0	0	0	0	0	0	0	0	0	0	0	1	0	0	1	0
B5VDZ5;	B5VDZ5_YEAS6 YBR025Cp-like protein (Fragment) OS=Saccharomyces cerevisiae (strain AWRI1631) OX=545124 GN=AWRI1631_21180 PE=4 SV=1			Unknown GENUS	0	0	0	0	0	0	0	0	0	0	0	0	0	1	0	0	0	1
Q04430;	PANK_YEAST Pantothenate kinase CAB1 OS=Saccharomyces cerevisiae (strain ATCC 204508 / S288c) GN=CAB1 PE=1 SV=1	2.7.1.33;	K09680;	Saccharomyces	0	0	0	0	0	0	0	0	0	0	0	0	1	0	0	0	0	0
P19158;	IRA2_YEAST Inhibitory regulator protein IRA2 OS=Saccharomyces cerevisiae (strain ATCC 204508 / S288c) GN=IRA2 PE=1 SV=2	;	;	Saccharomyces	0	0	0	0	0	0	0	0	0	0	0	0	0	0	0	0	0	1
P22217;	TRX1_YEAST Thioredoxin-1 OS=Saccharomyces cerevisiae (strain ATCC 204508 / S288c) GN=TRX1 PE=1 SV=3	;	K03671;	Saccharomyces	0	0	0	0	0	0	0	0	0	0	0	0	2	3	0	3	6	4
P46852;	YHHW_ECOLI Quercetin 2,3-dioxygenase OS=Escherichia coli (strain K12) GN=yhhW PE=1 SV=1	1.13.11.24;	K06911;	Escherichia	0	0	0	0	0	0	0	0	0	0	0	0	1	2	0	1	1	3
P30859;	ARTI_ECOLI Putative ABC transporter arginine-binding protein 2 OS=Escherichia coli (strain K12) GN=artI PE=1 SV=3	;	K09997;	Escherichia	0	0	0	0	0	0	0	0	0	18	15	10	17	21	0	25	22	24
Q02821;	IMA1_YEAST Importin subunit alpha OS=Saccharomyces cerevisiae (strain ATCC 204508 / S288c) GN=SRP1 PE=1 SV=1	;	;	Saccharomyces	0	0	0	0	0	0	0	0	0	0	0	0	0	0	0	0	1	0
P75741;	YBFL_ECOLI Putative protein YbfL OS=Escherichia coli (strain K12) GN=ybfL PE=5 SV=3	;	;	Escherichia	0	0	0	0	0	0	0	0	0	0	0	0	0	0	0	0	0	0
P39676;	FHP_YEAST Flavohemoprotein OS=Saccharomyces cerevisiae (strain ATCC 204508 / S288c) GN=YHB1 PE=1 SV=2	1.14.12.17;	K05916;	Saccharomyces	0	0	0	0	0	0	0	0	0	0	0	0	4	6	1	3	5	3
P0A9T0;	SERA_ECOLI D-3-phosphoglycerate dehydrogenase OS=Escherichia coli (strain K12) GN=serA PE=1 SV=2	1.1.1.95;1.1.1.399;	K00058;	Escherichia	0	0	0	0	0	0	0	0	0	24	25	23	131	121	28	89	133	139
P66899;	DPAL_ECOLI Diaminopropionate ammonia-lyase OS=Escherichia coli (strain K12) GN=ygeX PE=1 SV=1	4.3.1.15;	K01751;	Escherichia	0	0	0	0	0	0	0	0	0	0	0	0	0	0	0	0	0	0
P53912;	YNN4_YEAST Uncharacterized protein YNL134C OS=Saccharomyces cerevisiae (strain ATCC 204508 / S288c) GN=YNL134C PE=1 SV=1	;	;	Saccharomyces	0	0	0	0	0	0	0	0	0	0	0	0	8	8	2	7	10	7
P08566;	ARO1_YEAST Pentafunctional AROM polypeptide OS=Saccharomyces cerevisiae (strain ATCC 204508 / S288c) GN=ARO1 PE=1 SV=1	4.2.3.4;2.5.1.19;2.7.1.71;4.2.1.10;1.1.1.25;	K13830;	Saccharomyces	0	0	0	0	0	0	0	0	0	0	0	0	0	1	0	1	0	0
Q07980;	MLH2_YEAST DNA mismatch repair protein MLH2 OS=Saccharomyces cerevisiae (strain ATCC 204508 / S288c) GN=MLH2 PE=1 SV=1	;	;	Saccharomyces	0	0	0	0	0	0	0	0	0	0	0	0	0	0	0	0	0	1
P00803;	LEP_ECOLI Signal peptidase I OS=Escherichia coli (strain K12) GN=lepB PE=1 SV=2	3.4.21.89;	K03100;	Escherichia	0	0	0	0	0	0	0	0	0	0	0	0	0	0	0	0	0	0
P54113;	PUR91_YEAST Bifunctional purine biosynthesis protein ADE16 OS=Saccharomyces cerevisiae (strain ATCC 204508 / S288c) GN=ADE16 PE=1 SV=1	2.1.2.3;3.5.4.10;	K00602;	Saccharomyces	0	0	0	0	0	0	0	0	0	0	0	0	3	9	0	7	9	9
P06106;	CYSD_YEAST Homocysteine/cysteine synthase OS=Saccharomyces cerevisiae (strain ATCC 204508 / S288c) GN=MET17 PE=1 SV=3	2.5.1.47;2.5.1.49;	K17069;	Saccharomyces	0	0	0	0	0	0	0	0	0	1	3	3	34	36	11	32	34	40
C4ZUE3;	RSMB_ECOBW Ribosomal RNA small subunit methyltransferase B OS=Escherichia coli (strain K12 / MC4100 / BW2952) GN=rsmB PE=3 SV=1	2.1.1.176;	K03500;	Escherichia	0	0	0	0	0	0	0	0	0	1	0	0	5	10	0	4	4	7
P11154;	PYC1_YEAST Pyruvate carboxylase 1 OS=Saccharomyces cerevisiae (strain ATCC 204508 / S288c) GN=PYC1 PE=1 SV=2	6.4.1.1;	K01958;	Saccharomyces	0	2	1	0	0	0	0	0	0	0	0	0	9	15	0	12	16	10
P41407;	AZOR_ECOLI FMN-dependent NADH-azoreductase OS=Escherichia coli (strain K12) GN=azoR PE=1 SV=3	1.7.-.-;	K01118;	Escherichia	0	0	0	0	0	0	0	0	0	0	1	0	13	16	2	13	15	16
P15977;	MALQ_ECOLI 4-alpha-glucanotransferase OS=Escherichia coli (strain K12) GN=malQ PE=1 SV=2	2.4.1.25;	K00705;	Escherichia	0	0	0	0	0	0	0	0	0	3	1	1	0	0	0	0	0	0
P54746;	MNGB_ECOLI Mannosylglycerate hydrolase OS=Escherichia coli (strain K12) GN=mngB PE=1 SV=2	3.2.1.170;	K15524;	Escherichia	0	0	0	0	0	0	0	0	0	1	0	0	0	0	0	0	0	0
P76576;	YFGM_ECOLI UPF0070 protein YfgM OS=Escherichia coli (strain K12) GN=yfgM PE=3 SV=1	;	;	Escherichia	0	0	0	0	0	0	0	0	0	0	0	0	0	2	0	1	2	0
P0A9H3;	LDCI_ECOLI Inducible lysine decarboxylase OS=Escherichia coli (strain K12) GN=cadA PE=1 SV=1	4.1.1.18;	K01582;	Escherichia	0	0	0	0	0	0	0	0	0	0	0	0	0	0	0	0	0	0
P38754;	RL14B_YEAST 60S ribosomal protein L14-B OS=Saccharomyces cerevisiae (strain ATCC 204508 / S288c) GN=RPL14B PE=1 SV=1	;	K02875;	Saccharomyces	0	0	0	0	0	0	0	0	0	0	0	0	9	10	14	10	9	7
C5A0H2;	YQFB_ECOBW UPF0267 protein YqfB OS=Escherichia coli (strain K12 / MC4100 / BW2952) GN=yqfB PE=3 SV=1	;	K09900;	Escherichia	0	0	0	0	0	0	0	0	0	0	0	0	3	3	0	3	7	3
P0ADB7;	ECNB_ECOLI Entericidin B OS=Escherichia coli (strain K12) GN=ecnB PE=3 SV=1	;	K16348;	Escherichia	0	0	0	0	0	0	0	0	0	0	0	0	2	2	1	2	1	1
P0A8N3;	SYK1_ECOLI Lysine--tRNA ligase OS=Escherichia coli (strain K12) GN=lysS PE=1 SV=2	6.1.1.6;	K04567;	Escherichia	0	0	0	0	0	0	0	0	0	15	16	16	42	43	15	40	38	43
P0AD49;	YFIA_ECOLI Ribosome-associated inhibitor A OS=Escherichia coli (strain K12) GN=raiA PE=1 SV=2	;	K05809;	Escherichia	0	0	0	0	0	0	0	0	0	2	2	1	0	1	0	1	5	0
Q12513;	TMA17_YEAST Translation machinery-associated protein 17 OS=Saccharomyces cerevisiae (strain ATCC 204508 / S288c) GN=TMA17 PE=1 SV=1	;	;	Saccharomyces	0	0	0	0	0	0	0	0	0	0	0	0	4	4	0	6	5	4
P38157;	MAL33_YEAST Maltose fermentation regulatory protein MAL33 OS=Saccharomyces cerevisiae (strain ATCC 204508 / S288c) GN=MAL33 PE=3 SV=1	;	;	Saccharomyces	0	0	0	0	0	0	0	0	0	0	0	0	0	0	0	1	1	1
P43616;	DUG1_YEAST Cys-Gly metallodipeptidase DUG1 OS=Saccharomyces cerevisiae (strain ATCC 204508 / S288c) GN=DUG1 PE=1 SV=1	3.4.13.-;	K15428;	Saccharomyces	0	0	0	0	0	0	0	0	0	0	0	0	33	34	3	40	33	37
P33338;	SLA2_YEAST Protein SLA2 OS=Saccharomyces cerevisiae (strain ATCC 204508 / S288c) GN=SLA2 PE=1 SV=5	;	K20040;	Saccharomyces	0	0	0	0	0	0	0	0	0	0	0	0	2	2	0	0	2	1
P76541;	EUTL_ECOLI Ethanolamine utilization protein EutL OS=Escherichia coli (strain K12) GN=eutL PE=1 SV=1	;	K04026;	Escherichia	0	0	0	0	0	0	0	0	0	2	1	3	7	6	0	3	4	5
P0A9L5;	PPIC_ECOLI Peptidyl-prolyl cis-trans isomerase C OS=Escherichia coli (strain K12) GN=ppiC PE=1 SV=2	5.2.1.8;	K03769;	Escherichia	0	0	0	0	0	0	0	0	0	0	0	0	0	0	0	0	0	0
P69786;	PTGCB_ECOLI PTS system glucose-specific EIICB component OS=Escherichia coli (strain K12) GN=ptsG PE=1 SV=1	2.7.1.199;	K02778;K02779;	Escherichia	0	0	0	0	0	0	0	0	0	0	0	0	0	0	0	0	0	0
Q04003;	SAS4_YEAST Something about silencing protein 4 OS=Saccharomyces cerevisiae (strain ATCC 204508 / S288c) GN=SAS4 PE=1 SV=1	;	K11402;	Saccharomyces	0	0	0	0	0	0	0	0	0	0	0	1	0	0	0	0	0	0
P0CX09;	YN073_YEAST Mannitol dehydrogenase YNR073C OS=Saccharomyces cerevisiae (strain ATCC 204508 / S288c) GN=YNR073C PE=3 SV=1	1.1.1.-;	K00045;	Saccharomyces	0	0	0	0	0	0	0	0	0	0	0	0	1	0	0	0	0	0
P31658;	HCHA_ECOLI Protein/nucleic acid deglycase 1 OS=Escherichia coli (strain K12) GN=hchA PE=1 SV=3	3.1.2.-;3.5.1.-;3.5.1.124;4.2.1.130;	K05523;	Escherichia	0	0	0	0	0	0	0	0	0	0	0	0	3	2	0	2	4	4
P32792;	YHH7_YEAST UPF0744 protein YSC83 OS=Saccharomyces cerevisiae (strain ATCC 204508 / S288c) GN=YSC83 PE=1 SV=1	;	;	Saccharomyces	0	0	0	0	0	0	0	0	0	0	0	0	0	1	0	0	0	0
P69739;	MBHS_ECOLI Hydrogenase-1 small chain OS=Escherichia coli (strain K12) GN=hyaA PE=1 SV=1	1.12.99.6;	K06282;	Escherichia	0	0	0	0	0	0	0	0	0	0	0	0	0	0	0	0	0	0
C4ZU91;	CINAL_ECOBW CinA-like protein OS=Escherichia coli (strain K12 / MC4100 / BW2952) GN=BWG_2022 PE=3 SV=1	;	;	Escherichia	0	0	0	0	0	0	0	0	0	0	0	0	3	2	0	0	2	1
P0ADR8;	PPNN_ECOLI Pyrimidine/purine nucleotide 5-monophosphate nucleosidase OS=Escherichia coli (strain K12) GN=ppnN PE=1 SV=1	3.2.2.-;3.2.2.10;3.2.2.4;	K06966;	Escherichia	0	0	0	0	0	0	0	0	0	2	4	4	13	12	1	15	10	12
P32419;	MDHP_YEAST Malate dehydrogenase, peroxisomal OS=Saccharomyces cerevisiae (strain ATCC 204508 / S288c) GN=MDH3 PE=1 SV=3	1.1.1.37;	K00026;	Saccharomyces	0	0	0	0	0	0	0	0	0	0	0	0	2	1	0	3	4	0
P0ADU2;	YGIN_ECOLI Probable quinol monooxygenase YgiN OS=Escherichia coli (strain K12) GN=ygiN PE=1 SV=1	1.-.-.-;	;	Escherichia	0	0	0	0	0	0	0	0	0	0	2	4	1	2	0	1	1	2
C4ZS48;	YCFP_ECOBW UPF0227 protein YcfP OS=Escherichia coli (strain K12 / MC4100 / BW2952) GN=ycfP PE=3 SV=1	;	K07000;	Escherichia	0	0	0	0	0	0	0	0	0	2	1	1	1	2	0	2	1	1
P25349;	YCP4_YEAST Flavoprotein-like protein YCP4 OS=Saccharomyces cerevisiae (strain ATCC 204508 / S288c) GN=YCP4 PE=1 SV=1	;	;	Saccharomyces	0	0	0	0	0	0	0	0	0	0	0	0	2	1	0	3	1	4
P0ACV8;	YMJA_ECOLI Uncharacterized protein YmjA OS=Escherichia coli (strain K12) GN=ymjA PE=4 SV=1	;	;	Escherichia	0	0	0	0	0	0	0	0	0	0	0	0	2	1	0	2	4	2
P0AE01;	TRMJ_ECOLI tRNA (cytidine/uridine-2-O-)-methyltransferase TrmJ OS=Escherichia coli (strain K12) GN=trmJ PE=1 SV=1	2.1.1.200;	K15396;	Escherichia	0	0	0	0	0	0	0	0	0	0	0	0	0	0	0	0	0	0
Q46863;	YGIS_ECOLI Probable deoxycholate-binding periplasmic protein YgiS OS=Escherichia coli (strain K12) GN=ygiS PE=1 SV=1	;	K02035;	Escherichia	0	0	0	0	0	0	0	0	0	0	0	0	0	0	0	0	0	0
A6ZMA9;	ERB1_YEAS7 Ribosome biogenesis protein ERB1 OS=Saccharomyces cerevisiae (strain YJM789) GN=ERB1 PE=3 SV=1	;	;	Saccharomyces	0	0	0	0	0	0	0	0	0	0	0	0	0	2	0	0	4	1
P00968;	CARB_ECOLI Carbamoyl-phosphate synthase large chain OS=Escherichia coli (strain K12) GN=carB PE=1 SV=2	6.3.5.5;	K01955;	Escherichia	0	0	0	0	0	0	0	0	0	19	24	29	46	54	14	39	39	47
P0ADZ7;	YAJC_ECOLI Sec translocon accessory complex subunit YajC OS=Escherichia coli (strain K12) GN=yajC PE=1 SV=1	;	K03210;	Escherichia	0	0	0	0	0	0	0	0	0	0	0	0	1	0	0	0	0	0
P75823;	LTAE_ECOLI Low specificity L-threonine aldolase OS=Escherichia coli (strain K12) GN=ltaE PE=1 SV=1	4.1.2.48;	K01620;	Escherichia	0	0	0	0	0	0	0	0	0	3	5	5	18	20	5	12	19	18
P24000;	RL24B_YEAST 60S ribosomal protein L24-B OS=Saccharomyces cerevisiae (strain ATCC 204508 / S288c) GN=RPL24B PE=1 SV=1	;	K02896;	Saccharomyces	0	0	0	0	0	0	0	0	0	0	0	0	10	8	9	9	9	11
P23839;	YICC_ECOLI UPF0701 protein YicC OS=Escherichia coli (strain K12) GN=yicC PE=1 SV=2	;	;	Escherichia	0	0	0	0	0	0	0	0	0	3	2	3	6	8	3	8	11	8
Q12680;	GLT1_YEAST Glutamate synthase [NADH] OS=Saccharomyces cerevisiae (strain ATCC 204508 / S288c) GN=GLT1 PE=1 SV=2	1.4.1.14;	K00264;	Saccharomyces	0	0	0	0	0	0	0	0	0	0	0	0	0	0	2	0	0	0
P02930;	TOLC_ECOLI Outer membrane protein TolC OS=Escherichia coli (strain K12) GN=tolC PE=1 SV=3	;	K12340;	Escherichia	0	0	0	0	0	0	0	0	0	3	2	1	6	5	0	7	5	4
P32263;	P5CR_YEAST Pyrroline-5-carboxylate reductase OS=Saccharomyces cerevisiae (strain ATCC 204508 / S288c) GN=PRO3 PE=1 SV=1	1.5.1.2;	K00286;	Saccharomyces	0	0	0	0	0	0	0	0	0	0	0	0	6	3	2	4	4	2
P33751;	PAD1_YEAST Flavin prenyltransferase PAD1, mitochondrial OS=Saccharomyces cerevisiae (strain ATCC 204508 / S288c) GN=PAD1 PE=1 SV=2	2.5.1.129;	K03186;	Saccharomyces	0	0	0	0	0	0	0	0	0	1	1	1	0	0	0	0	0	0
C4ZRL3;	SPED_ECOBW S-adenosylmethionine decarboxylase proenzyme OS=Escherichia coli (strain K12 / MC4100 / BW2952) GN=speD PE=3 SV=1	4.1.1.50;	K01611;	Escherichia	0	0	0	0	0	0	0	0	0	0	0	0	4	8	0	3	4	2
P05316;	FUR4_YEAST Uracil permease OS=Saccharomyces cerevisiae (strain ATCC 204508 / S288c) GN=FUR4 PE=3 SV=2	;	;	Saccharomyces	0	0	0	0	0	0	0	0	0	0	0	0	0	0	0	1	0	0
N1P3L0;	N1P3L0_YEASC Rpl43ap OS=Saccharomyces cerevisiae (strain CEN.PK113-7D) OX=889517 GN=CENPK1137D_1387 PE=3 SV=1			Unknown GENUS	0	0	0	0	0	0	0	0	0	3	2	2	15	11	8	14	11	10
C4ZRR4;	RRF_ECOBW Ribosome-recycling factor OS=Escherichia coli (strain K12 / MC4100 / BW2952) GN=frr PE=3 SV=1	;	K02838;	Escherichia	0	0	0	0	0	0	0	0	0	16	17	14	29	27	0	30	25	24
P47120;	DOHH_YEAST Deoxyhypusine hydroxylase OS=Saccharomyces cerevisiae (strain ATCC 204508 / S288c) GN=LIA1 PE=1 SV=1	1.14.99.29;	K06072;	Saccharomyces	0	0	0	0	0	0	0	0	0	0	0	0	30	28	0	26	34	32
P34078;	LTV1_YEAST Protein LTV1 OS=Saccharomyces cerevisiae (strain ATCC 204508 / S288c) GN=LTV1 PE=1 SV=2	;	K14798;	Saccharomyces	0	0	0	0	0	0	0	0	0	0	0	0	0	1	0	0	1	3
C5A160;	ACTP_ECOBW Cation/acetate symporter ActP OS=Escherichia coli (strain K12 / MC4100 / BW2952) GN=actP PE=3 SV=1	;	K14393;	Escherichia	0	0	0	0	0	0	0	0	0	0	0	0	0	0	0	0	0	0
P53336;	YG5X_YEAST Putative methyltransferase YGR283C OS=Saccharomyces cerevisiae (strain ATCC 204508 / S288c) GN=YGR283C PE=1 SV=1	2.1.1.-;	K09142;	Saccharomyces	0	0	0	0	0	0	0	0	0	0	0	0	1	1	0	0	0	0
P0ADF6;	EDD_ECOLI Phosphogluconate dehydratase OS=Escherichia coli (strain K12) GN=edd PE=1 SV=1	4.2.1.12;	K01690;	Escherichia	0	0	0	0	0	0	0	0	0	0	0	0	1	1	0	1	1	0
P13188;	SYQ_YEAST Glutamine--tRNA ligase OS=Saccharomyces cerevisiae (strain ATCC 204508 / S288c) GN=GLN4 PE=1 SV=2	6.1.1.18;	K01886;	Saccharomyces	0	0	0	0	0	0	0	0	0	0	0	0	32	28	8	27	31	32
P15703;	BGL2_YEAST Glucan 1,3-beta-glucosidase OS=Saccharomyces cerevisiae (strain ATCC 204508 / S288c) GN=BGL2 PE=1 SV=1	3.2.1.58;	K01210;	Saccharomyces	0	0	0	0	0	0	0	0	0	0	0	0	10	11	3	9	10	10
G2WIF3;	G2WIF3_YEASK 60S ribosomal protein L8 OS=Saccharomyces cerevisiae (strain Kyokai no. 7 / NBRC 101557) OX=721032 GN=K7_RPL8B PE=3 SV=1			Unknown GENUS	0	0	0	0	0	0	0	0	0	0	0	0	0	1	0	1	1	1
P0AEB7;	YOAB_ECOLI RutC family protein YoaB OS=Escherichia coli (strain K12) GN=yoaB PE=3 SV=1	;	;	Escherichia	0	0	0	0	0	0	0	0	0	0	0	0	8	10	1	9	11	8
P40416;	ATM1_YEAST Iron-sulfur clusters transporter ATM1, mitochondrial OS=Saccharomyces cerevisiae (strain ATCC 204508 / S288c) GN=ATM1 PE=1 SV=2	;	K05663;	Saccharomyces	0	0	0	0	0	0	0	0	0	0	0	0	1	0	0	0	0	0
C4ZTN8;	TREA_ECOBW Periplasmic trehalase OS=Escherichia coli (strain K12 / MC4100 / BW2952) GN=treA PE=3 SV=1	3.2.1.28;	K01194;	Escherichia	0	0	0	0	0	0	0	0	0	0	0	0	0	0	0	0	0	0
Q02892;	NOG1_YEAST Nucleolar GTP-binding protein 1 OS=Saccharomyces cerevisiae (strain ATCC 204508 / S288c) GN=NOG1 PE=1 SV=1	;	K06943;	Saccharomyces	0	0	0	0	0	0	0	0	0	0	0	0	1	1	0	0	0	0
P0ABD8;	BCCP_ECOLI Biotin carboxyl carrier protein of acetyl-CoA carboxylase OS=Escherichia coli (strain K12) GN=accB PE=1 SV=1	;	K02160;	Escherichia	6	5	7	3	3	5	3	1	0	3	5	4	5	8	0	11	6	10
P0A8A2;	YEEN_ECOLI Probable transcriptional regulatory protein YeeN OS=Escherichia coli (strain K12) GN=yeeN PE=1 SV=1	;	;	Escherichia	0	0	0	0	0	0	0	0	0	3	3	2	3	3	1	3	8	5
Q03330;	GCN5_YEAST Histone acetyltransferase GCN5 OS=Saccharomyces cerevisiae (strain ATCC 204508 / S288c) GN=GCN5 PE=1 SV=1	2.3.1.48;	K06062;	Saccharomyces	0	0	0	0	0	0	0	0	0	0	0	0	1	0	0	0	1	1
P64559;	SDHE_ECOLI FAD assembly factor SdhE OS=Escherichia coli (strain K12) GN=sdhE PE=1 SV=1	;	K09159;	Escherichia	0	0	0	0	0	0	0	0	0	0	0	0	3	1	0	2	2	2
P76275;	YEBW_ECOLI Uncharacterized protein YebW OS=Escherichia coli (strain K12) GN=yebW PE=4 SV=2	;	;	Escherichia	0	0	0	0	0	0	0	0	0	0	0	0	0	0	0	0	0	0
P53150;	LIF1_YEAST Ligase-interacting factor 1 OS=Saccharomyces cerevisiae (strain ATCC 204508 / S288c) GN=LIF1 PE=1 SV=1	;	K10982;	Saccharomyces	0	0	0	0	0	0	0	0	0	0	0	0	1	0	0	0	0	0
P0AGE6;	CHRR_ECOLI Quinone reductase OS=Escherichia coli (strain K12) GN=chrR PE=1 SV=1	1.6.5.2;1.6.-.-;	K19784;	Escherichia	0	0	0	0	0	0	0	0	0	0	0	1	25	25	0	23	23	28
P40582;	GST1_YEAST Glutathione S-transferase 1 OS=Saccharomyces cerevisiae (strain ATCC 204508 / S288c) GN=GTT1 PE=1 SV=1	2.5.1.18;	K00799;	Saccharomyces	0	0	0	0	0	0	0	0	0	0	0	0	0	0	0	0	1	0
P0AF24;	NAGD_ECOLI Ribonucleotide monophosphatase NagD OS=Escherichia coli (strain K12) GN=nagD PE=1 SV=1	3.1.3.5;	K02566;	Escherichia	0	0	0	0	0	0	0	0	0	8	4	5	10	12	1	12	13	7
C4ZX91;	RODZ_ECOBW Cytoskeleton protein RodZ OS=Escherichia coli (strain K12 / MC4100 / BW2952) GN=rodZ PE=3 SV=1	;	K15539;	Escherichia	0	0	0	0	0	0	0	0	0	0	0	0	1	3	0	2	2	2
P18393;	YBDZ_ECOLI Enterobactin biosynthesis protein YbdZ OS=Escherichia coli (strain K12) GN=ybdZ PE=1 SV=1	;	;	Escherichia	0	0	0	0	0	0	0	0	0	0	0	0	1	1	0	1	1	1
N1P9V9;	N1P9V9_YEASC Branched-chain-2-oxoacid decarboxylase OS=Saccharomyces cerevisiae (strain CEN.PK113-7D) OX=889517 GN=CENPK1137D_3053 PE=3 SV=1			Unknown GENUS	0	0	0	0	0	0	0	0	0	0	0	1	20	13	6	11	14	12
P08660;	AK3_ECOLI Lysine-sensitive aspartokinase 3 OS=Escherichia coli (strain K12) GN=lysC PE=1 SV=2	2.7.2.4;	K00928;	Escherichia	0	0	0	0	0	0	0	0	0	0	1	0	48	47	15	32	46	33
P00490;	PHSM_ECOLI Maltodextrin phosphorylase OS=Escherichia coli (strain K12) GN=malP PE=1 SV=7	2.4.1.1;	K00688;	Escherichia	0	0	0	0	0	0	0	0	0	5	6	8	9	15	3	15	16	12
C4ZTH7;	DXS_ECOBW 1-deoxy-D-xylulose-5-phosphate synthase OS=Escherichia coli (strain K12 / MC4100 / BW2952) GN=dxs PE=3 SV=1	2.2.1.7;	K01662;	Escherichia	0	0	0	0	0	0	0	0	0	2	2	2	2	2	2	3	4	4
P0ACD4;	ISCU_ECOLI Iron-sulfur cluster assembly scaffold protein IscU OS=Escherichia coli (strain K12) GN=iscU PE=1 SV=1	;	K04488;	Escherichia	0	0	0	0	0	0	0	0	0	1	1	1	2	3	0	3	5	4
P06787;	CALM_YEAST Calmodulin OS=Saccharomyces cerevisiae (strain ATCC 204508 / S288c) GN=CMD1 PE=1 SV=1	;	K02183;	Saccharomyces	0	0	0	0	0	0	0	0	0	0	0	0	11	10	0	13	12	13
P15891;	ABP1_YEAST Actin-binding protein OS=Saccharomyces cerevisiae (strain ATCC 204508 / S288c) GN=ABP1 PE=1 SV=4	;	K20520;	Saccharomyces	0	0	0	0	0	0	0	0	0	0	0	0	23	17	1	14	18	19
P41818;	GLC8_YEAST Protein GLC8 OS=Saccharomyces cerevisiae (strain ATCC 204508 / S288c) GN=GLC8 PE=1 SV=1	;	K16833;	Saccharomyces	0	0	0	0	0	0	0	0	0	0	0	0	1	2	0	1	3	1
P39160;	UXUB_ECOLI D-mannonate oxidoreductase OS=Escherichia coli (strain K12) GN=uxuB PE=3 SV=1	1.1.1.57;	K00040;	Escherichia	0	0	0	0	0	0	0	0	0	19	22	22	37	39	0	36	38	29
P0A9W3;	ETTA_ECOLI Energy-dependent translational throttle protein EttA OS=Escherichia coli (strain K12) GN=ettA PE=1 SV=2	;	;	Escherichia	0	0	0	0	0	0	0	0	0	1	1	0	9	10	0	10	12	9
P38297;	FZO1_YEAST Mitofusin FZO1 OS=Saccharomyces cerevisiae (strain ATCC 204508 / S288c) GN=FZO1 PE=1 SV=1	3.6.5.-;	K06030;	Saccharomyces	0	0	0	0	0	0	0	0	0	1	0	0	0	0	0	0	0	0
A6ZWL1;	NACB1_YEAS7 Nascent polypeptide-associated complex subunit beta-1 OS=Saccharomyces cerevisiae (strain YJM789) GN=EGD1 PE=3 SV=1	;	;	Saccharomyces	0	0	0	0	0	0	0	0	0	0	0	0	8	7	0	8	8	11
P64596;	YRAP_ECOLI Uncharacterized protein YraP OS=Escherichia coli (strain K12) GN=yraP PE=3 SV=1	;	;	Escherichia	0	0	0	0	0	0	0	0	0	2	2	1	3	3	0	3	3	3
P77454;	GLSA1_ECOLI Glutaminase 1 OS=Escherichia coli (strain K12) GN=glsA1 PE=1 SV=1	3.5.1.2;	K01425;	Escherichia	0	0	0	0	0	0	0	0	0	0	0	0	0	0	0	0	0	0
P23538;	PPSA_ECOLI Phosphoenolpyruvate synthase OS=Escherichia coli (strain K12) GN=ppsA PE=1 SV=5	2.7.9.2;	K01007;	Escherichia	0	0	0	0	0	0	0	0	0	32	33	41	51	50	15	48	56	53
P40075;	SCS2_YEAST Vesicle-associated membrane protein-associated protein SCS2 OS=Saccharomyces cerevisiae (strain ATCC 204508 / S288c) GN=SCS2 PE=1 SV=3	;	;	Saccharomyces	0	0	0	0	0	0	0	0	0	0	0	0	1	2	0	3	6	2
P0A6A3;	ACKA_ECOLI Acetate kinase OS=Escherichia coli (strain K12) GN=ackA PE=1 SV=1	2.7.2.1;	K00925;	Escherichia	0	0	0	0	0	0	0	0	0	9	8	11	27	31	2	24	27	26
P76349;	YEEL_ECOLI Putative uncharacterized protein YeeL OS=Escherichia coli (strain K12) GN=yeeL PE=5 SV=4	;	;	Escherichia	0	0	0	0	0	0	0	0	0	0	0	1	0	0	0	0	0	0
P00958;	SYMC_YEAST Methionine--tRNA ligase, cytoplasmic OS=Saccharomyces cerevisiae (strain ATCC 204508 / S288c) GN=MES1 PE=1 SV=4	6.1.1.10;	K01874;	Saccharomyces	0	0	0	0	0	0	0	0	0	0	0	0	5	9	3	5	7	6
P36136;P16658;	SHB17_YEAST Sedoheptulose 1,7-bisphosphatase OS=Saccharomyces cerevisiae (strain ATCC 204508 / S288c) GN=SHB17 PE=1 SV=1	3.1.3.37;4.6.1.16;	K15322;K15634;	Saccharomyces	0	0	0	0	0	0	0	0	0	0	0	0	9	11	8	11	10	6
P0AEW4;	CPDA_ECOLI 3,5-cyclic adenosine monophosphate phosphodiesterase CpdA OS=Escherichia coli (strain K12) GN=cpdA PE=1 SV=1	3.1.4.53;	K03651;	Escherichia	0	0	0	0	0	0	0	0	0	0	0	0	1	3	0	0	0	4
P27616;	PUR7_YEAST Phosphoribosylaminoimidazole-succinocarboxamide synthase OS=Saccharomyces cerevisiae (strain ATCC 204508 / S288c) GN=ADE1 PE=1 SV=2	6.3.2.6;	K01923;	Saccharomyces	0	0	0	0	0	0	0	0	0	0	0	0	2	1	0	0	0	1
P08004;	CHS1_YEAST Chitin synthase 1 OS=Saccharomyces cerevisiae (strain ATCC 204508 / S288c) GN=CHS1 PE=1 SV=2	2.4.1.16;	K00698;	Saccharomyces	0	0	0	0	0	0	0	0	0	0	0	0	0	0	0	0	2	1
C5A1C9;	CUTA_ECOBW Divalent-cation tolerance protein CutA OS=Escherichia coli (strain K12 / MC4100 / BW2952) GN=cutA PE=3 SV=1	;	K03926;	Escherichia	0	0	0	0	0	0	0	0	0	0	0	0	3	2	0	3	3	3
Q02785;	PDR12_YEAST ATP-dependent permease PDR12 OS=Saccharomyces cerevisiae (strain ATCC 204508 / S288c) GN=PDR12 PE=1 SV=1	;	;	Saccharomyces	0	0	0	0	0	0	0	0	0	0	0	0	0	0	0	0	1	0
P11633;	NHP6B_YEAST Non-histone chromosomal protein 6B OS=Saccharomyces cerevisiae (strain ATCC 204508 / S288c) GN=NHP6B PE=1 SV=3	;	;	Saccharomyces	0	0	0	0	0	0	0	0	0	0	0	0	3	1	0	2	2	2
P38861;	NMD3_YEAST 60S ribosomal export protein NMD3 OS=Saccharomyces cerevisiae (strain ATCC 204508 / S288c) GN=NMD3 PE=1 SV=3	;	K07562;	Saccharomyces	0	0	0	0	0	0	0	0	0	0	0	0	4	6	0	2	3	2
Q04947;	RTN1_YEAST Reticulon-like protein 1 OS=Saccharomyces cerevisiae (strain ATCC 204508 / S288c) GN=RTN1 PE=1 SV=1	;	;	Saccharomyces	0	0	0	0	0	0	0	0	0	0	0	0	6	6	0	8	7	8
P53163;	MNP1_YEAST 54S ribosomal protein L12, mitochondrial OS=Saccharomyces cerevisiae (strain ATCC 204508 / S288c) GN=MNP1 PE=1 SV=1	;	K02935;	Saccharomyces	0	0	0	0	0	0	0	0	0	0	0	0	5	5	0	2	6	5
P15873;	PCNA_YEAST Proliferating cell nuclear antigen OS=Saccharomyces cerevisiae (strain ATCC 204508 / S288c) GN=POL30 PE=1 SV=1	;	K04802;	Saccharomyces	0	0	0	0	0	0	0	0	0	0	0	0	25	19	1	21	27	29
P40518;	ARPC5_YEAST Actin-related protein 2/3 complex subunit 5 OS=Saccharomyces cerevisiae (strain ATCC 204508 / S288c) GN=ARC15 PE=1 SV=1	;	K05754;	Saccharomyces	0	0	0	0	0	0	0	0	0	0	0	0	0	0	0	0	2	0
C4ZZQ1;	ISPD_ECOBW 2-C-methyl-D-erythritol 4-phosphate cytidylyltransferase OS=Escherichia coli (strain K12 / MC4100 / BW2952) GN=ispD PE=3 SV=1	2.7.7.60;	K00991;	Escherichia	0	0	0	0	0	0	0	0	0	0	0	0	0	0	0	0	0	0
P13186;	KIN2_YEAST Serine/threonine-protein kinase KIN2 OS=Saccharomyces cerevisiae (strain ATCC 204508 / S288c) GN=KIN2 PE=1 SV=3	2.7.11.1;	K19852;	Saccharomyces	0	0	0	0	0	0	0	0	0	0	0	0	0	0	0	0	0	0
Q12496;	YO098_YEAST Uncharacterized protein YOL098C OS=Saccharomyces cerevisiae (strain ATCC 204508 / S288c) GN=YOL098C PE=1 SV=1	;	;	Saccharomyces	0	0	0	0	0	0	0	0	0	0	0	0	0	1	0	1	0	1
Q01855;	RS15_YEAST 40S ribosomal protein S15 OS=Saccharomyces cerevisiae (strain ATCC 204508 / S288c) GN=RPS15 PE=1 SV=1	;	K02958;	Saccharomyces	0	0	0	0	0	0	0	0	0	0	0	0	17	18	8	17	22	19
C5A0I2;	ZAPA_ECOBW Cell division protein ZapA OS=Escherichia coli (strain K12 / MC4100 / BW2952) GN=zapA PE=3 SV=1	;	K09888;	Escherichia	0	0	0	0	0	0	0	0	0	0	0	0	2	1	0	2	1	2
A6ZRG7;	CA120_YEAS7 CCR4-NOT transcriptional complex subunit CAF120 OS=Saccharomyces cerevisiae (strain YJM789) GN=CAF120 PE=3 SV=1	;	;	Saccharomyces	0	0	0	0	0	0	0	0	0	0	0	0	0	1	0	0	1	0
P09734;	TBA3_YEAST Tubulin alpha-3 chain OS=Saccharomyces cerevisiae (strain ATCC 204508 / S288c) GN=TUB3 PE=1 SV=1	;	;	Saccharomyces	0	0	0	0	0	0	0	0	0	0	1	0	0	1	0	0	0	0
P32891;	DLD1_YEAST D-lactate dehydrogenase [cytochrome] 1, mitochondrial OS=Saccharomyces cerevisiae (strain ATCC 204508 / S288c) GN=DLD1 PE=1 SV=2	1.1.2.4;	K00102;	Saccharomyces	0	0	0	0	0	0	0	0	0	0	0	0	4	4	0	3	5	4
P26785;	RL16B_YEAST 60S ribosomal protein L16-B OS=Saccharomyces cerevisiae (strain ATCC 204508 / S288c) GN=RPL16B PE=1 SV=3	;	K02872;	Saccharomyces	0	0	0	0	0	0	0	0	0	0	0	0	17	14	20	16	13	18
Q12276;	HER1_YEAST HMG2-induced ER-remodeling protein 1 OS=Saccharomyces cerevisiae (strain ATCC 204508 / S288c) GN=HER1 PE=1 SV=1	;	;	Saccharomyces	0	0	0	0	0	0	0	0	0	0	0	0	1	1	0	1	1	1
P0AAJ5;	FDOH_ECOLI Formate dehydrogenase-O iron-sulfur subunit OS=Escherichia coli (strain K12) GN=fdoH PE=1 SV=1	;	K00124;	Escherichia	0	0	0	0	0	0	0	0	0	0	0	0	0	0	0	0	0	0
P0DTT0;	BIPA_ECOLI 50S ribosomal subunit assembly factor BipA OS=Escherichia coli (strain K12) OX=83333 GN=bipA PE=1 SV=1			Unknown GENUS	0	0	0	0	0	0	0	0	0	1	1	1	10	12	3	12	11	11
C5A0Q8;	ARGB_ECOBW Acetylglutamate kinase OS=Escherichia coli (strain K12 / MC4100 / BW2952) GN=argB PE=3 SV=1	2.7.2.8;	K00930;	Escherichia	0	0	0	0	0	0	0	0	0	3	3	3	2	3	0	3	4	5
C7GU46;	C7GU46_YEAS2 Branched-chain-2-oxoacid decarboxylase OS=Saccharomyces cerevisiae (strain JAY291) OX=574961 GN=PDC1 PE=3 SV=1			Unknown GENUS	0	0	0	0	0	0	0	0	0	0	0	1	1	0	1	0	0	0
P41810;	COPB_YEAST Coatomer subunit beta OS=Saccharomyces cerevisiae (strain ATCC 204508 / S288c) GN=SEC26 PE=1 SV=2	;	K17301;	Saccharomyces	0	0	0	0	0	0	0	0	0	0	0	0	1	1	0	1	2	1
P06129;	BTUB_ECOLI Vitamin B12 transporter BtuB OS=Escherichia coli (strain K12) GN=btuB PE=1 SV=2	;	K16092;	Escherichia	0	0	0	0	0	0	0	0	0	0	0	0	0	0	0	0	0	0
P0C077;	RELE_ECOLI mRNA interferase toxin RelE OS=Escherichia coli (strain K12) GN=relE PE=1 SV=1	3.1.-.-;	K06218;	Escherichia	0	0	0	0	0	0	0	0	0	0	0	0	0	1	0	0	0	0
C4ZYR1;	CSID_ECOBW Protein CsiD OS=Escherichia coli (strain K12 / MC4100 / BW2952) GN=csiD PE=3 SV=1	;	K15737;	Escherichia	0	0	0	0	0	0	0	0	0	0	0	0	5	3	0	3	4	3
P0A8E5;	YACL_ECOLI UPF0231 protein YacL OS=Escherichia coli (strain K12) GN=yacL PE=1 SV=1	;	K09910;	Escherichia	0	0	0	0	0	0	0	0	0	0	0	0	0	0	0	0	0	0
P0AFZ3;	SSPB_ECOLI Stringent starvation protein B OS=Escherichia coli (strain K12) GN=sspB PE=1 SV=1	;	K03600;	Escherichia	0	0	0	0	0	0	0	0	0	0	0	0	0	0	2	0	0	0
C4ZQ17;	LOLA_ECOBW Outer-membrane lipoprotein carrier protein OS=Escherichia coli (strain K12 / MC4100 / BW2952) GN=lolA PE=3 SV=1	;	K03634;	Escherichia	0	0	0	0	0	0	0	0	0	2	2	2	5	6	2	3	6	8
P53297;	PBP1_YEAST PAB1-binding protein 1 OS=Saccharomyces cerevisiae (strain ATCC 204508 / S288c) GN=PBP1 PE=1 SV=1	;	;	Saccharomyces	0	0	0	0	0	0	0	0	0	0	0	0	4	3	0	3	9	4
P21829;	YBHA_ECOLI Pyridoxal phosphate phosphatase YbhA OS=Escherichia coli (strain K12) GN=ybhA PE=1 SV=3	3.1.3.74;	;	Escherichia	0	0	0	0	0	0	0	0	0	0	0	0	0	0	0	0	0	0
C4ZYA3;	ANMK_ECOBW Anhydro-N-acetylmuramic acid kinase OS=Escherichia coli (strain K12 / MC4100 / BW2952) GN=anmK PE=3 SV=1	2.7.1.170;	K09001;	Escherichia	0	0	0	0	0	0	0	0	0	0	0	0	0	0	0	0	0	0
P37387;	XYLF_ECOLI D-xylose-binding periplasmic protein OS=Escherichia coli (strain K12) GN=xylF PE=1 SV=1	;	K10543;	Escherichia	0	0	0	0	0	0	0	0	0	1	0	1	3	2	0	5	4	5
Q03323;	SDC1_YEAST COMPASS component SDC1 OS=Saccharomyces cerevisiae (strain ATCC 204508 / S288c) GN=SDC1 PE=1 SV=1	;	K14968;	Saccharomyces	0	0	0	0	0	0	0	0	0	0	0	0	0	1	0	0	1	0
P15019;	TAL1_YEAST Transaldolase OS=Saccharomyces cerevisiae (strain ATCC 204508 / S288c) GN=TAL1 PE=1 SV=4	2.2.1.2;	K00616;	Saccharomyces	0	0	0	0	0	0	0	0	0	0	0	0	17	15	5	23	19	15
P0ADU5;	YGIW_ECOLI Protein YgiW OS=Escherichia coli (strain K12) GN=ygiW PE=1 SV=1	;	;	Escherichia	0	0	0	0	0	0	0	0	0	0	0	0	2	2	0	2	2	2
P0AEW6;	INGK_ECOLI Inosine-guanosine kinase OS=Escherichia coli (strain K12) GN=gsk PE=1 SV=1	2.7.1.73;	K00892;	Escherichia	0	0	0	0	0	0	0	0	0	0	0	0	0	0	0	0	0	0
B1XE39;	RL31B_ECODH 50S ribosomal protein L31 type B OS=Escherichia coli (strain K12 / DH10B) GN=rpmE2 PE=3 SV=1	;	K02909;	Escherichia	0	0	0	0	0	0	0	0	0	0	0	0	14	15	1	15	17	18
P07264;	LEUC_YEAST 3-isopropylmalate dehydratase OS=Saccharomyces cerevisiae (strain ATCC 204508 / S288c) GN=LEU1 PE=1 SV=3	4.2.1.33;	K01702;	Saccharomyces	0	0	0	0	0	0	0	0	0	0	0	0	6	9	0	2	8	9
P17695;	GLRX2_YEAST Glutaredoxin-2, mitochondrial OS=Saccharomyces cerevisiae (strain ATCC 204508 / S288c) GN=GRX2 PE=1 SV=3	;	;	Saccharomyces	0	0	0	0	0	0	0	0	0	0	0	0	3	5	0	7	7	7
P09148;	GAL7_ECOLI Galactose-1-phosphate uridylyltransferase OS=Escherichia coli (strain K12) GN=galT PE=1 SV=2	2.7.7.12;	K00965;	Escherichia	0	0	0	0	0	0	0	0	0	15	10	13	6	6	7	6	7	9
Q05031;	DFG5_YEAST Mannan endo-1,6-alpha-mannosidase DFG5 OS=Saccharomyces cerevisiae (strain ATCC 204508 / S288c) GN=DFG5 PE=1 SV=1	3.2.1.101;	K08257;	Saccharomyces	0	0	0	0	0	0	0	0	0	0	0	0	0	0	0	0	4	1
Q99216;	PNO1_YEAST Pre-rRNA-processing protein PNO1 OS=Saccharomyces cerevisiae (strain ATCC 204508 / S288c) GN=PNO1 PE=1 SV=1	;	K11884;	Saccharomyces	0	0	0	0	0	0	0	0	0	0	0	0	0	0	0	0	1	1
P0ABU0;	MENB_ECOLI 1,4-dihydroxy-2-naphthoyl-CoA synthase OS=Escherichia coli (strain K12) GN=menB PE=1 SV=1	4.1.3.36;	K01661;	Escherichia	0	0	0	0	0	0	0	0	0	0	0	0	5	1	0	3	1	3
B5VKE5;	B5VKE5_YEAS6 YHR216Wp-like protein (Fragment) OS=Saccharomyces cerevisiae (strain AWRI1631) OX=545124 GN=AWRI1631_82690 PE=3 SV=1			Unknown GENUS	0	0	0	0	0	0	0	0	0	0	0	0	1	1	0	0	2	2
P39986;	ATC6_YEAST Manganese-transporting ATPase 1 OS=Saccharomyces cerevisiae (strain ATCC 204508 / S288c) GN=SPF1 PE=1 SV=1	3.6.3.-;	K14950;	Saccharomyces	0	0	0	0	0	0	0	0	0	0	0	0	1	1	0	1	1	1
N1P0A2;	N1P0A2_YEASC Rps5p OS=Saccharomyces cerevisiae (strain CEN.PK113-7D) OX=889517 GN=CENPK1137D_1419 PE=3 SV=1			Unknown GENUS	0	0	0	0	0	0	0	0	0	0	0	0	37	33	18	39	32	29
P65367;	YQCA_ECOLI Uncharacterized protein YqcA OS=Escherichia coli (strain K12) GN=yqcA PE=3 SV=1	;	;	Escherichia	0	0	0	0	0	0	0	0	0	0	0	0	1	2	0	1	3	1
P0AD10;	YECJ_ECOLI Uncharacterized protein YecJ OS=Escherichia coli (strain K12) GN=yecJ PE=4 SV=1	;	;	Escherichia	0	0	0	0	0	0	0	0	0	0	0	0	2	1	0	1	2	2
P32787;	MG101_YEAST Mitochondrial genome maintenance protein MGM101 OS=Saccharomyces cerevisiae (strain ATCC 204508 / S288c) GN=MGM101 PE=1 SV=1	;	;	Saccharomyces	0	0	0	0	0	0	0	0	0	0	0	0	1	2	2	1	5	3
P0ADK8;	YIBL_ECOLI Uncharacterized protein YibL OS=Escherichia coli (strain K12) GN=yibL PE=1 SV=1	;	K14762;	Escherichia	0	0	0	0	0	0	0	0	0	0	0	0	1	2	0	1	2	2
P39522;	ILV3_YEAST Dihydroxy-acid dehydratase, mitochondrial OS=Saccharomyces cerevisiae (strain ATCC 204508 / S288c) GN=ILV3 PE=1 SV=2	4.2.1.9;	K01687;	Saccharomyces	0	0	0	0	0	0	0	0	0	0	0	0	12	10	0	14	13	10
Q12522;	IF6_YEAST Eukaryotic translation initiation factor 6 OS=Saccharomyces cerevisiae (strain ATCC 204508 / S288c) GN=TIF6 PE=1 SV=1	;	K03264;	Saccharomyces	0	0	0	0	0	0	0	0	0	0	0	0	2	8	0	3	3	3
Q03862;	ARX1_YEAST Probable metalloprotease ARX1 OS=Saccharomyces cerevisiae (strain ATCC 204508 / S288c) GN=ARX1 PE=1 SV=1	3.-.-.-;	K14813;	Saccharomyces	0	0	0	0	0	0	0	0	0	0	0	0	5	6	3	0	2	1
P00899;	TRPE_YEAST Anthranilate synthase component 1 OS=Saccharomyces cerevisiae (strain ATCC 204508 / S288c) GN=TRP2 PE=1 SV=4	4.1.3.27;	K01657;	Saccharomyces	0	0	0	0	0	0	0	0	0	0	0	0	6	3	1	6	2	3
P0ADV1;	LPTA_ECOLI Lipopolysaccharide export system protein LptA OS=Escherichia coli (strain K12) GN=lptA PE=1 SV=1	;	K09774;	Escherichia	0	0	0	0	0	0	0	0	0	0	0	0	0	2	0	0	4	6
P35179;	SC61G_YEAST Protein transport protein SSS1 OS=Saccharomyces cerevisiae (strain ATCC 204508 / S288c) GN=SSS1 PE=1 SV=2	;	K07342;	Saccharomyces	0	0	0	0	0	0	0	0	0	0	0	0	0	0	4	0	0	0
P21170;	SPEA_ECOLI Biosynthetic arginine decarboxylase OS=Escherichia coli (strain K12) GN=speA PE=1 SV=2	4.1.1.19;	K01585;	Escherichia	0	0	0	0	0	0	0	0	0	4	9	10	18	27	3	18	24	21
P41056;	RL33B_YEAST 60S ribosomal protein L33-B OS=Saccharomyces cerevisiae (strain ATCC 204508 / S288c) GN=RPL33B PE=1 SV=2	;	K02917;	Saccharomyces	0	0	0	0	0	0	0	0	0	0	0	0	2	3	3	3	3	4
P52643;	LDHD_ECOLI D-lactate dehydrogenase OS=Escherichia coli (strain K12) GN=ldhA PE=1 SV=1	1.1.1.28;	K03778;	Escherichia	0	0	0	0	0	0	0	0	0	9	9	8	9	16	6	15	19	16
C4ZQ38;	IHFB_ECOBW Integration host factor subunit beta OS=Escherichia coli (strain K12 / MC4100 / BW2952) GN=ihfB PE=3 SV=1	;	K05788;	Escherichia	0	0	0	0	0	0	0	0	0	3	4	4	17	13	1	14	13	14
N1P7U8;	N1P7U8_YEASC Fructose-bisphosphate aldolase OS=Saccharomyces cerevisiae (strain CEN.PK113-7D) OX=889517 GN=CENPK1137D_945 PE=3 SV=1			Unknown GENUS	0	0	0	0	0	0	0	0	0	4	5	4	169	162	12	155	215	188
Q12236;	PKH2_YEAST Serine/threonine-protein kinase PKH2 OS=Saccharomyces cerevisiae (strain ATCC 204508 / S288c) GN=PKH2 PE=1 SV=1	2.7.11.1;	K06276;	Saccharomyces	0	0	0	0	0	0	0	0	0	0	0	0	0	1	0	0	1	0
C4ZUG8;	RL16_ECOBW 50S ribosomal protein L16 OS=Escherichia coli (strain K12 / MC4100 / BW2952) GN=rplP PE=3 SV=1	;	K02878;	Escherichia	0	0	0	0	0	0	0	0	0	31	14	15	31	27	12	27	26	24
P64455;	YDCY_ECOLI Uncharacterized protein YdcY OS=Escherichia coli (strain K12) GN=ydcY PE=1 SV=1	;	;	Escherichia	0	0	0	0	0	0	0	0	0	1	1	1	5	4	0	1	8	2
P36051;	MCD4_YEAST GPI ethanolamine phosphate transferase 1 OS=Saccharomyces cerevisiae (strain ATCC 204508 / S288c) GN=MCD4 PE=1 SV=1	2.-.-.-;	K05285;	Saccharomyces	0	0	0	0	0	0	0	0	0	1	0	0	0	0	0	0	0	0
Q03835;	GLRX3_YEAST Monothiol glutaredoxin-3 OS=Saccharomyces cerevisiae (strain ATCC 204508 / S288c) GN=GRX3 PE=1 SV=2	;	;	Saccharomyces	0	0	0	0	0	0	0	0	0	0	0	0	1	1	0	1	1	1
P16550;	APA1_YEAST Protein APA1 OS=Saccharomyces cerevisiae (strain ATCC 204508 / S288c) GN=APA1 PE=1 SV=4	2.7.7.53;2.7.7.5;	K00988;	Saccharomyces	0	0	0	0	0	0	0	0	0	0	0	0	4	4	0	5	5	5
P32151;	YIIG_ECOLI Uncharacterized protein YiiG OS=Escherichia coli (strain K12) GN=yiiG PE=4 SV=1	;	;	Escherichia	0	0	0	0	0	0	0	0	0	0	0	0	1	0	0	0	0	0
P36015;	YKT6_YEAST Synaptobrevin homolog YKT6 OS=Saccharomyces cerevisiae (strain ATCC 204508 / S288c) GN=YKT6 PE=1 SV=1	2.3.1.-;	K08516;	Saccharomyces	0	0	0	0	0	0	0	0	0	0	0	0	1	1	0	1	2	0
P10443;	DPO3A_ECOLI DNA polymerase III subunit alpha OS=Escherichia coli (strain K12) GN=dnaE PE=1 SV=1	2.7.7.7;	K02337;	Escherichia	0	0	0	0	0	0	0	0	0	0	0	0	0	0	0	0	0	0
P49167;	RL38_YEAST 60S ribosomal protein L38 OS=Saccharomyces cerevisiae (strain ATCC 204508 / S288c) GN=RPL38 PE=1 SV=1	;	K02923;	Saccharomyces	0	0	0	0	0	0	0	0	0	0	0	0	10	8	2	10	8	8
P0AB65;	ACYP_ECOLI Acylphosphatase OS=Escherichia coli (strain K12) GN=yccX PE=1 SV=1	3.6.1.7;	K01512;	Escherichia	0	0	0	0	0	0	0	0	0	0	0	0	0	0	0	0	0	0
P60752;	MSBA_ECOLI Lipid A export ATP-binding/permease protein MsbA OS=Escherichia coli (strain K12) GN=msbA PE=1 SV=1	3.6.3.-;	K11085;	Escherichia	0	0	0	0	0	0	0	0	0	0	0	0	1	1	0	3	1	1
C4ZWC9;	SYL_ECOBW Leucine--tRNA ligase OS=Escherichia coli (strain K12 / MC4100 / BW2952) GN=leuS PE=3 SV=1	6.1.1.4;	K01869;	Escherichia	0	0	0	0	0	0	0	0	0	28	27	30	56	52	13	50	64	61
P0AF70;	YJEI_ECOLI Uncharacterized protein YjeI OS=Escherichia coli (strain K12) GN=yjeI PE=3 SV=1	;	;	Escherichia	0	0	0	0	0	0	0	0	0	3	1	2	3	1	1	1	2	2
P15274;	AMPD_YEAST AMP deaminase OS=Saccharomyces cerevisiae (strain ATCC 204508 / S288c) GN=AMD1 PE=1 SV=2	3.5.4.6;	K01490;	Saccharomyces	0	0	0	0	0	0	0	0	0	0	0	0	0	3	0	1	2	2
P12994;	YBHB_ECOLI UPF0098 protein YbhB OS=Escherichia coli (strain K12) GN=ybhB PE=1 SV=2	;	K06910;	Escherichia	0	0	0	0	0	0	0	0	0	0	0	0	2	1	0	0	1	2
Q04175;	SXM1_YEAST Importin beta SMX1 OS=Saccharomyces cerevisiae (strain ATCC 204508 / S288c) GN=SXM1 PE=1 SV=1	;	K20223;	Saccharomyces	0	0	0	0	0	0	0	0	0	0	0	0	0	1	0	1	0	0
C4ZQ33;	SERC_ECOBW Phosphoserine aminotransferase OS=Escherichia coli (strain K12 / MC4100 / BW2952) GN=serC PE=3 SV=1	2.6.1.52;	K00831;	Escherichia	0	0	0	0	0	0	0	0	0	37	28	36	82	76	42	87	95	78
C5A0H7;	GCST_ECOBW Aminomethyltransferase OS=Escherichia coli (strain K12 / MC4100 / BW2952) GN=gcvT PE=3 SV=1	2.1.2.10;	K00605;	Escherichia	0	0	0	0	0	0	0	0	0	5	1	6	9	8	2	9	8	14
P52910;	ACS2_YEAST Acetyl-coenzyme A synthetase 2 OS=Saccharomyces cerevisiae (strain ATCC 204508 / S288c) GN=ACS2 PE=1 SV=1	6.2.1.1;	K01895;	Saccharomyces	0	0	0	0	0	0	0	0	0	0	0	0	2	2	1	2	3	2
P33913;	YEJA_ECOLI Uncharacterized protein YejA OS=Escherichia coli (strain K12) GN=yejA PE=3 SV=3	;	K13893;	Escherichia	0	0	0	0	0	0	0	0	0	2	0	0	2	2	0	1	2	2
P22135;	ATP12_YEAST Protein ATP12, mitochondrial OS=Saccharomyces cerevisiae (strain ATCC 204508 / S288c) GN=ATP12 PE=1 SV=2	;	K07556;	Saccharomyces	0	0	0	0	0	0	0	0	0	0	0	0	0	0	0	0	1	0
P36069;	PMU1_YEAST Probable phosphoglycerate mutase PMU1 OS=Saccharomyces cerevisiae (strain ATCC 204508 / S288c) GN=PMU1 PE=1 SV=1	5.4.-.-;	;	Saccharomyces	0	0	0	0	0	0	0	0	0	0	0	0	1	0	0	0	0	0
P0A9A6;	FTSZ_ECOLI Cell division protein FtsZ OS=Escherichia coli (strain K12) GN=ftsZ PE=1 SV=1	;	K03531;	Escherichia	0	0	0	0	0	0	0	0	0	7	8	11	8	10	0	4	8	7
P32529;	RPA12_YEAST DNA-directed RNA polymerase I subunit RPA12 OS=Saccharomyces cerevisiae (strain ATCC 204508 / S288c) GN=RPA12 PE=1 SV=1	;	K03000;	Saccharomyces	0	0	0	0	0	0	0	0	0	0	0	0	0	0	0	0	0	1
P78067;	YNJE_ECOLI Thiosulfate sulfurtransferase YnjE OS=Escherichia coli (strain K12) GN=ynjE PE=1 SV=2	2.8.1.1;	K21028;	Escherichia	0	0	0	0	0	0	0	0	0	0	0	0	0	0	0	0	0	0
C4ZYN1;	GRPE_ECOBW Protein GrpE OS=Escherichia coli (strain K12 / MC4100 / BW2952) GN=grpE PE=1 SV=1	;	K03687;	Escherichia	0	0	0	0	0	0	0	0	0	8	7	8	26	20	2	28	23	19
P21169;	DCOR_ECOLI Constitutive ornithine decarboxylase OS=Escherichia coli (strain K12) GN=speC PE=1 SV=2	4.1.1.17;	K01581;	Escherichia	0	0	0	0	0	0	0	0	0	0	0	0	10	12	0	8	14	5
P0AE22;	APHA_ECOLI Class B acid phosphatase OS=Escherichia coli (strain K12) GN=aphA PE=1 SV=1	3.1.3.2;	K03788;	Escherichia	0	0	0	0	0	0	0	0	0	3	2	4	4	5	1	3	7	5
P38816;	TRXB2_YEAST Thioredoxin reductase 2, mitochondrial OS=Saccharomyces cerevisiae (strain ATCC 204508 / S288c) GN=TRR2 PE=1 SV=1	1.8.1.9;	K00384;	Saccharomyces	0	0	0	0	0	0	0	0	0	0	0	0	5	5	0	5	6	6
P04806;	HXKA_YEAST Hexokinase-1 OS=Saccharomyces cerevisiae (strain ATCC 204508 / S288c) GN=HXK1 PE=1 SV=2	2.7.1.1;	K00844;	Saccharomyces	0	0	0	0	0	0	0	0	0	0	0	0	15	13	0	13	14	12
P37339;	LHGO_ECOLI L-2-hydroxyglutarate oxidase LhgO OS=Escherichia coli (strain K12) GN=lhgO PE=1 SV=3	1.1.3.15;	K15736;	Escherichia	0	0	0	0	0	0	0	0	0	0	0	0	0	0	0	0	0	0
P0AFP6;	GCH1L_ECOLI GTP cyclohydrolase 1 type 2 homolog OS=Escherichia coli (strain K12) GN=ybgI PE=1 SV=1	;	;	Escherichia	0	0	0	0	0	0	0	0	0	13	9	10	38	37	7	38	47	44
P0AEP3;	GALU_ECOLI UTP--glucose-1-phosphate uridylyltransferase OS=Escherichia coli (strain K12) GN=galU PE=1 SV=2	2.7.7.9;	K00963;	Escherichia	0	0	0	0	0	0	0	0	0	0	0	0	6	6	0	5	8	2
B1XEA5;	LSRF_ECODH 3-hydroxy-5-phosphonooxypentane-2,4-dione thiolase OS=Escherichia coli (strain K12 / DH10B) GN=lsrF PE=3 SV=1	2.3.1.245;	K08321;	Escherichia	0	0	0	0	0	0	0	0	0	1	2	3	6	9	0	5	8	7
P0A867;	TALA_ECOLI Transaldolase A OS=Escherichia coli (strain K12) GN=talA PE=3 SV=1	2.2.1.2;	K00616;	Escherichia	0	0	0	0	0	0	0	0	0	2	2	6	8	14	0	10	8	7
P40579;	YIV5_YEAST Uncharacterized oxidoreductase YIR035C OS=Saccharomyces cerevisiae (strain ATCC 204508 / S288c) GN=YIR035C PE=1 SV=1	1.-.-.-;	;	Saccharomyces	0	0	0	0	0	0	0	0	0	0	0	0	0	2	0	0	0	0
Q03195;	RLI1_YEAST Translation initiation factor RLI1 OS=Saccharomyces cerevisiae (strain ATCC 204508 / S288c) GN=RLI1 PE=1 SV=1	;	K06174;	Saccharomyces	0	0	0	0	0	0	0	0	0	0	0	0	4	3	5	2	4	2
Q12349;	ATP14_YEAST ATP synthase subunit H, mitochondrial OS=Saccharomyces cerevisiae (strain ATCC 204508 / S288c) GN=ATP14 PE=1 SV=1	;	K02141;	Saccharomyces	0	0	0	0	0	0	0	0	0	0	0	0	3	2	0	2	3	3
P76403;	YEGQ_ECOLI Uncharacterized protease YegQ OS=Escherichia coli (strain K12) GN=yegQ PE=3 SV=1	3.4.-.-;	K08303;	Escherichia	0	0	0	0	0	0	0	0	0	0	1	0	3	2	0	2	1	3
Q46845;	YGHU_ECOLI Disulfide-bond oxidoreductase YghU OS=Escherichia coli (strain K12) GN=yghU PE=1 SV=2	1.8.4.-;1.11.1.-;	K11209;	Escherichia	0	0	0	0	0	0	0	0	0	1	0	1	9	8	6	9	8	10
N1P1T3;	N1P1T3_YEASC Rps29ap OS=Saccharomyces cerevisiae (strain CEN.PK113-7D) OX=889517 GN=CENPK1137D_757 PE=3 SV=1			Unknown GENUS	0	0	0	0	0	0	0	0	0	0	0	0	3	3	2	4	2	3
Q03210;	NGL3_YEAST Probable RNA exonuclease NGL3 OS=Saccharomyces cerevisiae (strain ATCC 204508 / S288c) GN=NGL3 PE=1 SV=1	3.1.-.-;	;	Saccharomyces	0	0	0	0	0	0	0	0	0	1	0	0	0	0	0	0	1	0
P31116;	DHOM_YEAST Homoserine dehydrogenase OS=Saccharomyces cerevisiae (strain ATCC 204508 / S288c) GN=HOM6 PE=1 SV=1	1.1.1.3;	K00003;	Saccharomyces	0	0	0	0	0	0	0	0	0	0	0	0	34	28	7	21	31	30
P28241;	IDH2_YEAST Isocitrate dehydrogenase [NAD] subunit 2, mitochondrial OS=Saccharomyces cerevisiae (strain ATCC 204508 / S288c) GN=IDH2 PE=1 SV=1	1.1.1.41;	K00030;	Saccharomyces	0	0	0	0	0	0	0	0	0	0	0	0	10	12	7	13	11	10
P0ADZ0;	RL23_ECOLI 50S ribosomal protein L23 OS=Escherichia coli (strain K12) GN=rplW PE=1 SV=1	;	K02892;	Escherichia	0	0	0	0	0	0	0	0	0	5	5	3	80	83	5	107	99	70
P39726;	GCSH_YEAST Glycine cleavage system H protein, mitochondrial OS=Saccharomyces cerevisiae (strain ATCC 204508 / S288c) GN=GCV3 PE=1 SV=3	;	K02437;	Saccharomyces	0	0	0	0	0	0	0	0	0	0	1	1	11	7	0	8	8	7
P0A955;	ALKH_ECOLI KHG/KDPG aldolase OS=Escherichia coli (strain K12) GN=eda PE=1 SV=1	4.1.3.16;4.1.2.14;	K01625;	Escherichia	0	0	0	0	0	0	0	0	0	8	5	6	46	43	4	46	52	58
Q05022;	RRP5_YEAST rRNA biogenesis protein RRP5 OS=Saccharomyces cerevisiae (strain ATCC 204508 / S288c) GN=RRP5 PE=1 SV=1	;	K14792;	Saccharomyces	0	0	0	0	0	0	0	0	0	0	0	0	3	2	0	3	3	2
P0CE70;	NFT1_YEASX ABC transporter NFT1 OS=Saccharomyces cerevisiae GN=NFT1 PE=3 SV=1	;	;	Saccharomyces	0	0	0	0	0	0	0	0	0	0	0	0	0	0	0	0	1	1
P38250;	IST2_YEAST Increased sodium tolerance protein 2 OS=Saccharomyces cerevisiae (strain ATCC 204508 / S288c) GN=IST2 PE=1 SV=2	;	K19327;	Saccharomyces	0	0	0	0	0	0	0	0	0	0	0	0	0	1	0	0	2	0
P32352;	ERG2_YEAST C-8 sterol isomerase OS=Saccharomyces cerevisiae (strain ATCC 204508 / S288c) GN=ERG2 PE=1 SV=1	5.-.-.-;	K09829;	Saccharomyces	0	0	0	0	0	0	0	0	0	0	0	0	1	0	0	0	0	0
C4ZRB8;	PYRB_ECOBW Aspartate carbamoyltransferase OS=Escherichia coli (strain K12 / MC4100 / BW2952) GN=pyrB PE=3 SV=1	2.1.3.2;	K00609;	Escherichia	0	0	0	0	0	0	0	0	0	60	55	51	99	116	28	97	99	88
P40081;	MGDP1_YEAST Putative magnesium-dependent phosphatase YER134C OS=Saccharomyces cerevisiae (strain ATCC 204508 / S288c) GN=YER134C PE=1 SV=1	3.1.3.48;	K17619;	Saccharomyces	0	0	0	0	0	0	0	0	0	0	0	0	1	1	0	0	0	2
P37634;	RLMJ_ECOLI Ribosomal RNA large subunit methyltransferase J OS=Escherichia coli (strain K12) GN=rlmJ PE=1 SV=1	2.1.1.266;	K07115;	Escherichia	0	0	0	0	0	0	0	0	0	0	0	0	0	0	0	0	1	2
C4ZVS5;	GLK_ECOBW Glucokinase OS=Escherichia coli (strain K12 / MC4100 / BW2952) GN=glk PE=3 SV=1	2.7.1.2;	K00845;	Escherichia	0	0	0	0	0	0	0	0	0	3	4	4	8	10	6	11	10	9
C4ZRJ3;	SECA_ECOBW Protein translocase subunit SecA OS=Escherichia coli (strain K12 / MC4100 / BW2952) GN=secA PE=3 SV=1	;	K03070;	Escherichia	0	0	0	0	0	0	0	0	0	3	3	6	27	32	2	21	30	18
Q12250;	RPN5_YEAST 26S proteasome regulatory subunit RPN5 OS=Saccharomyces cerevisiae (strain ATCC 204508 / S288c) GN=RPN5 PE=1 SV=3	;	K03035;	Saccharomyces	0	0	0	0	0	0	0	0	0	0	0	0	0	1	0	1	0	0
P0AF03;	MOG_ECOLI Molybdopterin adenylyltransferase OS=Escherichia coli (strain K12) GN=mog PE=1 SV=1	2.7.7.75;	K03831;	Escherichia	0	0	0	0	0	0	0	0	0	1	0	0	3	10	0	6	6	4
P77475;	YQAB_ECOLI Fructose-1-phosphate phosphatase YqaB OS=Escherichia coli (strain K12) GN=yqaB PE=1 SV=1	3.1.3.-;	;	Escherichia	0	0	0	0	0	0	0	0	0	0	0	0	0	0	0	0	0	0
P40553;	DOT5_YEAST Peroxiredoxin DOT5 OS=Saccharomyces cerevisiae (strain ATCC 204508 / S288c) GN=DOT5 PE=1 SV=1	1.11.1.15;	K03564;	Saccharomyces	0	0	0	0	0	0	0	0	0	0	0	0	0	0	0	1	0	0
P0A6G7;	CLPP_ECOLI ATP-dependent Clp protease proteolytic subunit OS=Escherichia coli (strain K12) GN=clpP PE=1 SV=1	3.4.21.92;	K01358;	Escherichia	0	0	0	0	0	0	0	0	0	6	8	4	38	27	2	28	34	30
P0AGG0;	THIL_ECOLI Thiamine-monophosphate kinase OS=Escherichia coli (strain K12) GN=thiL PE=1 SV=1	2.7.4.16;	K00946;	Escherichia	0	0	0	0	0	0	0	0	0	0	0	0	2	2	0	3	2	3
P45523;	FKBA_ECOLI FKBP-type peptidyl-prolyl cis-trans isomerase FkpA OS=Escherichia coli (strain K12) GN=fkpA PE=1 SV=1	5.2.1.8;	K03772;	Escherichia	0	0	0	0	0	0	0	0	0	0	0	0	15	12	0	10	12	14
G8EXE7;	G8EXE7_YEASX Malate synthase (Fragment) OS=Saccharomyces cerevisiae OX=4932 PE=4 SV=1			Unknown GENUS	0	0	0	0	0	0	0	0	0	1	0	2	0	1	1	1	0	0
P38968;	SEC31_YEAST Protein transport protein SEC31 OS=Saccharomyces cerevisiae (strain ATCC 204508 / S288c) GN=SEC31 PE=1 SV=3	;	K14005;	Saccharomyces	0	0	0	0	0	0	0	0	0	0	0	0	7	4	0	5	3	4
N1P8N4;P0A6Y8;	N1P8N4_YEASC Ssa3p OS=Saccharomyces cerevisiae (strain CEN.PK113-7D) OX=889517 GN=CENPK1137D_4754 PE=3 SV=1	;	K04043;	Escherichia	6	5	3	4	3	5	4	3	3	112	115	111	147	149	11	161	183	170
P50944;	AVT4_YEAST Vacuolar amino acid transporter 4 OS=Saccharomyces cerevisiae (strain ATCC 204508 / S288c) GN=AVT4 PE=1 SV=1	;	K14209;	Saccharomyces	0	0	0	0	0	0	0	0	0	0	0	0	0	0	0	0	0	0
Q3E792;	RS25A_YEAST 40S ribosomal protein S25-A OS=Saccharomyces cerevisiae (strain ATCC 204508 / S288c) GN=RPS25A PE=1 SV=1	;	K02975;	Saccharomyces	0	0	0	0	0	0	0	0	0	0	0	0	14	14	12	12	11	14
Q12118;	SGT2_YEAST Small glutamine-rich tetratricopeptide repeat-containing protein 2 OS=Saccharomyces cerevisiae (strain ATCC 204508 / S288c) GN=SGT2 PE=1 SV=1	;	K16365;	Saccharomyces	0	0	0	0	0	0	0	0	0	0	0	0	34	34	0	35	42	31
Q12091;	DAP1_YEAST Damage response protein 1 OS=Saccharomyces cerevisiae (strain ATCC 204508 / S288c) GN=DAP1 PE=1 SV=1	;	K17278;	Saccharomyces	0	0	0	0	0	0	0	0	0	0	0	0	1	2	0	0	1	1
P04449;	RL24A_YEAST 60S ribosomal protein L24-A OS=Saccharomyces cerevisiae (strain ATCC 204508 / S288c) GN=RPL24A PE=1 SV=1	;	K02896;	Saccharomyces	0	0	0	0	0	0	0	0	0	0	0	0	3	5	2	4	4	5
C4ZUX7;	FOLD_ECOBW Bifunctional protein FolD OS=Escherichia coli (strain K12 / MC4100 / BW2952) GN=folD PE=3 SV=1	1.5.1.5;3.5.4.9;	K01491;	Escherichia	0	0	0	0	0	0	0	0	0	2	0	2	3	3	1	3	4	7
P33299;	PRS7_YEAST 26S proteasome regulatory subunit 7 homolog OS=Saccharomyces cerevisiae (strain ATCC 204508 / S288c) GN=RPT1 PE=1 SV=1	;	K03061;	Saccharomyces	0	0	0	0	0	0	0	0	0	0	0	0	1	0	0	0	0	3
P42841;	PFS2_YEAST Polyadenylation factor subunit 2 OS=Saccharomyces cerevisiae (strain ATCC 204508 / S288c) GN=PFS2 PE=1 SV=1	;	K15542;	Saccharomyces	0	0	0	0	0	0	0	0	0	0	0	0	0	0	0	0	1	0
C4ZRQ3;	DGTP_ECOBW Deoxyguanosinetriphosphate triphosphohydrolase OS=Escherichia coli (strain K12 / MC4100 / BW2952) GN=dgt PE=3 SV=1	3.1.5.1;	K01129;	Escherichia	0	0	0	0	0	0	0	0	0	0	0	0	0	0	0	0	0	1
C4ZVL3;	PDXB_ECOBW Erythronate-4-phosphate dehydrogenase OS=Escherichia coli (strain K12 / MC4100 / BW2952) GN=pdxB PE=3 SV=1	1.1.1.290;	K03473;	Escherichia	0	0	0	0	0	0	0	0	0	2	0	1	16	13	2	19	19	15
P43672;	UUP_ECOLI ABC transporter ATP-binding protein uup OS=Escherichia coli (strain K12) GN=uup PE=1 SV=2	;	K15738;	Escherichia	0	0	0	0	0	0	0	0	0	0	0	0	1	1	0	0	1	0
P53141;	MLC1_YEAST Myosin light chain 1 OS=Saccharomyces cerevisiae (strain ATCC 204508 / S288c) GN=MLC1 PE=1 SV=1	;	;	Saccharomyces	0	0	0	0	0	0	0	0	0	0	0	0	27	18	0	18	25	21
P52007;	YECM_ECOLI Protein YecM OS=Escherichia coli (strain K12) GN=yecM PE=1 SV=3	;	K09907;	Escherichia	0	0	0	0	0	0	0	0	0	0	0	0	0	0	0	0	0	0
N1NY95;	N1NY95_YEASC Dip2p OS=Saccharomyces cerevisiae (strain CEN.PK113-7D) OX=889517 GN=CENPK1137D_514 PE=4 SV=1			Unknown GENUS	0	0	0	0	0	0	0	0	0	1	1	1	0	0	0	0	0	0
P0AD61;	KPYK1_ECOLI Pyruvate kinase I OS=Escherichia coli (strain K12) GN=pykF PE=1 SV=1	2.7.1.40;	K00873;	Escherichia	0	0	0	0	0	0	0	0	0	56	56	64	73	77	19	85	83	86
P34221;	PP2C3_YEAST Protein phosphatase 2C homolog 3 OS=Saccharomyces cerevisiae (strain ATCC 204508 / S288c) GN=PTC3 PE=1 SV=4	3.1.3.16;	K14803;	Saccharomyces	0	0	0	0	0	0	0	0	0	0	0	0	3	5	0	4	3	1
P35195;	ECM15_YEAST UPF0045 protein ECM15 OS=Saccharomyces cerevisiae (strain ATCC 204508 / S288c) GN=ECM15 PE=1 SV=1	;	;	Saccharomyces	0	0	0	0	0	0	0	0	0	0	0	0	1	6	0	3	2	1
N1PAR7;	N1PAR7_YEASC Rps11bp OS=Saccharomyces cerevisiae (strain CEN.PK113-7D) OX=889517 GN=CENPK1137D_4593 PE=3 SV=1			Unknown GENUS	0	0	0	0	0	0	0	0	0	11	7	4	24	21	19	21	22	25
P0AEG6;	DSBC_ECOLI Thiol:disulfide interchange protein DsbC OS=Escherichia coli (strain K12) GN=dsbC PE=1 SV=1	;	K03981;	Escherichia	0	0	0	0	0	0	0	0	0	0	1	3	1	1	0	1	2	2
C5A093;	GLPK_ECOBW Glycerol kinase OS=Escherichia coli (strain K12 / MC4100 / BW2952) GN=glpK PE=3 SV=1	2.7.1.30;	K00864;	Escherichia	0	0	0	0	0	0	0	0	0	11	9	14	38	34	17	27	34	31
P60340;	TRUB_ECOLI tRNA pseudouridine synthase B OS=Escherichia coli (strain K12) GN=truB PE=1 SV=1	5.4.99.25;	K03177;	Escherichia	0	0	0	0	0	0	0	0	0	0	0	0	0	0	0	1	0	0
P75736;	YBFF_ECOLI Esterase YbfF OS=Escherichia coli (strain K12) GN=ybfF PE=1 SV=1	3.1.-.-;	K01175;	Escherichia	0	0	0	0	0	0	0	0	0	0	0	0	1	3	0	3	3	3
N1P3L3;	N1P3L3_YEASC Rpl11bp OS=Saccharomyces cerevisiae (strain CEN.PK113-7D) OX=889517 GN=CENPK1137D_3051 PE=3 SV=1			Unknown GENUS	0	0	0	0	0	0	0	0	0	1	1	1	9	8	16	8	12	8
Q03218;	MMT1_YEAST Mitochondrial metal transporter 1 OS=Saccharomyces cerevisiae (strain ATCC 204508 / S288c) GN=MMT1 PE=1 SV=1	;	;	Saccharomyces	0	0	0	0	0	0	0	0	0	0	0	0	0	0	0	0	1	0
P36421;	SYYC_YEAST Tyrosine--tRNA ligase, cytoplasmic OS=Saccharomyces cerevisiae (strain ATCC 204508 / S288c) GN=TYS1 PE=1 SV=3	6.1.1.1;	K01866;	Saccharomyces	0	0	0	0	0	0	0	0	0	0	0	0	1	5	0	5	2	2
P18335;	ARGD_ECOLI Acetylornithine/succinyldiaminopimelate aminotransferase OS=Escherichia coli (strain K12) GN=argD PE=1 SV=4	2.6.1.11;2.6.1.17;	K00821;	Escherichia	0	0	0	0	0	0	0	0	0	40	40	34	32	33	9	36	49	29
P09436;	SYIC_YEAST Isoleucine--tRNA ligase, cytoplasmic OS=Saccharomyces cerevisiae (strain ATCC 204508 / S288c) GN=ILS1 PE=1 SV=1	6.1.1.5;	K01870;	Saccharomyces	0	0	0	0	0	0	0	0	0	0	0	0	25	27	4	19	24	25
P15078;	CSTA_ECOLI Carbon starvation protein A OS=Escherichia coli (strain K12) GN=cstA PE=1 SV=3	;	K06200;	Escherichia	0	0	0	0	0	0	0	0	0	0	0	0	0	0	0	0	0	0
P0ACF4;	DBHB_ECOLI DNA-binding protein HU-beta OS=Escherichia coli (strain K12) GN=hupB PE=1 SV=1	;	K03530;	Escherichia	1	0	0	0	0	0	0	0	0	2	2	1	35	39	4	23	44	28
P0AE12;	AMN_ECOLI AMP nucleosidase OS=Escherichia coli (strain K12) GN=amn PE=1 SV=1	3.2.2.4;	K01241;	Escherichia	0	0	0	0	0	0	0	0	0	1	1	1	12	17	2	16	16	17
P33590;	NIKA_ECOLI Nickel-binding periplasmic protein OS=Escherichia coli (strain K12) GN=nikA PE=1 SV=1	;	K15584;	Escherichia	0	0	0	0	0	0	0	0	0	0	0	0	0	0	0	0	0	0
C4ZUD0;	NUOB_ECOBW NADH-quinone oxidoreductase subunit B OS=Escherichia coli (strain K12 / MC4100 / BW2952) GN=nuoB PE=3 SV=1	1.6.5.11;	K00331;	Escherichia	0	0	0	0	0	0	0	0	0	1	1	1	0	0	0	0	0	0
P0AAB4;	UBID_ECOLI 3-octaprenyl-4-hydroxybenzoate carboxy-lyase OS=Escherichia coli (strain K12) GN=ubiD PE=1 SV=1	4.1.1.98;	K03182;	Escherichia	0	0	0	0	0	0	0	0	0	1	2	1	10	7	0	10	6	7
P0AF08;	APBC_ECOLI Iron-sulfur cluster carrier protein OS=Escherichia coli (strain K12) GN=mrp PE=3 SV=1	;	K03593;	Escherichia	0	0	0	0	0	0	0	0	0	0	0	0	0	0	0	0	0	0
P08417;	FUMH_YEAST Fumarate hydratase, mitochondrial OS=Saccharomyces cerevisiae (strain ATCC 204508 / S288c) GN=FUM1 PE=1 SV=2	4.2.1.2;	K01679;	Saccharomyces	0	0	0	0	0	0	0	0	0	0	0	0	4	8	0	5	4	4
A6ZLZ9;	SMA2_YEAS7 Spore membrane assembly protein 2 OS=Saccharomyces cerevisiae (strain YJM789) GN=SMA2 PE=3 SV=1	;	;	Saccharomyces	0	0	0	0	0	0	0	0	0	0	0	0	0	0	0	0	0	1
P0AFR4;	YCIO_ECOLI Uncharacterized protein YciO OS=Escherichia coli (strain K12) GN=yciO PE=1 SV=1	;	;	Escherichia	0	0	0	0	0	0	0	0	0	0	0	0	0	0	0	0	0	0
P38328;	ARPC1_YEAST Actin-related protein 2/3 complex subunit 1 OS=Saccharomyces cerevisiae (strain ATCC 204508 / S288c) GN=ARC40 PE=1 SV=1	;	K05757;	Saccharomyces	0	0	0	0	0	0	0	0	0	0	0	0	5	3	0	1	4	1
P46984;	GON7_YEAST EKC/KEOPS complex subunit GON7 OS=Saccharomyces cerevisiae (strain ATCC 204508 / S288c) GN=GON7 PE=1 SV=1	;	K15903;	Saccharomyces	0	0	0	0	0	0	0	0	0	0	0	0	2	2	0	1	1	2
P21499;	RNR_ECOLI Ribonuclease R OS=Escherichia coli (strain K12) GN=rnr PE=1 SV=2	3.1.13.1;	K12573;	Escherichia	0	0	0	0	0	0	0	0	0	0	2	4	16	13	0	14	15	15
P28834;	IDH1_YEAST Isocitrate dehydrogenase [NAD] subunit 1, mitochondrial OS=Saccharomyces cerevisiae (strain ATCC 204508 / S288c) GN=IDH1 PE=1 SV=2	1.1.1.41;	K00030;	Saccharomyces	0	0	0	0	0	0	0	0	0	0	0	0	8	10	3	13	9	11
Q03088;	SVL3_YEAST Styryl dye vacuolar localization protein 3 OS=Saccharomyces cerevisiae (strain ATCC 204508 / S288c) GN=SVL3 PE=1 SV=1	;	;	Saccharomyces	0	0	0	0	0	0	0	0	0	0	0	0	0	1	0	0	1	0
P32155;	PTFLA_ECOLI PTS system fructose-like EIIA component OS=Escherichia coli (strain K12) GN=frvA PE=3 SV=2	;	K11201;	Escherichia	0	0	0	0	0	0	0	0	0	0	0	0	1	1	0	0	0	1
P0A8D6;	YMDB_ECOLI O-acetyl-ADP-ribose deacetylase OS=Escherichia coli (strain K12) GN=ymdB PE=1 SV=1	3.5.1.-;	;	Escherichia	0	0	0	0	0	0	0	0	0	0	0	0	0	0	0	0	0	0
P07267;	CARP_YEAST Saccharopepsin OS=Saccharomyces cerevisiae (strain ATCC 204508 / S288c) GN=PEP4 PE=1 SV=1	3.4.23.25;	K01381;	Saccharomyces	0	0	0	0	0	0	0	0	0	0	0	0	9	12	0	11	15	17
P53839;	GOR1_YEAST Glyoxylate reductase 1 OS=Saccharomyces cerevisiae (strain ATCC 204508 / S288c) GN=GOR1 PE=1 SV=1	1.1.1.26;	K00015;	Saccharomyces	0	0	0	0	0	0	0	0	0	0	0	0	0	0	1	3	0	0
P46990;	RL17B_YEAST 60S ribosomal protein L17-B OS=Saccharomyces cerevisiae (strain ATCC 204508 / S288c) GN=RPL17B PE=1 SV=2	;	K02880;	Saccharomyces	0	0	0	0	0	0	0	0	0	0	0	0	15	19	8	19	22	19
P32496;	RPN12_YEAST 26S proteasome regulatory subunit RPN12 OS=Saccharomyces cerevisiae (strain ATCC 204508 / S288c) GN=RPN12 PE=1 SV=3	;	K03031;	Saccharomyces	0	0	0	0	0	0	0	0	0	0	0	0	5	2	0	6	3	2
P16451;	ODPX_YEAST Pyruvate dehydrogenase complex protein X component, mitochondrial OS=Saccharomyces cerevisiae (strain ATCC 204508 / S288c) GN=PDX1 PE=1 SV=1	;	;	Saccharomyces	0	0	0	0	0	0	0	0	0	0	0	0	3	2	0	0	2	2
P42940;	ETFB_YEAST Probable electron transfer flavoprotein subunit beta OS=Saccharomyces cerevisiae (strain ATCC 204508 / S288c) GN=CIR1 PE=1 SV=1	;	K03521;	Saccharomyces	0	0	0	0	0	0	0	0	0	0	0	0	0	0	0	0	0	1
P37661;	EPTB_ECOLI Kdo(2)-lipid A phosphoethanolamine 7-transferase OS=Escherichia coli (strain K12) GN=eptB PE=1 SV=3	2.7.8.42;	K12975;	Escherichia	0	0	0	0	0	0	0	0	0	2	1	3	0	0	0	0	0	1
C4ZX13;	EUTC_ECOBW Ethanolamine ammonia-lyase light chain OS=Escherichia coli (strain K12 / MC4100 / BW2952) GN=eutC PE=3 SV=1	4.3.1.7;	K03736;	Escherichia	0	0	0	0	0	0	0	0	0	0	0	0	0	0	0	0	0	0
C5A0H5;	GCSP_ECOBW Glycine dehydrogenase (decarboxylating) OS=Escherichia coli (strain K12 / MC4100 / BW2952) GN=gcvP PE=3 SV=1	1.4.4.2;	K00281;	Escherichia	0	0	0	0	0	0	0	0	0	4	4	3	31	33	11	24	34	28
P21367;	YCAC_ECOLI Probable hydrolase YcaC OS=Escherichia coli (strain K12) GN=ycaC PE=1 SV=1	4.-.-.-;	;	Escherichia	0	0	0	0	0	0	0	0	0	0	0	0	2	2	0	0	1	1
N1P4T3;	N1P4T3_YEASC Rsm19p OS=Saccharomyces cerevisiae (strain CEN.PK113-7D) OX=889517 GN=CENPK1137D_2717 PE=3 SV=1			Unknown GENUS	0	0	0	0	0	0	0	0	0	2	2	2	0	0	3	0	1	1
C4ZT97;	CRL_ECOBW Sigma factor-binding protein Crl OS=Escherichia coli (strain K12 / MC4100 / BW2952) GN=crl PE=3 SV=1	;	K11926;	Escherichia	0	0	0	0	0	0	0	0	0	0	0	0	1	1	0	1	1	1
Q12157;	APC11_YEAST Anaphase-promoting complex subunit 11 OS=Saccharomyces cerevisiae (strain ATCC 204508 / S288c) GN=APC11 PE=1 SV=1	6.3.2.-;	K03358;	Saccharomyces	0	0	0	0	0	0	0	0	0	0	0	0	1	1	0	1	0	0
P16861;	PFKA1_YEAST ATP-dependent 6-phosphofructokinase subunit alpha OS=Saccharomyces cerevisiae (strain ATCC 204508 / S288c) GN=PFK1 PE=1 SV=1	2.7.1.11;	K00850;	Saccharomyces	0	0	0	0	0	0	0	0	0	0	0	0	9	10	0	4	10	12
P02294;	H2B2_YEAST Histone H2B.2 OS=Saccharomyces cerevisiae (strain ATCC 204508 / S288c) GN=HTB2 PE=1 SV=2	;	K11252;	Saccharomyces	0	0	0	0	0	0	0	0	0	0	0	0	10	12	7	6	8	6
P30958;	MFD_ECOLI Transcription-repair-coupling factor OS=Escherichia coli (strain K12) GN=mfd PE=1 SV=2	3.6.4.-;	K03723;	Escherichia	0	0	0	0	0	0	0	0	0	0	0	0	1	2	0	1	3	2
P40024;	ARB1_YEAST ABC transporter ATP-binding protein ARB1 OS=Saccharomyces cerevisiae (strain ATCC 204508 / S288c) GN=ARB1 PE=1 SV=1	;	K06185;	Saccharomyces	0	0	0	0	0	0	0	0	0	0	0	0	0	0	0	0	1	0
P25373;	GLRX1_YEAST Glutaredoxin-1 OS=Saccharomyces cerevisiae (strain ATCC 204508 / S288c) GN=GRX1 PE=1 SV=1	;	K03676;	Saccharomyces	0	0	0	0	0	0	0	0	0	0	0	0	11	11	0	8	9	7
P23876;	FEPD_ECOLI Ferric enterobactin transport system permease protein FepD OS=Escherichia coli (strain K12) GN=fepD PE=1 SV=1	;	K02015;	Escherichia	0	0	0	0	0	0	0	0	0	0	0	0	0	0	0	0	1	0
P39408;	YJJV_ECOLI Uncharacterized metal-dependent hydrolase YjjV OS=Escherichia coli (strain K12) GN=yjjV PE=1 SV=2	3.1.-.-;	K03424;	Escherichia	0	0	0	0	0	0	0	0	0	0	0	0	0	1	0	2	1	1
P69783;	PTGA_ECOLI PTS system glucose-specific EIIA component OS=Escherichia coli (strain K12) GN=crr PE=1 SV=2	;	K02777;	Escherichia	0	0	0	0	0	0	0	0	0	26	27	19	60	64	10	65	61	55
P39931;	SS120_YEAST Protein SSP120 OS=Saccharomyces cerevisiae (strain ATCC 204508 / S288c) GN=SSP120 PE=1 SV=1	;	;	Saccharomyces	0	0	0	0	0	0	0	0	0	0	0	0	3	1	0	1	5	4
P33330;	SERC_YEAST Phosphoserine aminotransferase OS=Saccharomyces cerevisiae (strain ATCC 204508 / S288c) GN=SER1 PE=1 SV=1	2.6.1.52;	K00831;	Saccharomyces	0	0	0	0	0	0	0	0	0	0	0	0	30	33	5	37	27	36
P0AA16;	OMPR_ECOLI Transcriptional regulatory protein OmpR OS=Escherichia coli (strain K12) GN=ompR PE=1 SV=1	;	K07659;	Escherichia	0	0	0	0	0	0	0	0	0	1	1	1	2	1	1	0	2	2
C8ZD16;	C8ZD16_YEAS8 Branched-chain-2-oxoacid decarboxylase OS=Saccharomyces cerevisiae (strain Lalvin EC1118 / Prise de mousse) OX=643680 GN=EC1118_1L10_1178g PE=3 SV=1			Unknown GENUS	0	0	0	0	0	0	0	0	0	0	0	0	76	86	3	79	72	60
P0A6R0;	FABH_ECOLI 3-oxoacyl-[acyl-carrier-protein] synthase 3 OS=Escherichia coli (strain K12) GN=fabH PE=1 SV=1	2.3.1.180;	K00648;	Escherichia	0	0	0	0	0	0	0	0	0	6	6	9	14	21	3	16	13	15
P20435;	RPAB2_YEAST DNA-directed RNA polymerases I, II, and III subunit RPABC2 OS=Saccharomyces cerevisiae (strain ATCC 204508 / S288c) GN=RPO26 PE=1 SV=1	;	K03014;	Saccharomyces	0	0	0	0	0	0	0	0	0	0	0	0	4	5	0	6	9	6
P20050;	HOP1_YEAST Meiosis-specific protein HOP1 OS=Saccharomyces cerevisiae (strain ATCC 204508 / S288c) GN=HOP1 PE=1 SV=2	;	K12778;	Saccharomyces	0	0	0	0	0	0	0	0	0	1	0	0	0	0	0	0	0	0
P0AFW8;	ROF_ECOLI Protein rof OS=Escherichia coli (strain K12) GN=rof PE=1 SV=1	;	K19000;	Escherichia	0	0	0	0	0	0	0	0	0	0	0	0	2	1	0	2	2	3
P0C079;	RELB_ECOLI Antitoxin RelB OS=Escherichia coli (strain K12) GN=relB PE=1 SV=1	;	K18918;	Escherichia	0	0	0	0	0	0	0	0	0	0	0	0	3	5	0	5	3	3
C4ZRS2;	FABZ_ECOBW 3-hydroxyacyl-[acyl-carrier-protein] dehydratase FabZ OS=Escherichia coli (strain K12 / MC4100 / BW2952) GN=fabZ PE=3 SV=1	4.2.1.59;	K02372;	Escherichia	0	0	0	0	0	0	0	0	0	0	0	0	3	2	0	2	4	2
Q07623;	NOP6_YEAST Nucleolar protein 6 OS=Saccharomyces cerevisiae (strain ATCC 204508 / S288c) GN=NOP6 PE=1 SV=1	;	K14789;	Saccharomyces	0	0	0	0	0	0	0	0	0	0	0	0	0	0	0	0	0	1
B1X656;	MIAB_ECODH tRNA-2-methylthio-N(6)-dimethylallyladenosine synthase OS=Escherichia coli (strain K12 / DH10B) GN=miaB PE=3 SV=1	2.8.4.3;	K06168;	Escherichia	0	0	0	0	0	0	0	0	0	0	0	0	0	0	0	0	0	0
P76257;	YOAA_ECOLI Probable ATP-dependent helicase YoaA OS=Escherichia coli (strain K12) GN=yoaA PE=3 SV=1	3.6.4.12;	K03722;	Escherichia	0	0	0	0	0	0	0	0	0	0	0	0	1	0	0	0	0	0
P32347;	DCUP_YEAST Uroporphyrinogen decarboxylase OS=Saccharomyces cerevisiae (strain ATCC 204508 / S288c) GN=HEM12 PE=1 SV=1	4.1.1.37;	K01599;	Saccharomyces	0	0	0	0	0	0	0	0	0	0	0	0	0	1	0	1	0	0
C4ZZT2;	ENO_ECOBW Enolase OS=Escherichia coli (strain K12 / MC4100 / BW2952) GN=eno PE=3 SV=1	4.2.1.11;	K01689;	Escherichia	1	0	0	1	0	0	0	1	1	136	133	139	240	211	30	224	204	204
B5VNX0;	B5VNX0_YEAS6 YLR432Wp-like protein (Fragment) OS=Saccharomyces cerevisiae (strain AWRI1631) OX=545124 GN=AWRI1631_124610 PE=3 SV=1			Unknown GENUS	0	0	0	0	0	0	0	0	0	1	0	0	24	22	5	18	27	23
P32463;	ACPM_YEAST Acyl carrier protein, mitochondrial OS=Saccharomyces cerevisiae (strain ATCC 204508 / S288c) GN=ACP1 PE=1 SV=1	;	K03955;	Saccharomyces	0	0	0	0	0	0	0	0	0	0	0	0	2	2	0	2	2	2
P77348;	MPPA_ECOLI Periplasmic murein peptide-binding protein OS=Escherichia coli (strain K12) GN=mppA PE=1 SV=2	;	K15580;	Escherichia	0	0	0	0	0	0	0	0	0	0	0	0	0	0	0	0	0	0
P75957;	LOLD_ECOLI Lipoprotein-releasing system ATP-binding protein LolD OS=Escherichia coli (strain K12) GN=lolD PE=1 SV=2	3.6.3.-;	K09810;	Escherichia	0	0	0	0	0	0	0	0	0	0	0	0	0	0	0	1	0	0
P67662;	AAER_ECOLI HTH-type transcriptional activator AaeR OS=Escherichia coli (strain K12) GN=aaeR PE=4 SV=1	;	K21698;	Escherichia	0	0	0	0	0	0	0	0	0	0	0	0	0	0	0	0	2	1
P10080;	SSBP1_YEAST Single-stranded nucleic acid-binding protein OS=Saccharomyces cerevisiae (strain ATCC 204508 / S288c) GN=SBP1 PE=1 SV=2	;	;	Saccharomyces	0	0	0	0	0	0	0	0	0	0	0	0	14	16	0	12	16	16
P06105;	SC160_YEAST Protein SCP160 OS=Saccharomyces cerevisiae (strain ATCC 204508 / S288c) GN=SCP160 PE=1 SV=3	;	;	Saccharomyces	0	0	0	0	0	0	0	0	0	0	0	0	3	2	0	2	3	3
P76002;	PLIG_ECOLI Inhibitor of g-type lysozyme OS=Escherichia coli (strain K12) GN=pliG PE=1 SV=1	;	;	Escherichia	0	0	0	0	0	0	0	0	0	0	0	0	9	8	0	9	5	5
P42826;	XKS1_YEAST Xylulose kinase OS=Saccharomyces cerevisiae (strain ATCC 204508 / S288c) GN=XKS1 PE=1 SV=2	2.7.1.17;	K00854;	Saccharomyces	0	0	0	0	0	0	0	0	0	0	0	0	0	0	0	0	1	0
P38009;	PUR92_YEAST Bifunctional purine biosynthesis protein ADE17 OS=Saccharomyces cerevisiae (strain ATCC 204508 / S288c) GN=ADE17 PE=1 SV=2	2.1.2.3;3.5.4.10;	K00602;	Saccharomyces	0	0	0	0	0	0	0	0	0	0	0	0	33	29	2	23	35	34
C4ZUF1;	RS4_ECOBW 30S ribosomal protein S4 OS=Escherichia coli (strain K12 / MC4100 / BW2952) GN=rpsD PE=3 SV=1	;	K02986;	Escherichia	0	0	0	0	0	0	0	0	0	46	33	33	48	43	41	45	52	53
P30014;	RNT_ECOLI Ribonuclease T OS=Escherichia coli (strain K12) GN=rnt PE=1 SV=1	3.1.13.-;	K03683;	Escherichia	0	0	0	0	0	0	0	0	0	0	0	0	0	0	0	0	1	1
P0ADE6;	YGAU_ECOLI Uncharacterized protein YgaU OS=Escherichia coli (strain K12) GN=ygaU PE=1 SV=2	;	;	Escherichia	0	0	0	0	0	0	0	0	0	0	0	0	0	1	0	1	0	1
Q96VH4;	HBN1_YEAST Putative nitroreductase HBN1 OS=Saccharomyces cerevisiae (strain ATCC 204508 / S288c) GN=HBN1 PE=1 SV=1	1.-.-.-;	;	Saccharomyces	0	0	0	0	0	0	0	0	0	0	0	0	0	1	0	1	0	1
P29012;	ALR2_ECOLI Alanine racemase, catabolic OS=Escherichia coli (strain K12) GN=dadX PE=2 SV=2	5.1.1.1;	K01775;	Escherichia	0	0	0	0	0	0	0	0	0	1	1	2	0	1	0	1	1	1
Q12328;	TIM22_YEAST Mitochondrial import inner membrane translocase subunit TIM22 OS=Saccharomyces cerevisiae (strain ATCC 204508 / S288c) GN=TIM22 PE=1 SV=1	;	K17790;	Saccharomyces	0	0	0	0	0	0	0	0	0	0	0	0	0	0	0	0	0	0
P49723;	RIR4_YEAST Ribonucleoside-diphosphate reductase small chain 2 OS=Saccharomyces cerevisiae (strain ATCC 204508 / S288c) GN=RNR4 PE=1 SV=1	1.17.4.1;	K10808;	Saccharomyces	0	0	0	0	0	0	0	0	0	0	0	0	6	7	2	6	7	8
P0A729;	YCEF_ECOLI Maf-like protein YceF OS=Escherichia coli (strain K12) GN=yceF PE=1 SV=1	;	;	Escherichia	0	0	0	0	0	0	0	0	0	0	0	0	7	11	0	7	11	5
C4ZXE9;	SYGB_ECOBW Glycine--tRNA ligase beta subunit OS=Escherichia coli (strain K12 / MC4100 / BW2952) GN=glyS PE=3 SV=1	6.1.1.14;	K01879;	Escherichia	0	0	0	0	0	0	0	0	0	0	3	2	16	19	1	15	15	16
P75818;	YBJP_ECOLI Uncharacterized lipoprotein YbjP OS=Escherichia coli (strain K12) GN=ybjP PE=1 SV=1	;	;	Escherichia	0	0	0	0	0	0	0	0	0	0	0	0	0	0	0	0	0	0
P56628;	RL22B_YEAST 60S ribosomal protein L22-B OS=Saccharomyces cerevisiae (strain ATCC 204508 / S288c) GN=RPL22B PE=1 SV=2	;	K02891;	Saccharomyces	0	0	0	0	0	0	0	0	0	0	0	0	1	2	0	3	3	2
P25719;	CYPC_YEAST Peptidyl-prolyl cis-trans isomerase C, mitochondrial OS=Saccharomyces cerevisiae (strain ATCC 204508 / S288c) GN=CPR3 PE=1 SV=1	5.2.1.8;	K01802;	Saccharomyces	0	0	0	0	0	0	0	0	0	0	0	0	4	4	0	5	4	3
B5VP98;	B5VP98_YEAS6 YML028Wp-like protein (Fragment) OS=Saccharomyces cerevisiae (strain AWRI1631) OX=545124 GN=AWRI1631_131090 PE=4 SV=1			Unknown GENUS	0	0	0	0	0	0	0	0	0	2	2	2	29	32	5	33	27	21
E7KS00;	HRI1_YEASL Protein HRI1 OS=Saccharomyces cerevisiae (strain Lalvin QA23) GN=HRI1 PE=3 SV=1	;	;	Saccharomyces	0	0	0	0	0	0	0	0	0	0	0	0	4	2	1	6	2	2
P0AFG6;	ODO2_ECOLI Dihydrolipoyllysine-residue succinyltransferase component of 2-oxoglutarate dehydrogenase complex OS=Escherichia coli (strain K12) GN=sucB PE=1 SV=2	2.3.1.61;	K00658;	Escherichia	0	0	0	0	0	0	1	0	0	21	24	25	19	18	7	13	13	13
P02931;	OMPF_ECOLI Outer membrane protein F OS=Escherichia coli (strain K12) GN=ompF PE=1 SV=1	;	K09476;	Escherichia	0	0	0	0	0	0	0	0	0	0	0	0	0	0	0	0	0	0
P17891;	CLC1_YEAST Clathrin light chain OS=Saccharomyces cerevisiae (strain ATCC 204508 / S288c) GN=CLC1 PE=1 SV=1	;	;	Saccharomyces	0	0	0	0	0	0	0	0	0	0	0	0	6	3	0	5	6	5
C4ZQ71;	PYRD_ECOBW Dihydroorotate dehydrogenase (quinone) OS=Escherichia coli (strain K12 / MC4100 / BW2952) GN=pyrD PE=3 SV=1	1.3.5.2;	K00254;	Escherichia	0	0	0	0	0	0	0	0	0	2	0	3	4	5	0	5	3	3
P0AEH1;	RSEP_ECOLI Regulator of sigma-E protease RseP OS=Escherichia coli (strain K12) GN=rseP PE=1 SV=1	3.4.24.-;	K11749;	Escherichia	0	0	0	0	0	0	0	0	0	0	0	0	0	0	0	0	0	0
P39076;	TCPB_YEAST T-complex protein 1 subunit beta OS=Saccharomyces cerevisiae (strain ATCC 204508 / S288c) GN=CCT2 PE=1 SV=1	;	K09494;	Saccharomyces	0	0	0	0	0	0	0	0	0	0	0	0	1	2	0	3	3	1
P37765;	RLUB_ECOLI Ribosomal large subunit pseudouridine synthase B OS=Escherichia coli (strain K12) GN=rluB PE=1 SV=2	5.4.99.22;	K06178;	Escherichia	0	0	0	0	0	0	0	0	0	1	0	1	2	3	6	3	6	6
C4ZSI0;	GATY_ECOBW D-tagatose-1,6-bisphosphate aldolase subunit GatY OS=Escherichia coli (strain K12 / MC4100 / BW2952) GN=gatY PE=3 SV=1	4.1.2.40;	K08302;	Escherichia	0	0	0	0	0	0	0	0	0	0	1	1	10	7	1	5	7	6
P25516;	ACNA_ECOLI Aconitate hydratase A OS=Escherichia coli (strain K12) GN=acnA PE=1 SV=3	4.2.1.3;	K01681;	Escherichia	0	0	0	0	0	0	0	0	0	7	7	6	8	13	0	13	9	11
P48015;	GCST_YEAST Aminomethyltransferase, mitochondrial OS=Saccharomyces cerevisiae (strain ATCC 204508 / S288c) GN=GCV1 PE=1 SV=2	2.1.2.10;	K00605;	Saccharomyces	0	0	0	0	0	0	0	0	0	0	0	0	2	4	0	0	2	0
B1XB85;	TPIS_ECODH Triosephosphate isomerase OS=Escherichia coli (strain K12 / DH10B) GN=tpiA PE=1 SV=1	5.3.1.1;	K01803;	Escherichia	0	0	0	0	0	0	0	0	0	15	14	18	118	130	4	93	139	138
P0A9M8;	PTA_ECOLI Phosphate acetyltransferase OS=Escherichia coli (strain K12) GN=pta PE=1 SV=2	2.3.1.8;	K13788;	Escherichia	0	0	0	0	0	0	0	0	0	5	2	5	7	7	2	5	5	3
C4ZU30;	RL25_ECOBW 50S ribosomal protein L25 OS=Escherichia coli (strain K12 / MC4100 / BW2952) GN=rplY PE=3 SV=1	;	K02897;	Escherichia	1	0	0	0	0	0	0	0	0	5	2	2	27	33	1	28	30	39
P0A8Z0;	YCIA_ECOLI Acyl-CoA thioester hydrolase YciA OS=Escherichia coli (strain K12) GN=yciA PE=3 SV=1	3.1.2.-;	K10806;	Escherichia	0	0	0	0	0	0	0	0	0	0	0	0	0	0	0	0	0	0
A6ZRW0;	NAF1_YEAS7 H/ACA ribonucleoprotein complex non-core subunit NAF1 OS=Saccharomyces cerevisiae (strain YJM789) GN=NAF1 PE=3 SV=1	;	;	Saccharomyces	0	0	0	0	0	0	0	0	0	0	0	0	0	0	0	0	0	0
P39831;	YDFG_ECOLI NADP-dependent 3-hydroxy acid dehydrogenase YdfG OS=Escherichia coli (strain K12) GN=ydfG PE=1 SV=2	1.1.1.381;1.1.1.298;	K16066;	Escherichia	0	0	0	0	0	0	0	0	0	6	4	4	4	6	3	4	4	6
Q02933;	RNY1_YEAST Ribonuclease T2-like OS=Saccharomyces cerevisiae (strain ATCC 204508 / S288c) GN=RNY1 PE=1 SV=1	3.1.27.1;	K01166;	Saccharomyces	0	0	0	0	0	0	0	0	0	0	0	0	1	1	0	2	1	4
Q12306;	SMT3_YEAST Ubiquitin-like protein SMT3 OS=Saccharomyces cerevisiae (strain ATCC 204508 / S288c) GN=SMT3 PE=1 SV=1	;	K12160;	Saccharomyces	0	0	0	0	0	0	0	0	0	0	0	0	1	3	0	4	2	3
P11353;	HEM6_YEAST Oxygen-dependent coproporphyrinogen-III oxidase OS=Saccharomyces cerevisiae (strain ATCC 204508 / S288c) GN=HEM13 PE=1 SV=2	1.3.3.3;	K00228;	Saccharomyces	0	0	0	0	0	0	0	0	0	0	0	0	6	6	0	4	5	4
P38912;	IF1A_YEAST Eukaryotic translation initiation factor 1A OS=Saccharomyces cerevisiae (strain ATCC 204508 / S288c) GN=TIF11 PE=1 SV=1	;	K03236;	Saccharomyces	0	0	0	0	0	0	0	0	0	0	0	0	6	4	0	4	3	4
C4ZZU9;	QUEF_ECOBW NADPH-dependent 7-cyano-7-deazaguanine reductase OS=Escherichia coli (strain K12 / MC4100 / BW2952) GN=queF PE=3 SV=1	1.7.1.13;	K06879;	Escherichia	0	0	0	0	0	0	0	0	0	0	0	0	2	3	2	3	2	1
P50077;	CCH1_YEAST Calcium-channel protein CCH1 OS=Saccharomyces cerevisiae (strain ATCC 204508 / S288c) GN=CCH1 PE=1 SV=1	;	K21864;	Saccharomyces	0	0	0	0	0	0	0	0	0	0	0	0	0	0	0	0	0	1
P0ACJ0;	LRP_ECOLI Leucine-responsive regulatory protein OS=Escherichia coli (strain K12) GN=lrp PE=1 SV=2	;	K03719;	Escherichia	0	0	0	0	0	0	0	0	0	7	6	8	22	21	12	21	19	22
C4ZSW4;	NANR_ECOBW HTH-type transcriptional repressor NanR OS=Escherichia coli (strain K12 / MC4100 / BW2952) GN=nanR PE=3 SV=1	;	K22104;	Escherichia	0	0	0	0	0	0	0	0	0	0	0	0	0	0	0	1	0	0
Q12074;	SPEE_YEAST Spermidine synthase OS=Saccharomyces cerevisiae (strain ATCC 204508 / S288c) GN=SPE3 PE=3 SV=1	2.5.1.16;	K00797;	Saccharomyces	0	0	0	0	0	0	0	0	0	0	0	0	29	20	2	24	20	25
C4ZT10;	UXUA_ECOBW Mannonate dehydratase OS=Escherichia coli (strain K12 / MC4100 / BW2952) GN=uxuA PE=3 SV=1	4.2.1.8;	K01686;	Escherichia	0	0	0	0	0	0	0	0	0	36	38	44	18	28	4	25	30	31
P02924;	ARAF_ECOLI L-arabinose-binding periplasmic protein OS=Escherichia coli (strain K12) GN=araF PE=1 SV=2	;	K10537;	Escherichia	0	0	0	0	0	0	0	0	0	0	0	0	0	0	0	0	0	0
P02557;	TBB_YEAST Tubulin beta chain OS=Saccharomyces cerevisiae (strain ATCC 204508 / S288c) GN=TUB2 PE=1 SV=2	;	K07375;	Saccharomyces	0	0	0	0	0	0	0	0	0	0	0	0	1	2	0	1	1	1
P21734;	UBC1_YEAST Ubiquitin-conjugating enzyme E2 1 OS=Saccharomyces cerevisiae (strain ATCC 204508 / S288c) GN=UBC1 PE=1 SV=1	2.3.2.23;	K04649;	Saccharomyces	0	0	0	0	0	0	0	0	0	0	0	0	1	0	0	0	2	1
Q47679;	YAFV_ECOLI Omega-amidase YafV OS=Escherichia coli (strain K12) GN=yafV PE=3 SV=1	3.5.1.3;	;	Escherichia	0	0	0	0	0	0	0	0	0	0	0	2	3	1	0	1	1	1
P0AET8;	HDHA_ECOLI 7-alpha-hydroxysteroid dehydrogenase OS=Escherichia coli (strain K12) GN=hdhA PE=1 SV=1	1.1.1.159;	K00076;	Escherichia	0	0	0	0	0	0	0	0	0	2	3	4	9	13	1	12	7	10
C4ZX86;	DER_ECOBW GTPase Der OS=Escherichia coli (strain K12 / MC4100 / BW2952) GN=der PE=3 SV=1	;	K03977;	Escherichia	0	0	0	0	0	0	0	0	0	0	0	0	0	3	0	2	3	2
Q03833;	GIS1_YEAST Transcriptional activator/repressor GIS1 OS=Saccharomyces cerevisiae (strain ATCC 204508 / S288c) GN=GIS1 PE=1 SV=1	;	K19798;	Saccharomyces	0	0	0	0	0	0	0	0	0	0	0	1	2	0	0	0	1	0
C4ZQ82;	MATP_ECOBW Macrodomain Ter protein OS=Escherichia coli (strain K12 / MC4100 / BW2952) GN=matP PE=3 SV=1	;	K09911;	Escherichia	0	0	0	0	0	0	0	0	0	0	0	0	1	2	0	1	0	1
P0AD96;	LIVJ_ECOLI Leu/Ile/Val-binding protein OS=Escherichia coli (strain K12) GN=livJ PE=1 SV=1	;	K01999;	Escherichia	0	0	0	0	0	0	0	0	0	26	32	29	116	120	17	109	123	126
P05804;	BGLR_ECOLI Beta-glucuronidase OS=Escherichia coli (strain K12) GN=uidA PE=1 SV=2	3.2.1.31;	K01195;	Escherichia	0	0	0	0	0	0	0	0	0	2	1	2	1	3	0	5	4	4
P07274;	PROF_YEAST Profilin OS=Saccharomyces cerevisiae (strain ATCC 204508 / S288c) GN=PFY1 PE=1 SV=2	;	K05759;	Saccharomyces	0	0	0	0	0	0	0	0	0	0	0	0	12	11	0	11	13	11
C4ZSP0;	DIAA_ECOBW DnaA initiator-associating protein DiaA OS=Escherichia coli (strain K12 / MC4100 / BW2952) GN=diaA PE=3 SV=1	;	K12961;	Escherichia	0	0	0	0	0	0	0	0	0	0	0	0	0	3	0	0	3	4
P48412;	UPF3_YEAST Nonsense-mediated mRNA decay protein 3 OS=Saccharomyces cerevisiae (strain ATCC 204508 / S288c) GN=UPF3 PE=1 SV=1	;	K14328;	Saccharomyces	0	0	0	0	0	0	0	0	0	0	0	0	1	2	0	2	2	1
P34237;	CASP_YEAST Protein CASP OS=Saccharomyces cerevisiae (strain ATCC 204508 / S288c) GN=COY1 PE=1 SV=2	;	K09313;	Saccharomyces	0	0	0	0	0	0	0	0	0	0	0	0	1	0	0	1	1	0
P38351;	PAF1_YEAST RNA polymerase II-associated protein 1 OS=Saccharomyces cerevisiae (strain ATCC 204508 / S288c) GN=PAF1 PE=1 SV=1	;	K15174;	Saccharomyces	0	0	0	0	0	0	0	0	0	0	0	0	0	0	0	0	1	2
P0AGJ5;	YFIF_ECOLI Uncharacterized tRNA/rRNA methyltransferase YfiF OS=Escherichia coli (strain K12) GN=yfiF PE=1 SV=1	2.1.1.-;	K03214;	Escherichia	0	0	0	0	0	0	0	0	0	7	4	7	13	11	3	11	13	16
Q08193;	GAS5_YEAST 1,3-beta-glucanosyltransferase GAS5 OS=Saccharomyces cerevisiae (strain ATCC 204508 / S288c) GN=GAS5 PE=1 SV=1	2.4.1.-;	;	Saccharomyces	0	0	0	0	0	0	0	0	0	0	0	0	3	2	0	3	4	5
P39099;	DEGQ_ECOLI Periplasmic pH-dependent serine endoprotease DegQ OS=Escherichia coli (strain K12) GN=degQ PE=1 SV=1	3.4.21.107;	K04772;	Escherichia	0	0	0	0	0	0	0	0	0	0	0	0	2	3	0	4	3	6
P07118;	SYV_ECOLI Valine--tRNA ligase OS=Escherichia coli (strain K12) GN=valS PE=1 SV=2	6.1.1.9;	K01873;	Escherichia	0	0	0	0	0	0	0	0	0	5	2	4	22	17	3	11	22	21
P38177;	YBI6_YEAST Uncharacterized protein YBL086C OS=Saccharomyces cerevisiae (strain ATCC 204508 / S288c) GN=YBL086C PE=1 SV=1	;	;	Saccharomyces	0	0	0	0	0	0	0	0	0	1	2	0	0	0	0	0	0	0
P46996;	YJQ3_YEAST Uncharacterized membrane protein YJL163C OS=Saccharomyces cerevisiae (strain ATCC 204508 / S288c) GN=YJL163C PE=1 SV=1	;	;	Saccharomyces	0	0	0	0	0	0	0	0	0	0	0	0	0	0	0	0	1	0
P0ACB2;	HEM2_ECOLI Delta-aminolevulinic acid dehydratase OS=Escherichia coli (strain K12) GN=hemB PE=1 SV=2	4.2.1.24;	K01698;	Escherichia	0	0	0	0	0	0	0	0	0	7	7	11	24	28	1	22	26	21
Q12672;	RL21B_YEAST 60S ribosomal protein L21-B OS=Saccharomyces cerevisiae (strain ATCC 204508 / S288c) GN=RPL21B PE=1 SV=1	;	K02889;	Saccharomyces	0	0	0	0	0	0	0	0	0	0	0	0	8	4	5	5	5	6
Q12449;	AHA1_YEAST Hsp90 co-chaperone AHA1 OS=Saccharomyces cerevisiae (strain ATCC 204508 / S288c) GN=AHA1 PE=1 SV=1	;	;	Saccharomyces	0	0	0	0	0	0	0	0	0	0	0	0	2	2	0	2	2	3
C4ZQ93;	RLMI_ECOBW Ribosomal RNA large subunit methyltransferase I OS=Escherichia coli (strain K12 / MC4100 / BW2952) GN=rlmI PE=3 SV=1	2.1.1.191;	K06969;	Escherichia	0	0	0	0	0	0	0	0	0	0	0	0	5	6	1	9	6	7
P69801;	PTNC_ECOLI PTS system mannose-specific EIIC component OS=Escherichia coli (strain K12) GN=manY PE=1 SV=1	;	K02795;	Escherichia	0	0	0	0	0	0	0	0	0	0	0	0	0	0	1	0	0	0
C4ZSB3;	HIS4_ECOBW 1-(5-phosphoribosyl)-5-[(5-phosphoribosylamino)methylideneamino] imidazole-4-carboxamide isomerase OS=Escherichia coli (strain K12 / MC4100 / BW2952) GN=hisA PE=3 SV=1	5.3.1.16;	K01814;	Escherichia	0	0	0	0	0	0	0	0	0	0	0	0	1	2	0	0	0	0
Q12178;	FCY1_YEAST Cytosine deaminase OS=Saccharomyces cerevisiae (strain ATCC 204508 / S288c) GN=FCY1 PE=1 SV=1	3.5.4.1;	K01485;	Saccharomyces	0	0	0	0	0	0	0	0	0	0	0	0	2	3	0	3	2	2
P00045;	CYC7_YEAST Cytochrome c iso-2 OS=Saccharomyces cerevisiae (strain ATCC 204508 / S288c) GN=CYC7 PE=1 SV=1	;	K08738;	Saccharomyces	0	0	0	0	0	0	0	0	0	0	0	0	2	2	0	2	1	2
P0AEQ1;	GLCG_ECOLI Protein GlcG OS=Escherichia coli (strain K12) GN=glcG PE=3 SV=1	;	K11477;	Escherichia	0	0	0	0	0	0	0	0	0	0	1	2	1	0	0	0	0	2
P32375;	ALN_YEAST Allantoinase OS=Saccharomyces cerevisiae (strain ATCC 204508 / S288c) GN=DAL1 PE=3 SV=2	3.5.2.5;	K01466;	Saccharomyces	0	0	0	0	0	0	0	0	0	0	0	0	1	2	0	2	1	3
P0ABQ0;	COABC_ECOLI Coenzyme A biosynthesis bifunctional protein CoaBC OS=Escherichia coli (strain K12) GN=coaBC PE=1 SV=2	4.1.1.36;6.3.2.5;	K13038;	Escherichia	0	0	0	0	0	0	0	0	0	0	0	0	0	0	0	0	0	0
C8ZJM1;	AQY1_YEAS8 Aquaporin-1 OS=Saccharomyces cerevisiae (strain Lalvin EC1118 / Prise de mousse) GN=AQY1 PE=2 SV=1	;	;	Saccharomyces	0	0	0	0	0	0	0	0	0	0	0	0	0	0	0	0	0	0
P25536;	YHDE_ECOLI Maf-like protein YhdE OS=Escherichia coli (strain K12) GN=yhdE PE=1 SV=1	;	K06287;	Escherichia	0	0	0	0	0	0	0	0	0	0	0	0	0	1	0	0	1	2
P0ADV7;	MLAC_ECOLI Probable phospholipid-binding protein MlaC OS=Escherichia coli (strain K12) GN=mlaC PE=1 SV=1	;	K07323;	Escherichia	0	0	0	0	0	0	0	0	0	0	1	1	2	5	2	2	3	2
P22256;	GABT_ECOLI 4-aminobutyrate aminotransferase GabT OS=Escherichia coli (strain K12) GN=gabT PE=1 SV=1	2.6.1.19;2.6.1.22;	K07250;	Escherichia	0	0	0	0	0	0	0	0	0	9	6	9	5	9	0	7	7	6
P28861;	FENR_ECOLI Flavodoxin/ferredoxin--NADP reductase OS=Escherichia coli (strain K12) GN=fpr PE=1 SV=4	1.18.1.2;1.19.1.1;	K00528;	Escherichia	0	0	0	0	0	0	0	0	0	0	0	0	7	6	0	6	6	6
P19073;	CDC42_YEAST Cell division control protein 42 OS=Saccharomyces cerevisiae (strain ATCC 204508 / S288c) GN=CDC42 PE=1 SV=2	;	K04393;	Saccharomyces	0	0	0	0	0	0	0	0	0	0	0	0	0	0	0	0	2	1
Q3E841;	YN034_YEAST Uncharacterized protein YNR034W-A OS=Saccharomyces cerevisiae (strain ATCC 204508 / S288c) GN=YNR034W-A PE=1 SV=1	;	;	Saccharomyces	0	0	0	0	0	0	0	0	0	0	0	0	5	6	1	6	8	9
N1P5C6;	N1P5C6_YEASC Cox15p OS=Saccharomyces cerevisiae (strain CEN.PK113-7D) OX=889517 GN=CENPK1137D_3554 PE=3 SV=1			Unknown GENUS	0	0	0	0	0	0	0	0	0	2	1	1	0	0	1	0	1	0
B1X869;	EFPL_ECODH Elongation factor P-like protein OS=Escherichia coli (strain K12 / DH10B) GN=yeiP PE=3 SV=1	;	K02356;	Escherichia	0	0	0	0	0	0	0	0	0	12	9	13	4	5	1	5	4	4
P05755;	RS9B_YEAST 40S ribosomal protein S9-B OS=Saccharomyces cerevisiae (strain ATCC 204508 / S288c) GN=RPS9B PE=1 SV=4	;	K02997;	Saccharomyces	0	0	0	0	0	0	0	0	0	0	0	0	22	19	17	21	19	18
C5A0R1;	STHA_ECOBW Soluble pyridine nucleotide transhydrogenase OS=Escherichia coli (strain K12 / MC4100 / BW2952) GN=sthA PE=3 SV=1	1.6.1.1;	K00322;	Escherichia	0	0	0	0	0	0	0	0	0	6	5	8	11	14	0	11	14	14
P50086;	PSD10_YEAST Probable 26S proteasome regulatory subunit p28 OS=Saccharomyces cerevisiae (strain ATCC 204508 / S288c) GN=NAS6 PE=1 SV=1	;	K06694;	Saccharomyces	0	0	0	0	0	0	0	0	0	0	0	0	1	1	0	0	1	1
P38067;	UGA2_YEAST Succinate-semialdehyde dehydrogenase [NADP(+)] OS=Saccharomyces cerevisiae (strain ATCC 204508 / S288c) GN=UGA2 PE=1 SV=2	1.2.1.16;	K00135;	Saccharomyces	0	0	0	0	0	0	0	0	0	0	0	0	1	3	0	0	3	2
C4ZUS5;	YBAB_ECOBW Nucleoid-associated protein YbaB OS=Escherichia coli (strain K12 / MC4100 / BW2952) GN=ybaB PE=3 SV=1	;	K09747;	Escherichia	0	0	0	0	0	0	0	0	0	4	4	3	3	3	0	2	3	3
B3LRC2;	UTH1_YEAS1 Probable secreted beta-glucosidase UTH1 OS=Saccharomyces cerevisiae (strain RM11-1a) GN=UTH1 PE=3 SV=1	3.2.1.-;	;	Saccharomyces	0	0	0	0	0	0	0	0	0	0	0	0	2	1	0	1	3	1
P0AB40;	BHSA_ECOLI Multiple stress resistance protein BhsA OS=Escherichia coli (strain K12) GN=bhsA PE=1 SV=1	;	K12151;	Escherichia	0	0	0	0	0	0	0	0	0	0	0	0	0	0	0	0	1	1
C4ZXY4;	DPS_ECOBW DNA protection during starvation protein OS=Escherichia coli (strain K12 / MC4100 / BW2952) GN=dps PE=3 SV=1	1.16.-.-;	K04047;	Escherichia	0	0	0	0	0	0	0	0	0	1	1	1	6	6	0	6	8	6
P16474;	GRP78_YEAST 78 kDa glucose-regulated protein homolog OS=Saccharomyces cerevisiae (strain ATCC 204508 / S288c) GN=KAR2 PE=1 SV=1	;	K09490;	Saccharomyces	0	0	0	0	0	0	0	0	0	0	0	0	35	28	3	29	30	31
P53319;	6PGD2_YEAST 6-phosphogluconate dehydrogenase, decarboxylating 2 OS=Saccharomyces cerevisiae (strain ATCC 204508 / S288c) GN=GND2 PE=1 SV=1	1.1.1.44;	K00033;	Saccharomyces	0	0	0	0	0	0	0	0	0	0	0	0	17	21	5	13	21	21
C4ZTE1;	IRAP_ECOBW Anti-adapter protein IraP OS=Escherichia coli (strain K12 / MC4100 / BW2952) GN=iraP PE=3 SV=1	;	;	Escherichia	0	0	0	0	0	0	0	0	0	0	0	0	8	11	0	8	3	4
C4ZUJ8;	TUSB_ECOBW Protein TusB OS=Escherichia coli (strain K12 / MC4100 / BW2952) GN=tusB PE=3 SV=1	;	K07237;	Escherichia	0	0	0	0	0	0	0	0	0	0	0	0	0	2	0	1	0	0
P21599;	KPYK2_ECOLI Pyruvate kinase II OS=Escherichia coli (strain K12) GN=pykA PE=1 SV=3	2.7.1.40;	K00873;	Escherichia	0	0	0	0	0	0	0	0	0	34	36	28	30	35	7	34	33	35
P39109;	YCFI_YEAST Metal resistance protein YCF1 OS=Saccharomyces cerevisiae (strain ATCC 204508 / S288c) GN=YCF1 PE=1 SV=2	;	;	Saccharomyces	0	0	0	0	0	0	0	0	0	0	0	1	0	0	0	0	0	0
P0AA25;	THIO_ECOLI Thioredoxin 1 OS=Escherichia coli (strain K12) GN=trxA PE=1 SV=2	;	K03671;	Escherichia	0	0	0	0	0	0	0	0	0	6	5	6	37	37	4	27	34	36
P04147;	PABP_YEAST Polyadenylate-binding protein, cytoplasmic and nuclear OS=Saccharomyces cerevisiae (strain ATCC 204508 / S288c) GN=PAB1 PE=1 SV=4	;	K13126;	Saccharomyces	0	0	0	0	0	0	0	0	0	0	0	0	39	43	6	47	40	39
C4ZRS7;	ACCA_ECOBW Acetyl-coenzyme A carboxylase carboxyl transferase subunit alpha OS=Escherichia coli (strain K12 / MC4100 / BW2952) GN=accA PE=3 SV=1	6.4.1.2;	K01962;	Escherichia	0	0	0	0	0	0	0	0	0	0	0	0	7	12	0	7	8	5
Q12690;	RL13A_YEAST 60S ribosomal protein L13-A OS=Saccharomyces cerevisiae (strain ATCC 204508 / S288c) GN=RPL13A PE=1 SV=1	;	K02873;	Saccharomyces	0	0	0	0	0	0	0	0	0	0	1	1	12	11	11	11	13	18
P10596;	INV4_YEASX Invertase 4 OS=Saccharomyces cerevisiae GN=SUC4 PE=3 SV=1	3.2.1.26;	;	Saccharomyces	0	0	0	0	0	0	0	0	0	0	0	0	13	12	0	6	12	7
Q47270;	NINE_ECOLI Prophage NinE homolog OS=Escherichia coli (strain K12) GN=ninE PE=3 SV=1	;	;	Escherichia	0	0	0	0	0	0	0	0	0	0	0	0	0	0	0	0	0	1
P04128;	FIMA1_ECOLI Type-1 fimbrial protein, A chain OS=Escherichia coli (strain K12) GN=fimA PE=1 SV=2	;	K07345;	Escherichia	0	0	0	0	0	0	0	0	0	1	0	0	2	1	0	1	1	1
P38821;	DNPEP_YEAST Aspartyl aminopeptidase 4 OS=Saccharomyces cerevisiae (strain ATCC 204508 / S288c) GN=APE4 PE=1 SV=1	3.4.11.21;	K01267;	Saccharomyces	0	0	0	0	0	0	0	0	0	0	0	0	2	6	0	3	2	4
P47119;	ITPA_YEAST Inosine triphosphate pyrophosphatase OS=Saccharomyces cerevisiae (strain ATCC 204508 / S288c) GN=HAM1 PE=1 SV=1	3.6.1.9;	K01519;	Saccharomyces	0	0	0	0	0	0	0	0	0	0	0	0	3	2	0	5	4	2
P32074;	COPG_YEAST Coatomer subunit gamma OS=Saccharomyces cerevisiae (strain ATCC 204508 / S288c) GN=SEC21 PE=1 SV=2	;	K17267;	Saccharomyces	0	0	0	0	0	0	0	0	0	0	0	0	0	1	0	2	1	1
O14467;	MBF1_YEAST Multiprotein-bridging factor 1 OS=Saccharomyces cerevisiae (strain ATCC 204508 / S288c) GN=MBF1 PE=1 SV=2	;	K03627;	Saccharomyces	0	0	0	0	0	0	0	0	0	0	0	0	1	3	0	1	2	2
P50942;	INP52_YEAST Polyphosphatidylinositol phosphatase INP52 OS=Saccharomyces cerevisiae (strain ATCC 204508 / S288c) GN=INP52 PE=1 SV=1	3.1.3.-;3.1.3.36;	K20279;	Saccharomyces	0	0	0	0	0	0	0	0	0	1	1	3	0	0	0	0	0	0
Q03973;	HMO1_YEAST High mobility group protein 1 OS=Saccharomyces cerevisiae (strain ATCC 204508 / S288c) GN=HMO1 PE=1 SV=1	;	;	Saccharomyces	0	0	0	0	0	0	0	0	0	0	0	0	3	3	0	1	3	1
C5A0G3;	RF2_ECOBW Peptide chain release factor 2 OS=Escherichia coli (strain K12 / MC4100 / BW2952) GN=prfB PE=3 SV=1	;	K02836;	Escherichia	0	0	0	0	0	0	0	0	0	11	10	9	16	19	0	16	22	27
C4ZYY6;	TNAA_ECOBW Tryptophanase OS=Escherichia coli (strain K12 / MC4100 / BW2952) GN=tnaA PE=3 SV=1	4.1.99.1;	K01667;	Escherichia	5	4	1	2	0	1	1	1	1	105	103	116	78	75	26	59	82	75
P00546;	CDK1_YEAST Cyclin-dependent kinase 1 OS=Saccharomyces cerevisiae (strain ATCC 204508 / S288c) GN=CDC28 PE=1 SV=1	2.7.11.22;	K04563;	Saccharomyces	0	0	0	0	0	0	0	0	0	0	1	0	0	1	0	0	0	0
P45469;	YRAR_ECOLI Putative NAD(P)-binding protein YraR OS=Escherichia coli (strain K12) GN=yraR PE=4 SV=2	;	;	Escherichia	0	0	0	0	0	0	0	0	0	0	0	0	0	0	0	0	0	0
C4ZX98;	PEPB_ECOBW Peptidase B OS=Escherichia coli (strain K12 / MC4100 / BW2952) GN=pepB PE=3 SV=1	3.4.11.23;	K07751;	Escherichia	0	0	0	0	0	0	0	0	0	5	9	8	17	18	0	19	15	13
P31244;	RAD16_YEAST DNA repair protein RAD16 OS=Saccharomyces cerevisiae (strain ATCC 204508 / S288c) GN=RAD16 PE=1 SV=1	3.6.4.-;	K15083;	Saccharomyces	0	0	0	0	0	0	0	0	0	0	0	0	1	0	0	1	1	1
Q9ZZW7;	MBI3_YEAST Cytochrome b mRNA maturase bI3 OS=Saccharomyces cerevisiae (strain ATCC 204508 / S288c) GN=BI3 PE=1 SV=1	;	K00412;	Saccharomyces	0	0	0	0	0	0	0	0	0	0	0	0	0	1	0	1	1	1
Q07967;	YL030_YEAST Putative uncharacterized protein YLR030W OS=Saccharomyces cerevisiae (strain ATCC 204508 / S288c) GN=YLR030W PE=4 SV=1	;	;	Saccharomyces	0	0	0	0	0	0	0	0	0	0	0	0	1	0	0	1	1	1
P15625;	SYFA_YEAST Phenylalanine--tRNA ligase alpha subunit OS=Saccharomyces cerevisiae (strain ATCC 204508 / S288c) GN=FRS2 PE=1 SV=3	6.1.1.20;	K01889;	Saccharomyces	0	0	0	0	0	0	0	0	0	0	0	0	17	14	1	14	19	18
P0AC02;	BAMD_ECOLI Outer membrane protein assembly factor BamD OS=Escherichia coli (strain K12) GN=bamD PE=1 SV=1	;	K05807;	Escherichia	0	0	0	0	0	0	0	0	0	0	0	0	2	1	0	2	1	2
P40106;	GPP2_YEAST Glycerol-1-phosphate phosphohydrolase 2 OS=Saccharomyces cerevisiae (strain ATCC 204508 / S288c) GN=GPP2 PE=1 SV=1	3.1.3.21;	K06117;	Saccharomyces	0	0	0	0	0	0	0	0	0	0	0	0	0	1	0	0	1	1
P31697;	FIMC_ECOLI Chaperone protein FimC OS=Escherichia coli (strain K12) GN=fimC PE=1 SV=3	;	K07346;	Escherichia	0	0	0	0	0	0	0	0	0	0	0	0	0	1	0	0	0	0
P24555;	PTRB_ECOLI Protease 2 OS=Escherichia coli (strain K12) GN=ptrB PE=1 SV=2	3.4.21.83;	K01354;	Escherichia	0	0	0	0	0	0	0	0	0	1	0	0	0	1	0	0	0	1
P47166;	SGM1_YEAST Protein SGM1 OS=Saccharomyces cerevisiae (strain ATCC 204508 / S288c) GN=SGM1 PE=1 SV=1	;	;	Saccharomyces	0	0	0	0	0	0	0	0	0	0	0	0	2	1	0	0	1	0
P43123;	UAP1_YEAST UDP-N-acetylglucosamine pyrophosphorylase OS=Saccharomyces cerevisiae (strain ATCC 204508 / S288c) GN=QRI1 PE=1 SV=1	2.7.7.23;	K00972;	Saccharomyces	0	0	0	0	0	0	0	0	0	0	0	0	0	0	0	0	3	1
P38625;	GUAA_YEAST GMP synthase [glutamine-hydrolyzing] OS=Saccharomyces cerevisiae (strain ATCC 204508 / S288c) GN=GUA1 PE=1 SV=4	6.3.5.2;	K01951;	Saccharomyces	0	0	0	0	0	0	0	0	0	0	0	0	1	3	0	0	2	1
P0AB38;	LPOB_ECOLI Penicillin-binding protein activator LpoB OS=Escherichia coli (strain K12) GN=lpoB PE=1 SV=1	;	K07337;	Escherichia	0	0	0	0	0	0	0	0	0	0	0	0	0	0	0	1	0	0
C5A0S5;	RL10_ECOBW 50S ribosomal protein L10 OS=Escherichia coli (strain K12 / MC4100 / BW2952) GN=rplJ PE=3 SV=1	;	K02864;	Escherichia	0	0	0	0	0	0	0	0	0	10	10	11	17	16	8	13	12	16
C4ZXK8;	TDH_ECOBW L-threonine 3-dehydrogenase OS=Escherichia coli (strain K12 / MC4100 / BW2952) GN=tdh PE=3 SV=1	1.1.1.103;	K00060;	Escherichia	0	0	0	0	0	0	0	0	0	3	3	6	0	1	0	0	1	0
[truncated: 772 more rows]

## Sheet: Summary
	BB K 1	BB K 2	BB K 3			BB A 1	BB A 2	BB A 3			E K 1	E K 2	E K 3			E AHA 1	E AHA 2	E AHA 3			NE C 1	NE C 2	NE C 3			NE A 1	NE A 2	NE A 3
Proteins	19	10	6	11.6667	6.65833	14	5	9	9.33333	4.50925	13	9	7	9.66667	3.05505	606	591	622	606.333	15.5027	1525	1583		1554	41.0122	1503	1608	1563	1558	52.6783
E.coli	16	6	4	8.66667	6.4291	9	4	5	6	2.64575	9	5	3	5.66667	3.05505	552	540	573	555	16.7033	866	887		876.5	14.8492	858	908	890	885.333	25.3246
Yeast	0	1	0	0.333333	0.57735	1	0	0	0.333333	0.57735	0	1	1	0.666667	0.57735	22	21	19	20.6667	1.52753	577	614		595.5	26.163	561	619	590	590	29
Both	3	3	2	2.66667	0.57735	4	1	4	3	1.73205	4	3	3	3.33333	0.57735	32	30	30	30.6667	1.1547	82	82		82	0	84	81	83	82.6667	1.52753
Spectral Count	63	36	28	42.3333	18.3394	37	18	36	30.3333	10.6927	48	27	24	33	13.0767	9087	8960	9335	9127.33	190.726	30816	31718		31267	637.81	28634	33400	32570	31534.7	2546.1
E.coli	49	20	13	27.3333	19.0875	22	10	16	16	6	29	13	11	17.6667	9.86577	8834	8729	9103	8888.67	192.9	19648	20428		20038	551.543	18431	21563	20916	20303.3	1653.44
Yeast	0	2	0	0.666667	1.1547	2	0	0	0.666667	1.1547	0	2	2	1.33333	1.1547	59	56	50	55	4.58258	6419	6830		6624.5	290.621	5927	6806	6613	6448.67	461.968
Both	14	14	15	14.3333	0.57735	13	8	20	13.6667	6.02771	19	12	11	14	4.3589	194	175	182	183.667	9.60902	4749	4460		4604.5	204.354	4276	5031	5041	4782.67	438.815

## Sheet: Raw_normalized
Description	EC numbers	KO numbers	Taxonomy	BB K 1	BB K 2	BB K 3	BB A 1	BB A 2	BB A 3	E K 1	E K 2	E K 3	E A 1	E A 2	E A 3	NE K 1	NE K 2	NE K 3	NE A 1	NE A 2	NE A 3	NEA/EA
CSR2_YEAST Transcription factor CSR2 OS=Saccharomyces cerevisiae (strain ATCC 204508 / S288c) GN=CSR2 PE=1 SV=1	;	K20060;	Saccharomyces	0	0	0	0	0	0	0	0	0	0	0	0	0	0	0	0	0	3.03205e-05	#DIV/0!
HFLK_ECOLI Modulator of FtsH protease HflK OS=Escherichia coli (strain K12) GN=hflK PE=1 SV=1	;	K04088;	Escherichia	0	0	0	0	0	0	0	0	0	0	0	0	3.20513e-05	3.11236e-05	0	3.44828e-05	2.95762e-05	3.03205e-05	#DIV/0!
G2WHX2_YEASK Fructose-bisphosphate aldolase OS=Saccharomyces cerevisiae (strain Kyokai no. 7 / NBRC 101557) OX=721032 GN=K7_FBA1 PE=3 SV=1			Unknown GENUS	0	0	0	0	0	0	0	0	0	0	0	0	3.20513e-05	0.000124494	0	0.000103448	0.000118305	6.0641e-05	#DIV/0!
GRE2_YEAST NADPH-dependent methylglyoxal reductase GRE2 OS=Saccharomyces cerevisiae (strain ATCC 204508 / S288c) GN=GRE2 PE=1 SV=1	1.1.1.283;1.1.1.265;	K17741;	Saccharomyces	0	0	0	0	0	0	0	0	0	0	0	0	6.41026e-05	6.22471e-05	0	3.44828e-05	8.87285e-05	6.0641e-05	#DIV/0!
YDEN_ECOLI Uncharacterized sulfatase YdeN OS=Escherichia coli (strain K12) GN=ydeN PE=3 SV=2	3.1.6.-;	K01138;	Escherichia	0	0	0	0	0	0	0	0	0	0	0	0	3.20513e-05	0	0	0	0	0	#DIV/0!
PTNAB_ECOLI PTS system mannose-specific EIIAB component OS=Escherichia coli (strain K12) GN=manX PE=1 SV=2	2.7.1.191;	K02793;K02794;	Escherichia	0	0	0	0	0	0	0	0	0	0.000537346	0.000872981	0.000733215	0.000192308	0.000248988	0	0.000275862	0.000266186	0.000212243	0.35189
VPS21_YEAST Vacuolar protein sorting-associated protein 21 OS=Saccharomyces cerevisiae (strain ATCC 204508 / S288c) GN=VPS21 PE=1 SV=1	;	K07889;	Saccharomyces	0	0	0	0	0	0	0	0	0	0	0	0	3.20513e-05	3.11236e-05	0	6.89655e-05	5.91523e-05	6.0641e-05	#DIV/0!
RAD9_YEAST DNA repair protein RAD9 OS=Saccharomyces cerevisiae (strain ATCC 204508 / S288c) GN=RAD9 PE=1 SV=2	;	K06661;	Saccharomyces	0	0	0	0	0	0	0	0	0	0	0	0	3.20513e-05	0	0	0	0	0	#DIV/0!
PFLB_ECOLI Formate acetyltransferase 1 OS=Escherichia coli (strain K12) GN=pflB PE=1 SV=2	2.3.1.54;	K00656;	Escherichia	0.0232558	0.0212766	0	0	0	0	0.0298507	0	0	0.00612574	0.00698385	0.00638944	0.0025	0.00273887	0.00267578	0.00210345	0.00204076	0.00194051	0.312052
BGLX_ECOLI Periplasmic beta-glucosidase OS=Escherichia coli (strain K12) GN=bglX PE=3 SV=2	3.2.1.21;	K05349;	Escherichia	0	0	0	0	0	0	0	0	0	0.000214938	0.000109123	0.00020949	0.000448718	0.00043573	0	0.000344828	0.00038449	0.000424487	2.1625
RS23B_YEAST 40S ribosomal protein S23-B OS=Saccharomyces cerevisiae (strain ATCC 204508 / S288c) GN=RPS23B PE=1 SV=1	;	K02973;	Saccharomyces	0	0	0	0	0	0	0	0	0	0.000322407	0	0	0.000801282	0.000653595	0.000743273	0.000655172	0.000739404	0.000758012	6.67661
AKL1_YEAST Serine/threonine-protein kinase AKL1 OS=Saccharomyces cerevisiae (strain ATCC 204508 / S288c) GN=AKL1 PE=1 SV=1	2.7.11.1;	K08286;	Saccharomyces	0	0	0	0	0	0	0	0	0	0	0	0	3.20513e-05	0	0	0	0	0	#DIV/0!
ACM1_YEAST APC/C-CDH1 modulator 1 OS=Saccharomyces cerevisiae (strain ATCC 204508 / S288c) GN=ACM1 PE=1 SV=1	;	;	Saccharomyces	0	0	0	0	0	0	0	0	0	0	0	0	0	0	0	0	0	0	#DIV/0!
DIN7_YEAST DNA damage-inducible protein DIN7 OS=Saccharomyces cerevisiae (strain ATCC 204508 / S288c) GN=DIN7 PE=2 SV=1	3.1.-.-;	;	Saccharomyces	0	0	0	0	0	0	0	0	0	0	0	0	0	0	0	0	0	3.03205e-05	#DIV/0!
UCPA_ECOLI Oxidoreductase UcpA OS=Escherichia coli (strain K12) GN=ucpA PE=1 SV=3	1.-.-.-;	;	Escherichia	0	0	0	0	0	0	0	0	0	0	0	0	0	0	0	0	0	0	#DIV/0!
SUCC_ECOBW Succinate--CoA ligase [ADP-forming] subunit beta OS=Escherichia coli (strain K12 / MC4100 / BW2952) GN=sucC PE=3 SV=1	6.2.1.5;	K01903;	Escherichia	0	0	0	0	0	0	0	0	0	0.00644815	0.00698385	0.00597046	0.00192308	0.00230314	0.00341906	0.00248276	0.00212948	0.00203147	0.342416
YP117_YEAST Uncharacterized protein YPR117W OS=Saccharomyces cerevisiae (strain ATCC 204508 / S288c) GN=YPR117W PE=1 SV=1	;	;	Saccharomyces	0	0	0	0	0	0	0	0	0	0	0	0.000104745	0	3.11236e-05	0	0	0	0	0
GGA2_YEAST ADP-ribosylation factor-binding protein GGA2 OS=Saccharomyces cerevisiae (strain ATCC 204508 / S288c) GN=GGA2 PE=1 SV=1	;	K12404;	Saccharomyces	0	0	0	0	0	0	0	0	0	0	0.000109123	0	6.41026e-05	0.000124494	0	0.000103448	8.87285e-05	6.0641e-05	2.31682
RIM1_YEAST Single-stranded DNA-binding protein RIM1, mitochondrial OS=Saccharomyces cerevisiae (strain ATCC 204508 / S288c) GN=RIM1 PE=1 SV=1	;	;	Saccharomyces	0	0	0	0	0	0	0	0	0	0	0	0	0.00025641	0.000155618	0.000445964	0.000206897	0.000177457	0.000242564	#DIV/0!
TOP1_ECOLI DNA topoisomerase 1 OS=Escherichia coli (strain K12) GN=topA PE=1 SV=2	5.99.1.2;	K03168;	Escherichia	0	0	0	0	0	0	0	0	0	0.0013971	0.00141859	0.00146643	0.000352564	0.000529101	0	0.000724138	0.000443643	0.00063673	0.421406
FIMB_YEAST Fimbrin OS=Saccharomyces cerevisiae (strain ATCC 204508 / S288c) GN=SAC6 PE=1 SV=1	;	K17275;	Saccharomyces	0	0	0	0	0	0	0	0	0	0	0	0	0.000416667	0.000311236	0	0.00037931	0.000502795	0.000272884	#DIV/0!
HUL4_YEAST Probable E3 ubiquitin-protein ligase HUL4 OS=Saccharomyces cerevisiae (strain ATCC 204508 / S288c) GN=HUL4 PE=1 SV=2	2.3.2.26;	K12232;	Saccharomyces	0	0	0	0	0	0	0	0	0	0.000214938	0.000218245	0.00020949	3.20513e-05	3.11236e-05	0	3.44828e-05	2.95762e-05	3.03205e-05	0.146854
TOR1_YEAST Serine/threonine-protein kinase TOR1 OS=Saccharomyces cerevisiae (strain ATCC 204508 / S288c) GN=TOR1 PE=1 SV=3	2.7.11.1;	K07203;	Saccharomyces	0	0	0	0	0	0	0	0	0	0	0	0.000104745	0	0	0	0	0	0	0
RL4B_YEAST 60S ribosomal protein L4-B OS=Saccharomyces cerevisiae (strain ATCC 204508 / S288c) GN=RPL4B PE=1 SV=2	;	K02930;	Saccharomyces	0	0	0	0	0	0	0	0	0	0.000107469	0.000109123	0.00020949	0.00173077	0.00161843	0.0032704	0.00213793	0.00162669	0.0014857	12.3223
CSRA_ECOBW Carbon storage regulator OS=Escherichia coli (strain K12 / MC4100 / BW2952) GN=csrA PE=3 SV=1	;	K03563;	Escherichia	0	0	0	0	0	0	0	0	0	0	0	0	6.41026e-05	0.000155618	0	0.000103448	0.000177457	3.03205e-05	#DIV/0!
PPID_YEAST Peptidyl-prolyl cis-trans isomerase CPR6 OS=Saccharomyces cerevisiae (strain ATCC 204508 / S288c) GN=CPR6 PE=1 SV=1	5.2.1.8;	K05864;	Saccharomyces	0	0	0	0	0	0	0	0	0	0	0	0	0.000416667	0.000342359	0	0.000448276	0.000354914	0.000303205	#DIV/0!
RL28_ECOBW 50S ribosomal protein L28 OS=Escherichia coli (strain K12 / MC4100 / BW2952) GN=rpmB PE=3 SV=1	;	K02902;	Escherichia	0	0	0	0	0	0	0	0	0	0.000859753	0.000654736	0.000314235	0.000160256	0.000217865	0.000743273	0.000344828	0.000236609	0.000242564	0.450588
CPXR_ECOLI Transcriptional regulatory protein CpxR OS=Escherichia coli (strain K12) GN=cpxR PE=1 SV=1	;	K07662;	Escherichia	0	0	0	0	0	0	0	0	0	0	0	0	0.000160256	0.000186741	0	0.000137931	0.000236609	0.000242564	#DIV/0!
SYKC_YEAST Lysine--tRNA ligase, cytoplasmic OS=Saccharomyces cerevisiae (strain ATCC 204508 / S288c) GN=KRS1 PE=1 SV=2	6.1.1.6;	K04567;	Saccharomyces	0	0	0	0	0	0	0	0	0	0	0	0	0.000416667	0.000311236	0.000445964	0.000310345	0.000207033	0.000212243	#DIV/0!
MSCK_ECOLI Mechanosensitive channel MscK OS=Escherichia coli (strain K12) GN=mscK PE=1 SV=1	;	K05802;	Escherichia	0	0	0	0	0	0	0	0	0	0	0	0	0	0	0	0	0	0	#DIV/0!
ROM1_YEAST RHO1 GDP-GTP exchange protein 1 OS=Saccharomyces cerevisiae (strain ATCC 204508 / S288c) GN=ROM1 PE=1 SV=2	;	K19842;	Saccharomyces	0	0	0	0	0	0	0	0	0	0	0	0.000104745	0	3.11236e-05	0	6.89655e-05	0	0	0.658414
HMI1_YEAST ATP-dependent DNA helicase HMI1, mitochondrial OS=Saccharomyces cerevisiae (strain ATCC 204508 / S288c) GN=HMI1 PE=1 SV=1	3.6.4.12;	K19781;	Saccharomyces	0	0	0	0	0	0	0	0	0	0	0	0	3.20513e-05	0	0	3.44828e-05	2.95762e-05	3.03205e-05	#DIV/0!
CARA_ECOLI Carbamoyl-phosphate synthase small chain OS=Escherichia coli (strain K12) GN=carA PE=1 SV=1	6.3.5.5;	K01956;	Escherichia	0	0	0	0	0	0	0	0	0	0.000967222	0.000763859	0.000942705	0.000480769	0.00043573	0.000297309	0.000344828	0.000473219	0.000515448	0.498729
FLIS_ECOLI Flagellar protein FliS OS=Escherichia coli (strain K12) GN=fliS PE=3 SV=1	;	K02422;	Escherichia	0	0	0	0	0	0	0	0	0	0	0	0	0	6.22471e-05	0	0	0	0	#DIV/0!
GLO2_ECOBW Hydroxyacylglutathione hydrolase OS=Escherichia coli (strain K12 / MC4100 / BW2952) GN=gloB PE=3 SV=1	3.1.2.6;	K01069;	Escherichia	0	0	0	0	0	0	0	0	0	0	0	0	9.61538e-05	0	0	3.44828e-05	2.95762e-05	0	#DIV/0!
NAGK_ECOBW N-acetyl-D-glucosamine kinase OS=Escherichia coli (strain K12 / MC4100 / BW2952) GN=nagK PE=3 SV=1	2.7.1.59;	K00884;	Escherichia	0	0	0	0	0	0	0	0	0	0	0	0	9.61538e-05	9.33707e-05	0	3.44828e-05	0.000147881	9.09615e-05	#DIV/0!
PTSN_ECOLI Nitrogen regulatory protein OS=Escherichia coli (strain K12) GN=ptsN PE=1 SV=1	;	K02806;	Escherichia	0	0	0	0	0	0	0	0	0	0	0	0	0	9.33707e-05	0.000445964	6.89655e-05	8.87285e-05	6.0641e-05	#DIV/0!
SET3_YEAST SET domain-containing protein 3 OS=Saccharomyces cerevisiae (strain ATCC 204508 / S288c) GN=SET3 PE=1 SV=1	;	K07117;	Saccharomyces	0	0	0	0	0	0	0	0	0	0	0	0	0	0	0	0	0	0	#DIV/0!
ALF_ECOLI Fructose-bisphosphate aldolase class 2 OS=Escherichia coli (strain K12) GN=fbaA PE=1 SV=2	4.1.2.13;	K01624;	Escherichia	0	0	0	0	0	0	0	0	0	0.00118216	0.00120035	0.00104745	0.00176282	0.00192966	0.000297309	0.00182759	0.00159711	0.00157667	1.45814
AROL_ECOBW Shikimate kinase 2 OS=Escherichia coli (strain K12 / MC4100 / BW2952) GN=aroL PE=3 SV=1	2.7.1.71;	K00891;	Escherichia	0	0	0	0	0	0	0	0	0	0	0	0	3.20513e-05	3.11236e-05	0	6.89655e-05	2.95762e-05	6.0641e-05	#DIV/0!
CH10_YEAST 10 kDa heat shock protein, mitochondrial OS=Saccharomyces cerevisiae (strain ATCC 204508 / S288c) GN=HSP10 PE=1 SV=1	;	K04078;	Saccharomyces	0	0	0	0	0	0	0	0	0	0	0	0	0.000288462	0.000342359	0	0.000344828	0.000354914	0.000242564	#DIV/0!
YO289_YEAST Uncharacterized protein YOR289W OS=Saccharomyces cerevisiae (strain ATCC 204508 / S288c) GN=YOR289W PE=1 SV=1	;	;	Saccharomyces	0	0	0	0	0	0	0	0	0	0	0.000109123	0.000104745	0	0	0	0	2.95762e-05	0	0.138292
YDDE_ECOLI Uncharacterized isomerase YddE OS=Escherichia coli (strain K12) GN=yddE PE=1 SV=2	5.1.-.-;	;	Escherichia	0	0	0	0	0	0	0	0	0	0	0	0	3.20513e-05	6.22471e-05	0	6.89655e-05	8.87285e-05	3.03205e-05	#DIV/0!
LUXS_ECOBW S-ribosylhomocysteine lyase OS=Escherichia coli (strain K12 / MC4100 / BW2952) GN=luxS PE=3 SV=1	4.4.1.21;	K07173;	Escherichia	0	0	0	0	0	0	0	0	0	0.00193444	0.00185509	0.00136168	0.000320513	0.000217865	0.000594619	0.000413793	0.000295762	0.000272884	0.19072
KAPR_YEAST cAMP-dependent protein kinase regulatory subunit OS=Saccharomyces cerevisiae (strain ATCC 204508 / S288c) GN=BCY1 PE=1 SV=4	;	K04739;	Saccharomyces	0	0	0	0	0	0	0	0	0	0	0	0	0	6.22471e-05	0	0	0	3.03205e-05	#DIV/0!
RS12_YEAST 40S ribosomal protein S12 OS=Saccharomyces cerevisiae (strain ATCC 204508 / S288c) GN=RPS12 PE=1 SV=1	;	K02951;	Saccharomyces	0	0	0	0	0	0	0	0	0	0	0	0	0.00201923	0.00227202	0.00133789	0.0017931	0.00215906	0.00230436	#DIV/0!
TRMB_ECOLI tRNA (guanine-N(7)-)-methyltransferase OS=Escherichia coli (strain K12) GN=trmB PE=1 SV=1	2.1.1.33;	K03439;	Escherichia	0	0	0	0	0	0	0	0	0	0	0	0	0	0	0	0	0	0	#DIV/0!
AIM34_YEAS8 Altered inheritance of mitochondria protein 34, mitochondrial OS=Saccharomyces cerevisiae (strain Lalvin EC1118 / Prise de mousse) GN=AIM34 PE=3 SV=1	;	;	Saccharomyces	0	0	0	0	0	0	0	0	0	0	0	0	0	0	0	0	2.95762e-05	3.03205e-05	#DIV/0!
GLPQ_ECOLI Glycerophosphodiester phosphodiesterase, periplasmic OS=Escherichia coli (strain K12) GN=glpQ PE=1 SV=2	3.1.4.46;	K01126;	Escherichia	0	0	0	0	0	0	0	0	0	0	0	0	9.61538e-05	0.000155618	0	6.89655e-05	0.000177457	9.09615e-05	#DIV/0!
YD089_YEAST Uncharacterized protein YDR089W OS=Saccharomyces cerevisiae (strain ATCC 204508 / S288c) GN=YDR089W PE=1 SV=2	;	;	Saccharomyces	0	0	0	0	0	0	0	0	0	0	0	0	0	0	0	0	0	3.03205e-05	#DIV/0!
RIR3_YEAST Ribonucleoside-diphosphate reductase large chain 2 OS=Saccharomyces cerevisiae (strain ATCC 204508 / S288c) GN=RNR3 PE=1 SV=4	1.17.4.1;	K10807;	Saccharomyces	0	0	0	0	0	0	0	0	0	0	0	0	0	0	0	0	0	3.03205e-05	#DIV/0!
YEAD_ECOLI Putative glucose-6-phosphate 1-epimerase OS=Escherichia coli (strain K12) GN=yeaD PE=1 SV=2	5.1.3.15;	K01792;	Escherichia	0	0	0	0	0	0	0	0	0	0.000214938	0.000109123	0.00020949	0.00025641	0.000373483	0	0.000344828	0.000266186	0.000242564	1.5998
CLH_YEAST Clathrin heavy chain OS=Saccharomyces cerevisiae (strain ATCC 204508 / S288c) GN=CHC1 PE=1 SV=1	;	K04646;	Saccharomyces	0	0	0	0	0	0	0	0	0	0	0	0	0	0	0	3.44828e-05	0	0	#DIV/0!
SBMC_ECOLI DNA gyrase inhibitor OS=Escherichia coli (strain K12) GN=sbmC PE=1 SV=1	;	K07470;	Escherichia	0	0	0	0	0	0	0	0	0	0	0	0	0	3.11236e-05	0	0	2.95762e-05	0	#DIV/0!
ZIPA_ECOBW Cell division protein ZipA OS=Escherichia coli (strain K12 / MC4100 / BW2952) GN=zipA PE=3 SV=1	;	K03528;	Escherichia	0	0	0	0	0	0	0	0	0	0	0	0	0	0	0	0	2.95762e-05	0	#DIV/0!
RL15B_YEAST 60S ribosomal protein L15-B OS=Saccharomyces cerevisiae (strain ATCC 204508 / S288c) GN=RPL15B PE=1 SV=2	;	K02877;	Saccharomyces	0	0	0	0	0	0	0	0	0	0.000107469	0.000218245	0.000104745	0.000416667	0.000373483	0.00118924	0.000551724	0.000354914	0.000363846	2.95146
USPF_ECOLI Universal stress protein F OS=Escherichia coli (strain K12) GN=uspF PE=1 SV=2	;	K14061;	Escherichia	0	0	0	0	0	0	0	0	0	0.000429876	0.000436491	0.00020949	0.000160256	0.000124494	0	0.000172414	5.91523e-05	9.09615e-05	0.299787
CANB_YEAST Calcineurin subunit B OS=Saccharomyces cerevisiae (strain ATCC 204508 / S288c) GN=CNB1 PE=1 SV=3	;	K06268;	Saccharomyces	0	0	0	0	0	0	0	0	0	0	0	0	3.20513e-05	3.11236e-05	0	6.89655e-05	0.000118305	3.03205e-05	#DIV/0!
HXT7_YEAST High-affinity hexose transporter HXT7 OS=Saccharomyces cerevisiae (strain ATCC 204508 / S288c) GN=HXT7 PE=1 SV=1	;	K08139;	Saccharomyces	0	0	0	0	0	0	0	0	0	0	0	0	9.61538e-05	9.33707e-05	0	0.000137931	5.91523e-05	9.09615e-05	#DIV/0!
COAD_ECOBW Phosphopantetheine adenylyltransferase OS=Escherichia coli (strain K12 / MC4100 / BW2952) GN=coaD PE=3 SV=1	2.7.7.3;	K00954;	Escherichia	0	0	0	0	0	0	0	0	0	0.000214938	0.000109123	0.000104745	6.41026e-05	9.33707e-05	0	0.000137931	0.000147881	6.0641e-05	0.807948
KDGK_ECOLI 2-dehydro-3-deoxygluconokinase OS=Escherichia coli (strain K12) GN=kdgK PE=1 SV=1	2.7.1.45;	K00874;	Escherichia	0	0	0	0	0	0	0	0	0	0	0	0	3.20513e-05	6.22471e-05	0	6.89655e-05	2.95762e-05	3.03205e-05	#DIV/0!
BBC1_YEAST Myosin tail region-interacting protein MTI1 OS=Saccharomyces cerevisiae (strain ATCC 204508 / S288c) GN=BBC1 PE=1 SV=2	;	K20521;	Saccharomyces	0	0	0	0	0	0	0	0	0	0	0	0	0	6.22471e-05	0	3.44828e-05	0	0	#DIV/0!
N1P771_YEASC Rpl12ap OS=Saccharomyces cerevisiae (strain CEN.PK113-7D) OX=889517 GN=CENPK1137D_3550 PE=3 SV=1			Unknown GENUS	0	0	0	0	0	0	0	0	0	0	0	0	0.000448718	0.000466853	0.00104058	0.000482759	0.000532371	0.000454807	#DIV/0!
CYSD_ECOBW Sulfate adenylyltransferase subunit 2 OS=Escherichia coli (strain K12 / MC4100 / BW2952) GN=cysD PE=3 SV=1	2.7.7.4;	K00957;	Escherichia	0	0	0	0	0	0	0	0	0	0	0.000109123	0	0.000224359	0.000124494	0.000148655	0.000137931	0.000177457	0.000121282	4.00164
MALK_ECOLI Maltose/maltodextrin import ATP-binding protein MalK OS=Escherichia coli (strain K12) GN=malK PE=1 SV=1	3.6.3.19;	K10111;	Escherichia	0	0	0	0	0	0	0	0	0	0	0	0	0	0	0	0	0	0	#DIV/0!
GCVR_ECOLI Glycine cleavage system transcriptional repressor OS=Escherichia coli (strain K12) GN=gcvR PE=1 SV=2	;	K03567;	Escherichia	0	0	0	0	0	0	0	0	0	0	0	0	3.20513e-05	3.11236e-05	0	3.44828e-05	5.91523e-05	3.03205e-05	#DIV/0!
UPP_YEAST Uracil phosphoribosyltransferase OS=Saccharomyces cerevisiae (strain ATCC 204508 / S288c) GN=FUR1 PE=1 SV=2	2.4.2.9;	K00761;	Saccharomyces	0	0	0	0	0	0	0	0	0	0.000107469	0.000109123	0	3.20513e-05	9.33707e-05	0	3.44828e-05	8.87285e-05	6.0641e-05	0.848842
CATT_YEAS7 Catalase T OS=Saccharomyces cerevisiae (strain YJM789) GN=CTT1 PE=3 SV=2	1.11.1.6;	;	Saccharomyces	0	0	0	0	0	0	0	0	0	0	0	0	0.000160256	0.000155618	0	0.000172414	8.87285e-05	0.000272884	#DIV/0!
RV161_YEAST Reduced viability upon starvation protein 161 OS=Saccharomyces cerevisiae (strain ATCC 204508 / S288c) GN=RVS161 PE=1 SV=1	;	K20120;	Saccharomyces	0	0	0	0	0	0	0	0	0	0	0	0	3.20513e-05	3.11236e-05	0	0	8.87285e-05	3.03205e-05	#DIV/0!
PPIA_ECOLI Peptidyl-prolyl cis-trans isomerase A OS=Escherichia coli (strain K12) GN=ppiA PE=1 SV=1	5.2.1.8;	K03767;	Escherichia	0	0	0	0	0	0	0	0	0	0.000107469	0.000109123	0.000104745	9.61538e-05	9.33707e-05	0	0.000103448	0.000147881	6.0641e-05	0.970851
YEEX_ECOBW UPF0265 protein YeeX OS=Escherichia coli (strain K12 / MC4100 / BW2952) GN=yeeX PE=3 SV=1	;	K09802;	Escherichia	0	0	0	0	0	0	0	0	0	0.000107469	0.000436491	0.000104745	0.000128205	0.000124494	0	0.000137931	5.91523e-05	0.000121282	0.490771
YFCE_ECOLI Phosphodiesterase YfcE OS=Escherichia coli (strain K12) GN=yfcE PE=1 SV=1	3.1.4.-;	K07095;	Escherichia	0	0	0	0	0	0	0	0	0	0	0	0	0.000128205	9.33707e-05	0	0.000137931	0.000147881	9.09615e-05	#DIV/0!
MGA2_YEAST Protein MGA2 OS=Saccharomyces cerevisiae (strain ATCC 204508 / S288c) GN=MGA2 PE=1 SV=1	;	K06867;	Saccharomyces	0	0	0	0	0	0	0	0	0	0.000214938	0	0.000104745	0	0	0	0	2.95762e-05	0	0.0925171
TAF11_YEAST Transcription initiation factor TFIID subunit 11 OS=Saccharomyces cerevisiae (strain ATCC 204508 / S288c) GN=TAF11 PE=1 SV=1	;	K03135;	Saccharomyces	0	0	0	0	0	0	0	0	0	0	0.000109123	0.000104745	0	0	0	0	0	0	0
CRP1_YEASB Cruciform DNA-recognizing protein 1 OS=Saccharomyces cerevisiae (strain FostersB) GN=CRP1 PE=3 SV=1	;	;	Saccharomyces	0	0	0	0	0	0	0	0	0	0	0	0	0	0	0	0	2.95762e-05	0	#DIV/0!
FETP_ECOBW Probable Fe(2+)-trafficking protein OS=Escherichia coli (strain K12 / MC4100 / BW2952) GN=yggX PE=3 SV=1	;	;	Escherichia	0	0	0	0	0	0	0	0	0	0.000322407	0.000218245	0.000314235	0.000288462	0.000280112	0	0.000310345	0.000325338	0.000394166	1.20466
RL17A_YEAST 60S ribosomal protein L17-A OS=Saccharomyces cerevisiae (strain ATCC 204508 / S288c) GN=RPL17A PE=1 SV=4	;	K02880;	Saccharomyces	0	0	0	0	0	0	0	0	0	0	0	0	6.41026e-05	9.33707e-05	0.000148655	6.89655e-05	5.91523e-05	0.000121282	#DIV/0!
MDM38_YEAST Mitochondrial distribution and morphology protein 38 OS=Saccharomyces cerevisiae (strain ATCC 204508 / S288c) GN=MDM38 PE=1 SV=1	;	K17800;	Saccharomyces	0	0	0	0	0	0	0	0	0	0	0	0	3.20513e-05	3.11236e-05	0	3.44828e-05	2.95762e-05	6.0641e-05	#DIV/0!
METB_ECOLI Cystathionine gamma-synthase OS=Escherichia coli (strain K12) GN=metB PE=1 SV=1	2.5.1.48;	K01739;	Escherichia	0	0	0	0	0	0	0	0	0	0.00107469	0.000982104	0.000733215	0.000448718	0.000591348	0.000891928	0.00062069	0.000502795	0.000697371	0.652634
YBED_ECOBW UPF0250 protein YbeD OS=Escherichia coli (strain K12 / MC4100 / BW2952) GN=ybeD PE=3 SV=1	;	K09158;	Escherichia	0	0	0	0	0	0	0	0	0	0.000107469	0	0	0.000160256	0.000248988	0	0.000241379	0.000295762	0.000303205	7.81942
PURU_ECOLI Formyltetrahydrofolate deformylase OS=Escherichia coli (strain K12) GN=purU PE=1 SV=1	3.5.1.10;	K01433;	Escherichia	0	0	0	0	0	0	0	0	0	0.00118216	0.00109123	0.00083796	0.00099359	0.000746965	0.000594619	0.000827586	0.000768981	0.000727692	0.747027
AHPF_ECOLI Alkyl hydroperoxide reductase subunit F OS=Escherichia coli (strain K12) GN=ahpF PE=1 SV=2	1.8.1.-;	K03387;	Escherichia	0	0	0	0	0	0	0	0	0	0.00161204	0.00130947	0.00125694	0.0011859	0.00127607	0.000297309	0.00134483	0.00112389	0.0011825	0.873822
ENTF_ECOLI Enterobactin synthase component F OS=Escherichia coli (strain K12) GN=entF PE=1 SV=3	2.7.7.-;	K02364;	Escherichia	0	0	0	0	0	0	0	0	0	0.000107469	0.000436491	0.00041898	0.00112179	0.0010582	0.00208117	0.000862069	0.00115347	0.000758012	2.8803
VATG_YEAST V-type proton ATPase subunit G OS=Saccharomyces cerevisiae (strain ATCC 204508 / S288c) GN=VMA10 PE=1 SV=1	;	K02152;	Saccharomyces	0	0	0	0	0	0	0	0	0	0	0	0	6.41026e-05	6.22471e-05	0	6.89655e-05	5.91523e-05	3.03205e-05	#DIV/0!
TM108_YEAST Protein TMA108 OS=Saccharomyces cerevisiae (strain ATCC 204508 / S288c) GN=TMA108 PE=1 SV=1	3.4.11.-;	;	Saccharomyces	0	0	0	0	0	0	0	0	0	0	0	0	9.61538e-05	9.33707e-05	0.000148655	0.000137931	0.000118305	0.000121282	#DIV/0!
YGD9_YEAST Putative uncharacterized oxidoreductase YGL039W OS=Saccharomyces cerevisiae (strain ATCC 204508 / S288c) GN=YGL039W PE=1 SV=1	1.1.1.-;	;	Saccharomyces	0	0	0	0	0	0	0	0	0	0	0	0	3.20513e-05	0	0	0	0	0	#DIV/0!
NTRC_ECOLI Nitrogen regulation protein NR(I) OS=Escherichia coli (strain K12) GN=glnG PE=1 SV=1	;	K07712;	Escherichia	0	0	0	0	0	0	0	0	0	0.000214938	0.000109123	0.00020949	3.20513e-05	6.22471e-05	0.000148655	0	2.95762e-05	0	0.0554327
TKT1_ECOLI Transketolase 1 OS=Escherichia coli (strain K12) GN=tktA PE=1 SV=5	2.2.1.1;	K00615;	Escherichia	0	0	0	0	0	0	0	0	0	0.0041913	0.00523789	0.00429454	0.00314103	0.0032991	0.00401368	0.00234483	0.00331253	0.00294109	0.626539
PFLA_ECOLI Pyruvate formate-lyase 1-activating enzyme OS=Escherichia coli (strain K12) GN=pflA PE=1 SV=2	1.97.1.4;	K04069;	Escherichia	0	0	0	0	0	0	0	0	0	0	0	0	3.20513e-05	3.11236e-05	0	0	0	0	#DIV/0!
IF1_ECOLI Translation initiation factor IF-1 OS=Escherichia coli (strain K12) GN=infA PE=1 SV=2	;	K02518;	Escherichia	0	0	0	0	0	0	0	0	0	0	0	0	3.20513e-05	0.000155618	0	6.89655e-05	8.87285e-05	9.09615e-05	#DIV/0!
RFAY_ECOLI Lipopolysaccharide core heptose(II) kinase RfaY OS=Escherichia coli (strain K12) GN=rfaY PE=3 SV=2	2.7.1.-;	K02850;	Escherichia	0	0	0	0	0	0	0	0	0	0	0	0	6.41026e-05	3.11236e-05	0.000148655	6.89655e-05	2.95762e-05	9.09615e-05	#DIV/0!
YD121_YEAST Uncharacterized protein YDL121C OS=Saccharomyces cerevisiae (strain ATCC 204508 / S288c) GN=YDL121C PE=1 SV=1	;	;	Saccharomyces	0	0	0	0	0	0	0	0	0	0	0	0	0	0	0	0	2.95762e-05	0	#DIV/0!
PUS1_YEAST tRNA pseudouridine synthase 1 OS=Saccharomyces cerevisiae (strain ATCC 204508 / S288c) GN=PUS1 PE=1 SV=1	5.4.99.-;	K06173;	Saccharomyces	0	0	0	0	0	0	0	0	0	0	0	0	6.41026e-05	3.11236e-05	0	3.44828e-05	5.91523e-05	0	#DIV/0!
MACA_ECOLI Macrolide export protein MacA OS=Escherichia coli (strain K12) GN=macA PE=1 SV=2	;	K13888;	Escherichia	0	0	0	0	0	0	0	0	0	0.000214938	0.000109123	0	0	3.11236e-05	0	3.44828e-05	8.87285e-05	3.03205e-05	0.473774
YJR1_YEAST Cell wall protein YJL171C OS=Saccharomyces cerevisiae (strain ATCC 204508 / S288c) GN=YJL171C PE=1 SV=2	;	;	Saccharomyces	0	0	0	0	0	0	0	0	0	0	0	0	0.000128205	9.33707e-05	0	6.89655e-05	5.91523e-05	6.0641e-05	#DIV/0!
SMC5_YEAST Structural maintenance of chromosomes protein 5 OS=Saccharomyces cerevisiae (strain ATCC 204508 / S288c) GN=SMC5 PE=1 SV=1	;	;	Saccharomyces	0	0	0	0	0	0	0	0	0	0	0	0	0	0	0	3.44828e-05	0	3.03205e-05	#DIV/0!
NMPC_ECOLI Putative outer membrane porin protein NmpC OS=Escherichia coli (strain K12) GN=nmpC PE=5 SV=2	;	;	Escherichia	0	0	0	0	0	0	0	0	0	0	0	0	0	0	0	0	0	0	#DIV/0!
MPG1_YEAST Mannose-1-phosphate guanyltransferase OS=Saccharomyces cerevisiae (strain ATCC 204508 / S288c) GN=PSA1 PE=1 SV=2	2.7.7.13;	K00966;	Saccharomyces	0	0	0	0	0	0	0	0	0	0	0	0	0.00115385	0.00102708	0.00104058	0.000896552	0.000946438	0.000818653	#DIV/0!
GUTQ_ECOLI Arabinose 5-phosphate isomerase GutQ OS=Escherichia coli (strain K12) GN=gutQ PE=1 SV=3	5.3.1.13;	K02467;	Escherichia	0	0	0	0	0	0	0	0	0	0	0	0	3.20513e-05	0	0	0	0	0	#DIV/0!
GSP2_YEAST GTP-binding nuclear protein GSP2/CNR2 OS=Saccharomyces cerevisiae (strain ATCC 204508 / S288c) GN=GSP2 PE=1 SV=1	;	K07936;	Saccharomyces	0	0	0	0	0	0	0	0	0	0	0	0	6.41026e-05	6.22471e-05	0.000297309	6.89655e-05	2.95762e-05	3.03205e-05	#DIV/0!
YRBG_ECOLI Inner membrane protein YrbG OS=Escherichia coli (strain K12) GN=yrbG PE=1 SV=1	;	K07301;	Escherichia	0	0	0	0	0	0	0	0	0	0	0	0	0	0	0	0	0	0	#DIV/0!
KDSC_ECOLI 3-deoxy-D-manno-octulosonate 8-phosphate phosphatase KdsC OS=Escherichia coli (strain K12) GN=kdsC PE=1 SV=1	3.1.3.45;	K03270;	Escherichia	0	0	0	0	0	0	0	0	0	0	0	0	0.000128205	0.000155618	0	0.000241379	0.000177457	3.03205e-05	#DIV/0!
YD144_YEAST Uncharacterized protein YDL144C OS=Saccharomyces cerevisiae (strain ATCC 204508 / S288c) GN=YDL144C PE=1 SV=2	;	;	Saccharomyces	0	0	0	0	0	0	0	0	0	0	0	0	3.20513e-05	3.11236e-05	0	0	0	3.03205e-05	#DIV/0!
FOLX_ECOLI Dihydroneopterin triphosphate 2-epimerase OS=Escherichia coli (strain K12) GN=folX PE=1 SV=2	5.1.99.-;	K07589;	Escherichia	0	0	0	0	0	0	0	0	0	0	0.000109123	0	0.000160256	0.000186741	0.000148655	0.000137931	0.000118305	0.000121282	3.45957
SYK2_ECOLI Lysine--tRNA ligase, heat inducible OS=Escherichia coli (strain K12) GN=lysU PE=1 SV=2	6.1.1.6;	K04567;	Escherichia	0	0	0	0	0	0	0	0	0	0.000859753	0.000982104	0.000523725	0.000352564	0.00043573	0.000297309	0.00037931	0.000354914	0.000363846	0.464186
N1P611_YEASC Rpl35bp OS=Saccharomyces cerevisiae (strain CEN.PK113-7D) OX=889517 GN=CENPK1137D_4397 PE=3 SV=1			Unknown GENUS	0	0	0	0	0	0	0	0	0	0	0	0	0.000608974	0.00043573	0.000743273	0.000482759	0.000502795	0.000576089	#DIV/0!
LYS2_YEAST L-2-aminoadipate reductase OS=Saccharomyces cerevisiae (strain ATCC 204508 / S288c) GN=LYS2 PE=1 SV=2	1.2.1.31;1.2.1.95;	K00143;	Saccharomyces	0	0	0	0	0	0	0	0	0	0	0	0	3.20513e-05	3.11236e-05	0	0	5.91523e-05	0	#DIV/0!
YA075_YEAST Putative inosine-5-monophosphate dehydrogenase-like protein YAR075W OS=Saccharomyces cerevisiae (strain ATCC 204508 / S288c) GN=YAR075W PE=5 SV=1	;	;	Saccharomyces	0	0	0	0	0	0	0	0	0	0	0	0	3.20513e-05	0.000124494	0	0.000206897	2.95762e-05	3.03205e-05	#DIV/0!
ADE_YEAST Adenine deaminase OS=Saccharomyces cerevisiae (strain ATCC 204508 / S288c) GN=AAH1 PE=1 SV=1	3.5.4.2;	K01488;	Saccharomyces	0	0	0	0	0	0	0	0	0	0	0	0	9.61538e-05	0.000155618	0	0.000137931	0.000118305	0.000121282	#DIV/0!
HFLX_ECOLI GTPase HflX OS=Escherichia coli (strain K12) GN=hflX PE=1 SV=3	;	K03665;	Escherichia	0	0	0	0	0	0	0	0	0	0	0	0	0.00025641	0.000217865	0	0.000206897	0.000147881	0.000181923	#DIV/0!
ARLY_YEAST Argininosuccinate lyase OS=Saccharomyces cerevisiae (strain ATCC 204508 / S288c) GN=ARG4 PE=1 SV=2	4.3.2.1;	K01755;	Saccharomyces	0	0	0	0	0	0	0	0	0	0	0	0	0.00153846	0.00143168	0.00133789	0.00141379	0.00144923	0.00145538	#DIV/0!
AMIB_ECOLI N-acetylmuramoyl-L-alanine amidase AmiB OS=Escherichia coli (strain K12) GN=amiB PE=1 SV=2	3.5.1.28;	K01448;	Escherichia	0	0	0	0	0	0	0	0	0	0	0	0	0	0	0	0	0	6.0641e-05	#DIV/0!
MAOM_YEAST NAD-dependent malic enzyme, mitochondrial OS=Saccharomyces cerevisiae (strain ATCC 204508 / S288c) GN=MAE1 PE=1 SV=1	1.1.1.38;	K00027;	Saccharomyces	0	0	0	0	0	0	0	0	0	0	0	0	0.000128205	0.000124494	0	0.000206897	0.000177457	0.000121282	#DIV/0!
ILV6_YEAST Acetolactate synthase small subunit, mitochondrial OS=Saccharomyces cerevisiae (strain ATCC 204508 / S288c) GN=ILV6 PE=1 SV=2	;	K01653;	Saccharomyces	0	0	0	0	0	0	0	0	0	0	0	0	9.61538e-05	6.22471e-05	0	3.44828e-05	2.95762e-05	6.0641e-05	#DIV/0!
MAP1_YEAST Methionine aminopeptidase 1 OS=Saccharomyces cerevisiae (strain ATCC 204508 / S288c) GN=MAP1 PE=1 SV=2	3.4.11.18;	K01265;	Saccharomyces	0	0	0	0	0	0	0	0	0	0	0	0	3.20513e-05	9.33707e-05	0	6.89655e-05	0.000118305	9.09615e-05	#DIV/0!
UVRA_ECOLI UvrABC system protein A OS=Escherichia coli (strain K12) GN=uvrA PE=1 SV=1	;	K03701;	Escherichia	0	0	0	0	0	0	0	0	0	0.000214938	0.000109123	0.000314235	0	6.22471e-05	0	0.000137931	8.87285e-05	3.03205e-05	0.402603
ARG56_YEAST Protein ARG5,6, mitochondrial OS=Saccharomyces cerevisiae (strain ATCC 204508 / S288c) GN=ARG5,6 PE=1 SV=1	1.2.1.38;2.7.2.8;	K12659;	Saccharomyces	0	0	0	0	0	0	0	0	0	0	0	0	3.20513e-05	9.33707e-05	0	3.44828e-05	0	3.03205e-05	#DIV/0!
RCSF_ECOLI Outer membrane lipoprotein RcsF OS=Escherichia coli (strain K12) GN=rcsF PE=1 SV=1	;	K06080;	Escherichia	0	0	0	0	0	0	0	0	0	0	0	0	3.20513e-05	9.33707e-05	0	3.44828e-05	5.91523e-05	3.03205e-05	#DIV/0!
CHZ1_YEAS7 Histone H2A.Z-specific chaperone CHZ1 OS=Saccharomyces cerevisiae (strain YJM789) GN=CHZ1 PE=3 SV=2	;	;	Saccharomyces	0	0	0	0	0	0	0	0	0	0	0	0	9.61538e-05	6.22471e-05	0	3.44828e-05	8.87285e-05	6.0641e-05	#DIV/0!
ARTJ_ECOLI ABC transporter arginine-binding protein 1 OS=Escherichia coli (strain K12) GN=artJ PE=1 SV=2	;	K09996;	Escherichia	0	0	0	0	0	0	0	0	0	0.000967222	0.00109123	0.00125694	0.000769231	0.000653595	0	0.000655172	0.000857709	0.00063673	0.648374
NAPA_ECOBW Periplasmic nitrate reductase OS=Escherichia coli (strain K12 / MC4100 / BW2952) GN=napA PE=3 SV=1	1.9.6.1;	K02567;	Escherichia	0	0	0	0	0	0	0	0	0	0	0	0	0	0	0	0	0	3.03205e-05	#DIV/0!
GLTI_ECOLI Glutamate/aspartate import solute-binding protein OS=Escherichia coli (strain K12) GN=gltI PE=1 SV=2	;	K10001;	Escherichia	0	0	0	0	0	0	0	0	0	0.00365395	0.00414666	0.00408505	0.00108974	0.000902583	0.000743273	0.00106897	0.00100559	0.00115218	0.271481
PTFBC_ECOLI PTS system fructose-specific EIIBBC component OS=Escherichia coli (strain K12) GN=fruA PE=1 SV=1	2.7.1.202;	K02769;K02770;	Escherichia	0	0	0	0	0	0	0	0	0	0	0	0	0	0	0	0	0	0	#DIV/0!
GLN1B_ECOLI Glutamine synthetase OS=Escherichia coli (strain K12) GN=glnA PE=1 SV=2	6.3.1.2;	K01915;	Escherichia	0	0	0	0	0	0	0	0	0	0.00806018	0.00752946	0.00754164	0.00663462	0.00669157	0.00683812	0.00606897	0.00668422	0.00648858	0.83185
RL32_ECOBW 50S ribosomal protein L32 OS=Escherichia coli (strain K12 / MC4100 / BW2952) GN=rpmF PE=3 SV=1	;	K02911;	Escherichia	0	0	0	0	0	0	0	0	0	0.000537346	0.000436491	0.000314235	0.000288462	0.000248988	0	0.000275862	0.000236609	0.000272884	0.609715
YIDC_ECOBW Membrane protein insertase YidC OS=Escherichia coli (strain K12 / MC4100 / BW2952) GN=yidC PE=3 SV=1	;	K03217;	Escherichia	0	0	0	0	0	0	0	0	0	0	0	0	0	0	0	0	0	0	#DIV/0!
SYY_ECOBW Tyrosine--tRNA ligase OS=Escherichia coli (strain K12 / MC4100 / BW2952) GN=tyrS PE=3 SV=1	6.1.1.1;	K01866;	Escherichia	0	0	0	0	0	0	0	0	0	0.000537346	0.000327368	0.000314235	0.000192308	0.000217865	0.000743273	0.000206897	0.000147881	0.000151602	0.429518
G2WIH1_YEASK K7_Ssa2p OS=Saccharomyces cerevisiae (strain Kyokai no. 7 / NBRC 101557) OX=721032 GN=K7_SSA2 PE=3 SV=1			Unknown GENUS	0	0	0	0	0	0	0	0	0	0	0	0	0.000608974	0.000591348	0	0.000655172	0.000650676	0.000515448	#DIV/0!
GSH1_YEAST Glutamate--cysteine ligase OS=Saccharomyces cerevisiae (strain ATCC 204508 / S288c) GN=GSH1 PE=1 SV=1	6.3.2.2;	K11204;	Saccharomyces	0	0	0	0	0	0	0	0	0	0	0	0	3.20513e-05	0	0	0	2.95762e-05	0	#DIV/0!
ATPF_ECODH ATP synthase subunit b OS=Escherichia coli (strain K12 / DH10B) GN=atpF PE=3 SV=1	;	K02109;	Escherichia	0	0	0	0	0	0	0	0	0	0.000322407	0.000327368	0.000314235	0.000192308	0.000155618	0.000743273	6.89655e-05	0.000177457	9.09615e-05	0.34998
DSK2_YEAST Ubiquitin domain-containing protein DSK2 OS=Saccharomyces cerevisiae (strain ATCC 204508 / S288c) GN=DSK2 PE=1 SV=2	;	K04523;	Saccharomyces	0	0	0	0	0	0	0	0	0	0	0	0	0	3.11236e-05	0	0	2.95762e-05	0	#DIV/0!
HSP60_YEAST Heat shock protein 60, mitochondrial OS=Saccharomyces cerevisiae (strain ATCC 204508 / S288c) GN=HSP60 PE=1 SV=1	;	K04077;	Saccharomyces	0	0	0	0	0	0	0	0	0	0	0	0	0.00125	0.00127607	0.000148655	0.00113793	0.00115347	0.0011825	#DIV/0!
CHEY_ECOLI Chemotaxis protein CheY OS=Escherichia coli (strain K12) GN=cheY PE=1 SV=2	;	K03413;	Escherichia	0	0	0	0	0	0	0	0	0	0	0	0	3.20513e-05	3.11236e-05	0	3.44828e-05	2.95762e-05	3.03205e-05	#DIV/0!
YAR1_YEAST Ankyrin repeat-containing protein YAR1 OS=Saccharomyces cerevisiae (strain ATCC 204508 / S288c) GN=YAR1 PE=1 SV=1	;	K06867;	Saccharomyces	0	0	0	0	0	0	0	0	0	0	0	0	6.41026e-05	3.11236e-05	0	3.44828e-05	2.95762e-05	0.000151602	#DIV/0!
[truncated: 2,637 more rows]

## Sheet: Lac_Operon_Galactose
Description	EC numbers	KO numbers	Taxonomy	E A 1	E A 2	E A 3	NE A 1	NE A 2	NE A 3	NEA/EA	EA/NEA
[truncated: 7 more rows]

## Sheet: Unique_EA
Description	EC numbers	KO numbers	Taxonomy	E A 1	E A 2	E A 3	NE A 1	NE A 2	NE A 3	NEA/EA	2 Replicates?
[truncated: 107 more rows]

[truncated: 4 more sheets: increased_EA, NEA_EA, Unique_NEA, KO_mapper]
