# Supplementary material for: Tracing active members in microbial communities by BONCAT and click chemistry-based enrichment of newly synthesized proteins
Source: ISME Commun. 2024 Dec 4;4(1):ycae153. doi: 10.1093/ismeco/ycae153 (PMC11683836; doi:10.1093/ismeco/ycae153)
Supplement: Supplementary_table_3_Metaprotein_data_ycae153 [file supplementary_table_3_metaprotein_data_ycae153.xlsx]

## Sheet: Introduction
Table	Explaination
Prophane_parameter	Output file from the used prophane parameters
raw	Raw Output of the proteins from prophane
overview_data	overview of spectral counts and proteins numbers in each sample
Kofam	Output of the Kofam analysis of unknown KO numbers
group_norm	Protein groups from raw, normalized by total spectral count per sample
tax	Pivot table of each MAG basend und spectral count
E_NE	Metaproteins only identified in the ethanol samples
Enriched_Bins	All Bins enriched with the AA method
Abbreviation	Sample Name
EEC_R1	Ethanol elution with no AHA replicate 1
EEC_R2	Ethanol elution with no AHA replicate 2
EEC_R3	Ethanol elution with no AHA replicate 3
EBBC_R1	Ethanol beads boiled control (no AHA) replicate 1
EBBC_R2	Ethanol beads boiled control (no AHA) replicate 2
EBBC_R3	Ethanol beads boiled control (no AHA) replicate 3
ENEC_R1	Ethanol not enriched sample control (no AHA) replicate 1
ENEC_R2	Ethanol not enriched sample control (no AHA) replicate 2
ENEC_R3	Ethanol not enriched sample control (no AHA) replicate 3
EEA_R1	Ethanol elution with AHA replicate 1
EEA_R2	Ethanol elution with AHA replicate 2
EEA_R3	Ethanol elution with AHA replicate 3
GEC_R1	Glucose elution with no AHA replicate 1
GEC_R2	Glucose elution with no AHA replicate 2
GEC_R3	Glucose elution with no AHA replicate 3
EBBA_R1	Ethanol beads boiled with SDS buffer AHA replicate 1
EBBA_R2	Ethanol beads boiled with SDS buffer AHA replicate 2
EBBA_R3	Ethanol beads boiled with SDS buffer AHA replicate 3
ENEA_R1	Ethanol not enriched sample with AHA replicate 1
ENEA_R2	Ethanol not enriched sample with AHA replicate 2
ENEA_R3	Ethanol not enriched sample with AHA replicate 3
GBBA_R1	Glucose beads boiled with SDS buffer AHA replicate 1
GBBA_R2	Glucose beads boiled with SDS buffer AHA replicate 2
GBBA_R3	Glucose beads boiled with SDS buffer AHA replicate 3
GNEA_R1	Glucose not enriched sample with AHA replicate 1
GNEA_R2	Glucose not enriched sample with AHA replicate 2
GNEA_R3	Glucose not enriched sample with AHA replicate 3

## Sheet: Prophane_parameter
PROPHANE JOB INFORMATION
a. general information
job name: BLAST enrichment beads
job comment: this job is for demonstration use
start time: 2024-01-11 12:09:18
end time: 2024-01-11 17:52:55
b. program versions
prophane: 6.2.6
git commit sha: 09ab233778c5bb7d982c5718560c3170a0b8b4a1
c. input
sequence data:
- target_db.fasta
taxonomic data: None
d. sample groups
not defined
e. tasks
task: 0
task comment: Functional Annotation Task 1
algorithm: emapper
query: all sequences (seqs/all.faa)
database: eggnog database
database version: 5.0.2
database comment: downloaded on 2022-03-25
database scope: func
parameter:
- seed_ortholog_evalue 0.001
- m diamond
- db_type eggnog
- db_version 5.0.2
- type functional
task: 1
task comment: Taxonomic Annotation Task 1
algorithm: diamond blastp
query: sequences without taxonomic classification (seqs/missing_taxa.faa)
database: NCBI NR database
database version: 2022-03-30
database comment: downloaded on 2022-03-30
database scope: tax
parameter:
- evalue 0.001
- db_type ncbi_nr
- db_version newest
- type taxonomic
task: 2
task comment: Taxonomic Annotation Task 2
algorithm: diamond blastp
query: sequences without taxonomic classification (seqs/missing_taxa.faa)
database: Uniprot Trembl and Swissprotdatabase
database version: 2022-03-30
database comment: downloaded on 2022-03-30
database scope: tax
parameter:
- evalue 0.001
- db_type uniprot_complete
- db_version newest
- type taxonomic
task: 3
task comment: Functional Annotation Task 3
algorithm: hmmscan
query: all sequences (seqs/all.faa)
database: Pfam-A
database version: 33.1
database comment: downloaded on 2022-03-25
database scope: func
parameter:
- E 0.001
- db_type pfams
- db_version newest
- type functional
task: 4
task comment: Functional Annotation Task 4
algorithm: hmmscan
query: all sequences (seqs/all.faa)
database: Tigrfams
database version: 15.0
database comment: downloaded on 2022-03-25
database scope: func
parameter:
- E 0.001
- db_type tigrfams
- db_version newest
- type functional
task: 5
task comment: Functional Annotation Task 5
algorithm: hmmscan
query: all sequences (seqs/all.faa)
database: foam
database version: rel1a
database comment: downloaded on 2022-03-25
database scope: func
parameter:
- E 0.001
- db_type foam
- db_version newest
- type functional
task: 6
task comment: Functional Annotation Task 6
algorithm: hmmscan
query: all sequences (seqs/all.faa)
database: dbCAN/CAzY
database version: v8
database comment: downloaded on 2022-03-25
database scope: func
parameter:
- E 0.001
- db_type dbcan
- db_version newest
- type functional
task: 7
task comment: Functional Annotation Task 7
algorithm: hmmscan
query: all sequences (seqs/all.faa)
database: Resfams (Full)
database version: 1.2
database comment: downloaded on 2022-03-25
database scope: func
parameter:
- E 0.001
- db_type resfams_full
- db_version newest
- type functional
f. lca
lca method: democratic_lca
lca threshold: 1

## Sheet: raw
level	#pg	members_count	min_seqlen	max_seqlen	min_rel_pairw_ident	max_rel_pairw_ident	members_identifier	task_0::Functional_Annotation_Task_1::main role	task_0::Functional_Annotation_Task_1::subrole	task_0::Functional_Annotation_Task_1::og	task_0::Functional_Annotation_Task_1::desc	task_0::Functional_Annotation_Task_1::seed ortholog	task_1::Taxonomic_Annotation_Task_1::superkingdom	task_1::Taxonomic_Annotation_Task_1::phylum	task_1::Taxonomic_Annotation_Task_1::class	task_1::Taxonomic_Annotation_Task_1::order	task_1::Taxonomic_Annotation_Task_1::family	task_1::Taxonomic_Annotation_Task_1::genus	task_1::Taxonomic_Annotation_Task_1::species	task_2::Taxonomic_Annotation_Task_2::superkingdom	task_2::Taxonomic_Annotation_Task_2::phylum	task_2::Taxonomic_Annotation_Task_2::class	task_2::Taxonomic_Annotation_Task_2::order	task_2::Taxonomic_Annotation_Task_2::family	task_2::Taxonomic_Annotation_Task_2::genus	task_2::Taxonomic_Annotation_Task_2::species	task_3::Functional_Annotation_Task_2::clan	task_3::Functional_Annotation_Task_2::clan symbol	task_3::Functional_Annotation_Task_2::clan descr	task_3::Functional_Annotation_Task_2::pfam descr	task_3::Functional_Annotation_Task_2::pfam ID	task_4::Functional_Annotation_Task_3::mainrole	task_4::Functional_Annotation_Task_3::subrole	task_4::Functional_Annotation_Task_3::descr	task_4::Functional_Annotation_Task_3::tigrfam ID	task_5::Functional_Annotation_Task_4::level1	task_5::Functional_Annotation_Task_4::level2	task_5::Functional_Annotation_Task_4::level3	task_5::Functional_Annotation_Task_4::level4	task_5::Functional_Annotation_Task_4::ko	task_5::Functional_Annotation_Task_4::acc	task_6::Functional_Annotation_Task_5::description	task_6::Functional_Annotation_Task_5::CAZyDB family ID	task_7::Functional_Annotation_Task_6::mechanistic class	task_7::Functional_Annotation_Task_6::antibiotic class	task_7::Functional_Annotation_Task_6::resfam family	task_7::Functional_Annotation_Task_6::descr	task_7::Functional_Annotation_Task_6::resfam id	raw_quant::02,02.2023_EtOH_Elution_Control_R1_GA4_1_5823_6.0.434.mgf.export.F016121.dat
group	0	1	-	-	-	-	FHCFJDLK_00095	metabolism	Amino acid transport and metabolism	2N93C	Catalyzes a transaldol reaction between 6-deoxy-5- ketofructose 1-phosphate (DKFP) and L-aspartate semialdehyde (ASA) with an elimination of hydroxypyruvaldehyde phosphate to yield 2- amino-3,7-dideoxy-D-threo-hept-6-ulosonate (ADH). Plays a key role in an alternative pathway of the biosynthesis of 3-dehydroquinate (DHQ), which is involved in the canonical pathway for the biosynthesis of aromatic…	368407.Memar_1303	unclassified	unclassified	unclassified	unclassified	unclassified	unclassified	unclassified	Archaea	Euryarchaeota	Methanomicrobia	Methanomicrobiales	unclassified	unclassified	various	CL0036	TIM_barrel	Common phosphate binding-site TIM barrel superfamily	DeoC/LacD family aldolase	PF01791	unclassified	unclassified	predicted phospho-2-dehydro-3-deoxyheptonate aldolase	TIGR01949	16_Embden Meyerhof-Parnos (EMP)	various	unclassified	unclassified	K01623	HMMsoil54183	unclassified	unclassified	unclassified	unclassified	unclassified	unclassified	unclassified	0
member	0	-	-	-	-	-	FHCFJDLK_00095	metabolism	Amino acid transport and metabolism	2N93C	Catalyzes a transaldol reaction between 6-deoxy-5- ketofructose 1-phosphate (DKFP) and L-aspartate semialdehyde (ASA) with an elimination of hydroxypyruvaldehyde phosphate to yield 2- amino-3,7-dideoxy-D-threo-hept-6-ulosonate (ADH). Plays a key role in an alternative pathway of the biosynthesis of 3-dehydroquinate (DHQ), which is involved in the canonical pathway for the biosynthesis of aromatic…	368407.Memar_1303	unclassified	unclassified	unclassified	unclassified	unclassified	unclassified	unclassified	Archaea	Euryarchaeota	Methanomicrobia	Methanomicrobiales	unclassified	unclassified	Methanomicrobiales archaeon	CL0036	TIM_barrel	Common phosphate binding-site TIM barrel superfamily	DeoC/LacD family aldolase	PF01791	unclassified	unclassified	predicted phospho-2-dehydro-3-deoxyheptonate aldolase	TIGR01949	16_Embden Meyerhof-Parnos (EMP)	EMP	unclassified	unclassified	K01623	HMMsoil54183	unclassified	unclassified	unclassified	unclassified	unclassified	unclassified	unclassified
member	0	-	-	-	-	-	FHCFJDLK_00095	-	-	-	-	-	-	-	-	-	-	-	-	-	-	-	-	-	-	-	-	-	-	-	-	-	-	-	-	16_Embden Meyerhof-Parnos (EMP)	EMP in archea	unclassified	unclassified	K01623	HMMsoil54183	-	-	-	-	-	-	-
member	0	-	-	-	-	-	FHCFJDLK_00095	-	-	-	-	-	-	-	-	-	-	-	-	-	-	-	-	-	-	-	-	-	-	-	-	-	-	-	-	16_Embden Meyerhof-Parnos (EMP)	Glycolysis III (EMP)	unclassified	unclassified	K01623	HMMsoil54183	-	-	-	-	-	-	-
group	1	1	-	-	-	-	FHCFJDLK_00297	metabolism	Amino acid transport and metabolism	2XT0T	ABC-type multidrug transport system ATPase component	368407.Memar_0809	unclassified	unclassified	unclassified	unclassified	unclassified	unclassified	unclassified	Archaea	Euryarchaeota	Methanomicrobia	Methanomicrobiales	Methanomicrobiaceae	Methanoculleus	Methanoculleus bourgensis	CL0023	P-loop_NTPase	P-loop containing nucleoside triphosphate hydrolase superfamily	AAA domain, putative AbiEii toxin, Type IV TA system	PF13304	Transport and binding proteins	various	cyclic peptide transporter	TIGR01194	12_Transporters	ABC transporters, prokaryotic type	metallic cation, iron-siderophore and vitamin b12 transporters	Iron complex transporter [mD:m00240]	K02013	HMMsoil123930	unclassified	unclassified	ABC Transporter	ABC Transporter	ABCAntibioticEffluxPump	ATP-binding cassette (ABC) antibiotic efflux pump	RF0007	0
member	1	-	-	-	-	-	FHCFJDLK_00297	metabolism	Amino acid transport and metabolism	2XT0T	ABC-type multidrug transport system ATPase component	368407.Memar_0809	unclassified	unclassified	unclassified	unclassified	unclassified	unclassified	unclassified	Archaea	Euryarchaeota	Methanomicrobia	Methanomicrobiales	Methanomicrobiaceae	Methanoculleus	Methanoculleus bourgensis	CL0023	P-loop_NTPase	P-loop containing nucleoside triphosphate hydrolase superfamily	AAA domain, putative AbiEii toxin, Type IV TA system	PF13304	Transport and binding proteins	Amino acids, peptides and amines	cyclic peptide transporter	TIGR01194	12_Transporters	ABC transporters, prokaryotic type	metallic cation, iron-siderophore and vitamin b12 transporters	Iron complex transporter [mD:m00240]	K02013	HMMsoil123930	unclassified	unclassified	ABC Transporter	ABC Transporter	ABCAntibioticEffluxPump	ATP-binding cassette (ABC) antibiotic efflux pump	RF0007
member	1	-	-	-	-	-	FHCFJDLK_00297	-	-	-	-	-	-	-	-	-	-	-	-	-	-	-	-	-	-	-	-	-	-	-	-	Transport and binding proteins	Other	cyclic peptide transporter	TIGR01194	-	-	-	-	-	-	-	-	-	-	-	-	-
group	2	1	-	-	-	-	FHCFJDLK_00308	information storage and processing	Replication, recombination and repair	24D8K	Transposase, Mutator family	1051632.TPY_0546	unclassified	unclassified	unclassified	unclassified	unclassified	unclassified	unclassified	Bacteria	Proteobacteria	Alphaproteobacteria	Hyphomicrobiales	Phyllobacteriaceae	unclassified	various	CL0219	RNase_H	Ribonuclease H-like superfamily	Transposase, Mutator family	PF00872	unclassified	unclassified	unclassified	unclassified	unclassified	unclassified	unclassified	unclassified	unclassified	unclassified	unclassified	unclassified	unclassified	Gene Modulating Resistance	MarR_2	PF12802.2 MarR family	RF0093	0
member	2	-	-	-	-	-	FHCFJDLK_00308	information storage and processing	Replication, recombination and repair	24D8K	Transposase, Mutator family	1051632.TPY_0546	unclassified	unclassified	unclassified	unclassified	unclassified	unclassified	unclassified	Bacteria	Proteobacteria	Alphaproteobacteria	Hyphomicrobiales	Phyllobacteriaceae	unclassified	Phyllobacteriaceae bacterium	CL0219	RNase_H	Ribonuclease H-like superfamily	Transposase, Mutator family	PF00872	unclassified	unclassified	unclassified	unclassified	unclassified	unclassified	unclassified	unclassified	unclassified	unclassified	unclassified	unclassified	unclassified	Gene Modulating Resistance	MarR_2	PF12802.2 MarR family	RF0093
group	3	1	-	-	-	-	FHCFJDLK_00603	metabolism	Energy production and conversion	2G61H	Belongs to the aldehyde dehydrogenase family	926569.ANT_02040	unclassified	unclassified	unclassified	unclassified	unclassified	unclassified	unclassified	Bacteria	Chloroflexi	unclassified	unclassified	unclassified	unclassified	various	CL0099	ALDH-like	ALDH-like superfamily	Aldehyde dehydrogenase family	PF00171	unclassified	unclassified	acetaldehyde dehydrogenase (acetylating)	TIGR02518	various	various	unclassified	unclassified	K00130	HMMsoil15503	unclassified	unclassified	unclassified	unclassified	unclassified	unclassified	unclassified	0
member	3	-	-	-	-	-	FHCFJDLK_00603	metabolism	Energy production and conversion	2G61H	Belongs to the aldehyde dehydrogenase family	926569.ANT_02040	unclassified	unclassified	unclassified	unclassified	unclassified	unclassified	unclassified	Bacteria	Chloroflexi	unclassified	unclassified	unclassified	unclassified	Chloroflexi bacterium ADurb.Bin222	CL0099	ALDH-like	ALDH-like superfamily	Aldehyde dehydrogenase family	PF00171	unclassified	unclassified	acetaldehyde dehydrogenase (acetylating)	TIGR02518	06_Amino acid utilization biosynthesis metabolism	Glycine, serine and threonine metabolism	unclassified	unclassified	K00130	HMMsoil15503	unclassified	unclassified	unclassified	unclassified	unclassified	unclassified	unclassified
member	3	-	-	-	-	-	FHCFJDLK_00603	-	-	-	-	-	-	-	-	-	-	-	-	-	-	-	-	-	-	-	-	-	-	-	-	-	-	-	-	21_Cellular response to stress	Response to osmotic stress	unclassified	unclassified	K00130	HMMsoil15503	-	-	-	-	-	-	-
group	4	1	-	-	-	-	FHCFJDLK_00727	metabolism	Inorganic ion transport and metabolism	4D93S	Rhodanese domain protein	134676.ACPL_759	unclassified	unclassified	unclassified	unclassified	unclassified	unclassified	unclassified	Bacteria	Actinobacteria	Actinomycetia	Propionibacteriales	Propionibacteriaceae	Propionibacterium	Propionibacterium sp.	CL0031	Phosphatase	Phosphatase superfamily	Rhodanese-like domain	PF00581	unclassified	unclassified	unclassified	unclassified	various	various	various	unclassified	K01011	HMMsoil27169	unclassified	unclassified	unclassified	unclassified	unclassified	unclassified	unclassified	0
member	4	-	-	-	-	-	FHCFJDLK_00727	metabolism	Inorganic ion transport and metabolism	4D93S	Rhodanese domain protein	134676.ACPL_759	unclassified	unclassified	unclassified	unclassified	unclassified	unclassified	unclassified	Bacteria	Actinobacteria	Actinomycetia	Propionibacteriales	Propionibacteriaceae	Propionibacterium	Propionibacterium sp.	CL0031	Phosphatase	Phosphatase superfamily	Rhodanese-like domain	PF00581	unclassified	unclassified	unclassified	unclassified	01_Fermentation	Pyruvate Fermentation	Pyruvate fermentation to propionate II (acrylate pathway)	unclassified	K01011	HMMsoil27169	unclassified	unclassified	unclassified	unclassified	unclassified	unclassified	unclassified
member	4	-	-	-	-	-	FHCFJDLK_00727	-	-	-	-	-	-	-	-	-	-	-	-	-	-	-	-	-	-	-	-	-	-	-	-	-	-	-	-	06_Amino acid utilization biosynthesis metabolism	Cysteine and methionine metabolism	unclassified	unclassified	K01011	HMMsoil27169	-	-	-	-	-	-	-
member	4	-	-	-	-	-	FHCFJDLK_00727	-	-	-	-	-	-	-	-	-	-	-	-	-	-	-	-	-	-	-	-	-	-	-	-	-	-	-	-	18_Sulfur compounds metabolism	Sulfur compounds cycle	Thiosulfate disproportionation	unclassified	K01011	HMMsoil27169	-	-	-	-	-	-	-
group	5	1	-	-	-	-	FHCFJDLK_00728	metabolism	Amino acid transport and metabolism	264Q7	Glutamine synthetase, catalytic domain	1035308.AQYY01000001_gene2059	Bacteria	Actinobacteria	Actinomycetia	Propionibacteriales	Propionibacteriaceae	Nigerium	Nigerium massiliense	Bacteria	Actinobacteria	Actinomycetia	Propionibacteriales	Propionibacteriaceae	various	various	unclassified	unclassified	unclassified	Glutamine synthetase, beta-Grasp domain	PF03951	unclassified	unclassified	glutamine synthetase, type III	TIGR03105	various	various	unclassified	unclassified	K01915	HMMsoil15134	unclassified	unclassified	unclassified	unclassified	unclassified	unclassified	unclassified	0
member	5	-	-	-	-	-	FHCFJDLK_00728	metabolism	Amino acid transport and metabolism	264Q7	Glutamine synthetase, catalytic domain	1035308.AQYY01000001_gene2059	Bacteria	Actinobacteria	Actinomycetia	Propionibacteriales	Propionibacteriaceae	Nigerium	Nigerium massiliense	Bacteria	Actinobacteria	Actinomycetia	Propionibacteriales	Propionibacteriaceae	Brevilactibacter	Brevilactibacter sp. MC1595	unclassified	unclassified	unclassified	Glutamine synthetase, beta-Grasp domain	PF03951	unclassified	unclassified	glutamine synthetase, type III	TIGR03105	06_Amino acid utilization biosynthesis metabolism	Alanine, aspartate and glutamate metabolism (contain asparagin as well)	unclassified	unclassified	K01915	HMMsoil15134	unclassified	unclassified	unclassified	unclassified	unclassified	unclassified	unclassified
member	5	-	-	-	-	-	FHCFJDLK_00728	-	-	-	-	-	-	-	-	-	-	-	-	Bacteria	Actinobacteria	Actinomycetia	Propionibacteriales	Propionibacteriaceae	Propioniciclava	Propioniciclava sp. MC1595	-	-	-	-	-	-	-	-	-	06_Amino acid utilization biosynthesis metabolism	Arginine and proline metabolism	unclassified	unclassified	K01915	HMMsoil15134	-	-	-	-	-	-	-
member	5	-	-	-	-	-	FHCFJDLK_00728	-	-	-	-	-	-	-	-	-	-	-	-	Bacteria	Actinobacteria	Actinomycetia	Propionibacteriales	Propionibacteriaceae	Propioniciclava	Propioniciclava sp. MC1683	-	-	-	-	-	-	-	-	-	11_Nitrogen cycle	Ammonia assimilation	unclassified	unclassified	K01915	HMMsoil15134	-	-	-	-	-	-	-
group	6	1	-	-	-	-	FHCFJDLK_00845	unclassified	unclassified	unclassified	unclassified	unclassified	unclassified	unclassified	unclassified	unclassified	unclassified	unclassified	unclassified	Bacteria	Firmicutes	Erysipelotrichia	Erysipelotrichales	Erysipelotrichaceae	unclassified	various	unclassified	unclassified	unclassified	unclassified	unclassified	unclassified	unclassified	unclassified	unclassified	unclassified	unclassified	unclassified	unclassified	unclassified	unclassified	unclassified	unclassified	unclassified	unclassified	unclassified	unclassified	unclassified	0
member	6	-	-	-	-	-	FHCFJDLK_00845	unclassified	unclassified	unclassified	unclassified	unclassified	unclassified	unclassified	unclassified	unclassified	unclassified	unclassified	unclassified	Bacteria	Firmicutes	Erysipelotrichia	Erysipelotrichales	Erysipelotrichaceae	unclassified	Erysipelotrichaceae bacterium	unclassified	unclassified	unclassified	unclassified	unclassified	unclassified	unclassified	unclassified	unclassified	unclassified	unclassified	unclassified	unclassified	unclassified	unclassified	unclassified	unclassified	unclassified	unclassified	unclassified	unclassified	unclassified
group	7	1	-	-	-	-	FHCFJDLK_01076	cellular processes and signaling	Signal transduction mechanisms	24672	PFAM UspA	693661.Arcve_0132	unclassified	unclassified	unclassified	unclassified	unclassified	unclassified	unclassified	various	various	various	various	various	various	various	CL0039	HUP	HUP - HIGH-signature proteins, UspA, and PP-ATPase.	Universal stress protein family	PF00582	unclassified	unclassified	unclassified	unclassified	unclassified	unclassified	unclassified	unclassified	unclassified	unclassified	unclassified	unclassified	unclassified	Stress Response	Usp	PF00582.21_Universal stress protein family	RF0171	0
member	7	-	-	-	-	-	FHCFJDLK_01076	cellular processes and signaling	Signal transduction mechanisms	24672	PFAM UspA	693661.Arcve_0132	unclassified	unclassified	unclassified	unclassified	unclassified	unclassified	unclassified	Archaea	Euryarchaeota	Methanomicrobia	Methanosarcinales	Methanotrichaceae	Methanothrix	Methanothrix soehngenii	CL0039	HUP	HUP - HIGH-signature proteins, UspA, and PP-ATPase.	Universal stress protein family	PF00582	unclassified	unclassified	unclassified	unclassified	unclassified	unclassified	unclassified	unclassified	unclassified	unclassified	unclassified	unclassified	unclassified	Stress Response	Usp	PF00582.21_Universal stress protein family	RF0171
member	7	-	-	-	-	-	FHCFJDLK_01076	-	-	-	-	-	-	-	-	-	-	-	-	Archaea	Euryarchaeota	Methanomicrobia	Methanosarcinales	Methanotrichaceae	Methanothrix	Methanothrix sp.	-	-	-	-	-	-	-	-	-	-	-	-	-	-	-	-	-	-	-	-	-	-
member	7	-	-	-	-	-	FHCFJDLK_01076	-	-	-	-	-	-	-	-	-	-	-	-	unclassified	unclassified	unclassified	unclassified	unclassified	unclassified	hydrocarbon metagenome	-	-	-	-	-	-	-	-	-	-	-	-	-	-	-	-	-	-	-	-	-	-
group	8	1	-	-	-	-	FHCFJDLK_01078	information storage and processing	Translation, ribosomal structure and biogenesis	23NZM	May be involved in maturation of the 30S ribosomal subunit	1220534.B655_1848	unclassified	unclassified	unclassified	unclassified	unclassified	unclassified	unclassified	Archaea	Euryarchaeota	Methanomicrobia	Methanosarcinales	various	various	various	CL0123	HTH	Helix-turn-helix clan	Ribosomal protein S19e	PF01090	unclassified	unclassified	unclassified	unclassified	unclassified	unclassified	unclassified	unclassified	unclassified	unclassified	unclassified	unclassified	unclassified	unclassified	unclassified	unclassified	unclassified	0
member	8	-	-	-	-	-	FHCFJDLK_01078	information storage and processing	Translation, ribosomal structure and biogenesis	23NZM	May be involved in maturation of the 30S ribosomal subunit	1220534.B655_1848	unclassified	unclassified	unclassified	unclassified	unclassified	unclassified	unclassified	Archaea	Euryarchaeota	Methanomicrobia	Methanosarcinales	Methanotrichaceae	Methanothrix	Methanothrix soehngenii	CL0123	HTH	Helix-turn-helix clan	Ribosomal protein S19e	PF01090	unclassified	unclassified	unclassified	unclassified	unclassified	unclassified	unclassified	unclassified	unclassified	unclassified	unclassified	unclassified	unclassified	unclassified	unclassified	unclassified	unclassified
group	9	1	-	-	-	-	FHCFJDLK_01081	information storage and processing	Translation, ribosomal structure and biogenesis	2N9YU	Belongs to the eukaryotic ribosomal protein eL31 family	269797.Mbar_A0458	unclassified	unclassified	unclassified	unclassified	unclassified	unclassified	unclassified	Archaea	Euryarchaeota	Methanomicrobia	Methanosarcinales	various	various	various	unclassified	unclassified	unclassified	Ribosomal protein L31e	PF01198	unclassified	unclassified	unclassified	unclassified	unclassified	unclassified	unclassified	unclassified	unclassified	unclassified	unclassified	unclassified	unclassified	unclassified	unclassified	unclassified	unclassified	0
member	9	-	-	-	-	-	FHCFJDLK_01081	information storage and processing	Translation, ribosomal structure and biogenesis	2N9YU	Belongs to the eukaryotic ribosomal protein eL31 family	269797.Mbar_A0458	unclassified	unclassified	unclassified	unclassified	unclassified	unclassified	unclassified	Archaea	Euryarchaeota	Methanomicrobia	Methanosarcinales	Methanotrichaceae	Methanothrix	Methanosaeta sp. PtaB.Bin005	unclassified	unclassified	unclassified	Ribosomal protein L31e	PF01198	unclassified	unclassified	unclassified	unclassified	unclassified	unclassified	unclassified	unclassified	unclassified	unclassified	unclassified	unclassified	unclassified	unclassified	unclassified	unclassified	unclassified
member	9	-	-	-	-	-	FHCFJDLK_01081	-	-	-	-	-	-	-	-	-	-	-	-	Archaea	Euryarchaeota	Methanomicrobia	Methanosarcinales	Methanotrichaceae	Methanothrix	Methanothrix soehngenii	-	-	-	-	-	-	-	-	-	-	-	-	-	-	-	-	-	-	-	-	-	-
group	10	1	-	-	-	-	FHCFJDLK_01087	poorly characterized	Function unknown	2N9Y6	Uncharacterized protein conserved in archaea (DUF2111)	456442.Mboo_1790	unclassified	unclassified	unclassified	unclassified	unclassified	unclassified	unclassified	Archaea	Euryarchaeota	Methanomicrobia	Methanosarcinales	various	various	various	unclassified	unclassified	unclassified	Uncharacterized protein conserved in archaea (DUF2111)	PF09884	unclassified	unclassified	unclassified	unclassified	unclassified	unclassified	unclassified	unclassified	unclassified	unclassified	unclassified	unclassified	unclassified	unclassified	unclassified	unclassified	unclassified	0
member	10	-	-	-	-	-	FHCFJDLK_01087	poorly characterized	Function unknown	2N9Y6	Uncharacterized protein conserved in archaea (DUF2111)	456442.Mboo_1790	unclassified	unclassified	unclassified	unclassified	unclassified	unclassified	unclassified	Archaea	Euryarchaeota	Methanomicrobia	Methanosarcinales	Methanotrichaceae	Methanothrix	Methanosaeta sp. PtaB.Bin005	unclassified	unclassified	unclassified	Uncharacterized protein conserved in archaea (DUF2111)	PF09884	unclassified	unclassified	unclassified	unclassified	unclassified	unclassified	unclassified	unclassified	unclassified	unclassified	unclassified	unclassified	unclassified	unclassified	unclassified	unclassified	unclassified
group	11	1	-	-	-	-	FHCFJDLK_01088	metabolism	Amino acid transport and metabolism	2N9DR	Belongs to the argininosuccinate synthase family. Type 1 subfamily	1041930.Mtc_2494	unclassified	unclassified	unclassified	unclassified	unclassified	unclassified	unclassified	various	various	various	various	various	various	various	CL0039	HUP	HUP - HIGH-signature proteins, UspA, and PP-ATPase.	Arginosuccinate synthase	PF00764	Amino acid biosynthesis	Glutamate family	argininosuccinate synthase	TIGR00032	07_Nucleic acid metabolism	Purine metabolism	unclassified	unclassified	K01951	HMMsoil59938	unclassified	unclassified	unclassified	unclassified	unclassified	unclassified	unclassified	0
member	11	-	-	-	-	-	FHCFJDLK_01088	metabolism	Amino acid transport and metabolism	2N9DR	Belongs to the argininosuccinate synthase family. Type 1 subfamily	1041930.Mtc_2494	unclassified	unclassified	unclassified	unclassified	unclassified	unclassified	unclassified	Archaea	Euryarchaeota	Methanomicrobia	Methanosarcinales	Methanotrichaceae	Methanothrix	Methanothrix soehngenii	CL0039	HUP	HUP - HIGH-signature proteins, UspA, and PP-ATPase.	Arginosuccinate synthase	PF00764	Amino acid biosynthesis	Glutamate family	argininosuccinate synthase	TIGR00032	07_Nucleic acid metabolism	Purine metabolism	unclassified	unclassified	K01951	HMMsoil59938	unclassified	unclassified	unclassified	unclassified	unclassified	unclassified	unclassified
member	11	-	-	-	-	-	FHCFJDLK_01088	-	-	-	-	-	-	-	-	-	-	-	-	Archaea	Euryarchaeota	Methanomicrobia	Methanosarcinales	Methanotrichaceae	Methanothrix	Methanothrix sp.	-	-	-	-	-	-	-	-	-	-	-	-	-	-	-	-	-	-	-	-	-	-
member	11	-	-	-	-	-	FHCFJDLK_01088	-	-	-	-	-	-	-	-	-	-	-	-	Archaea	Euryarchaeota	Methanomicrobia	Methanosarcinales	unclassified	unclassified	Methanosarcinales archaeon	-	-	-	-	-	-	-	-	-	-	-	-	-	-	-	-	-	-	-	-	-	-
member	11	-	-	-	-	-	FHCFJDLK_01088	-	-	-	-	-	-	-	-	-	-	-	-	unclassified	unclassified	unclassified	unclassified	unclassified	unclassified	hydrocarbon metagenome	-	-	-	-	-	-	-	-	-	-	-	-	-	-	-	-	-	-	-	-	-	-
group	12	1	-	-	-	-	FHCFJDLK_01145	poorly characterized	Function unknown	27BG0	SigmaW regulon antibacterial	1341151.ASZU01000004_gene373	unclassified	unclassified	unclassified	unclassified	unclassified	unclassified	unclassified	Bacteria	Firmicutes	unclassified	unclassified	unclassified	unclassified	various	unclassified	unclassified	unclassified	SigmaW regulon antibacterial	PF12127	unclassified	unclassified	unclassified	unclassified	unclassified	unclassified	unclassified	unclassified	unclassified	unclassified	unclassified	unclassified	unclassified	unclassified	unclassified	unclassified	unclassified	0
member	12	-	-	-	-	-	FHCFJDLK_01145	poorly characterized	Function unknown	27BG0	SigmaW regulon antibacterial	1341151.ASZU01000004_gene373	unclassified	unclassified	unclassified	unclassified	unclassified	unclassified	unclassified	Bacteria	Firmicutes	unclassified	unclassified	unclassified	unclassified	Firmicutes bacterium	unclassified	unclassified	unclassified	SigmaW regulon antibacterial	PF12127	unclassified	unclassified	unclassified	unclassified	unclassified	unclassified	unclassified	unclassified	unclassified	unclassified	unclassified	unclassified	unclassified	unclassified	unclassified	unclassified	unclassified
group	13	1	-	-	-	-	FHCFJDLK_01193	unclassified	unclassified	33198	unclassified	1035308.AQYY01000001_gene3391	unclassified	unclassified	unclassified	unclassified	unclassified	unclassified	unclassified	Bacteria	Actinobacteria	unclassified	unclassified	unclassified	unclassified	various	unclassified	unclassified	unclassified	Family of unknown function (DUF5709)	PF18970	unclassified	unclassified	unclassified	unclassified	unclassified	unclassified	unclassified	unclassified	unclassified	unclassified	unclassified	unclassified	unclassified	unclassified	unclassified	unclassified	unclassified	0
member	13	-	-	-	-	-	FHCFJDLK_01193	unclassified	unclassified	33198	unclassified	1035308.AQYY01000001_gene3391	unclassified	unclassified	unclassified	unclassified	unclassified	unclassified	unclassified	Bacteria	Actinobacteria	unclassified	unclassified	unclassified	unclassified	Actinobacteria bacterium HGW-Actinobacteria-5	unclassified	unclassified	unclassified	Family of unknown function (DUF5709)	PF18970	unclassified	unclassified	unclassified	unclassified	unclassified	unclassified	unclassified	unclassified	unclassified	unclassified	unclassified	unclassified	unclassified	unclassified	unclassified	unclassified	unclassified
group	14	1	-	-	-	-	FHCFJDLK_01197	information storage and processing	Translation, ribosomal structure and biogenesis	4DQEM	Specifically methylates the N3 position of the uracil ring of uridine 1498 (m3U1498) in 16S rRNA. Acts on the fully assembled 30S ribosomal subunit	754252.PFREUD_08770	unclassified	unclassified	unclassified	unclassified	unclassified	unclassified	unclassified	Bacteria	Actinobacteria	Actinomycetia	Propionibacteriales	Propionibacteriaceae	Propionibacterium	Propionibacterium sp.	CL0098	SPOUT	SPOUT Methyltransferase Superfamily	RNA methyltransferase	PF04452	Protein synthesis	tRNA and rRNA base modification	RNA methyltransferase, RsmE family	TIGR00046	unclassified	unclassified	unclassified	unclassified	unclassified	unclassified	unclassified	unclassified	unclassified	unclassified	unclassified	unclassified	unclassified	0
member	14	-	-	-	-	-	FHCFJDLK_01197	information storage and processing	Translation, ribosomal structure and biogenesis	4DQEM	Specifically methylates the N3 position of the uracil ring of uridine 1498 (m3U1498) in 16S rRNA. Acts on the fully assembled 30S ribosomal subunit	754252.PFREUD_08770	unclassified	unclassified	unclassified	unclassified	unclassified	unclassified	unclassified	Bacteria	Actinobacteria	Actinomycetia	Propionibacteriales	Propionibacteriaceae	Propionibacterium	Propionibacterium sp.	CL0098	SPOUT	SPOUT Methyltransferase Superfamily	RNA methyltransferase	PF04452	Protein synthesis	tRNA and rRNA base modification	RNA methyltransferase, RsmE family	TIGR00046	unclassified	unclassified	unclassified	unclassified	unclassified	unclassified	unclassified	unclassified	unclassified	unclassified	unclassified	unclassified	unclassified
group	15	1	-	-	-	-	FHCFJDLK_01200	various	various	COG0491	Thiolesterase that catalyzes the hydrolysis of S-D- lactoyl-glutathione to form glutathione and D-lactic acid	1035308.AQYY01000001_gene3397	Bacteria	Actinobacteria	unclassified	unclassified	unclassified	unclassified	various	Bacteria	Actinobacteria	unclassified	unclassified	unclassified	unclassified	various	CL0381	Metallo-HOrase	Metallo-hydrolase/oxidoreductase superfamily	Beta-lactamase superfamily domain	PF12706	Transcription	RNA processing	ribonuclease Z	TIGR02651	07_Nucleic acid metabolism	Purine metabolism	unclassified	unclassified	K01120	HMMsoil15852	unclassified	unclassified	Beta-Lactamase	Beta-Lactamase	SubclassB3	Subclass B3 (metallo-) beta-lactamase hydrolize penicillins, cephalosporins and carbapenems	RF0125	0
member	15	-	-	-	-	-	FHCFJDLK_01200	cellular processes and signaling	Cell wall/membrane/envelope biogenesis	COG0491	Thiolesterase that catalyzes the hydrolysis of S-D- lactoyl-glutathione to form glutathione and D-lactic acid	1035308.AQYY01000001_gene3397	Bacteria	Actinobacteria	unclassified	unclassified	unclassified	unclassified	Actinobacteria bacterium HGW-Actinobacteria-2	Bacteria	Actinobacteria	unclassified	unclassified	unclassified	unclassified	Actinobacteria bacterium HGW-Actinobacteria-2	CL0381	Metallo-HOrase	Metallo-hydrolase/oxidoreductase superfamily	Beta-lactamase superfamily domain	PF12706	Transcription	RNA processing	ribonuclease Z	TIGR02651	07_Nucleic acid metabolism	Purine metabolism	unclassified	unclassified	K01120	HMMsoil15852	unclassified	unclassified	Beta-Lactamase	Beta-Lactamase	SubclassB3	Subclass B3 (metallo-) beta-lactamase hydrolize penicillins, cephalosporins and carbapenems	RF0125
member	15	-	-	-	-	-	FHCFJDLK_01200	metabolism	Carbohydrate transport and metabolism	COG0491	Thiolesterase that catalyzes the hydrolysis of S-D- lactoyl-glutathione to form glutathione and D-lactic acid	1035308.AQYY01000001_gene3397	-	-	-	-	-	-	-	-	-	-	-	-	-	-	-	-	-	-	-	-	-	-	-	-	-	-	-	-	-	-	-	-	-	-	-	-
group	16	1	-	-	-	-	FHCFJDLK_01365	metabolism	Lipid transport and metabolism	2NA1N	PFAM Phosphatidylglycerophosphatase A	1094980.Mpsy_3102	unclassified	unclassified	unclassified	unclassified	unclassified	unclassified	unclassified	Archaea	Euryarchaeota	Methanomicrobia	Methanosarcinales	various	various	various	unclassified	unclassified	unclassified	Phosphatidylglycerophosphatase A	PF04608	Biosynthesis of cofactors, prosthetic groups, and carriers	Heme, porphyrin, and cobalamin	alpha-ribazole phosphatase CobZ	TIGR03161	unclassified	unclassified	unclassified	unclassified	unclassified	unclassified	unclassified	unclassified	unclassified	unclassified	unclassified	unclassified	unclassified	0
member	16	-	-	-	-	-	FHCFJDLK_01365	metabolism	Lipid transport and metabolism	2NA1N	PFAM Phosphatidylglycerophosphatase A	1094980.Mpsy_3102	unclassified	unclassified	unclassified	unclassified	unclassified	unclassified	unclassified	Archaea	Euryarchaeota	Methanomicrobia	Methanosarcinales	Methanotrichaceae	Methanothrix	Methanosaeta sp. PtaB.Bin005	unclassified	unclassified	unclassified	Phosphatidylglycerophosphatase A	PF04608	Biosynthesis of cofactors, prosthetic groups, and carriers	Heme, porphyrin, and cobalamin	alpha-ribazole phosphatase CobZ	TIGR03161	unclassified	unclassified	unclassified	unclassified	unclassified	unclassified	unclassified	unclassified	unclassified	unclassified	unclassified	unclassified	unclassified
group	17	1	-	-	-	-	FHCFJDLK_01367	cellular processes and signaling	Posttranslational modification, protein turnover, chaperones	3WAXG	PFAM NifU-like domain	748449.Halha_1223	unclassified	unclassified	unclassified	unclassified	unclassified	unclassified	unclassified	various	various	various	various	various	various	various	CL0232	NifU	NifU C-terminal domain-like superfamily	NifU-like domain	PF01106	Biosynthesis of cofactors, prosthetic groups, and carriers	Other	IscR-regulated protein YhgI	TIGR03341	unclassified	unclassified	unclassified	unclassified	unclassified	unclassified	unclassified	unclassified	unclassified	unclassified	unclassified	unclassified	unclassified	0
member	17	-	-	-	-	-	FHCFJDLK_01367	cellular processes and signaling	Posttranslational modification, protein turnover, chaperones	3WAXG	PFAM NifU-like domain	748449.Halha_1223	unclassified	unclassified	unclassified	unclassified	unclassified	unclassified	unclassified	Archaea	Euryarchaeota	Methanomicrobia	Methanosarcinales	Methanotrichaceae	Methanothrix	Methanosaeta sp. PtaB.Bin005	CL0232	NifU	NifU C-terminal domain-like superfamily	NifU-like domain	PF01106	Biosynthesis of cofactors, prosthetic groups, and carriers	Other	IscR-regulated protein YhgI	TIGR03341	unclassified	unclassified	unclassified	unclassified	unclassified	unclassified	unclassified	unclassified	unclassified	unclassified	unclassified	unclassified	unclassified
member	17	-	-	-	-	-	FHCFJDLK_01367	-	-	-	-	-	-	-	-	-	-	-	-	Archaea	Euryarchaeota	Methanomicrobia	Methanosarcinales	Methanotrichaceae	Methanothrix	Methanothrix soehngenii	-	-	-	-	-	-	-	-	-	-	-	-	-	-	-	-	-	-	-	-	-	-
member	17	-	-	-	-	-	FHCFJDLK_01367	-	-	-	-	-	-	-	-	-	-	-	-	Archaea	Euryarchaeota	Methanomicrobia	Methanosarcinales	Methanotrichaceae	Methanothrix	Methanothrix sp.	-	-	-	-	-	-	-	-	-	-	-	-	-	-	-	-	-	-	-	-	-	-
member	17	-	-	-	-	-	FHCFJDLK_01367	-	-	-	-	-	-	-	-	-	-	-	-	Archaea	Euryarchaeota	Methanomicrobia	Methanosarcinales	unclassified	unclassified	Methanosarcinales archaeon	-	-	-	-	-	-	-	-	-	-	-	-	-	-	-	-	-	-	-	-	-	-
member	17	-	-	-	-	-	FHCFJDLK_01367	-	-	-	-	-	-	-	-	-	-	-	-	unclassified	unclassified	unclassified	unclassified	unclassified	unclassified	hydrocarbon metagenome	-	-	-	-	-	-	-	-	-	-	-	-	-	-	-	-	-	-	-	-	-	-
group	18	1	-	-	-	-	FHCFJDLK_01374	metabolism	Energy production and conversion	246RM	Formylmethanofuran dehydrogenase, subunit B	565033.GACE_0361	unclassified	unclassified	unclassified	unclassified	unclassified	unclassified	unclassified	various	various	various	various	various	various	various	unclassified	unclassified	unclassified	unclassified	unclassified	unclassified	unclassified	formate dehydrogenase, alpha subunit	TIGR01591	various	various	unclassified	unclassified	K00123	HMMsoil2408	unclassified	unclassified	unclassified	unclassified	unclassified	unclassified	unclassified	0
member	18	-	-	-	-	-	FHCFJDLK_01374	metabolism	Energy production and conversion	246RM	Formylmethanofuran dehydrogenase, subunit B	565033.GACE_0361	unclassified	unclassified	unclassified	unclassified	unclassified	unclassified	unclassified	Archaea	Euryarchaeota	Methanomicrobia	Methanosarcinales	Methanotrichaceae	Methanothrix	Methanothrix sp.	unclassified	unclassified	unclassified	unclassified	unclassified	unclassified	unclassified	formate dehydrogenase, alpha subunit	TIGR01591	14_Methanogenesis	From formate	unclassified	unclassified	K00123	HMMsoil2408	unclassified	unclassified	unclassified	unclassified	unclassified	unclassified	unclassified
member	18	-	-	-	-	-	FHCFJDLK_01374	-	-	-	-	-	-	-	-	-	-	-	-	unclassified	unclassified	unclassified	unclassified	unclassified	unclassified	hydrocarbon metagenome	-	-	-	-	-	-	-	-	-	15_Methylotrophy	Formaldehyde oxidation (glutathione-dependent)	unclassified	unclassified	K00123	HMMsoil2408	-	-	-	-	-	-	-
member	18	-	-	-	-	-	FHCFJDLK_01374	-	-	-	-	-	-	-	-	-	-	-	-	-	-	-	-	-	-	-	-	-	-	-	-	-	-	-	-	15_Methylotrophy	Formaldehyde oxidation (tetrahydrofolate pathway)	unclassified	unclassified	K00123	HMMsoil2408	-	-	-	-	-	-	-
member	18	-	-	-	-	-	FHCFJDLK_01374	-	-	-	-	-	-	-	-	-	-	-	-	-	-	-	-	-	-	-	-	-	-	-	-	-	-	-	-	15_Methylotrophy	Methane oxidation to cO2	unclassified	unclassified	K00123	HMMsoil2408	-	-	-	-	-	-	-
group	19	1	-	-	-	-	FHCFJDLK_01576	metabolism	Energy production and conversion	3Y3ZH	PFAM NAD-dependent glycerol-3-phosphate dehydrogenase	234267.Acid_0313	unclassified	unclassified	unclassified	unclassified	unclassified	unclassified	unclassified	Bacteria	Acidobacteria	Acidobacteriia	Bryobacterales	Solibacteraceae	Candidatus Sulfopaludibacter	Candidatus Sulfopaludibacter sp. SbA3	CL0106	6PGD_C	6-phosphogluconate dehydrogenase C-terminal-like superfamily	NAD-dependent glycerol-3-phosphate dehydrogenase C-terminus	PF07479	unclassified	unclassified	unclassified	unclassified	unclassified	unclassified	unclassified	unclassified	unclassified	unclassified	unclassified	unclassified	unclassified	unclassified	unclassified	unclassified	unclassified	0
member	19	-	-	-	-	-	FHCFJDLK_01576	metabolism	Energy production and conversion	3Y3ZH	PFAM NAD-dependent glycerol-3-phosphate dehydrogenase	234267.Acid_0313	unclassified	unclassified	unclassified	unclassified	unclassified	unclassified	unclassified	Bacteria	Acidobacteria	Acidobacteriia	Bryobacterales	Solibacteraceae	Candidatus Sulfopaludibacter	Candidatus Sulfopaludibacter sp. SbA3	CL0106	6PGD_C	6-phosphogluconate dehydrogenase C-terminal-like superfamily	NAD-dependent glycerol-3-phosphate dehydrogenase C-terminus	PF07479	unclassified	unclassified	unclassified	unclassified	unclassified	unclassified	unclassified	unclassified	unclassified	unclassified	unclassified	unclassified	unclassified	unclassified	unclassified	unclassified	unclassified
group	20	1	-	-	-	-	FHCFJDLK_01612	poorly characterized	Function unknown	4H6DM	Putative cyclase	1009370.ALO_13085	Bacteria	Firmicutes	Negativicutes	Selenomonadales	Sporomusaceae	Anaerospora	Anaerospora hongkongensis	Bacteria	Firmicutes	Negativicutes	Selenomonadales	Sporomusaceae	Anaerospora	Anaerospora hongkongensis	CL0364	Leu-IlvD	LeuD/IlvD-like	Putative cyclase	PF04199	Energy metabolism	Amino acids and amines	arylformamidase	TIGR03035	unclassified	unclassified	unclassified	unclassified	unclassified	unclassified	unclassified	unclassified	unclassified	unclassified	unclassified	unclassified	unclassified	0
member	20	-	-	-	-	-	FHCFJDLK_01612	poorly characterized	Function unknown	4H6DM	Putative cyclase	1009370.ALO_13085	Bacteria	Firmicutes	Negativicutes	Selenomonadales	Sporomusaceae	Anaerospora	Anaerospora hongkongensis	Bacteria	Firmicutes	Negativicutes	Selenomonadales	Sporomusaceae	Anaerospora	Anaerospora hongkongensis	CL0364	Leu-IlvD	LeuD/IlvD-like	Putative cyclase	PF04199	Energy metabolism	Amino acids and amines	arylformamidase	TIGR03035	unclassified	unclassified	unclassified	unclassified	unclassified	unclassified	unclassified	unclassified	unclassified	unclassified	unclassified	unclassified	unclassified
group	21	1	-	-	-	-	FHCFJDLK_01716	metabolism	Carbohydrate transport and metabolism	22WYI	Belongs to the glyceraldehyde-3-phosphate dehydrogenase family	1123008.KB905701_gene2223	Bacteria	Bacteroidetes	Bacteroidia	Bacteroidales	various	various	various	Bacteria	Bacteroidetes	Bacteroidia	Bacteroidales	various	various	various	CL0063	NADP_Rossmann	FAD/NAD(P)-binding Rossmann fold Superfamily	Glyceraldehyde 3-phosphate dehydrogenase, NAD binding domain	PF00044	unclassified	unclassified	glyceraldehyde-3-phosphate dehydrogenase, type II	TIGR01546	various	various	unclassified	unclassified	K00134	HMMsoil17293	unclassified	unclassified	unclassified	unclassified	unclassified	unclassified	unclassified	0
member	21	-	-	-	-	-	FHCFJDLK_01716	metabolism	Carbohydrate transport and metabolism	22WYI	Belongs to the glyceraldehyde-3-phosphate dehydrogenase family	1123008.KB905701_gene2223	Bacteria	Bacteroidetes	Bacteroidia	Bacteroidales	Dysgonomonadaceae	Petrimonas	Petrimonas mucosa	Bacteria	Bacteroidetes	Bacteroidia	Bacteroidales	Dysgonomonadaceae	Petrimonas	Petrimonas mucosa	CL0063	NADP_Rossmann	FAD/NAD(P)-binding Rossmann fold Superfamily	Glyceraldehyde 3-phosphate dehydrogenase, NAD binding domain	PF00044	unclassified	unclassified	glyceraldehyde-3-phosphate dehydrogenase, type II	TIGR01546	01_Fermentation	Bifidobacterium shunt	unclassified	unclassified	K00134	HMMsoil17293	unclassified	unclassified	unclassified	unclassified	unclassified	unclassified	unclassified
member	21	-	-	-	-	-	FHCFJDLK_01716	-	-	-	-	-	Bacteria	Bacteroidetes	Bacteroidia	Bacteroidales	Porphyromonadaceae	unclassified	Porphyromonadaceae bacterium KHP3R9	Bacteria	Bacteroidetes	Bacteroidia	Bacteroidales	Porphyromonadaceae	unclassified	Porphyromonadaceae bacterium KHP3R9	-	-	-	-	-	-	-	-	-	01_Fermentation	Heterolactic fermentation	unclassified	unclassified	K00134	HMMsoil17293	-	-	-	-	-	-	-
member	21	-	-	-	-	-	FHCFJDLK_01716	-	-	-	-	-	-	-	-	-	-	-	-	-	-	-	-	-	-	-	-	-	-	-	-	-	-	-	-	01_Fermentation	Homolactic fermentation	unclassified	unclassified	K00134	HMMsoil17293	-	-	-	-	-	-	-
member	21	-	-	-	-	-	FHCFJDLK_01716	-	-	-	-	-	-	-	-	-	-	-	-	-	-	-	-	-	-	-	-	-	-	-	-	-	-	-	-	02_Homoacetogenesis	Glycolysis	unclassified	unclassified	K00134	HMMsoil17293	-	-	-	-	-	-	-
member	21	-	-	-	-	-	FHCFJDLK_01716	-	-	-	-	-	-	-	-	-	-	-	-	-	-	-	-	-	-	-	-	-	-	-	-	-	-	-	-	16_Embden Meyerhof-Parnos (EMP)	EMP	unclassified	unclassified	K00134	HMMsoil17293	-	-	-	-	-	-	-
member	21	-	-	-	-	-	FHCFJDLK_01716	-	-	-	-	-	-	-	-	-	-	-	-	-	-	-	-	-	-	-	-	-	-	-	-	-	-	-	-	16_Embden Meyerhof-Parnos (EMP)	Glycolysis III (EMP)	unclassified	unclassified	K00134	HMMsoil17293	-	-	-	-	-	-	-
member	21	-	-	-	-	-	FHCFJDLK_01716	-	-	-	-	-	-	-	-	-	-	-	-	-	-	-	-	-	-	-	-	-	-	-	-	-	-	-	-	17_Gluconeogenesis	Gluconeogenesis in archea	unclassified	unclassified	K00134	HMMsoil17293	-	-	-	-	-	-	-
member	21	-	-	-	-	-	FHCFJDLK_01716	-	-	-	-	-	-	-	-	-	-	-	-	-	-	-	-	-	-	-	-	-	-	-	-	-	-	-	-	21_Cellular response to stress	Regulation of stress-activated protein kinase signaling cascade	unclassified	unclassified	K00134	HMMsoil17293	-	-	-	-	-	-	-
group	22	1	-	-	-	-	FHCFJDLK_01737	metabolism	Amino acid transport and metabolism	3TBDI	The glycine cleavage system catalyzes the degradation of glycine. The H protein shuttles the methylamine group of glycine from the P protein to the T protein	592015.HMPREF1705_02052	Bacteria	Firmicutes	Negativicutes	Selenomonadales	Sporomusaceae	Anaerosporomusa	Anaerosporomusa subterranea	Bacteria	Firmicutes	Negativicutes	Selenomonadales	Sporomusaceae	Anaerosporomusa	Anaerosporomusa subterranea	CL0105	Hybrid	Barrel sandwich hybrid superfamily	Glycine cleavage H-protein	PF01597	unclassified	unclassified	glycine cleavage protein H-like protein	TIGR03077	unclassified	unclassified	unclassified	unclassified	unclassified	unclassified	unclassified	unclassified	unclassified	unclassified	unclassified	unclassified	unclassified	0
member	22	-	-	-	-	-	FHCFJDLK_01737	metabolism	Amino acid transport and metabolism	3TBDI	The glycine cleavage system catalyzes the degradation of glycine. The H protein shuttles the methylamine group of glycine from the P protein to the T protein	592015.HMPREF1705_02052	Bacteria	Firmicutes	Negativicutes	Selenomonadales	Sporomusaceae	Anaerosporomusa	Anaerosporomusa subterranea	Bacteria	Firmicutes	Negativicutes	Selenomonadales	Sporomusaceae	Anaerosporomusa	Anaerosporomusa subterranea	CL0105	Hybrid	Barrel sandwich hybrid superfamily	Glycine cleavage H-protein	PF01597	unclassified	unclassified	glycine cleavage protein H-like protein	TIGR03077	unclassified	unclassified	unclassified	unclassified	unclassified	unclassified	unclassified	unclassified	unclassified	unclassified	unclassified	unclassified	unclassified
group	23	1	-	-	-	-	FHCFJDLK_01782	unclassified	unclassified	unclassified	unclassified	unclassified	unclassified	unclassified	unclassified	unclassified	unclassified	unclassified	unclassified	Bacteria	Proteobacteria	Betaproteobacteria	Burkholderiales	unclassified	unclassified	various	CL0193	MBB	Outer membrane beta-barrel protein superfamily	Gram-negative porin	PF13609	unclassified	unclassified	unclassified	unclassified	unclassified	unclassified	unclassified	unclassified	unclassified	unclassified	unclassified	unclassified	unclassified	unclassified	unclassified	unclassified	unclassified	0
member	23	-	-	-	-	-	FHCFJDLK_01782	unclassified	unclassified	unclassified	unclassified	unclassified	unclassified	unclassified	unclassified	unclassified	unclassified	unclassified	unclassified	Bacteria	Proteobacteria	Betaproteobacteria	Burkholderiales	unclassified	unclassified	Burkholderiales bacterium	CL0193	MBB	Outer membrane beta-barrel protein superfamily	Gram-negative porin	PF13609	unclassified	unclassified	unclassified	unclassified	unclassified	unclassified	unclassified	unclassified	unclassified	unclassified	unclassified	unclassified	unclassified	unclassified	unclassified	unclassified	unclassified
group	24	1	-	-	-	-	FHCFJDLK_01793	metabolism	Amino acid transport and metabolism	247SM	Catalyzes the reversible conversion of 3- phosphohydroxypyruvate to phosphoserine and of 3-hydroxy-2-oxo-4- phosphonooxybutanoate to phosphohydroxythreonine	1209989.TepiRe1_0164	unclassified	unclassified	unclassified	unclassified	unclassified	unclassified	unclassified	Bacteria	Firmicutes	Clostridia	Eubacteriales	Clostridiaceae	Clostridium	Clostridium sp. CAG:1024	CL0061	PLP_aminotran	PLP dependent aminotransferase superfamily	Aminotransferase class-V	PF00266	unclassified	unclassified	2-aminoethylphosphonate aminotransferase	TIGR03301	06_Amino acid utilization biosynthesis metabolism	Amino acid biosynthesis precursor pyruvate and oxaloacetate	various	unclassified	K00839	HMMsoil134562	unclassified	unclassified	unclassified	unclassified	unclassified	unclassified	unclassified	0
member	24	-	-	-	-	-	FHCFJDLK_01793	metabolism	Amino acid transport and metabolism	247SM	Catalyzes the reversible conversion of 3- phosphohydroxypyruvate to phosphoserine and of 3-hydroxy-2-oxo-4- phosphonooxybutanoate to phosphohydroxythreonine	1209989.TepiRe1_0164	unclassified	unclassified	unclassified	unclassified	unclassified	unclassified	unclassified	Bacteria	Firmicutes	Clostridia	Eubacteriales	Clostridiaceae	Clostridium	Clostridium sp. CAG:1024	CL0061	PLP_aminotran	PLP dependent aminotransferase superfamily	Aminotransferase class-V	PF00266	unclassified	unclassified	2-aminoethylphosphonate aminotransferase	TIGR03301	06_Amino acid utilization biosynthesis metabolism	Amino acid biosynthesis precursor pyruvate and oxaloacetate	Histidine	unclassified	K00839	HMMsoil134562	unclassified	unclassified	unclassified	unclassified	unclassified	unclassified	unclassified
member	24	-	-	-	-	-	FHCFJDLK_01793	-	-	-	-	-	-	-	-	-	-	-	-	-	-	-	-	-	-	-	-	-	-	-	-	-	-	-	-	06_Amino acid utilization biosynthesis metabolism	Amino acid biosynthesis precursor pyruvate and oxaloacetate	Oxaloacetate to lysine	unclassified	K00839	HMMsoil134562	-	-	-	-	-	-	-
group	25	1	-	-	-	-	FHCFJDLK_01920	cellular processes and signaling	Posttranslational modification, protein turnover, chaperones	25F68	PFAM S-layer	588581.Cpap_2354	Bacteria	Firmicutes	Clostridia	Eubacteriales	Oscillospiraceae	Ruminiclostridium	Ruminiclostridium papyrosolvens	Bacteria	Firmicutes	Clostridia	Eubacteriales	Oscillospiraceae	Ruminiclostridium	Ruminiclostridium papyrosolvens	CL0159	E-set	Ig-like fold superfamily (E-set)	Biofilm surface layer A	PF17735	unclassified	unclassified	unclassified	unclassified	unclassified	unclassified	unclassified	unclassified	unclassified	unclassified	unclassified	unclassified	unclassified	unclassified	unclassified	unclassified	unclassified	0
member	25	-	-	-	-	-	FHCFJDLK_01920	cellular processes and signaling	Posttranslational modification, protein turnover, chaperones	25F68	PFAM S-layer	588581.Cpap_2354	Bacteria	Firmicutes	Clostridia	Eubacteriales	Oscillospiraceae	Ruminiclostridium	Ruminiclostridium papyrosolvens	Bacteria	Firmicutes	Clostridia	Eubacteriales	Oscillospiraceae	Ruminiclostridium	Ruminiclostridium papyrosolvens	CL0159	E-set	Ig-like fold superfamily (E-set)	Biofilm surface layer A	PF17735	unclassified	unclassified	unclassified	unclassified	unclassified	unclassified	unclassified	unclassified	unclassified	unclassified	unclassified	unclassified	unclassified	unclassified	unclassified	unclassified	unclassified
group	26	1	-	-	-	-	FHCFJDLK_01985	metabolism	Carbohydrate transport and metabolism	2M8DQ	phosphoglucomutase phosphomannomutase alpha beta alpha domain I	596151.DesfrDRAFT_1481	unclassified	unclassified	unclassified	unclassified	unclassified	unclassified	unclassified	Bacteria	Synergistetes	Synergistia	Synergistales	Synergistaceae	unclassified	various	unclassified	unclassified	unclassified	Phosphoglucomutase/phosphomannomutase, C-terminal domain	PF00408	Central intermediary metabolism	Amino sugars	phosphoglucosamine mutase	TIGR03990	various	various	unclassified	unclassified	K01840	HMMsoil28453	unclassified	unclassified	unclassified	unclassified	unclassified	unclassified	unclassified	0
member	26	-	-	-	-	-	FHCFJDLK_01985	metabolism	Carbohydrate transport and metabolism	2M8DQ	phosphoglucomutase phosphomannomutase alpha beta alpha domain I	596151.DesfrDRAFT_1481	unclassified	unclassified	unclassified	unclassified	unclassified	unclassified	unclassified	Bacteria	Synergistetes	Synergistia	Synergistales	Synergistaceae	unclassified	Synergistaceae bacterium	unclassified	unclassified	unclassified	Phosphoglucomutase/phosphomannomutase, C-terminal domain	PF00408	Central intermediary metabolism	Amino sugars	phosphoglucosamine mutase	TIGR03990	09_Carbohydrate Active enzyme - CAZy	Glycoside hydrolase	unclassified	unclassified	K01840	HMMsoil28453	unclassified	unclassified	unclassified	unclassified	unclassified	unclassified	unclassified
member	26	-	-	-	-	-	FHCFJDLK_01985	-	-	-	-	-	-	-	-	-	-	-	-	-	-	-	-	-	-	-	-	-	-	-	-	-	-	-	-	20_Hydrolysis of polymers	Mannose	unclassified	unclassified	K01840	HMMsoil28453	-	-	-	-	-	-	-
group	27	1	-	-	-	-	FHCFJDLK_02095	metabolism	Inorganic ion transport and metabolism	47MXX	TonB dependent receptor	649349.Lbys_2008	unclassified	unclassified	unclassified	unclassified	unclassified	unclassified	unclassified	Bacteria	Bacteroidetes	Bacteroidia	Bacteroidales	unclassified	unclassified	various	CL0287	Transthyretin	Transthyretin superfamily	Carboxypeptidase regulatory-like domain	PF13620	unclassified	unclassified	TonB-dependent outer membrane receptor, SusC/RagA subfamily, signature region	TIGR04057	unclassified	unclassified	unclassified	unclassified	unclassified	unclassified	unclassified	unclassified	unclassified	unclassified	unclassified	unclassified	unclassified	0
member	27	-	-	-	-	-	FHCFJDLK_02095	metabolism	Inorganic ion transport and metabolism	47MXX	TonB dependent receptor	649349.Lbys_2008	unclassified	unclassified	unclassified	unclassified	unclassified	unclassified	unclassified	Bacteria	Bacteroidetes	Bacteroidia	Bacteroidales	unclassified	unclassified	Bacteroidales bacterium	CL0287	Transthyretin	Transthyretin superfamily	Carboxypeptidase regulatory-like domain	PF13620	unclassified	unclassified	TonB-dependent outer membrane receptor, SusC/RagA subfamily, signature region	TIGR04057	unclassified	unclassified	unclassified	unclassified	unclassified	unclassified	unclassified	unclassified	unclassified	unclassified	unclassified	unclassified	unclassified
group	28	1	-	-	-	-	FHCFJDLK_02096	poorly characterized	Function unknown	4ASD7	Pfam:SusD	411479.BACUNI_01092	Bacteria	Bacteroidetes	unclassified	unclassified	unclassified	unclassified	various	Bacteria	Bacteroidetes	various	various	unclassified	unclassified	various	CL0020	TPR	Tetratrico peptide repeat superfamily	Starch-binding associating with outer membrane	PF12771	unclassified	unclassified	unclassified	unclassified	unclassified	unclassified	unclassified	unclassified	unclassified	unclassified	unclassified	unclassified	unclassified	unclassified	unclassified	unclassified	unclassified	0
member	28	-	-	-	-	-	FHCFJDLK_02096	poorly characterized	Function unknown	4ASD7	Pfam:SusD	411479.BACUNI_01092	Bacteria	Bacteroidetes	unclassified	unclassified	unclassified	unclassified	Bacteroidetes bacterium ADurb.BinA012	Bacteria	Bacteroidetes	Bacteroidia	Bacteroidales	unclassified	unclassified	Bacteroidales bacterium	CL0020	TPR	Tetratrico peptide repeat superfamily	Starch-binding associating with outer membrane	PF12771	unclassified	unclassified	unclassified	unclassified	unclassified	unclassified	unclassified	unclassified	unclassified	unclassified	unclassified	unclassified	unclassified	unclassified	unclassified	unclassified	unclassified
member	28	-	-	-	-	-	FHCFJDLK_02096	-	-	-	-	-	-	-	-	-	-	-	-	Bacteria	Bacteroidetes	unclassified	unclassified	unclassified	unclassified	Bacteroidetes bacterium ADurb.BinA012	-	-	-	-	-	-	-	-	-	-	-	-	-	-	-	-	-	-	-	-	-	-
group	29	1	-	-	-	-	FHCFJDLK_02204	unclassified	unclassified	unclassified	unclassified	unclassified	Archaea	Euryarchaeota	Thermococci	unclassified	unclassified	unclassified	various	Archaea	Euryarchaeota	Thermococci	unclassified	unclassified	unclassified	various	unclassified	unclassified	unclassified	unclassified	unclassified	unclassified	unclassified	unclassified	unclassified	unclassified	unclassified	unclassified	unclassified	unclassified	unclassified	unclassified	unclassified	unclassified	unclassified	unclassified	unclassified	unclassified	0
member	29	-	-	-	-	-	FHCFJDLK_02204	unclassified	unclassified	unclassified	unclassified	unclassified	Archaea	Euryarchaeota	Thermococci	unclassified	unclassified	unclassified	Thermococci archaeon	Archaea	Euryarchaeota	Thermococci	unclassified	unclassified	unclassified	Thermococci archaeon	unclassified	unclassified	unclassified	unclassified	unclassified	unclassified	unclassified	unclassified	unclassified	unclassified	unclassified	unclassified	unclassified	unclassified	unclassified	unclassified	unclassified	unclassified	unclassified	unclassified	unclassified	unclassified
group	30	1	-	-	-	-	FHCFJDLK_02569	information storage and processing	Translation, ribosomal structure and biogenesis	2G5KI	This protein promotes the GTP-dependent binding of aminoacyl-tRNA to the A-site of ribosomes during protein biosynthesis	926569.ANT_19020	unclassified	unclassified	unclassified	unclassified	unclassified	unclassified	unclassified	Bacteria	Chloroflexi	Anaerolineae	Anaerolineales	Anaerolineaceae	unclassified	various	CL0023	P-loop_NTPase	P-loop containing nucleoside triphosphate hydrolase superfamily	50S ribosome-binding GTPase	PF01926	Protein synthesis	Translation factors	peptide chain release factor 3	TIGR00503	07_Nucleic acid metabolism	various	unclassified	unclassified	K03018	HMMsoil111136	unclassified	unclassified	Tetracycline Ribosomal Protection	Target Protection	TetM-TetW-TetO-TetS	tetM, tetW, tetO, and tetS: tetracycline resistance ribosomal protection protein	RF0133	0
member	30	-	-	-	-	-	FHCFJDLK_02569	information storage and processing	Translation, ribosomal structure and biogenesis	2G5KI	This protein promotes the GTP-dependent binding of aminoacyl-tRNA to the A-site of ribosomes during protein biosynthesis	926569.ANT_19020	unclassified	unclassified	unclassified	unclassified	unclassified	unclassified	unclassified	Bacteria	Chloroflexi	Anaerolineae	Anaerolineales	Anaerolineaceae	unclassified	Anaerolineaceae bacterium	CL0023	P-loop_NTPase	P-loop containing nucleoside triphosphate hydrolase superfamily	50S ribosome-binding GTPase	PF01926	Protein synthesis	Translation factors	peptide chain release factor 3	TIGR00503	07_Nucleic acid metabolism	Purine metabolism	unclassified	unclassified	K03018	HMMsoil111136	unclassified	unclassified	Tetracycline Ribosomal Protection	Target Protection	TetM-TetW-TetO-TetS	tetM, tetW, tetO, and tetS: tetracycline resistance ribosomal protection protein	RF0133
member	30	-	-	-	-	-	FHCFJDLK_02569	-	-	-	-	-	-	-	-	-	-	-	-	-	-	-	-	-	-	-	-	-	-	-	-	-	-	-	-	07_Nucleic acid metabolism	Pyrimidine metabolism	unclassified	unclassified	K03018	HMMsoil111136	-	-	-	-	-	-	-
group	31	1	-	-	-	-	FHCFJDLK_02699	poorly characterized	Function unknown	2XW7S	Metallophosphoesterase, calcineurin superfamily	523845.AQXV01000054_gene1552	unclassified	unclassified	unclassified	unclassified	unclassified	unclassified	unclassified	Bacteria	Bacteroidetes	Bacteroidia	Bacteroidales	unclassified	unclassified	various	CL0163	Calcineurin	Calcineurin-like phosphoesterase superfamily	Calcineurin-like phosphoesterase superfamily domain	PF12850	unclassified	unclassified	unclassified	unclassified	unclassified	unclassified	unclassified	unclassified	unclassified	unclassified	unclassified	unclassified	unclassified	unclassified	unclassified	unclassified	unclassified	0
member	31	-	-	-	-	-	FHCFJDLK_02699	poorly characterized	Function unknown	2XW7S	Metallophosphoesterase, calcineurin superfamily	523845.AQXV01000054_gene1552	unclassified	unclassified	unclassified	unclassified	unclassified	unclassified	unclassified	Bacteria	Bacteroidetes	Bacteroidia	Bacteroidales	unclassified	unclassified	Bacteroidales bacterium	CL0163	Calcineurin	Calcineurin-like phosphoesterase superfamily	Calcineurin-like phosphoesterase superfamily domain	PF12850	unclassified	unclassified	unclassified	unclassified	unclassified	unclassified	unclassified	unclassified	unclassified	unclassified	unclassified	unclassified	unclassified	unclassified	unclassified	unclassified	unclassified
group	32	1	-	-	-	-	FHCFJDLK_02844	cellular processes and signaling	Cell motility	4ANZN	bacterial-type flagellum assembly	226186.BT_4480	unclassified	unclassified	unclassified	unclassified	unclassified	unclassified	unclassified	Bacteria	Bacteroidetes	Bacteroidia	unclassified	unclassified	unclassified	various	unclassified	unclassified	unclassified	unclassified	unclassified	unclassified	unclassified	unclassified	unclassified	unclassified	unclassified	unclassified	unclassified	unclassified	unclassified	unclassified	unclassified	unclassified	unclassified	unclassified	unclassified	unclassified	0
member	32	-	-	-	-	-	FHCFJDLK_02844	cellular processes and signaling	Cell motility	4ANZN	bacterial-type flagellum assembly	226186.BT_4480	unclassified	unclassified	unclassified	unclassified	unclassified	unclassified	unclassified	Bacteria	Bacteroidetes	Bacteroidia	unclassified	unclassified	unclassified	Bacteroidia bacterium 43-41	unclassified	unclassified	unclassified	unclassified	unclassified	unclassified	unclassified	unclassified	unclassified	unclassified	unclassified	unclassified	unclassified	unclassified	unclassified	unclassified	unclassified	unclassified	unclassified	unclassified	unclassified	unclassified
group	33	1	-	-	-	-	FHCFJDLK_02872	metabolism	Carbohydrate transport and metabolism	24869	Belongs to the xylose isomerase family	373903.Hore_19530	unclassified	unclassified	unclassified	unclassified	unclassified	unclassified	unclassified	Bacteria	Firmicutes	unclassified	unclassified	unclassified	unclassified	various	CL0036	TIM_barrel	Common phosphate binding-site TIM barrel superfamily	Xylose isomerase-like TIM barrel	PF01261	unclassified	unclassified	xylose isomerase	TIGR02631	various	various	unclassified	unclassified	K01805	HMMsoil29181	unclassified	unclassified	unclassified	unclassified	unclassified	unclassified	unclassified	0
member	33	-	-	-	-	-	FHCFJDLK_02872	metabolism	Carbohydrate transport and metabolism	24869	Belongs to the xylose isomerase family	373903.Hore_19530	unclassified	unclassified	unclassified	unclassified	unclassified	unclassified	unclassified	Bacteria	Firmicutes	unclassified	unclassified	unclassified	unclassified	Firmicutes bacterium	CL0036	TIM_barrel	Common phosphate binding-site TIM barrel superfamily	Xylose isomerase-like TIM barrel	PF01261	unclassified	unclassified	xylose isomerase	TIGR02631	01_Fermentation	Bifidobacterium shunt	unclassified	unclassified	K01805	HMMsoil29181	unclassified	unclassified	unclassified	unclassified	unclassified	unclassified	unclassified
member	33	-	-	-	-	-	FHCFJDLK_02872	-	-	-	-	-	-	-	-	-	-	-	-	-	-	-	-	-	-	-	-	-	-	-	-	-	-	-	-	01_Fermentation	Heterolactic fermentation	unclassified	unclassified	K01805	HMMsoil29181	-	-	-	-	-	-	-
member	33	-	-	-	-	-	FHCFJDLK_02872	-	-	-	-	-	-	-	-	-	-	-	-	-	-	-	-	-	-	-	-	-	-	-	-	-	-	-	-	01_Fermentation	Homolactic fermentation	unclassified	unclassified	K01805	HMMsoil29181	-	-	-	-	-	-	-
member	33	-	-	-	-	-	FHCFJDLK_02872	-	-	-	-	-	-	-	-	-	-	-	-	-	-	-	-	-	-	-	-	-	-	-	-	-	-	-	-	02_Homoacetogenesis	Glycolysis	unclassified	unclassified	K01805	HMMsoil29181	-	-	-	-	-	-	-
member	33	-	-	-	-	-	FHCFJDLK_02872	-	-	-	-	-	-	-	-	-	-	-	-	-	-	-	-	-	-	-	-	-	-	-	-	-	-	-	-	20_Hydrolysis of polymers	Xylose	unclassified	unclassified	K01805	HMMsoil29181	-	-	-	-	-	-	-
group	34	1	-	-	-	-	FHCFJDLK_02884	metabolism	Carbohydrate transport and metabolism	260W6	Fructose-1,6-bisphosphate aldolase, class II	871968.DESME_15575	unclassified	unclassified	unclassified	unclassified	unclassified	unclassified	unclassified	Bacteria	Firmicutes	unclassified	unclassified	unclassified	unclassified	various	CL0036	TIM_barrel	Common phosphate binding-site TIM barrel superfamily	Fructose-bisphosphate aldolase class-II	PF01116	Protein synthesis	Ribosomal proteins: synthesis and modification	ribosomal protein uS9	TIGR03627	various	various	unclassified	unclassified	K08302	HMMsoil8570	unclassified	unclassified	unclassified	unclassified	unclassified	unclassified	unclassified	0
member	34	-	-	-	-	-	FHCFJDLK_02884	metabolism	Carbohydrate transport and metabolism	260W6	Fructose-1,6-bisphosphate aldolase, class II	871968.DESME_15575	unclassified	unclassified	unclassified	unclassified	unclassified	unclassified	unclassified	Bacteria	Firmicutes	unclassified	unclassified	unclassified	unclassified	Firmicutes bacterium	CL0036	TIM_barrel	Common phosphate binding-site TIM barrel superfamily	Fructose-bisphosphate aldolase class-II	PF01116	Protein synthesis	Ribosomal proteins: synthesis and modification	ribosomal protein uS9	TIGR03627	01_Fermentation	Bifidobacterium shunt	unclassified	unclassified	K08302	HMMsoil8570	unclassified	unclassified	unclassified	unclassified	unclassified	unclassified	unclassified
member	34	-	-	-	-	-	FHCFJDLK_02884	-	-	-	-	-	-	-	-	-	-	-	-	-	-	-	-	-	-	-	-	-	-	-	-	-	-	-	-	01_Fermentation	Heterolactic fermentation	unclassified	unclassified	K08302	HMMsoil8570	-	-	-	-	-	-	-
member	34	-	-	-	-	-	FHCFJDLK_02884	-	-	-	-	-	-	-	-	-	-	-	-	-	-	-	-	-	-	-	-	-	-	-	-	-	-	-	-	20_Hydrolysis of polymers	Galactose	unclassified	unclassified	K08302	HMMsoil8570	-	-	-	-	-	-	-
group	35	1	-	-	-	-	FHCFJDLK_02892	unclassified	unclassified	unclassified	unclassified	unclassified	unclassified	unclassified	unclassified	unclassified	unclassified	unclassified	unclassified	Bacteria	Firmicutes	unclassified	unclassified	unclassified	unclassified	various	unclassified	unclassified	unclassified	unclassified	unclassified	unclassified	unclassified	unclassified	unclassified	unclassified	unclassified	unclassified	unclassified	unclassified	unclassified	unclassified	unclassified	unclassified	unclassified	unclassified	unclassified	unclassified	0
member	35	-	-	-	-	-	FHCFJDLK_02892	unclassified	unclassified	unclassified	unclassified	unclassified	unclassified	unclassified	unclassified	unclassified	unclassified	unclassified	unclassified	Bacteria	Firmicutes	unclassified	unclassified	unclassified	unclassified	Firmicutes bacterium	unclassified	unclassified	unclassified	unclassified	unclassified	unclassified	unclassified	unclassified	unclassified	unclassified	unclassified	unclassified	unclassified	unclassified	unclassified	unclassified	unclassified	unclassified	unclassified	unclassified	unclassified	unclassified
group	36	1	-	-	-	-	FHCFJDLK_02965	metabolism	Carbohydrate transport and metabolism	377C5	Periplasmic binding protein domain	324602.Caur_1924	unclassified	unclassified	unclassified	unclassified	unclassified	unclassified	unclassified	Bacteria	Chloroflexi	Anaerolineae	Anaerolineales	Anaerolineaceae	unclassified	various	CL0144	Periplas_BP	Periplasmic binding protein like	Periplasmic binding protein domain	PF13407	Regulatory functions	DNA interactions	D-fructose-responsive transcription factor	TIGR02417	12_Transporters	ABC transporters, prokaryotic type	Monosaccharide transporters	L-Arabinose transporter [mD:m00213]	K10537	HMMsoil82916	unclassified	unclassified	unclassified	unclassified	unclassified	unclassified	unclassified	0
member	36	-	-	-	-	-	FHCFJDLK_02965	metabolism	Carbohydrate transport and metabolism	377C5	Periplasmic binding protein domain	324602.Caur_1924	unclassified	unclassified	unclassified	unclassified	unclassified	unclassified	unclassified	Bacteria	Chloroflexi	Anaerolineae	Anaerolineales	Anaerolineaceae	unclassified	Anaerolineaceae bacterium	CL0144	Periplas_BP	Periplasmic binding protein like	Periplasmic binding protein domain	PF13407	Regulatory functions	DNA interactions	D-fructose-responsive transcription factor	TIGR02417	12_Transporters	ABC transporters, prokaryotic type	Monosaccharide transporters	L-Arabinose transporter [mD:m00213]	K10537	HMMsoil82916	unclassified	unclassified	unclassified	unclassified	unclassified	unclassified	unclassified
group	37	1	-	-	-	-	FHCFJDLK_03150	metabolism	Amino acid transport and metabolism	3TAJA	PFAM Receptor family ligand binding region	891968.Anamo_0358	unclassified	unclassified	unclassified	unclassified	unclassified	unclassified	unclassified	Bacteria	Synergistetes	Synergistia	Synergistales	Synergistaceae	unclassified	various	CL0144	Periplas_BP	Periplasmic binding protein like	LppC putative lipoprotein	PF04348	Transport and binding proteins	Amino acids, peptides and amines	urea ABC transporter, substrate-binding protein	TIGR03669	07_Nucleic acid metabolism	Purine metabolism	unclassified	unclassified	K01769	HMMsoil54673	unclassified	unclassified	unclassified	unclassified	unclassified	unclassified	unclassified	0
member	37	-	-	-	-	-	FHCFJDLK_03150	metabolism	Amino acid transport and metabolism	3TAJA	PFAM Receptor family ligand binding region	891968.Anamo_0358	unclassified	unclassified	unclassified	unclassified	unclassified	unclassified	unclassified	Bacteria	Synergistetes	Synergistia	Synergistales	Synergistaceae	unclassified	Synergistaceae bacterium	CL0144	Periplas_BP	Periplasmic binding protein like	LppC putative lipoprotein	PF04348	Transport and binding proteins	Amino acids, peptides and amines	urea ABC transporter, substrate-binding protein	TIGR03669	07_Nucleic acid metabolism	Purine metabolism	unclassified	unclassified	K01769	HMMsoil54673	unclassified	unclassified	unclassified	unclassified	unclassified	unclassified	unclassified
group	38	1	-	-	-	-	FHCFJDLK_03244	metabolism	Amino acid transport and metabolism	2GCNZ	PFAM extracellular solute-binding protein, family 5	416591.Tlet_1531	unclassified	unclassified	unclassified	unclassified	unclassified	unclassified	unclassified	Bacteria	Firmicutes	unclassified	unclassified	unclassified	unclassified	various	CL0177	PBP	Periplasmic binding protein clan	Bacterial extracellular solute-binding proteins, family 5 Middle	PF00496	Transport and binding proteins	Unknown substrate	ABC transporter substrate binding protein, KPN_01854 family	TIGR04028	12_Transporters	ABC transporters, prokaryotic type	PEPtide and nickel transporters	PEPtides/nickel transporter [mD:m00239]	K02035	HMMsoil112838	unclassified	unclassified	unclassified	unclassified	unclassified	unclassified	unclassified	0
member	38	-	-	-	-	-	FHCFJDLK_03244	metabolism	Amino acid transport and metabolism	2GCNZ	PFAM extracellular solute-binding protein, family 5	416591.Tlet_1531	unclassified	unclassified	unclassified	unclassified	unclassified	unclassified	unclassified	Bacteria	Firmicutes	unclassified	unclassified	unclassified	unclassified	Firmicutes bacterium	CL0177	PBP	Periplasmic binding protein clan	Bacterial extracellular solute-binding proteins, family 5 Middle	PF00496	Transport and binding proteins	Unknown substrate	ABC transporter substrate binding protein, KPN_01854 family	TIGR04028	12_Transporters	ABC transporters, prokaryotic type	PEPtide and nickel transporters	PEPtides/nickel transporter [mD:m00239]	K02035	HMMsoil112838	unclassified	unclassified	unclassified	unclassified	unclassified	unclassified	unclassified
group	39	1	-	-	-	-	FHCFJDLK_03295	cellular processes and signaling	Intracellular trafficking, secretion, and vesicular transport	248VT	Psort location Cytoplasmic, score	397290.C810_04797	unclassified	unclassified	unclassified	unclassified	unclassified	unclassified	unclassified	Bacteria	Firmicutes	Clostridia	Eubacteriales	Eubacteriaceae	Eubacterium	Eubacterium sp. OM08-24	CL0169	Rep	Rep-like domain	Relaxase/Mobilisation nuclease domain	PF03432	unclassified	unclassified	unclassified	unclassified	unclassified	unclassified	unclassified	unclassified	unclassified	unclassified	unclassified	unclassified	unclassified	unclassified	unclassified	unclassified	unclassified	0
member	39	-	-	-	-	-	FHCFJDLK_03295	cellular processes and signaling	Intracellular trafficking, secretion, and vesicular transport	248VT	Psort location Cytoplasmic, score	397290.C810_04797	unclassified	unclassified	unclassified	unclassified	unclassified	unclassified	unclassified	Bacteria	Firmicutes	Clostridia	Eubacteriales	Eubacteriaceae	Eubacterium	Eubacterium sp. OM08-24	CL0169	Rep	Rep-like domain	Relaxase/Mobilisation nuclease domain	PF03432	unclassified	unclassified	unclassified	unclassified	unclassified	unclassified	unclassified	unclassified	unclassified	unclassified	unclassified	unclassified	unclassified	unclassified	unclassified	unclassified	unclassified
group	40	1	-	-	-	-	FHCFJDLK_03369	information storage and processing	Translation, ribosomal structure and biogenesis	2XR49	Promotes the exchange of GDP for GTP in EF-1-alpha GDP, thus allowing the regeneration of EF-1-alpha GTP that could then be used to form the ternary complex EF-1-alpha GTP AAtRNA	933801.Ahos_0628	unclassified	unclassified	unclassified	unclassified	unclassified	unclassified	unclassified	various	various	various	various	various	various	various	unclassified	unclassified	unclassified	EF-1 guanine nucleotide exchange domain	PF00736	Protein synthesis	Translation factors	translation elongation factor aEF-1 beta	TIGR00489	unclassified	unclassified	unclassified	unclassified	unclassified	unclassified	unclassified	unclassified	unclassified	unclassified	unclassified	unclassified	unclassified	0
member	40	-	-	-	-	-	FHCFJDLK_03369	information storage and processing	Translation, ribosomal structure and biogenesis	2XR49	Promotes the exchange of GDP for GTP in EF-1-alpha GDP, thus allowing the regeneration of EF-1-alpha GTP that could then be used to form the ternary complex EF-1-alpha GTP AAtRNA	933801.Ahos_0628	unclassified	unclassified	unclassified	unclassified	unclassified	unclassified	unclassified	Archaea	Euryarchaeota	Methanomicrobia	Methanosarcinales	Methanotrichaceae	Methanothrix	Methanothrix soehngenii	unclassified	unclassified	unclassified	EF-1 guanine nucleotide exchange domain	PF00736	Protein synthesis	Translation factors	translation elongation factor aEF-1 beta	TIGR00489	unclassified	unclassified	unclassified	unclassified	unclassified	unclassified	unclassified	unclassified	unclassified	unclassified	unclassified	unclassified	unclassified
member	40	-	-	-	-	-	FHCFJDLK_03369	-	-	-	-	-	-	-	-	-	-	-	-	Archaea	Euryarchaeota	Methanomicrobia	Methanosarcinales	Methanotrichaceae	Methanothrix	Methanothrix sp.	-	-	-	-	-	-	-	-	-	-	-	-	-	-	-	-	-	-	-	-	-	-
member	40	-	-	-	-	-	FHCFJDLK_03369	-	-	-	-	-	-	-	-	-	-	-	-	Archaea	Euryarchaeota	Methanomicrobia	Methanosarcinales	unclassified	unclassified	Methanosarcinales archaeon	-	-	-	-	-	-	-	-	-	-	-	-	-	-	-	-	-	-	-	-	-	-
member	40	-	-	-	-	-	FHCFJDLK_03369	-	-	-	-	-	-	-	-	-	-	-	-	unclassified	unclassified	unclassified	unclassified	unclassified	unclassified	hydrocarbon metagenome	-	-	-	-	-	-	-	-	-	-	-	-	-	-	-	-	-	-	-	-	-	-
group	41	1	-	-	-	-	FHCFJDLK_03679	unclassified	unclassified	unclassified	unclassified	unclassified	unclassified	unclassified	unclassified	unclassified	unclassified	unclassified	unclassified	Bacteria	Proteobacteria	Betaproteobacteria	Burkholderiales	unclassified	unclassified	various	unclassified	unclassified	unclassified	unclassified	unclassified	unclassified	unclassified	unclassified	unclassified	unclassified	unclassified	unclassified	unclassified	unclassified	unclassified	unclassified	unclassified	unclassified	unclassified	unclassified	unclassified	unclassified	0
member	41	-	-	-	-	-	FHCFJDLK_03679	unclassified	unclassified	unclassified	unclassified	unclassified	unclassified	unclassified	unclassified	unclassified	unclassified	unclassified	unclassified	Bacteria	Proteobacteria	Betaproteobacteria	Burkholderiales	unclassified	unclassified	Burkholderiales bacterium	unclassified	unclassified	unclassified	unclassified	unclassified	unclassified	unclassified	unclassified	unclassified	unclassified	unclassified	unclassified	unclassified	unclassified	unclassified	unclassified	unclassified	unclassified	unclassified	unclassified	unclassified	unclassified
group	42	1	-	-	-	-	FHCFJDLK_03810	poorly characterized	Function unknown	23PA1	Uncharacterized protein conserved in archaea (DUF2193)	1220534.B655_0554	unclassified	unclassified	unclassified	unclassified	unclassified	unclassified	unclassified	Archaea	Euryarchaeota	Methanobacteria	Methanobacteriales	unclassified	unclassified	various	unclassified	unclassified	unclassified	Uncharacterized protein conserved in archaea (DUF2193)	PF09959	unclassified	unclassified	unclassified	unclassified	unclassified	unclassified	unclassified	unclassified	unclassified	unclassified	unclassified	unclassified	unclassified	unclassified	unclassified	unclassified	unclassified	0
member	42	-	-	-	-	-	FHCFJDLK_03810	poorly characterized	Function unknown	23PA1	Uncharacterized protein conserved in archaea (DUF2193)	1220534.B655_0554	unclassified	unclassified	unclassified	unclassified	unclassified	unclassified	unclassified	Archaea	Euryarchaeota	Methanobacteria	Methanobacteriales	unclassified	unclassified	Methanobacteriales archaeon	unclassified	unclassified	unclassified	Uncharacterized protein conserved in archaea (DUF2193)	PF09959	unclassified	unclassified	unclassified	unclassified	unclassified	unclassified	unclassified	unclassified	unclassified	unclassified	unclassified	unclassified	unclassified	unclassified	unclassified	unclassified	unclassified
group	43	1	-	-	-	-	FHCFJDLK_03830	information storage and processing	Translation, ribosomal structure and biogenesis	4DQKX	Required for the formation of a threonylcarbamoyl group on adenosine at position 37 (t(6)A37) in tRNAs that read codons beginning with adenine	1298863.AUEP01000001_gene890	Bacteria	Actinobacteria	Actinomycetia	Propionibacteriales	Propionibacteriaceae	Propioniciclava	Propioniciclava soli	Bacteria	Actinobacteria	Actinomycetia	Propionibacteriales	Propionibacteriaceae	Propionibacterium	Propionibacterium sp.	unclassified	unclassified	unclassified	Telomere recombination	PF01300	Protein fate	Protein modification and repair	carbamoyltransferase HypF	TIGR00143	unclassified	unclassified	unclassified	unclassified	unclassified	unclassified	unclassified	unclassified	unclassified	unclassified	unclassified	unclassified	unclassified	0
member	43	-	-	-	-	-	FHCFJDLK_03830	information storage and processing	Translation, ribosomal structure and biogenesis	4DQKX	Required for the formation of a threonylcarbamoyl group on adenosine at position 37 (t(6)A37) in tRNAs that read codons beginning with adenine	1298863.AUEP01000001_gene890	Bacteria	Actinobacteria	Actinomycetia	Propionibacteriales	Propionibacteriaceae	Propioniciclava	Propioniciclava soli	Bacteria	Actinobacteria	Actinomycetia	Propionibacteriales	Propionibacteriaceae	Propionibacterium	Propionibacterium sp.	unclassified	unclassified	unclassified	Telomere recombination	PF01300	Protein fate	Protein modification and repair	carbamoyltransferase HypF	TIGR00143	unclassified	unclassified	unclassified	unclassified	unclassified	unclassified	unclassified	unclassified	unclassified	unclassified	unclassified	unclassified	unclassified
group	44	1	-	-	-	-	FHCFJDLK_03834	metabolism	Energy production and conversion	COG0356	it plays a direct role in the translocation of protons across the membrane	1035308.AQYY01000001_gene2542	unclassified	unclassified	unclassified	unclassified	unclassified	unclassified	unclassified	Bacteria	Actinobacteria	Actinomycetia	Propionibacteriales	Propionibacteriaceae	Brevilactibacter	Brevilactibacter sinopodophylli	unclassified	unclassified	unclassified	ATP synthase A chain	PF00119	unclassified	unclassified	alternate F1F0 ATPase, F0 subunit A	TIGR03306	unclassified	unclassified	unclassified	unclassified	unclassified	unclassified	unclassified	unclassified	unclassified	unclassified	unclassified	unclassified	unclassified	0
member	44	-	-	-	-	-	FHCFJDLK_03834	metabolism	Energy production and conversion	COG0356	it plays a direct role in the translocation of protons across the membrane	1035308.AQYY01000001_gene2542	unclassified	unclassified	unclassified	unclassified	unclassified	unclassified	unclassified	Bacteria	Actinobacteria	Actinomycetia	Propionibacteriales	Propionibacteriaceae	Brevilactibacter	Brevilactibacter sinopodophylli	unclassified	unclassified	unclassified	ATP synthase A chain	PF00119	unclassified	unclassified	alternate F1F0 ATPase, F0 subunit A	TIGR03306	unclassified	unclassified	unclassified	unclassified	unclassified	unclassified	unclassified	unclassified	unclassified	unclassified	unclassified	unclassified	unclassified
group	45	1	-	-	-	-	FHCFJDLK_03836	metabolism	Energy production and conversion	4DQDT	Component of the F(0) channel, it forms part of the peripheral stalk, linking F(1) to F(0)	1170318.PALO_04730	Bacteria	Actinobacteria	Actinomycetia	Propionibacteriales	Nocardioidaceae	Propionicicella	Propionicicella superfundia	Bacteria	Actinobacteria	Actinomycetia	Propionibacteriales	Propionibacteriaceae	Propionibacterium	Propionibacterium sp.	CL0255	ATP_synthase	ATP synthase F0 subunit	ATP synthase B/B' CF(0)	PF00430	unclassified	unclassified	alternate F1F0 ATPase, F0 subunit B	TIGR03321	unclassified	unclassified	unclassified	unclassified	unclassified	unclassified	unclassified	unclassified	unclassified	unclassified	unclassified	unclassified	unclassified	0
member	45	-	-	-	-	-	FHCFJDLK_03836	metabolism	Energy production and conversion	4DQDT	Component of the F(0) channel, it forms part of the peripheral stalk, linking F(1) to F(0)	1170318.PALO_04730	Bacteria	Actinobacteria	Actinomycetia	Propionibacteriales	Nocardioidaceae	Propionicicella	Propionicicella superfundia	Bacteria	Actinobacteria	Actinomycetia	Propionibacteriales	Propionibacteriaceae	Propionibacterium	Propionibacterium sp.	CL0255	ATP_synthase	ATP synthase F0 subunit	ATP synthase B/B' CF(0)	PF00430	unclassified	unclassified	alternate F1F0 ATPase, F0 subunit B	TIGR03321	unclassified	unclassified	unclassified	unclassified	unclassified	unclassified	unclassified	unclassified	unclassified	unclassified	unclassified	unclassified	unclassified
group	46	1	-	-	-	-	FHCFJDLK_03837	metabolism	Energy production and conversion	232X8	F(1)F(0) ATP synthase produces ATP from ADP in the presence of a proton or sodium gradient. F-type ATPases consist of two structural domains, F(1) containing the extramembraneous catalytic core and F(0) containing the membrane proton channel, linked together by a central stalk and a peripheral stalk. During catalysis, ATP synthesis in the catalytic domain of F(1) is coupled via a rotary mechanism…	710687.KI912270_gene145	Bacteria	Actinobacteria	Actinomycetia	Propionibacteriales	Propionibacteriaceae	various	various	Bacteria	Actinobacteria	Actinomycetia	Propionibacteriales	Propionibacteriaceae	various	various	CL0255	ATP_synthase	ATP synthase F0 subunit	ATP synthase delta (OSCP) subunit	PF00213	unclassified	unclassified	alternate F1F0 ATPase, F0 subunit B	TIGR03321	unclassified	unclassified	unclassified	unclassified	unclassified	unclassified	unclassified	unclassified	unclassified	unclassified	unclassified	unclassified	unclassified	0
member	46	-	-	-	-	-	FHCFJDLK_03837	metabolism	Energy production and conversion	232X8	F(1)F(0) ATP synthase produces ATP from ADP in the presence of a proton or sodium gradient. F-type ATPases consist of two structural domains, F(1) containing the extramembraneous catalytic core and F(0) containing the membrane proton channel, linked together by a central stalk and a peripheral stalk. During catalysis, ATP synthesis in the catalytic domain of F(1) is coupled via a rotary mechanism…	710687.KI912270_gene145	Bacteria	Actinobacteria	Actinomycetia	Propionibacteriales	Propionibacteriaceae	Brevilactibacter	Brevilactibacter sp. MC1595	Bacteria	Actinobacteria	Actinomycetia	Propionibacteriales	Propionibacteriaceae	Brevilactibacter	Brevilactibacter sp. MC1595	CL0255	ATP_synthase	ATP synthase F0 subunit	ATP synthase delta (OSCP) subunit	PF00213	unclassified	unclassified	alternate F1F0 ATPase, F0 subunit B	TIGR03321	unclassified	unclassified	unclassified	unclassified	unclassified	unclassified	unclassified	unclassified	unclassified	unclassified	unclassified	unclassified	unclassified
member	46	-	-	-	-	-	FHCFJDLK_03837	-	-	-	-	-	Bacteria	Actinobacteria	Actinomycetia	Propionibacteriales	Propionibacteriaceae	unclassified	unclassified	Bacteria	Actinobacteria	Actinomycetia	Propionibacteriales	Propionibacteriaceae	Propioniciclava	Propioniciclava sp.	-	-	-	-	-	-	-	-	-	-	-	-	-	-	-	-	-	-	-	-	-	-
member	46	-	-	-	-	-	FHCFJDLK_03837	-	-	-	-	-	-	-	-	-	-	-	-	Bacteria	Actinobacteria	Actinomycetia	Propionibacteriales	Propionibacteriaceae	Propioniciclava	Propioniciclava sp. MC1595	-	-	-	-	-	-	-	-	-	-	-	-	-	-	-	-	-	-	-	-	-	-
member	46	-	-	-	-	-	FHCFJDLK_03837	-	-	-	-	-	-	-	-	-	-	-	-	Bacteria	Actinobacteria	Actinomycetia	Propionibacteriales	Propionibacteriaceae	Propioniciclava	Propioniciclava sp. MC1683	-	-	-	-	-	-	-	-	-	-	-	-	-	-	-	-	-	-	-	-	-	-
group	47	1	-	-	-	-	FHCFJDLK_04047	metabolism	Nucleotide transport and metabolism	24CF8	Protein of unknown function (DUF1343)	767817.Desgi_0778	unclassified	unclassified	unclassified	unclassified	unclassified	unclassified	unclassified	various	various	various	various	various	unclassified	various	unclassified	unclassified	unclassified	Copper amine oxidase N-terminal domain	PF07833	unclassified	unclassified	unclassified	unclassified	06_Amino acid utilization biosynthesis metabolism	various	various	unclassified	K00276	HMMsoil121364	unclassified	unclassified	unclassified	unclassified	unclassified	unclassified	unclassified	0
member	47	-	-	-	-	-	FHCFJDLK_04047	metabolism	Nucleotide transport and metabolism	24CF8	Protein of unknown function (DUF1343)	767817.Desgi_0778	unclassified	unclassified	unclassified	unclassified	unclassified	unclassified	unclassified	Bacteria	Firmicutes	Clostridia	Eubacteriales	Peptococcaceae	unclassified	Peptococcaceae bacterium	unclassified	unclassified	unclassified	Copper amine oxidase N-terminal domain	PF07833	unclassified	unclassified	unclassified	unclassified	06_Amino acid utilization biosynthesis metabolism	Amino acid biosynthesis precursor pyruvate and oxaloacetate	Histidine	unclassified	K00276	HMMsoil121364	unclassified	unclassified	unclassified	unclassified	unclassified	unclassified	unclassified
member	47	-	-	-	-	-	FHCFJDLK_04047	-	-	-	-	-	-	-	-	-	-	-	-	unclassified	unclassified	unclassified	unclassified	unclassified	unclassified	anaerobic digester metagenome	-	-	-	-	-	-	-	-	-	06_Amino acid utilization biosynthesis metabolism	Glycine, serine and threonine metabolism	unclassified	unclassified	K00276	HMMsoil121364	-	-	-	-	-	-	-
member	47	-	-	-	-	-	FHCFJDLK_04047	-	-	-	-	-	-	-	-	-	-	-	-	-	-	-	-	-	-	-	-	-	-	-	-	-	-	-	-	06_Amino acid utilization biosynthesis metabolism	Phenylalanine metabolism	unclassified	unclassified	K00276	HMMsoil121364	-	-	-	-	-	-	-
group	48	1	-	-	-	-	FHCFJDLK_04112	metabolism	Carbohydrate transport and metabolism	2NNNY	Belongs to the PEP-utilizing enzyme family	880073.Calab_2574	unclassified	unclassified	unclassified	unclassified	unclassified	unclassified	unclassified	Bacteria	Firmicutes	unclassified	unclassified	unclassified	unclassified	various	CL0364	Leu-IlvD	LeuD/IlvD-like	PEP-utilising enzyme, mobile domain	PF00391	unclassified	unclassified	phosphoenolpyruvate-protein phosphotransferase	TIGR01417	12_Transporters	Phosphotransferase system (pts)	Enzyme I and hpr	Hybrid protein	K05881	HMMsoil134378	unclassified	unclassified	unclassified	unclassified	unclassified	unclassified	unclassified	0
member	48	-	-	-	-	-	FHCFJDLK_04112	metabolism	Carbohydrate transport and metabolism	2NNNY	Belongs to the PEP-utilizing enzyme family	880073.Calab_2574	unclassified	unclassified	unclassified	unclassified	unclassified	unclassified	unclassified	Bacteria	Firmicutes	unclassified	unclassified	unclassified	unclassified	Firmicutes bacterium ADurb.BinA052	CL0364	Leu-IlvD	LeuD/IlvD-like	PEP-utilising enzyme, mobile domain	PF00391	unclassified	unclassified	phosphoenolpyruvate-protein phosphotransferase	TIGR01417	12_Transporters	Phosphotransferase system (pts)	Enzyme I and hpr	Hybrid protein	K05881	HMMsoil134378	unclassified	unclassified	unclassified	unclassified	unclassified	unclassified	unclassified
group	49	1	-	-	-	-	FHCFJDLK_04125	cellular processes and signaling	Posttranslational modification, protein turnover, chaperones	42EQM	Prevents misfolding and promotes the refolding and proper assembly of unfolded polypeptides generated under stress conditions	1089553.Tph_c04000	unclassified	unclassified	unclassified	unclassified	unclassified	unclassified	unclassified	Bacteria	Firmicutes	unclassified	unclassified	unclassified	unclassified	various	unclassified	unclassified	unclassified	TCP-1/cpn60 chaperonin family	PF00118	unclassified	unclassified	T-complex protein 1, theta subunit	TIGR02346	unclassified	unclassified	unclassified	unclassified	unclassified	unclassified	unclassified	unclassified	unclassified	unclassified	unclassified	unclassified	unclassified	0
member	49	-	-	-	-	-	FHCFJDLK_04125	cellular processes and signaling	Posttranslational modification, protein turnover, chaperones	42EQM	Prevents misfolding and promotes the refolding and proper assembly of unfolded polypeptides generated under stress conditions	1089553.Tph_c04000	unclassified	unclassified	unclassified	unclassified	unclassified	unclassified	unclassified	Bacteria	Firmicutes	unclassified	unclassified	unclassified	unclassified	Firmicutes bacterium	unclassified	unclassified	unclassified	TCP-1/cpn60 chaperonin family	PF00118	unclassified	unclassified	T-complex protein 1, theta subunit	TIGR02346	unclassified	unclassified	unclassified	unclassified	unclassified	unclassified	unclassified	unclassified	unclassified	unclassified	unclassified	unclassified	unclassified
group	50	1	-	-	-	-	FHCFJDLK_04130	metabolism	Carbohydrate transport and metabolism	1WF5B	Bacterial extracellular solute-binding protein	1295642.H839_03421	unclassified	unclassified	unclassified	unclassified	unclassified	unclassified	unclassified	Bacteria	Firmicutes	unclassified	unclassified	unclassified	unclassified	various	CL0177	PBP	Periplasmic binding protein clan	Bacterial extracellular solute-binding protein	PF13343	Transport and binding proteins	Carbohydrates, organic alcohols, and acids	carbohydrate ABC transporter, N-acetylglucosamine/diacetylchitobiose-binding protein	TIGR03851	12_Transporters	ABC transporters, prokaryotic type	Oligosaccharide and polyol transporters	Multiple sugar transporter [mD:m00207]	K02027	HMMsoil105991	unclassified	unclassified	unclassified	unclassified	unclassified	unclassified	unclassified	0
member	50	-	-	-	-	-	FHCFJDLK_04130	metabolism	Carbohydrate transport and metabolism	1WF5B	Bacterial extracellular solute-binding protein	1295642.H839_03421	unclassified	unclassified	unclassified	unclassified	unclassified	unclassified	unclassified	Bacteria	Firmicutes	unclassified	unclassified	unclassified	unclassified	Firmicutes bacterium	CL0177	PBP	Periplasmic binding protein clan	Bacterial extracellular solute-binding protein	PF13343	Transport and binding proteins	Carbohydrates, organic alcohols, and acids	carbohydrate ABC transporter, N-acetylglucosamine/diacetylchitobiose-binding protein	TIGR03851	12_Transporters	ABC transporters, prokaryotic type	Oligosaccharide and polyol transporters	Multiple sugar transporter [mD:m00207]	K02027	HMMsoil105991	unclassified	unclassified	unclassified	unclassified	unclassified	unclassified	unclassified
group	51	1	-	-	-	-	FHCFJDLK_04203	metabolism	Coenzyme transport and metabolism	3WGV6	Catalyzes the conversion of oxaloacetate (OAA) to phosphoenolpyruvate (PEP), the rate-limiting step in the metabolic pathway that produces glucose from lactate and other precursors derived from the citric acid cycle	203119.Cthe_2874	unclassified	unclassified	unclassified	unclassified	unclassified	unclassified	unclassified	Bacteria	Proteobacteria	Deltaproteobacteria	unclassified	unclassified	unclassified	various	unclassified	unclassified	unclassified	Phosphoenolpyruvate carboxykinase N-terminal domain	PF17297	unclassified	unclassified	unclassified	unclassified	various	various	various	unclassified	K01596	HMMsoil37187	unclassified	unclassified	unclassified	unclassified	unclassified	unclassified	unclassified	0
member	51	-	-	-	-	-	FHCFJDLK_04203	metabolism	Coenzyme transport and metabolism	3WGV6	Catalyzes the conversion of oxaloacetate (OAA) to phosphoenolpyruvate (PEP), the rate-limiting step in the metabolic pathway that produces glucose from lactate and other precursors derived from the citric acid cycle	203119.Cthe_2874	unclassified	unclassified	unclassified	unclassified	unclassified	unclassified	unclassified	Bacteria	Proteobacteria	Deltaproteobacteria	unclassified	unclassified	unclassified	Deltaproteobacteria bacterium HGW-Deltaproteobacteria-6	unclassified	unclassified	unclassified	Phosphoenolpyruvate carboxykinase N-terminal domain	PF17297	unclassified	unclassified	unclassified	unclassified	06_Amino acid utilization biosynthesis metabolism	Amino acid biosynthesis precursor pyruvate and oxaloacetate	PEP	unclassified	K01596	HMMsoil37187	unclassified	unclassified	unclassified	unclassified	unclassified	unclassified	unclassified
member	51	-	-	-	-	-	FHCFJDLK_04203	-	-	-	-	-	-	-	-	-	-	-	-	-	-	-	-	-	-	-	-	-	-	-	-	-	-	-	-	17_Gluconeogenesis	Gluconeogenesis	unclassified	unclassified	K01596	HMMsoil37187	-	-	-	-	-	-	-
group	52	1	-	-	-	-	FHCFJDLK_04379	metabolism	Carbohydrate transport and metabolism	2XTI0	Catalyzes two subsequent steps in gluconeogenesis the aldol condensation of dihydroxyacetone phosphate (DHAP) and glyceraldehyde-3-phosphate (GA3P) to fructose-1,6-bisphosphate (FBP), and the dephosphorylation of FBP to fructose-6-phosphate (F6P)	368407.Memar_1563	unclassified	unclassified	unclassified	unclassified	unclassified	unclassified	unclassified	Archaea	Euryarchaeota	Methanomicrobia	Methanomicrobiales	unclassified	unclassified	various	unclassified	unclassified	unclassified	Fructose-1,6-bisphosphatase	PF01950	unclassified	unclassified	unclassified	unclassified	unclassified	unclassified	unclassified	unclassified	unclassified	unclassified	unclassified	unclassified	unclassified	unclassified	unclassified	unclassified	unclassified	0
member	52	-	-	-	-	-	FHCFJDLK_04379	metabolism	Carbohydrate transport and metabolism	2XTI0	Catalyzes two subsequent steps in gluconeogenesis the aldol condensation of dihydroxyacetone phosphate (DHAP) and glyceraldehyde-3-phosphate (GA3P) to fructose-1,6-bisphosphate (FBP), and the dephosphorylation of FBP to fructose-6-phosphate (F6P)	368407.Memar_1563	unclassified	unclassified	unclassified	unclassified	unclassified	unclassified	unclassified	Archaea	Euryarchaeota	Methanomicrobia	Methanomicrobiales	unclassified	unclassified	Methanomicrobiales archaeon	unclassified	unclassified	unclassified	Fructose-1,6-bisphosphatase	PF01950	unclassified	unclassified	unclassified	unclassified	unclassified	unclassified	unclassified	unclassified	unclassified	unclassified	unclassified	unclassified	unclassified	unclassified	unclassified	unclassified	unclassified
group	53	1	-	-	-	-	FHCFJDLK_04530	metabolism	Energy production and conversion	2KPNE	Belongs to the glyceraldehyde-3-phosphate dehydrogenase family	596320.NEIFL0001_2322	unclassified	unclassified	unclassified	unclassified	unclassified	unclassified	unclassified	Bacteria	Firmicutes	Erysipelotrichia	Erysipelotrichales	Erysipelotrichaceae	unclassified	various	CL0063	NADP_Rossmann	FAD/NAD(P)-binding Rossmann fold Superfamily	Glyceraldehyde 3-phosphate dehydrogenase, NAD binding domain	PF00044	Amino acid biosynthesis	Aspartate family	aspartate-semialdehyde dehydrogenase	TIGR01296	various	various	unclassified	unclassified	K00134	HMMsoil3579	unclassified	unclassified	unclassified	unclassified	unclassified	unclassified	unclassified	0
member	53	-	-	-	-	-	FHCFJDLK_04530	metabolism	Energy production and conversion	2KPNE	Belongs to the glyceraldehyde-3-phosphate dehydrogenase family	596320.NEIFL0001_2322	unclassified	unclassified	unclassified	unclassified	unclassified	unclassified	unclassified	Bacteria	Firmicutes	Erysipelotrichia	Erysipelotrichales	Erysipelotrichaceae	unclassified	Erysipelotrichaceae bacterium	CL0063	NADP_Rossmann	FAD/NAD(P)-binding Rossmann fold Superfamily	Glyceraldehyde 3-phosphate dehydrogenase, NAD binding domain	PF00044	Amino acid biosynthesis	Aspartate family	aspartate-semialdehyde dehydrogenase	TIGR01296	01_Fermentation	Bifidobacterium shunt	unclassified	unclassified	K00134	HMMsoil3579	unclassified	unclassified	unclassified	unclassified	unclassified	unclassified	unclassified
member	53	-	-	-	-	-	FHCFJDLK_04530	-	-	-	-	-	-	-	-	-	-	-	-	-	-	-	-	-	-	-	-	-	-	-	-	-	-	-	-	01_Fermentation	Heterolactic fermentation	unclassified	unclassified	K00134	HMMsoil3579	-	-	-	-	-	-	-
member	53	-	-	-	-	-	FHCFJDLK_04530	-	-	-	-	-	-	-	-	-	-	-	-	-	-	-	-	-	-	-	-	-	-	-	-	-	-	-	-	01_Fermentation	Homolactic fermentation	unclassified	unclassified	K00134	HMMsoil3579	-	-	-	-	-	-	-
member	53	-	-	-	-	-	FHCFJDLK_04530	-	-	-	-	-	-	-	-	-	-	-	-	-	-	-	-	-	-	-	-	-	-	-	-	-	-	-	-	02_Homoacetogenesis	Glycolysis	unclassified	unclassified	K00134	HMMsoil3579	-	-	-	-	-	-	-
member	53	-	-	-	-	-	FHCFJDLK_04530	-	-	-	-	-	-	-	-	-	-	-	-	-	-	-	-	-	-	-	-	-	-	-	-	-	-	-	-	16_Embden Meyerhof-Parnos (EMP)	EMP	unclassified	unclassified	K00134	HMMsoil3579	-	-	-	-	-	-	-
member	53	-	-	-	-	-	FHCFJDLK_04530	-	-	-	-	-	-	-	-	-	-	-	-	-	-	-	-	-	-	-	-	-	-	-	-	-	-	-	-	16_Embden Meyerhof-Parnos (EMP)	Glycolysis III (EMP)	unclassified	unclassified	K00134	HMMsoil3579	-	-	-	-	-	-	-
member	53	-	-	-	-	-	FHCFJDLK_04530	-	-	-	-	-	-	-	-	-	-	-	-	-	-	-	-	-	-	-	-	-	-	-	-	-	-	-	-	17_Gluconeogenesis	Gluconeogenesis in archea	unclassified	unclassified	K00134	HMMsoil3579	-	-	-	-	-	-	-
member	53	-	-	-	-	-	FHCFJDLK_04530	-	-	-	-	-	-	-	-	-	-	-	-	-	-	-	-	-	-	-	-	-	-	-	-	-	-	-	-	21_Cellular response to stress	Regulation of stress-activated protein kinase signaling cascade	unclassified	unclassified	K00134	HMMsoil3579	-	-	-	-	-	-	-
group	54	1	-	-	-	-	FHCFJDLK_04549	information storage and processing	Translation, ribosomal structure and biogenesis	3VNVP	This protein promotes the GTP-dependent binding of aminoacyl-tRNA to the A-site of ribosomes during protein biosynthesis	999413.HMPREF1094_01717	Bacteria	Tenericutes	unclassified	unclassified	unclassified	unclassified	various	Bacteria	Tenericutes	unclassified	unclassified	unclassified	unclassified	various	CL0023	P-loop_NTPase	P-loop containing nucleoside triphosphate hydrolase superfamily	50S ribosome-binding GTPase	PF01926	Protein synthesis	Translation factors	translation initiation factor aIF-2	TIGR00491	07_Nucleic acid metabolism	various	unclassified	unclassified	K03018	HMMsoil111136	unclassified	unclassified	Tetracycline Ribosomal Protection	Target Protection	TetM-TetW-TetO-TetS	tetM, tetW, tetO, and tetS: tetracycline resistance ribosomal protection protein	RF0133	0
member	54	-	-	-	-	-	FHCFJDLK_04549	information storage and processing	Translation, ribosomal structure and biogenesis	3VNVP	This protein promotes the GTP-dependent binding of aminoacyl-tRNA to the A-site of ribosomes during protein biosynthesis	999413.HMPREF1094_01717	Bacteria	Tenericutes	unclassified	unclassified	unclassified	unclassified	Tenericutes bacterium ADurb.Bin239	Bacteria	Tenericutes	unclassified	unclassified	unclassified	unclassified	Tenericutes bacterium ADurb.Bin239	CL0023	P-loop_NTPase	P-loop containing nucleoside triphosphate hydrolase superfamily	50S ribosome-binding GTPase	PF01926	Protein synthesis	Translation factors	translation initiation factor aIF-2	TIGR00491	07_Nucleic acid metabolism	Purine metabolism	unclassified	unclassified	K03018	HMMsoil111136	unclassified	unclassified	Tetracycline Ribosomal Protection	Target Protection	TetM-TetW-TetO-TetS	tetM, tetW, tetO, and tetS: tetracycline resistance ribosomal protection protein	RF0133
member	54	-	-	-	-	-	FHCFJDLK_04549	-	-	-	-	-	-	-	-	-	-	-	-	-	-	-	-	-	-	-	-	-	-	-	-	-	-	-	-	07_Nucleic acid metabolism	Pyrimidine metabolism	unclassified	unclassified	K03018	HMMsoil111136	-	-	-	-	-	-	-
group	55	1	-	-	-	-	FHCFJDLK_04573	cellular processes and signaling	Cell cycle control, cell division, chromosome partitioning	2GMN8	AAA domain	298653.Franean1_1989	Bacteria	Actinobacteria	Actinomycetia	Corynebacteriales	Mycobacteriaceae	Mycobacterium	Mycobacterium sp. M1	Bacteria	Actinobacteria	Actinomycetia	Micrococcales	Intrasporangiaceae	Phycicoccus	Phycicoccus sp.	CL0023	P-loop_NTPase	P-loop containing nucleoside triphosphate hydrolase superfamily	P-loop containing region of AAA domain	PF13555	unclassified	unclassified	unclassified	unclassified	unclassified	unclassified	unclassified	unclassified	unclassified	unclassified	unclassified	unclassified	unclassified	unclassified	unclassified	unclassified	unclassified	0
member	55	-	-	-	-	-	FHCFJDLK_04573	cellular processes and signaling	Cell cycle control, cell division, chromosome partitioning	2GMN8	AAA domain	298653.Franean1_1989	Bacteria	Actinobacteria	Actinomycetia	Corynebacteriales	Mycobacteriaceae	Mycobacterium	Mycobacterium sp. M1	Bacteria	Actinobacteria	Actinomycetia	Micrococcales	Intrasporangiaceae	Phycicoccus	Phycicoccus sp.	CL0023	P-loop_NTPase	P-loop containing nucleoside triphosphate hydrolase superfamily	P-loop containing region of AAA domain	PF13555	unclassified	unclassified	unclassified	unclassified	unclassified	unclassified	unclassified	unclassified	unclassified	unclassified	unclassified	unclassified	unclassified	unclassified	unclassified	unclassified	unclassified
group	56	1	-	-	-	-	FHCFJDLK_04576	poorly characterized	Function unknown	4F72M	Domain of unknown function DUF21	1089455.MOPEL_009_00110	Bacteria	Actinobacteria	Actinomycetia	Propionibacteriales	Propionibacteriaceae	Tessaracoccus	Tessaracoccus sp. ZS01	Bacteria	Actinobacteria	Actinomycetia	Propionibacteriales	Propionibacteriaceae	Tessaracoccus	Tessaracoccus flavus	unclassified	unclassified	unclassified	CBS domain	PF00571	unclassified	unclassified	gliding motility-associated protein GldE	TIGR03520	06_Amino acid utilization biosynthesis metabolism	various	various	unclassified	K01697	HMMsoil90167	unclassified	unclassified	unclassified	unclassified	unclassified	unclassified	unclassified	0
member	56	-	-	-	-	-	FHCFJDLK_04576	poorly characterized	Function unknown	4F72M	Domain of unknown function DUF21	1089455.MOPEL_009_00110	Bacteria	Actinobacteria	Actinomycetia	Propionibacteriales	Propionibacteriaceae	Tessaracoccus	Tessaracoccus sp. ZS01	Bacteria	Actinobacteria	Actinomycetia	Propionibacteriales	Propionibacteriaceae	Tessaracoccus	Tessaracoccus flavus	unclassified	unclassified	unclassified	CBS domain	PF00571	unclassified	unclassified	gliding motility-associated protein GldE	TIGR03520	06_Amino acid utilization biosynthesis metabolism	Amino acid biosynthesis precursor pyruvate and oxaloacetate	Pyruvate to leucine	unclassified	K01697	HMMsoil90167	unclassified	unclassified	unclassified	unclassified	unclassified	unclassified	unclassified
member	56	-	-	-	-	-	FHCFJDLK_04576	-	-	-	-	-	-	-	-	-	-	-	-	-	-	-	-	-	-	-	-	-	-	-	-	-	-	-	-	06_Amino acid utilization biosynthesis metabolism	Cysteine and methionine metabolism	unclassified	unclassified	K01697	HMMsoil90167	-	-	-	-	-	-	-
member	56	-	-	-	-	-	FHCFJDLK_04576	-	-	-	-	-	-	-	-	-	-	-	-	-	-	-	-	-	-	-	-	-	-	-	-	-	-	-	-	06_Amino acid utilization biosynthesis metabolism	Glycine, serine and threonine metabolism	unclassified	unclassified	K01697	HMMsoil90167	-	-	-	-	-	-	-
member	56	-	-	-	-	-	FHCFJDLK_04576	-	-	-	-	-	-	-	-	-	-	-	-	-	-	-	-	-	-	-	-	-	-	-	-	-	-	-	-	06_Amino acid utilization biosynthesis metabolism	Methionine degradation	unclassified	unclassified	K01697	HMMsoil90167	-	-	-	-	-	-	-
group	57	1	-	-	-	-	FHCFJDLK_04662	metabolism	Lipid transport and metabolism	3XJAI	Outer membrane protein transport protein (OMPP1/FadL/TodX)	886379.AEWI01000024_gene352	unclassified	unclassified	unclassified	unclassified	unclassified	unclassified	unclassified	Bacteria	Bacteroidetes	Bacteroidia	Bacteroidales	unclassified	unclassified	various	unclassified	unclassified	unclassified	unclassified	unclassified	unclassified	unclassified	unclassified	unclassified	unclassified	unclassified	unclassified	unclassified	unclassified	unclassified	unclassified	unclassified	unclassified	unclassified	unclassified	unclassified	unclassified	0
member	57	-	-	-	-	-	FHCFJDLK_04662	metabolism	Lipid transport and metabolism	3XJAI	Outer membrane protein transport protein (OMPP1/FadL/TodX)	886379.AEWI01000024_gene352	unclassified	unclassified	unclassified	unclassified	unclassified	unclassified	unclassified	Bacteria	Bacteroidetes	Bacteroidia	Bacteroidales	unclassified	unclassified	Bacteroidales bacterium	unclassified	unclassified	unclassified	unclassified	unclassified	unclassified	unclassified	unclassified	unclassified	unclassified	unclassified	unclassified	unclassified	unclassified	unclassified	unclassified	unclassified	unclassified	unclassified	unclassified	unclassified	unclassified
group	58	1	-	-	-	-	FHCFJDLK_04775	metabolism	Energy production and conversion	2IC84	Catalyzes the reduction of nitrite to ammonia, consuming six electrons in the process	1410634.JHVD01000003_gene1869	unclassified	unclassified	unclassified	unclassified	unclassified	unclassified	unclassified	Bacteria	Actinobacteria	Actinomycetia	Actinomycetales	unclassified	unclassified	various	CL0317	Multiheme_cytos	Multiheme cytochrome superfamily	Doubled CXXCH motif (Paired_CXXCH_1)	PF09699	Energy metabolism	Electron transport	cytochrome c nitrite reductase, pentaheme subunit	TIGR03146	11_Nitrogen cycle	Nitrification (aerobic ammonia oxydation, bacterial and archea)	Hydroxylamine to nitrite	unclassified	K10535	HMMsoil8459	unclassified	unclassified	unclassified	unclassified	unclassified	unclassified	unclassified	0
member	58	-	-	-	-	-	FHCFJDLK_04775	metabolism	Energy production and conversion	2IC84	Catalyzes the reduction of nitrite to ammonia, consuming six electrons in the process	1410634.JHVD01000003_gene1869	unclassified	unclassified	unclassified	unclassified	unclassified	unclassified	unclassified	Bacteria	Actinobacteria	Actinomycetia	Actinomycetales	unclassified	unclassified	Actinomycetales bacterium	CL0317	Multiheme_cytos	Multiheme cytochrome superfamily	Doubled CXXCH motif (Paired_CXXCH_1)	PF09699	Energy metabolism	Electron transport	cytochrome c nitrite reductase, pentaheme subunit	TIGR03146	11_Nitrogen cycle	Nitrification (aerobic ammonia oxydation, bacterial and archea)	Hydroxylamine to nitrite	unclassified	K10535	HMMsoil8459	unclassified	unclassified	unclassified	unclassified	unclassified	unclassified	unclassified
group	59	1	-	-	-	-	FHCFJDLK_04776	cellular processes and signaling	Posttranslational modification, protein turnover, chaperones	4F73V	Tetratricopeptide repeat	1089455.MOPEL_074_00850	Bacteria	Actinobacteria	Actinomycetia	Propionibacteriales	Propionibacteriaceae	Nigerium	Nigerium massiliense	Bacteria	Actinobacteria	Actinomycetia	Actinomycetales	unclassified	unclassified	various	CL0020	TPR	Tetratrico peptide repeat superfamily	Tetratricopeptide repeat	PF14561	unclassified	unclassified	type III secretion low calcium response chaperone LcrH/SycD	TIGR02552	21_Cellular response to stress	Response to osmotic stress	unclassified	unclassified	K05864	HMMsoil108460	UDP-GlcNAc: peptide beta-N-acetylglucosaminyltransferase (EC 2.4.1.255); UDP-Glc: peptide N-beta-glucosyltransferase (EC 2.4.1.-)	GT41	unclassified	unclassified	unclassified	unclassified	unclassified	0
member	59	-	-	-	-	-	FHCFJDLK_04776	cellular processes and signaling	Posttranslational modification, protein turnover, chaperones	4F73V	Tetratricopeptide repeat	1089455.MOPEL_074_00850	Bacteria	Actinobacteria	Actinomycetia	Propionibacteriales	Propionibacteriaceae	Nigerium	Nigerium massiliense	Bacteria	Actinobacteria	Actinomycetia	Actinomycetales	unclassified	unclassified	Actinomycetales bacterium	CL0020	TPR	Tetratrico peptide repeat superfamily	Tetratricopeptide repeat	PF14561	unclassified	unclassified	type III secretion low calcium response chaperone LcrH/SycD	TIGR02552	21_Cellular response to stress	Response to osmotic stress	unclassified	unclassified	K05864	HMMsoil108460	UDP-GlcNAc: peptide beta-N-acetylglucosaminyltransferase (EC 2.4.1.255); UDP-Glc: peptide N-beta-glucosyltransferase (EC 2.4.1.-)	GT41	unclassified	unclassified	unclassified	unclassified	unclassified
group	60	1	-	-	-	-	FHCFJDLK_04777	cellular processes and signaling	Posttranslational modification, protein turnover, chaperones	4F61R	ResB-like family	1184607.AUCHE_17_00210	unclassified	unclassified	unclassified	unclassified	unclassified	unclassified	unclassified	Bacteria	Actinobacteria	Actinomycetia	Micromonosporales	Micromonosporaceae	Micromonospora	Micromonospora polyrhachis	unclassified	unclassified	unclassified	ResB-like family	PF05140	unclassified	unclassified	unclassified	unclassified	unclassified	unclassified	unclassified	unclassified	unclassified	unclassified	unclassified	unclassified	unclassified	unclassified	unclassified	unclassified	unclassified	0
member	60	-	-	-	-	-	FHCFJDLK_04777	cellular processes and signaling	Posttranslational modification, protein turnover, chaperones	4F61R	ResB-like family	1184607.AUCHE_17_00210	unclassified	unclassified	unclassified	unclassified	unclassified	unclassified	unclassified	Bacteria	Actinobacteria	Actinomycetia	Micromonosporales	Micromonosporaceae	Micromonospora	Micromonospora polyrhachis	unclassified	unclassified	unclassified	ResB-like family	PF05140	unclassified	unclassified	unclassified	unclassified	unclassified	unclassified	unclassified	unclassified	unclassified	unclassified	unclassified	unclassified	unclassified	unclassified	unclassified	unclassified	unclassified
group	61	1	-	-	-	-	FHCFJDLK_04806	metabolism	Energy production and conversion	2MGGN	Iron-storage protein, whose ferroxidase center binds Fe(2 ) ions, oxidizes them by dioxygen to Fe(3 ), and participates in the subsequent Fe(3 ) oxide mineral core formation within the central cavity of the protein complex	1307759.JOMJ01000003_gene1449	unclassified	unclassified	unclassified	unclassified	unclassified	unclassified	unclassified	Bacteria	Firmicutes	unclassified	unclassified	unclassified	unclassified	various	CL0044	Ferritin	Ferritin-like Superfamily	Ferritin-like	PF12902	Transport and binding proteins	Cations and iron carrying compounds	bacterioferritin	TIGR00754	unclassified	unclassified	unclassified	unclassified	unclassified	unclassified	unclassified	unclassified	unclassified	unclassified	unclassified	unclassified	unclassified	0
member	61	-	-	-	-	-	FHCFJDLK_04806	metabolism	Energy production and conversion	2MGGN	Iron-storage protein, whose ferroxidase center binds Fe(2 ) ions, oxidizes them by dioxygen to Fe(3 ), and participates in the subsequent Fe(3 ) oxide mineral core formation within the central cavity of the protein complex	1307759.JOMJ01000003_gene1449	unclassified	unclassified	unclassified	unclassified	unclassified	unclassified	unclassified	Bacteria	Firmicutes	unclassified	unclassified	unclassified	unclassified	Firmicutes bacterium	CL0044	Ferritin	Ferritin-like Superfamily	Ferritin-like	PF12902	Transport and binding proteins	Cations and iron carrying compounds	bacterioferritin	TIGR00754	unclassified	unclassified	unclassified	unclassified	unclassified	unclassified	unclassified	unclassified	unclassified	unclassified	unclassified	unclassified	unclassified
group	62	1	-	-	-	-	FHCFJDLK_04889	metabolism	Amino acid transport and metabolism	260RQ	PFAM Bacterial extracellular solute-binding proteins, family 5 Middle	646529.Desaci_2746	unclassified	unclassified	unclassified	unclassified	unclassified	unclassified	unclassified	Bacteria	Firmicutes	unclassified	unclassified	unclassified	unclassified	various	CL0177	PBP	Periplasmic binding protein clan	Bacterial extracellular solute-binding proteins, family 5 Middle	PF00496	Transport and binding proteins	Unknown substrate	ABC transporter substrate binding protein, KPN_01854 family	TIGR04028	12_Transporters	ABC transporters, prokaryotic type	PEPtide and nickel transporters	PEPtides/nickel transporter [mD:m00239]	K02035	HMMsoil114314	unclassified	unclassified	unclassified	unclassified	unclassified	unclassified	unclassified	0
member	62	-	-	-	-	-	FHCFJDLK_04889	metabolism	Amino acid transport and metabolism	260RQ	PFAM Bacterial extracellular solute-binding proteins, family 5 Middle	646529.Desaci_2746	unclassified	unclassified	unclassified	unclassified	unclassified	unclassified	unclassified	Bacteria	Firmicutes	unclassified	unclassified	unclassified	unclassified	Firmicutes bacterium	CL0177	PBP	Periplasmic binding protein clan	Bacterial extracellular solute-binding proteins, family 5 Middle	PF00496	Transport and binding proteins	Unknown substrate	ABC transporter substrate binding protein, KPN_01854 family	TIGR04028	12_Transporters	ABC transporters, prokaryotic type	PEPtide and nickel transporters	PEPtides/nickel transporter [mD:m00239]	K02035	HMMsoil114314	unclassified	unclassified	unclassified	unclassified	unclassified	unclassified	unclassified
group	63	1	-	-	-	-	FHCFJDLK_05174	cellular processes and signaling	Cell wall/membrane/envelope biogenesis	3T346	Belongs to the ompA family	1437824.BN940_07141	Bacteria	Proteobacteria	Betaproteobacteria	Burkholderiales	Alcaligenaceae	Castellaniella	Castellaniella defragrans	Bacteria	Proteobacteria	Betaproteobacteria	Burkholderiales	Alcaligenaceae	Castellaniella	Castellaniella defragrans	unclassified	unclassified	unclassified	OmpA family	PF00691	Protein fate	Protein and peptide secretion and trafficking	proteobacterial sortase system peptidoglycan-associated protein	TIGR03789	12_Transporters	ABC transporters, prokaryotic type	Monosaccharide transporters	Phosphate transporter [mD:m00222]	K02040	HMMsoil60431	Oxidase with oxygen as acceptor (EC 1.1.3.-); galactose oxidase (EC 1.1.3.9); glyoxal oxidase (EC 1.2.3.15); alcohol oxidase (EC 1.1.3.13); raffinose oxidase (EC 1.1.3.-)	AA5	unclassified	unclassified	unclassified	unclassified	unclassified	0
member	63	-	-	-	-	-	FHCFJDLK_05174	cellular processes and signaling	Cell wall/membrane/envelope biogenesis	3T346	Belongs to the ompA family	1437824.BN940_07141	Bacteria	Proteobacteria	Betaproteobacteria	Burkholderiales	Alcaligenaceae	Castellaniella	Castellaniella defragrans	Bacteria	Proteobacteria	Betaproteobacteria	Burkholderiales	Alcaligenaceae	Castellaniella	Castellaniella defragrans	unclassified	unclassified	unclassified	OmpA family	PF00691	Protein fate	Protein and peptide secretion and trafficking	proteobacterial sortase system peptidoglycan-associated protein	TIGR03789	12_Transporters	ABC transporters, prokaryotic type	Monosaccharide transporters	Phosphate transporter [mD:m00222]	K02040	HMMsoil60431	Oxidase with oxygen as acceptor (EC 1.1.3.-); galactose oxidase (EC 1.1.3.9); glyoxal oxidase (EC 1.2.3.15); alcohol oxidase (EC 1.1.3.13); raffinose oxidase (EC 1.1.3.-)	AA5	unclassified	unclassified	unclassified	unclassified	unclassified
group	64	1	-	-	-	-	FHCFJDLK_05201	cellular processes and signaling	Posttranslational modification, protein turnover, chaperones	3T25S	C-terminal domain of 1-Cys peroxiredoxin	1437824.BN940_07246	Bacteria	Proteobacteria	Betaproteobacteria	Burkholderiales	Alcaligenaceae	Castellaniella	Castellaniella defragrans	Bacteria	Proteobacteria	Betaproteobacteria	Burkholderiales	Alcaligenaceae	Castellaniella	Castellaniella defragrans	unclassified	unclassified	unclassified	C-terminal domain of 1-Cys peroxiredoxin	PF10417	Cellular processes	various	peroxiredoxin	TIGR03137	various	various	various	unclassified	K12267	HMMsoil30212	unclassified	unclassified	unclassified	unclassified	unclassified	unclassified	unclassified	0
member	64	-	-	-	-	-	FHCFJDLK_05201	cellular processes and signaling	Posttranslational modification, protein turnover, chaperones	3T25S	C-terminal domain of 1-Cys peroxiredoxin	1437824.BN940_07246	Bacteria	Proteobacteria	Betaproteobacteria	Burkholderiales	Alcaligenaceae	Castellaniella	Castellaniella defragrans	Bacteria	Proteobacteria	Betaproteobacteria	Burkholderiales	Alcaligenaceae	Castellaniella	Castellaniella defragrans	unclassified	unclassified	unclassified	C-terminal domain of 1-Cys peroxiredoxin	PF10417	Cellular processes	Adaptations to atypical conditions	peroxiredoxin	TIGR03137	06_Amino acid utilization biosynthesis metabolism	Amino acid biosynthesis precursor pyruvate and oxaloacetate	Cysteine and methionine	unclassified	K12267	HMMsoil30212	unclassified	unclassified	unclassified	unclassified	unclassified	unclassified	unclassified
member	64	-	-	-	-	-	FHCFJDLK_05201	-	-	-	-	-	-	-	-	-	-	-	-	-	-	-	-	-	-	-	-	-	-	-	-	Cellular processes	Detoxification	peroxiredoxin	TIGR03137	21_Cellular response to stress	Cellular response to stress	unclassified	unclassified	K12267	HMMsoil30212	-	-	-	-	-	-	-
member	64	-	-	-	-	-	FHCFJDLK_05201	-	-	-	-	-	-	-	-	-	-	-	-	-	-	-	-	-	-	-	-	-	-	-	-	-	-	-	-	21_Cellular response to stress	Response to nitrosative stress	unclassified	unclassified	K12267	HMMsoil30212	-	-	-	-	-	-	-
member	64	-	-	-	-	-	FHCFJDLK_05201	-	-	-	-	-	-	-	-	-	-	-	-	-	-	-	-	-	-	-	-	-	-	-	-	-	-	-	-	21_Cellular response to stress	Response to oxidative stress	unclassified	unclassified	K12267	HMMsoil30212	-	-	-	-	-	-	-
group	65	1	-	-	-	-	FHCFJDLK_05214	metabolism	Energy production and conversion	3T2FB	Isocitrate lyase	1437824.BN940_07326	Bacteria	Proteobacteria	Betaproteobacteria	Burkholderiales	Alcaligenaceae	Castellaniella	Castellaniella defragrans	Bacteria	Proteobacteria	Betaproteobacteria	Burkholderiales	Alcaligenaceae	Castellaniella	Castellaniella defragrans	CL0151	PK_TIM	Pyruvate kinase-like TIM barrel superfamily	Phosphoenolpyruvate phosphomutase	PF13714	unclassified	unclassified	carboxyvinyl-carboxyphosphonate phosphorylmutase	TIGR02319	10_TCA cycle	Replenishment of TCA cycle intermediates (necessary because some intermediates serve as precursors for biosysnthesis)	unclassified	unclassified	K01637	HMMsoil63915	unclassified	unclassified	unclassified	unclassified	unclassified	unclassified	unclassified	0
member	65	-	-	-	-	-	FHCFJDLK_05214	metabolism	Energy production and conversion	3T2FB	Isocitrate lyase	1437824.BN940_07326	Bacteria	Proteobacteria	Betaproteobacteria	Burkholderiales	Alcaligenaceae	Castellaniella	Castellaniella defragrans	Bacteria	Proteobacteria	Betaproteobacteria	Burkholderiales	Alcaligenaceae	Castellaniella	Castellaniella defragrans	CL0151	PK_TIM	Pyruvate kinase-like TIM barrel superfamily	Phosphoenolpyruvate phosphomutase	PF13714	unclassified	unclassified	carboxyvinyl-carboxyphosphonate phosphorylmutase	TIGR02319	10_TCA cycle	Replenishment of TCA cycle intermediates (necessary because some intermediates serve as precursors for biosysnthesis)	unclassified	unclassified	K01637	HMMsoil63915	unclassified	unclassified	unclassified	unclassified	unclassified	unclassified	unclassified
group	66	1	-	-	-	-	FHCFJDLK_05345	metabolism	Amino acid transport and metabolism	2N960	PFAM ABC transporter	269797.Mbar_A0707	unclassified	unclassified	unclassified	unclassified	unclassified	unclassified	unclassified	unclassified	unclassified	unclassified	unclassified	unclassified	unclassified	various	CL0023	P-loop_NTPase	P-loop containing nucleoside triphosphate hydrolase superfamily	RsgA GTPase	PF03193	Cellular processes	Chemotaxis and motility	flagellar protein export ATPase FliI	TIGR03496	12_Transporters	ABC transporters, prokaryotic type	ABC-2 type and other transporters	Antibiotic ABC transporter [mD:m00248]	K09687	HMMsoil67417	unclassified	unclassified	unclassified	ABC Transporter	ABC_tran	PF00005.22 ABC transporter	RF0008	0
member	66	-	-	-	-	-	FHCFJDLK_05345	metabolism	Amino acid transport and metabolism	2N960	PFAM ABC transporter	269797.Mbar_A0707	unclassified	unclassified	unclassified	unclassified	unclassified	unclassified	unclassified	unclassified	unclassified	unclassified	unclassified	unclassified	unclassified	hydrocarbon metagenome	CL0023	P-loop_NTPase	P-loop containing nucleoside triphosphate hydrolase superfamily	RsgA GTPase	PF03193	Cellular processes	Chemotaxis and motility	flagellar protein export ATPase FliI	TIGR03496	12_Transporters	ABC transporters, prokaryotic type	ABC-2 type and other transporters	Antibiotic ABC transporter [mD:m00248]	K09687	HMMsoil67417	unclassified	unclassified	unclassified	ABC Transporter	ABC_tran	PF00005.22 ABC transporter	RF0008
group	67	1	-	-	-	-	FHCFJDLK_05495	cellular processes and signaling	various	429YR	Four repeated domains in the Fasciclin I family of proteins, present in many other contexts.	6669.EFX90384	unclassified	unclassified	unclassified	unclassified	unclassified	unclassified	unclassified	Archaea	Euryarchaeota	Methanomicrobia	Methanosarcinales	various	various	various	unclassified	unclassified	unclassified	Fasciclin domain	PF02469	unclassified	unclassified	unclassified	unclassified	unclassified	unclassified	unclassified	unclassified	unclassified	unclassified	unclassified	unclassified	unclassified	unclassified	unclassified	unclassified	unclassified	0
member	67	-	-	-	-	-	FHCFJDLK_05495	cellular processes and signaling	Cell wall/membrane/envelope biogenesis	429YR	Four repeated domains in the Fasciclin I family of proteins, present in many other contexts.	6669.EFX90384	unclassified	unclassified	unclassified	unclassified	unclassified	unclassified	unclassified	Archaea	Euryarchaeota	Methanomicrobia	Methanosarcinales	Methanotrichaceae	Methanothrix	Methanosaeta sp. PtaB.Bin005	unclassified	unclassified	unclassified	Fasciclin domain	PF02469	unclassified	unclassified	unclassified	unclassified	unclassified	unclassified	unclassified	unclassified	unclassified	unclassified	unclassified	unclassified	unclassified	unclassified	unclassified	unclassified	unclassified
member	67	-	-	-	-	-	FHCFJDLK_05495	cellular processes and signaling	Extracellular structures	429YR	Four repeated domains in the Fasciclin I family of proteins, present in many other contexts.	6669.EFX90384	-	-	-	-	-	-	-	Archaea	Euryarchaeota	Methanomicrobia	Methanosarcinales	Methanotrichaceae	Methanothrix	Methanothrix soehngenii	-	-	-	-	-	-	-	-	-	-	-	-	-	-	-	-	-	-	-	-	-	-
member	67	-	-	-	-	-	FHCFJDLK_05495	-	-	-	-	-	-	-	-	-	-	-	-	Archaea	Euryarchaeota	Methanomicrobia	Methanosarcinales	Methanotrichaceae	Methanothrix	Methanothrix sp.	-	-	-	-	-	-	-	-	-	-	-	-	-	-	-	-	-	-	-	-	-	-
group	68	1	-	-	-	-	FHCFJDLK_05523	cellular processes and signaling	Cell motility	2XXWM	Flagellin is the subunit protein which polymerizes to form the filaments of archaeal flagella	368407.Memar_0963	unclassified	unclassified	unclassified	unclassified	unclassified	unclassified	unclassified	Archaea	Euryarchaeota	Methanomicrobia	Methanomicrobiales	Methanomicrobiaceae	Methanoculleus	Methanoculleus bourgensis	CL0159	E-set	Ig-like fold superfamily (E-set)	Archaebacterial flagellin	PF01917	unclassified	unclassified	unclassified	unclassified	unclassified	unclassified	unclassified	unclassified	unclassified	unclassified	unclassified	unclassified	unclassified	unclassified	unclassified	unclassified	unclassified	0
member	68	-	-	-	-	-	FHCFJDLK_05523	cellular processes and signaling	Cell motility	2XXWM	Flagellin is the subunit protein which polymerizes to form the filaments of archaeal flagella	368407.Memar_0963	unclassified	unclassified	unclassified	unclassified	unclassified	unclassified	unclassified	Archaea	Euryarchaeota	Methanomicrobia	Methanomicrobiales	Methanomicrobiaceae	Methanoculleus	Methanoculleus bourgensis	CL0159	E-set	Ig-like fold superfamily (E-set)	Archaebacterial flagellin	PF01917	unclassified	unclassified	unclassified	unclassified	unclassified	unclassified	unclassified	unclassified	unclassified	unclassified	unclassified	unclassified	unclassified	unclassified	unclassified	unclassified	unclassified
group	69	1	-	-	-	-	FHCFJDLK_05524	cellular processes and signaling	Cell motility	2NBJM	Flagellin is the subunit protein which polymerizes to form the filaments of archaeal flagella	679926.Mpet_2053	unclassified	unclassified	unclassified	unclassified	unclassified	unclassified	unclassified	Archaea	Euryarchaeota	Methanomicrobia	Methanomicrobiales	Methanomicrobiaceae	Methanoculleus	Methanoculleus bourgensis	CL0159	E-set	Ig-like fold superfamily (E-set)	Archaebacterial flagellin	PF01917	unclassified	unclassified	unclassified	unclassified	unclassified	unclassified	unclassified	unclassified	unclassified	unclassified	unclassified	unclassified	ABC Transporter	ABC Transporter	macA	macA: subunit of efflux pump conferring antibiotic resistance	RF0088	0
member	69	-	-	-	-	-	FHCFJDLK_05524	cellular processes and signaling	Cell motility	2NBJM	Flagellin is the subunit protein which polymerizes to form the filaments of archaeal flagella	679926.Mpet_2053	unclassified	unclassified	unclassified	unclassified	unclassified	unclassified	unclassified	Archaea	Euryarchaeota	Methanomicrobia	Methanomicrobiales	Methanomicrobiaceae	Methanoculleus	Methanoculleus bourgensis	CL0159	E-set	Ig-like fold superfamily (E-set)	Archaebacterial flagellin	PF01917	unclassified	unclassified	unclassified	unclassified	unclassified	unclassified	unclassified	unclassified	unclassified	unclassified	unclassified	unclassified	ABC Transporter	ABC Transporter	macA	macA: subunit of efflux pump conferring antibiotic resistance	RF0088
group	70	1	-	-	-	-	FHCFJDLK_05612	information storage and processing	Transcription	2N9GJ	TIGRFAM DNA-directed RNA polymerase	368407.Memar_2242	Archaea	Euryarchaeota	Methanomicrobia	Methanomicrobiales	Methanomicrobiaceae	Methanoculleus	Methanoculleus bourgensis	Archaea	Euryarchaeota	Methanomicrobia	Methanomicrobiales	Methanomicrobiaceae	Methanoculleus	Methanoculleus bourgensis	CL0021	OB	OB fold	S1 RNA binding domain	PF00575	unclassified	unclassified	guanosine pentaphosphate synthetase I/polyribonucleotide nucleotidyltransferase	TIGR02696	07_Nucleic acid metabolism	various	unclassified	unclassified	K00962	HMMsoil92621	unclassified	unclassified	unclassified	unclassified	unclassified	unclassified	unclassified	0
member	70	-	-	-	-	-	FHCFJDLK_05612	information storage and processing	Transcription	2N9GJ	TIGRFAM DNA-directed RNA polymerase	368407.Memar_2242	Archaea	Euryarchaeota	Methanomicrobia	Methanomicrobiales	Methanomicrobiaceae	Methanoculleus	Methanoculleus bourgensis	Archaea	Euryarchaeota	Methanomicrobia	Methanomicrobiales	Methanomicrobiaceae	Methanoculleus	Methanoculleus bourgensis	CL0021	OB	OB fold	S1 RNA binding domain	PF00575	unclassified	unclassified	guanosine pentaphosphate synthetase I/polyribonucleotide nucleotidyltransferase	TIGR02696	07_Nucleic acid metabolism	Purine metabolism	unclassified	unclassified	K00962	HMMsoil92621	unclassified	unclassified	unclassified	unclassified	unclassified	unclassified	unclassified
member	70	-	-	-	-	-	FHCFJDLK_05612	-	-	-	-	-	-	-	-	-	-	-	-	-	-	-	-	-	-	-	-	-	-	-	-	-	-	-	-	07_Nucleic acid metabolism	Pyrimidine metabolism	unclassified	unclassified	K00962	HMMsoil92621	-	-	-	-	-	-	-
group	71	1	-	-	-	-	FHCFJDLK_05646	metabolism	Energy production and conversion	4H26S	Key enzyme in the regulation of glycerol uptake and metabolism. Catalyzes the phosphorylation of glycerol to yield sn- glycerol 3-phosphate	484770.UFO1_4025	Bacteria	Firmicutes	Negativicutes	Selenomonadales	Sporomusaceae	Sporomusa	uncultured Sporomusa sp.	Bacteria	Firmicutes	Negativicutes	Selenomonadales	Sporomusaceae	Sporomusa	uncultured Sporomusa sp.	CL0108	Actin_ATPase	Actin-like ATPase Superfamily	FGGY family of carbohydrate kinases, C-terminal domain	PF02782	unclassified	unclassified	rhamnulokinase	TIGR02627	20_Hydrolysis of polymers	Xylose	unclassified	unclassified	K00848	HMMsoil1569	unclassified	unclassified	unclassified	unclassified	unclassified	unclassified	unclassified	0
member	71	-	-	-	-	-	FHCFJDLK_05646	metabolism	Energy production and conversion	4H26S	Key enzyme in the regulation of glycerol uptake and metabolism. Catalyzes the phosphorylation of glycerol to yield sn- glycerol 3-phosphate	484770.UFO1_4025	Bacteria	Firmicutes	Negativicutes	Selenomonadales	Sporomusaceae	Sporomusa	uncultured Sporomusa sp.	Bacteria	Firmicutes	Negativicutes	Selenomonadales	Sporomusaceae	Sporomusa	uncultured Sporomusa sp.	CL0108	Actin_ATPase	Actin-like ATPase Superfamily	FGGY family of carbohydrate kinases, C-terminal domain	PF02782	unclassified	unclassified	rhamnulokinase	TIGR02627	20_Hydrolysis of polymers	Xylose	unclassified	unclassified	K00848	HMMsoil1569	unclassified	unclassified	unclassified	unclassified	unclassified	unclassified	unclassified
group	72	1	-	-	-	-	FHCFJDLK_05660	metabolism	Energy production and conversion	249CX	TIGRFAM acetyl coenzyme A synthetase (ADP forming), alpha domain	768706.Desor_4353	unclassified	unclassified	unclassified	unclassified	unclassified	unclassified	unclassified	Bacteria	Chloroflexi	Anaerolineae	Anaerolineales	Anaerolineaceae	unclassified	various	CL0179	ATP-grasp	ATP-grasp superfamily	ATP-grasp domain	PF13549	unclassified	unclassified	unclassified	unclassified	14_Methanogenesis	From acetate	unclassified	unclassified	K01895	HMMsoil33388	unclassified	unclassified	unclassified	unclassified	unclassified	unclassified	unclassified	0
member	72	-	-	-	-	-	FHCFJDLK_05660	metabolism	Energy production and conversion	249CX	TIGRFAM acetyl coenzyme A synthetase (ADP forming), alpha domain	768706.Desor_4353	unclassified	unclassified	unclassified	unclassified	unclassified	unclassified	unclassified	Bacteria	Chloroflexi	Anaerolineae	Anaerolineales	Anaerolineaceae	unclassified	Anaerolineaceae bacterium	CL0179	ATP-grasp	ATP-grasp superfamily	ATP-grasp domain	PF13549	unclassified	unclassified	unclassified	unclassified	14_Methanogenesis	From acetate	unclassified	unclassified	K01895	HMMsoil33388	unclassified	unclassified	unclassified	unclassified	unclassified	unclassified	unclassified
group	73	1	-	-	-	-	FHCFJDLK_05771	cellular processes and signaling	Posttranslational modification, protein turnover, chaperones	27A2G	Hsp20/alpha crystallin family	562970.Btus_2294	unclassified	unclassified	unclassified	unclassified	unclassified	unclassified	unclassified	various	various	various	various	various	various	various	CL0190	HSP20	HSP20-like chaperone superfamily	CS domain	PF04969	unclassified	unclassified	unclassified	unclassified	unclassified	unclassified	unclassified	unclassified	unclassified	unclassified	unclassified	unclassified	unclassified	unclassified	unclassified	unclassified	unclassified	0
member	73	-	-	-	-	-	FHCFJDLK_05771	cellular processes and signaling	Posttranslational modification, protein turnover, chaperones	27A2G	Hsp20/alpha crystallin family	562970.Btus_2294	unclassified	unclassified	unclassified	unclassified	unclassified	unclassified	unclassified	Archaea	Euryarchaeota	Methanomicrobia	Methanosarcinales	Methanotrichaceae	Methanothrix	Methanothrix soehngenii	CL0190	HSP20	HSP20-like chaperone superfamily	CS domain	PF04969	unclassified	unclassified	unclassified	unclassified	unclassified	unclassified	unclassified	unclassified	unclassified	unclassified	unclassified	unclassified	unclassified	unclassified	unclassified	unclassified	unclassified
member	73	-	-	-	-	-	FHCFJDLK_05771	-	-	-	-	-	-	-	-	-	-	-	-	unclassified	unclassified	unclassified	unclassified	unclassified	unclassified	hydrocarbon metagenome	-	-	-	-	-	-	-	-	-	-	-	-	-	-	-	-	-	-	-	-	-	-
group	74	1	-	-	-	-	FHCFJDLK_05800	metabolism	Inorganic ion transport and metabolism	2Y0VW	DsrE/DsrF-like family	1220534.B655_1175	Archaea	Euryarchaeota	Methanobacteria	Methanobacteriales	Methanobacteriaceae	Methanobacterium	Methanobacterium congolense	Archaea	Euryarchaeota	Methanobacteria	Methanobacteriales	Methanobacteriaceae	Methanobacterium	Methanobacterium congolense	CL0394	DsrEFH-like	DsrEFH-like superfamily	DsrE/DsrF-like family	PF02635	Protein synthesis	tRNA and rRNA base modification	sulfur relay protein TusD/DsrE	TIGR03012	unclassified	unclassified	unclassified	unclassified	unclassified	unclassified	unclassified	unclassified	unclassified	unclassified	unclassified	unclassified	unclassified	0
member	74	-	-	-	-	-	FHCFJDLK_05800	metabolism	Inorganic ion transport and metabolism	2Y0VW	DsrE/DsrF-like family	1220534.B655_1175	Archaea	Euryarchaeota	Methanobacteria	Methanobacteriales	Methanobacteriaceae	Methanobacterium	Methanobacterium congolense	Archaea	Euryarchaeota	Methanobacteria	Methanobacteriales	Methanobacteriaceae	Methanobacterium	Methanobacterium congolense	CL0394	DsrEFH-like	DsrEFH-like superfamily	DsrE/DsrF-like family	PF02635	Protein synthesis	tRNA and rRNA base modification	sulfur relay protein TusD/DsrE	TIGR03012	unclassified	unclassified	unclassified	unclassified	unclassified	unclassified	unclassified	unclassified	unclassified	unclassified	unclassified	unclassified	unclassified
group	75	1	-	-	-	-	FHCFJDLK_05823	metabolism	Carbohydrate transport and metabolism	2GC7X	PFAM extracellular solute-binding protein family 1	243274.THEMA_08310	unclassified	unclassified	unclassified	unclassified	unclassified	unclassified	unclassified	Bacteria	Firmicutes	unclassified	unclassified	unclassified	unclassified	various	CL0177	PBP	Periplasmic binding protein clan	Bacterial extracellular solute-binding protein	PF13416	unclassified	unclassified	unclassified	unclassified	12_Transporters	ABC transporters, prokaryotic type	Oligosaccharide and polyol transporters	Maltose/maltodextrin transporter [mD:m00194]	K10108	HMMsoil63587	unclassified	unclassified	unclassified	unclassified	unclassified	unclassified	unclassified	0
member	75	-	-	-	-	-	FHCFJDLK_05823	metabolism	Carbohydrate transport and metabolism	2GC7X	PFAM extracellular solute-binding protein family 1	243274.THEMA_08310	unclassified	unclassified	unclassified	unclassified	unclassified	unclassified	unclassified	Bacteria	Firmicutes	unclassified	unclassified	unclassified	unclassified	Firmicutes bacterium	CL0177	PBP	Periplasmic binding protein clan	Bacterial extracellular solute-binding protein	PF13416	unclassified	unclassified	unclassified	unclassified	12_Transporters	ABC transporters, prokaryotic type	Oligosaccharide and polyol transporters	Maltose/maltodextrin transporter [mD:m00194]	K10108	HMMsoil63587	unclassified	unclassified	unclassified	unclassified	unclassified	unclassified	unclassified
group	76	1	-	-	-	-	FHCFJDLK_05946	metabolism	Energy production and conversion	26568	Domain of unknown function (DUF362)	370438.PTH_2637	unclassified	unclassified	unclassified	unclassified	unclassified	unclassified	unclassified	various	various	various	various	various	unclassified	various	CL0471	DUF362	DUF362-like superfamily	Domain of unknown function (DUF362)	PF04015	Central intermediary metabolism	Sulfur metabolism	adenylylsulfate reductase, beta subunit	TIGR02060	07_Nucleic acid metabolism	various	unclassified	unclassified	K03047	HMMsoil60316	unclassified	unclassified	unclassified	unclassified	unclassified	unclassified	unclassified	0
member	76	-	-	-	-	-	FHCFJDLK_05946	metabolism	Energy production and conversion	26568	Domain of unknown function (DUF362)	370438.PTH_2637	unclassified	unclassified	unclassified	unclassified	unclassified	unclassified	unclassified	Bacteria	Firmicutes	Clostridia	Eubacteriales	Peptococcaceae	unclassified	Peptococcaceae bacterium	CL0471	DUF362	DUF362-like superfamily	Domain of unknown function (DUF362)	PF04015	Central intermediary metabolism	Sulfur metabolism	adenylylsulfate reductase, beta subunit	TIGR02060	07_Nucleic acid metabolism	Purine metabolism	unclassified	unclassified	K03047	HMMsoil60316	unclassified	unclassified	unclassified	unclassified	unclassified	unclassified	unclassified
member	76	-	-	-	-	-	FHCFJDLK_05946	-	-	-	-	-	-	-	-	-	-	-	-	unclassified	unclassified	unclassified	unclassified	unclassified	unclassified	anaerobic digester metagenome	-	-	-	-	-	-	-	-	-	07_Nucleic acid metabolism	Pyrimidine metabolism	unclassified	unclassified	K03047	HMMsoil60316	-	-	-	-	-	-	-
group	77	1	-	-	-	-	FHCFJDLK_05949	various	various	COG0451	ADP-glyceromanno-heptose 6-epimerase activity	370438.PTH_2634	unclassified	unclassified	unclassified	unclassified	unclassified	unclassified	unclassified	various	various	various	various	various	unclassified	various	CL0063	NADP_Rossmann	FAD/NAD(P)-binding Rossmann fold Superfamily	NAD binding domain of 6-phosphogluconate dehydrogenase	PF03446	unclassified	unclassified	cis-2,3-dihydrobiphenyl-2,3-diol dehydrogenase	TIGR03325	20_Hydrolysis of polymers	Mannose	unclassified	unclassified	K02377	HMMsoil45672	unclassified	unclassified	unclassified	unclassified	unclassified	unclassified	unclassified	0
member	77	-	-	-	-	-	FHCFJDLK_05949	cellular processes and signaling	Cell wall/membrane/envelope biogenesis	COG0451	ADP-glyceromanno-heptose 6-epimerase activity	370438.PTH_2634	unclassified	unclassified	unclassified	unclassified	unclassified	unclassified	unclassified	Bacteria	Firmicutes	Clostridia	Eubacteriales	Peptococcaceae	unclassified	Peptococcaceae bacterium	CL0063	NADP_Rossmann	FAD/NAD(P)-binding Rossmann fold Superfamily	NAD binding domain of 6-phosphogluconate dehydrogenase	PF03446	unclassified	unclassified	cis-2,3-dihydrobiphenyl-2,3-diol dehydrogenase	TIGR03325	20_Hydrolysis of polymers	Mannose	unclassified	unclassified	K02377	HMMsoil45672	unclassified	unclassified	unclassified	unclassified	unclassified	unclassified	unclassified
member	77	-	-	-	-	-	FHCFJDLK_05949	metabolism	Carbohydrate transport and metabolism	COG0451	ADP-glyceromanno-heptose 6-epimerase activity	370438.PTH_2634	-	-	-	-	-	-	-	unclassified	unclassified	unclassified	unclassified	unclassified	unclassified	anaerobic digester metagenome	-	-	-	-	-	-	-	-	-	-	-	-	-	-	-	-	-	-	-	-	-	-
group	78	1	-	-	-	-	FHCFJDLK_05950	unclassified	unclassified	unclassified	unclassified	unclassified	unclassified	unclassified	unclassified	unclassified	unclassified	unclassified	unclassified	various	various	various	various	various	unclassified	various	unclassified	unclassified	unclassified	unclassified	unclassified	unclassified	unclassified	unclassified	unclassified	unclassified	unclassified	unclassified	unclassified	unclassified	unclassified	unclassified	unclassified	unclassified	unclassified	unclassified	unclassified	unclassified	0
member	78	-	-	-	-	-	FHCFJDLK_05950	unclassified	unclassified	unclassified	unclassified	unclassified	unclassified	unclassified	unclassified	unclassified	unclassified	unclassified	unclassified	Bacteria	Firmicutes	Clostridia	Eubacteriales	Peptococcaceae	unclassified	Peptococcaceae bacterium	unclassified	unclassified	unclassified	unclassified	unclassified	unclassified	unclassified	unclassified	unclassified	unclassified	unclassified	unclassified	unclassified	unclassified	unclassified	unclassified	unclassified	unclassified	unclassified	unclassified	unclassified	unclassified
member	78	-	-	-	-	-	FHCFJDLK_05950	-	-	-	-	-	-	-	-	-	-	-	-	unclassified	unclassified	unclassified	unclassified	unclassified	unclassified	anaerobic digester metagenome	-	-	-	-	-	-	-	-	-	-	-	-	-	-	-	-	-	-	-	-	-	-
group	79	1	-	-	-	-	FHCFJDLK_06003	metabolism	Nucleotide transport and metabolism	4DP2T	Catalyzes the reversible transfer of the terminal phosphate group between ATP and AMP. Plays an important role in cellular energy homeostasis and in adenine nucleotide metabolism	1122994.AUFR01000002_gene1256	Bacteria	Actinobacteria	Actinomycetia	Propionibacteriales	Propionibacteriaceae	Nigerium	Nigerium massiliense	Bacteria	Actinobacteria	Actinomycetia	Propionibacteriales	Propionibacteriaceae	various	various	CL0023	P-loop_NTPase	P-loop containing nucleoside triphosphate hydrolase superfamily	AAA domain	PF13238	unclassified	unclassified	putative cytidylate kinase	TIGR02173	06_Amino acid utilization biosynthesis metabolism	Phenylalanine, tyrosine and tryptophan biosynthesis	unclassified	unclassified	K00891	HMMsoil30369	unclassified	unclassified	unclassified	unclassified	unclassified	unclassified	unclassified	0
member	79	-	-	-	-	-	FHCFJDLK_06003	metabolism	Nucleotide transport and metabolism	4DP2T	Catalyzes the reversible transfer of the terminal phosphate group between ATP and AMP. Plays an important role in cellular energy homeostasis and in adenine nucleotide metabolism	1122994.AUFR01000002_gene1256	Bacteria	Actinobacteria	Actinomycetia	Propionibacteriales	Propionibacteriaceae	Nigerium	Nigerium massiliense	Bacteria	Actinobacteria	Actinomycetia	Propionibacteriales	Propionibacteriaceae	Brevilactibacter	Brevilactibacter sp. MC1595	CL0023	P-loop_NTPase	P-loop containing nucleoside triphosphate hydrolase superfamily	AAA domain	PF13238	unclassified	unclassified	putative cytidylate kinase	TIGR02173	06_Amino acid utilization biosynthesis metabolism	Phenylalanine, tyrosine and tryptophan biosynthesis	unclassified	unclassified	K00891	HMMsoil30369	unclassified	unclassified	unclassified	unclassified	unclassified	unclassified	unclassified
member	79	-	-	-	-	-	FHCFJDLK_06003	-	-	-	-	-	-	-	-	-	-	-	-	Bacteria	Actinobacteria	Actinomycetia	Propionibacteriales	Propionibacteriaceae	Propioniciclava	Propioniciclava sp. MC1595	-	-	-	-	-	-	-	-	-	-	-	-	-	-	-	-	-	-	-	-	-	-
member	79	-	-	-	-	-	FHCFJDLK_06003	-	-	-	-	-	-	-	-	-	-	-	-	Bacteria	Actinobacteria	Actinomycetia	Propionibacteriales	Propionibacteriaceae	Propioniciclava	Propioniciclava sp. MC1683	-	-	-	-	-	-	-	-	-	-	-	-	-	-	-	-	-	-	-	-	-	-
group	80	1	-	-	-	-	FHCFJDLK_06007	poorly characterized	Function unknown	4D55W	ABC transporter substrate binding protein	1120947.ATUX01000005_gene1328	unclassified	unclassified	unclassified	unclassified	unclassified	unclassified	unclassified	Bacteria	Actinobacteria	Actinomycetia	Propionibacteriales	Propionibacteriaceae	Propioniciclava	Propioniciclava sp. MC1595	CL0144	Periplas_BP	Periplasmic binding protein like	ABC transporter substrate binding protein	PF04392	unclassified	unclassified	unclassified	unclassified	12_Transporters	ABC transporters, prokaryotic type	Monosaccharide transporters	Simple sugar transporter [mD:m00221]	K02058	HMMsoil77082	unclassified	unclassified	unclassified	unclassified	unclassified	unclassified	unclassified	0
member	80	-	-	-	-	-	FHCFJDLK_06007	poorly characterized	Function unknown	4D55W	ABC transporter substrate binding protein	1120947.ATUX01000005_gene1328	unclassified	unclassified	unclassified	unclassified	unclassified	unclassified	unclassified	Bacteria	Actinobacteria	Actinomycetia	Propionibacteriales	Propionibacteriaceae	Propioniciclava	Propioniciclava sp. MC1595	CL0144	Periplas_BP	Periplasmic binding protein like	ABC transporter substrate binding protein	PF04392	unclassified	unclassified	unclassified	unclassified	12_Transporters	ABC transporters, prokaryotic type	Monosaccharide transporters	Simple sugar transporter [mD:m00221]	K02058	HMMsoil77082	unclassified	unclassified	unclassified	unclassified	unclassified	unclassified	unclassified
group	81	1	-	-	-	-	FHCFJDLK_06008	poorly characterized	Function unknown	4DSH5	Domain of unknown function (DUF1707)	1120954.ATXE01000003_gene392	unclassified	unclassified	unclassified	unclassified	unclassified	unclassified	unclassified	Bacteria	Actinobacteria	Actinomycetia	Propionibacteriales	Propionibacteriaceae	Naumannella	Naumannella sp. ID2617S	CL0660	SHOCT	SHOCT superfamily	Domain of unknown function (DUF1707)	PF08044	unclassified	unclassified	unclassified	unclassified	unclassified	unclassified	unclassified	unclassified	unclassified	unclassified	unclassified	unclassified	unclassified	unclassified	unclassified	unclassified	unclassified	0
member	81	-	-	-	-	-	FHCFJDLK_06008	poorly characterized	Function unknown	4DSH5	Domain of unknown function (DUF1707)	1120954.ATXE01000003_gene392	unclassified	unclassified	unclassified	unclassified	unclassified	unclassified	unclassified	Bacteria	Actinobacteria	Actinomycetia	Propionibacteriales	Propionibacteriaceae	Naumannella	Naumannella sp. ID2617S	CL0660	SHOCT	SHOCT superfamily	Domain of unknown function (DUF1707)	PF08044	unclassified	unclassified	unclassified	unclassified	unclassified	unclassified	unclassified	unclassified	unclassified	unclassified	unclassified	unclassified	unclassified	unclassified	unclassified	unclassified	unclassified
group	82	1	-	-	-	-	FHCFJDLK_06009	information storage and processing	Translation, ribosomal structure and biogenesis	4DRMG	One of the essential components for the initiation of protein synthesis. Stabilizes the binding of IF-2 and IF-3 on the 30S subunit to which N-formylmethionyl-tRNA(fMet) subsequently binds. Helps modulate mRNA selection, yielding the 30S pre- initiation complex (PIC). Upon addition of the 50S ribosomal subunit IF-1, IF-2 and IF-3 are released leaving the mature 70S translation initation complex	267747.PPA1832	Bacteria	Actinobacteria	Actinomycetia	Propionibacteriales	Propionibacteriaceae	Aestuariimicrobium	Aestuariimicrobium ganziense	Bacteria	Actinobacteria	Actinomycetia	Propionibacteriales	Propionibacteriaceae	unclassified	various	CL0021	OB	OB fold	Translation initiation factor 1A / IF-1	PF01176	Protein synthesis	Translation factors	translation initiation factor eIF-1A	TIGR00523	unclassified	unclassified	unclassified	unclassified	unclassified	unclassified	unclassified	unclassified	unclassified	unclassified	unclassified	unclassified	unclassified	0
member	82	-	-	-	-	-	FHCFJDLK_06009	information storage and processing	Translation, ribosomal structure and biogenesis	4DRMG	One of the essential components for the initiation of protein synthesis. Stabilizes the binding of IF-2 and IF-3 on the 30S subunit to which N-formylmethionyl-tRNA(fMet) subsequently binds. Helps modulate mRNA selection, yielding the 30S pre- initiation complex (PIC). Upon addition of the 50S ribosomal subunit IF-1, IF-2 and IF-3 are released leaving the mature 70S translation initation complex	267747.PPA1832	Bacteria	Actinobacteria	Actinomycetia	Propionibacteriales	Propionibacteriaceae	Aestuariimicrobium	Aestuariimicrobium ganziense	Bacteria	Actinobacteria	Actinomycetia	Propionibacteriales	Propionibacteriaceae	unclassified	Propionibacteriaceae bacterium	CL0021	OB	OB fold	Translation initiation factor 1A / IF-1	PF01176	Protein synthesis	Translation factors	translation initiation factor eIF-1A	TIGR00523	unclassified	unclassified	unclassified	unclassified	unclassified	unclassified	unclassified	unclassified	unclassified	unclassified	unclassified	unclassified	unclassified
group	83	1	-	-	-	-	FHCFJDLK_06010	information storage and processing	Translation, ribosomal structure and biogenesis	4DQUI	Located at the top of the head of the 30S subunit, it contacts several helices of the 16S rRNA. In the 70S ribosome it contacts the 23S rRNA (bridge B1a) and protein L5 of the 50S subunit (bridge B1b), connecting the 2 subunits	767029.HMPREF9154_2228	Bacteria	Actinobacteria	Actinomycetia	Propionibacteriales	Propionibacteriaceae	Nigerium	Nigerium massiliense	Bacteria	Actinobacteria	Actinomycetia	Propionibacteriales	Propionibacteriaceae	Propionibacterium	Propionibacterium sp.	CL0303	H2TH	Helix-two-turns-helix superfamily	Ribosomal protein S13/S18	PF00416	Protein synthesis	Ribosomal proteins: synthesis and modification	ribosomal protein uS13	TIGR03629	unclassified	unclassified	unclassified	unclassified	unclassified	unclassified	unclassified	unclassified	unclassified	unclassified	unclassified	unclassified	unclassified	0
member	83	-	-	-	-	-	FHCFJDLK_06010	information storage and processing	Translation, ribosomal structure and biogenesis	4DQUI	Located at the top of the head of the 30S subunit, it contacts several helices of the 16S rRNA. In the 70S ribosome it contacts the 23S rRNA (bridge B1a) and protein L5 of the 50S subunit (bridge B1b), connecting the 2 subunits	767029.HMPREF9154_2228	Bacteria	Actinobacteria	Actinomycetia	Propionibacteriales	Propionibacteriaceae	Nigerium	Nigerium massiliense	Bacteria	Actinobacteria	Actinomycetia	Propionibacteriales	Propionibacteriaceae	Propionibacterium	Propionibacterium sp.	CL0303	H2TH	Helix-two-turns-helix superfamily	Ribosomal protein S13/S18	PF00416	Protein synthesis	Ribosomal proteins: synthesis and modification	ribosomal protein uS13	TIGR03629	unclassified	unclassified	unclassified	unclassified	unclassified	unclassified	unclassified	unclassified	unclassified	unclassified	unclassified	unclassified	unclassified
group	84	1	-	-	-	-	FHCFJDLK_06012	information storage and processing	Translation, ribosomal structure and biogenesis	260U9	One of the primary rRNA binding proteins, it binds directly to 16S rRNA where it nucleates assembly of the body of the 30S subunit	1035308.AQYY01000002_gene1021	Bacteria	Actinobacteria	Actinomycetia	Propionibacteriales	Propionibacteriaceae	various	various	Bacteria	Actinobacteria	Actinomycetia	Propionibacteriales	Propionibacteriaceae	various	various	CL0492	S4	S4 domain superfamily	S4 domain	PF01479	Unknown function	General	TlyA family rRNA methyltransferase/putative hemolysin	TIGR00478	unclassified	unclassified	unclassified	unclassified	unclassified	unclassified	unclassified	unclassified	unclassified	unclassified	unclassified	unclassified	unclassified	0
member	84	-	-	-	-	-	FHCFJDLK_06012	information storage and processing	Translation, ribosomal structure and biogenesis	260U9	One of the primary rRNA binding proteins, it binds directly to 16S rRNA where it nucleates assembly of the body of the 30S subunit	1035308.AQYY01000002_gene1021	Bacteria	Actinobacteria	Actinomycetia	Propionibacteriales	Propionibacteriaceae	Brevilactibacter	Brevilactibacter sp. MC1595	Bacteria	Actinobacteria	Actinomycetia	Propionibacteriales	Propionibacteriaceae	Brevilactibacter	Brevilactibacter sp. MC1595	CL0492	S4	S4 domain superfamily	S4 domain	PF01479	Unknown function	General	TlyA family rRNA methyltransferase/putative hemolysin	TIGR00478	unclassified	unclassified	unclassified	unclassified	unclassified	unclassified	unclassified	unclassified	unclassified	unclassified	unclassified	unclassified	unclassified
member	84	-	-	-	-	-	FHCFJDLK_06012	-	-	-	-	-	Bacteria	Actinobacteria	Actinomycetia	Propionibacteriales	Propionibacteriaceae	unclassified	unclassified	Bacteria	Actinobacteria	Actinomycetia	Propionibacteriales	Propionibacteriaceae	Propioniciclava	Propioniciclava sp. MC1595	-	-	-	-	-	-	-	-	-	-	-	-	-	-	-	-	-	-	-	-	-	-
member	84	-	-	-	-	-	FHCFJDLK_06012	-	-	-	-	-	-	-	-	-	-	-	-	Bacteria	Actinobacteria	Actinomycetia	Propionibacteriales	Propionibacteriaceae	Propioniciclava	Propioniciclava sp. MC1683	-	-	-	-	-	-	-	-	-	-	-	-	-	-	-	-	-	-	-	-	-	-
group	85	1	-	-	-	-	FHCFJDLK_06013	information storage and processing	Transcription	2601K	DNA-dependent RNA polymerase catalyzes the transcription of DNA into RNA using the four ribonucleoside triphosphates as substrates	1035308.AQYY01000002_gene1022	Bacteria	Actinobacteria	Actinomycetia	Propionibacteriales	Propionibacteriaceae	various	various	Bacteria	Actinobacteria	Actinomycetia	Propionibacteriales	Propionibacteriaceae	various	various	CL0198	HHH	Helix-hairpin-helix superfamily	Helix-hairpin-helix domain	PF14520	Transcription	DNA-dependent RNA polymerase	DNA-directed RNA polymerase, alpha subunit	TIGR02027	07_Nucleic acid metabolism	various	unclassified	unclassified	K03047	HMMsoil17199	unclassified	unclassified	unclassified	unclassified	unclassified	unclassified	unclassified	0
member	85	-	-	-	-	-	FHCFJDLK_06013	information storage and processing	Transcription	2601K	DNA-dependent RNA polymerase catalyzes the transcription of DNA into RNA using the four ribonucleoside triphosphates as substrates	1035308.AQYY01000002_gene1022	Bacteria	Actinobacteria	Actinomycetia	Propionibacteriales	Propionibacteriaceae	Brevilactibacter	Brevilactibacter sp. MC1595	Bacteria	Actinobacteria	Actinomycetia	Propionibacteriales	Propionibacteriaceae	Brevilactibacter	Brevilactibacter sp. MC1595	CL0198	HHH	Helix-hairpin-helix superfamily	Helix-hairpin-helix domain	PF14520	Transcription	DNA-dependent RNA polymerase	DNA-directed RNA polymerase, alpha subunit	TIGR02027	07_Nucleic acid metabolism	Purine metabolism	unclassified	unclassified	K03047	HMMsoil17199	unclassified	unclassified	unclassified	unclassified	unclassified	unclassified	unclassified
member	85	-	-	-	-	-	FHCFJDLK_06013	-	-	-	-	-	Bacteria	Actinobacteria	Actinomycetia	Propionibacteriales	Propionibacteriaceae	unclassified	unclassified	Bacteria	Actinobacteria	Actinomycetia	Propionibacteriales	Propionibacteriaceae	Propioniciclava	Propioniciclava sp. MC1595	-	-	-	-	-	-	-	-	-	07_Nucleic acid metabolism	Pyrimidine metabolism	unclassified	unclassified	K03047	HMMsoil17199	-	-	-	-	-	-	-
group	86	1	-	-	-	-	FHCFJDLK_06014	information storage and processing	Translation, ribosomal structure and biogenesis	1V6JQ	ribosomal protein l17	1035308.AQYY01000002_gene1023	Bacteria	Actinobacteria	unclassified	unclassified	unclassified	unclassified	various	Bacteria	Actinobacteria	unclassified	unclassified	unclassified	unclassified	various	unclassified	unclassified	unclassified	Ribosomal protein L17	PF01196	Protein synthesis	Ribosomal proteins: synthesis and modification	ribosomal protein bL17	TIGR00059	unclassified	unclassified	unclassified	unclassified	unclassified	unclassified	unclassified	unclassified	unclassified	unclassified	unclassified	unclassified	unclassified	0
member	86	-	-	-	-	-	FHCFJDLK_06014	information storage and processing	Translation, ribosomal structure and biogenesis	1V6JQ	ribosomal protein l17	1035308.AQYY01000002_gene1023	Bacteria	Actinobacteria	unclassified	unclassified	unclassified	unclassified	Actinobacteria bacterium HGW-Actinobacteria-5	Bacteria	Actinobacteria	unclassified	unclassified	unclassified	unclassified	Actinobacteria bacterium HGW-Actinobacteria-5	unclassified	unclassified	unclassified	Ribosomal protein L17	PF01196	Protein synthesis	Ribosomal proteins: synthesis and modification	ribosomal protein bL17	TIGR00059	unclassified	unclassified	unclassified	unclassified	unclassified	unclassified	unclassified	unclassified	unclassified	unclassified	unclassified	unclassified	unclassified
group	87	1	-	-	-	-	FHCFJDLK_06016	metabolism	Inorganic ion transport and metabolism	260SB	Destroys radicals which are normally produced within the cells and which are toxic to biological systems	1035308.AQYY01000002_gene1031	Bacteria	Actinobacteria	Actinomycetia	Propionibacteriales	Propionibacteriaceae	various	various	Bacteria	Actinobacteria	Actinomycetia	Propionibacteriales	Propionibacteriaceae	various	various	unclassified	unclassified	unclassified	Iron/manganese superoxide dismutases, alpha-hairpin domain	PF00081	unclassified	unclassified	unclassified	unclassified	unclassified	unclassified	unclassified	unclassified	unclassified	unclassified	unclassified	unclassified	unclassified	unclassified	unclassified	unclassified	unclassified	0
member	87	-	-	-	-	-	FHCFJDLK_06016	metabolism	Inorganic ion transport and metabolism	260SB	Destroys radicals which are normally produced within the cells and which are toxic to biological systems	1035308.AQYY01000002_gene1031	Bacteria	Actinobacteria	Actinomycetia	Propionibacteriales	Propionibacteriaceae	Brevilactibacter	Brevilactibacter sinopodophylli	Bacteria	Actinobacteria	Actinomycetia	Propionibacteriales	Propionibacteriaceae	Brevilactibacter	Brevilactibacter sinopodophylli	unclassified	unclassified	unclassified	Iron/manganese superoxide dismutases, alpha-hairpin domain	PF00081	unclassified	unclassified	unclassified	unclassified	unclassified	unclassified	unclassified	unclassified	unclassified	unclassified	unclassified	unclassified	unclassified	unclassified	unclassified	unclassified	unclassified
member	87	-	-	-	-	-	FHCFJDLK_06016	-	-	-	-	-	Bacteria	Actinobacteria	Actinomycetia	Propionibacteriales	Propionibacteriaceae	Propioniciclava	Propioniciclava sp. MC1683	Bacteria	Actinobacteria	Actinomycetia	Propionibacteriales	Propionibacteriaceae	Propioniciclava	Propioniciclava sp. MC1683	-	-	-	-	-	-	-	-	-	-	-	-	-	-	-	-	-	-	-	-	-	-
group	88	1	-	-	-	-	FHCFJDLK_06294	metabolism	Amino acid transport and metabolism	2NP0E	Aminotransferase class I and II	459349.CLOAM1245	unclassified	unclassified	unclassified	unclassified	unclassified	unclassified	unclassified	Bacteria	Candidatus Cloacimonetes	unclassified	unclassified	unclassified	unclassified	various	CL0061	PLP_aminotran	PLP dependent aminotransferase superfamily	Alanine-glyoxylate amino-transferase	PF12897	Energy metabolism	Amino acids and amines	methionine gamma-lyase	TIGR01328	06_Amino acid utilization biosynthesis metabolism	various	various	unclassified	K01739	HMMsoil123777	unclassified	unclassified	unclassified	Aminotransferase	Aminotran_1_2	PF00155.16 Aminotransferase class I and II	RF0024	0
member	88	-	-	-	-	-	FHCFJDLK_06294	metabolism	Amino acid transport and metabolism	2NP0E	Aminotransferase class I and II	459349.CLOAM1245	unclassified	unclassified	unclassified	unclassified	unclassified	unclassified	unclassified	Bacteria	Candidatus Cloacimonetes	unclassified	unclassified	unclassified	unclassified	Candidatus Cloacimonetes bacterium	CL0061	PLP_aminotran	PLP dependent aminotransferase superfamily	Alanine-glyoxylate amino-transferase	PF12897	Energy metabolism	Amino acids and amines	methionine gamma-lyase	TIGR01328	06_Amino acid utilization biosynthesis metabolism	Amino acid biosynthesis precursor pyruvate and oxaloacetate	Histidine	unclassified	K01739	HMMsoil123777	unclassified	unclassified	unclassified	Aminotransferase	Aminotran_1_2	PF00155.16 Aminotransferase class I and II	RF0024
member	88	-	-	-	-	-	FHCFJDLK_06294	-	-	-	-	-	-	-	-	-	-	-	-	-	-	-	-	-	-	-	-	-	-	-	-	-	-	-	-	06_Amino acid utilization biosynthesis metabolism	Cysteine and methionine metabolism	unclassified	unclassified	K01739	HMMsoil123777	-	-	-	-	-	-	-
member	88	-	-	-	-	-	FHCFJDLK_06294	-	-	-	-	-	-	-	-	-	-	-	-	-	-	-	-	-	-	-	-	-	-	-	-	-	-	-	-	06_Amino acid utilization biosynthesis metabolism	Methionine biosynthesis	unclassified	unclassified	K01739	HMMsoil123777	-	-	-	-	-	-	-
group	89	1	-	-	-	-	FHCFJDLK_06369	cellular processes and signaling	Cell wall/membrane/envelope biogenesis	24C8N	PFAM Rhodanese-like domain	555088.DealDRAFT_1918	Bacteria	Spirochaetes	unclassified	unclassified	unclassified	unclassified	various	Bacteria	Spirochaetes	unclassified	unclassified	unclassified	unclassified	various	CL0031	Phosphatase	Phosphatase superfamily	Rhodanese-like domain	PF00581	Protein synthesis	tRNA and rRNA base modification	selenouridine synthase, SelU N-terminal-like subunit	TIGR04568	21_Cellular response to stress	various	unclassified	unclassified	K14165	HMMsoil79147	unclassified	unclassified	unclassified	unclassified	unclassified	unclassified	unclassified	0
member	89	-	-	-	-	-	FHCFJDLK_06369	cellular processes and signaling	Cell wall/membrane/envelope biogenesis	24C8N	PFAM Rhodanese-like domain	555088.DealDRAFT_1918	Bacteria	Spirochaetes	unclassified	unclassified	unclassified	unclassified	Spirochaetes bacterium ADurb.Bin315	Bacteria	Spirochaetes	unclassified	unclassified	unclassified	unclassified	Spirochaetes bacterium ADurb.Bin315	CL0031	Phosphatase	Phosphatase superfamily	Rhodanese-like domain	PF00581	Protein synthesis	tRNA and rRNA base modification	selenouridine synthase, SelU N-terminal-like subunit	TIGR04568	21_Cellular response to stress	Cellular response to cation stress	unclassified	unclassified	K14165	HMMsoil79147	unclassified	unclassified	unclassified	unclassified	unclassified	unclassified	unclassified
member	89	-	-	-	-	-	FHCFJDLK_06369	-	-	-	-	-	-	-	-	-	-	-	-	-	-	-	-	-	-	-	-	-	-	-	-	-	-	-	-	21_Cellular response to stress	Response to osmotic stress	unclassified	unclassified	K14165	HMMsoil79147	-	-	-	-	-	-	-
group	90	1	-	-	-	-	FHCFJDLK_06479	metabolism	Energy production and conversion	36FT8	Iron-containing alcohol dehydrogenase	431943.CKL_0736	Bacteria	Firmicutes	Negativicutes	Selenomonadales	Sporomusaceae	Anaerosporomusa	Anaerosporomusa subterranea	Bacteria	Firmicutes	Negativicutes	Selenomonadales	Sporomusaceae	Anaerosporomusa	Anaerosporomusa subterranea	CL0224	DHQS	Dehydroquinate synthase-like superfamily	Iron-containing alcohol dehydrogenase	PF13685	unclassified	unclassified	NDMA-dependent methanol dehydrogenase	TIGR04266	21_Cellular response to stress	Cellular response to stress	unclassified	unclassified	K08317	HMMsoil53273	unclassified	unclassified	unclassified	unclassified	unclassified	unclassified	unclassified	0
member	90	-	-	-	-	-	FHCFJDLK_06479	metabolism	Energy production and conversion	36FT8	Iron-containing alcohol dehydrogenase	431943.CKL_0736	Bacteria	Firmicutes	Negativicutes	Selenomonadales	Sporomusaceae	Anaerosporomusa	Anaerosporomusa subterranea	Bacteria	Firmicutes	Negativicutes	Selenomonadales	Sporomusaceae	Anaerosporomusa	Anaerosporomusa subterranea	CL0224	DHQS	Dehydroquinate synthase-like superfamily	Iron-containing alcohol dehydrogenase	PF13685	unclassified	unclassified	NDMA-dependent methanol dehydrogenase	TIGR04266	21_Cellular response to stress	Cellular response to stress	unclassified	unclassified	K08317	HMMsoil53273	unclassified	unclassified	unclassified	unclassified	unclassified	unclassified	unclassified
group	91	1	-	-	-	-	FHCFJDLK_06537	cellular processes and signaling	Cell wall/membrane/envelope biogenesis	1I8V1	D-alanyl-D-alanine carboxypeptidase	1392490.JHZX01000001_gene2437	unclassified	unclassified	unclassified	unclassified	unclassified	unclassified	unclassified	Bacteria	Proteobacteria	Betaproteobacteria	Burkholderiales	unclassified	unclassified	various	CL0170	Peptidase_MD	Peptidase MD	D-alanyl-D-alanine carboxypeptidase	PF13539	various	various	chromosome segregation protein SMC	TIGR02168	unclassified	unclassified	unclassified	unclassified	unclassified	unclassified	unclassified	unclassified	unclassified	unclassified	unclassified	unclassified	unclassified	0
member	91	-	-	-	-	-	FHCFJDLK_06537	cellular processes and signaling	Cell wall/membrane/envelope biogenesis	1I8V1	D-alanyl-D-alanine carboxypeptidase	1392490.JHZX01000001_gene2437	unclassified	unclassified	unclassified	unclassified	unclassified	unclassified	unclassified	Bacteria	Proteobacteria	Betaproteobacteria	Burkholderiales	unclassified	unclassified	Burkholderiales bacterium	CL0170	Peptidase_MD	Peptidase MD	D-alanyl-D-alanine carboxypeptidase	PF13539	Cellular processes	Cell division	chromosome segregation protein SMC	TIGR02168	unclassified	unclassified	unclassified	unclassified	unclassified	unclassified	unclassified	unclassified	unclassified	unclassified	unclassified	unclassified	unclassified
member	91	-	-	-	-	-	FHCFJDLK_06537	-	-	-	-	-	-	-	-	-	-	-	-	-	-	-	-	-	-	-	-	-	-	-	-	DNA metabolism	Chromosome-associated proteins	chromosome segregation protein SMC	TIGR02168	-	-	-	-	-	-	-	-	-	-	-	-	-
group	92	1	-	-	-	-	FHCFJDLK_06539	metabolism	Energy production and conversion	36DJB	iron hydrogenase, small subunit	1304284.L21TH_2535	unclassified	unclassified	unclassified	unclassified	unclassified	unclassified	unclassified	Bacteria	Proteobacteria	Betaproteobacteria	Burkholderiales	unclassified	unclassified	various	CL0344	4Fe-4S	4Fe-4S ferredoxins	4Fe-4S double cluster binding domain	PF13484	Energy metabolism	Electron transport	cytochrome c nitrite reductase, Fe-S protein	TIGR03149	14_Methanogenesis	various	unclassified	unclassified	K00205	HMMsoil70169	unclassified	unclassified	unclassified	unclassified	unclassified	unclassified	unclassified	0
member	92	-	-	-	-	-	FHCFJDLK_06539	metabolism	Energy production and conversion	36DJB	iron hydrogenase, small subunit	1304284.L21TH_2535	unclassified	unclassified	unclassified	unclassified	unclassified	unclassified	unclassified	Bacteria	Proteobacteria	Betaproteobacteria	Burkholderiales	unclassified	unclassified	Burkholderiales bacterium	CL0344	4Fe-4S	4Fe-4S ferredoxins	4Fe-4S double cluster binding domain	PF13484	Energy metabolism	Electron transport	cytochrome c nitrite reductase, Fe-S protein	TIGR03149	14_Methanogenesis	From CO2	unclassified	unclassified	K00205	HMMsoil70169	unclassified	unclassified	unclassified	unclassified	unclassified	unclassified	unclassified
member	92	-	-	-	-	-	FHCFJDLK_06539	-	-	-	-	-	-	-	-	-	-	-	-	-	-	-	-	-	-	-	-	-	-	-	-	-	-	-	-	14_Methanogenesis	From formate	unclassified	unclassified	K00205	HMMsoil70169	-	-	-	-	-	-	-
group	93	1	-	-	-	-	FHCFJDLK_06540	metabolism	Energy production and conversion	2NNM1	NDH-1 shuttles electrons from NADH, via FMN and iron- sulfur (Fe-S) centers, to quinones in the respiratory chain	1033810.HLPCO_002831	unclassified	unclassified	unclassified	unclassified	unclassified	unclassified	unclassified	Bacteria	Proteobacteria	Betaproteobacteria	Burkholderiales	unclassified	unclassified	various	CL0344	4Fe-4S	4Fe-4S ferredoxins	4Fe-4S double cluster binding domain	PF13484	Central intermediary metabolism	Nitrogen fixation	ferredoxin III, nif-specific	TIGR02936	14_Methanogenesis	various	unclassified	unclassified	K03388	HMMsoil109843	unclassified	unclassified	unclassified	unclassified	unclassified	unclassified	unclassified	0
member	93	-	-	-	-	-	FHCFJDLK_06540	metabolism	Energy production and conversion	2NNM1	NDH-1 shuttles electrons from NADH, via FMN and iron- sulfur (Fe-S) centers, to quinones in the respiratory chain	1033810.HLPCO_002831	unclassified	unclassified	unclassified	unclassified	unclassified	unclassified	unclassified	Bacteria	Proteobacteria	Betaproteobacteria	Burkholderiales	unclassified	unclassified	Burkholderiales bacterium	CL0344	4Fe-4S	4Fe-4S ferredoxins	4Fe-4S double cluster binding domain	PF13484	Central intermediary metabolism	Nitrogen fixation	ferredoxin III, nif-specific	TIGR02936	14_Methanogenesis	From CO2	unclassified	unclassified	K03388	HMMsoil109843	unclassified	unclassified	unclassified	unclassified	unclassified	unclassified	unclassified
member	93	-	-	-	-	-	FHCFJDLK_06540	-	-	-	-	-	-	-	-	-	-	-	-	-	-	-	-	-	-	-	-	-	-	-	-	-	-	-	-	14_Methanogenesis	From acetate	unclassified	unclassified	K03388	HMMsoil109843	-	-	-	-	-	-	-
member	93	-	-	-	-	-	FHCFJDLK_06540	-	-	-	-	-	-	-	-	-	-	-	-	-	-	-	-	-	-	-	-	-	-	-	-	-	-	-	-	14_Methanogenesis	From dimethylamine	unclassified	unclassified	K03388	HMMsoil109843	-	-	-	-	-	-	-
member	93	-	-	-	-	-	FHCFJDLK_06540	-	-	-	-	-	-	-	-	-	-	-	-	-	-	-	-	-	-	-	-	-	-	-	-	-	-	-	-	14_Methanogenesis	From formate	unclassified	unclassified	K03388	HMMsoil109843	-	-	-	-	-	-	-
member	93	-	-	-	-	-	FHCFJDLK_06540	-	-	-	-	-	-	-	-	-	-	-	-	-	-	-	-	-	-	-	-	-	-	-	-	-	-	-	-	14_Methanogenesis	From methanol	unclassified	unclassified	K03388	HMMsoil109843	-	-	-	-	-	-	-
member	93	-	-	-	-	-	FHCFJDLK_06540	-	-	-	-	-	-	-	-	-	-	-	-	-	-	-	-	-	-	-	-	-	-	-	-	-	-	-	-	14_Methanogenesis	From methylamine	unclassified	unclassified	K03388	HMMsoil109843	-	-	-	-	-	-	-
member	93	-	-	-	-	-	FHCFJDLK_06540	-	-	-	-	-	-	-	-	-	-	-	-	-	-	-	-	-	-	-	-	-	-	-	-	-	-	-	-	14_Methanogenesis	From trimethylamine	unclassified	unclassified	K03388	HMMsoil109843	-	-	-	-	-	-	-
group	94	1	-	-	-	-	FHCFJDLK_06681	metabolism	Carbohydrate transport and metabolism	1SCTK	Hep Hag repeat protein	156578.ATW7_18195	unclassified	unclassified	unclassified	unclassified	unclassified	unclassified	unclassified	Archaea	Euryarchaeota	Methanomicrobia	Methanosarcinales	various	various	various	CL0159	E-set	Ig-like fold superfamily (E-set)	Bacterial Ig domain	PF17963	unclassified	unclassified	unclassified	unclassified	unclassified	unclassified	unclassified	unclassified	unclassified	unclassified	unclassified	unclassified	unclassified	unclassified	unclassified	unclassified	unclassified	0
member	94	-	-	-	-	-	FHCFJDLK_06681	metabolism	Carbohydrate transport and metabolism	1SCTK	Hep Hag repeat protein	156578.ATW7_18195	unclassified	unclassified	unclassified	unclassified	unclassified	unclassified	unclassified	Archaea	Euryarchaeota	Methanomicrobia	Methanosarcinales	Methanotrichaceae	Methanothrix	Methanothrix sp.	CL0159	E-set	Ig-like fold superfamily (E-set)	Bacterial Ig domain	PF17963	unclassified	unclassified	unclassified	unclassified	unclassified	unclassified	unclassified	unclassified	unclassified	unclassified	unclassified	unclassified	unclassified	unclassified	unclassified	unclassified	unclassified
group	95	1	-	-	-	-	FHCFJDLK_06724	information storage and processing	Transcription	47M5M	Periplasmic binding protein LacI transcriptional regulator	1124780.ANNU01000006_gene2785	unclassified	unclassified	unclassified	unclassified	unclassified	unclassified	unclassified	Bacteria	Bacteroidetes	Bacteroidia	Bacteroidales	unclassified	unclassified	various	CL0123	HTH	Helix-turn-helix clan	Bacterial regulatory proteins, lacI family	PF00356	Regulatory functions	DNA interactions	trehalose operon repressor	TIGR02405	12_Transporters	ABC transporters, prokaryotic type	Monosaccharide transporters	Fructose transporter [mD:m00218]	K10552	HMMsoil38261	unclassified	unclassified	unclassified	Gene Modulating Resistance	MarR_2	PF12802.2 MarR family	RF0093	0
member	95	-	-	-	-	-	FHCFJDLK_06724	information storage and processing	Transcription	47M5M	Periplasmic binding protein LacI transcriptional regulator	1124780.ANNU01000006_gene2785	unclassified	unclassified	unclassified	unclassified	unclassified	unclassified	unclassified	Bacteria	Bacteroidetes	Bacteroidia	Bacteroidales	unclassified	unclassified	Bacteroidales bacterium	CL0123	HTH	Helix-turn-helix clan	Bacterial regulatory proteins, lacI family	PF00356	Regulatory functions	DNA interactions	trehalose operon repressor	TIGR02405	12_Transporters	ABC transporters, prokaryotic type	Monosaccharide transporters	Fructose transporter [mD:m00218]	K10552	HMMsoil38261	unclassified	unclassified	unclassified	Gene Modulating Resistance	MarR_2	PF12802.2 MarR family	RF0093
group	96	1	-	-	-	-	FHCFJDLK_06728	metabolism	Carbohydrate transport and metabolism	2FN9P	Xylose isomerase	1408473.JHXO01000006_gene1119	unclassified	unclassified	unclassified	unclassified	unclassified	unclassified	unclassified	Bacteria	Bacteroidetes	Bacteroidia	Bacteroidales	unclassified	unclassified	various	unclassified	unclassified	unclassified	unclassified	unclassified	unclassified	unclassified	xylose isomerase	TIGR02631	various	various	unclassified	unclassified	K01805	HMMsoil29181	unclassified	unclassified	unclassified	unclassified	unclassified	unclassified	unclassified	0
member	96	-	-	-	-	-	FHCFJDLK_06728	metabolism	Carbohydrate transport and metabolism	2FN9P	Xylose isomerase	1408473.JHXO01000006_gene1119	unclassified	unclassified	unclassified	unclassified	unclassified	unclassified	unclassified	Bacteria	Bacteroidetes	Bacteroidia	Bacteroidales	unclassified	unclassified	Bacteroidales bacterium	unclassified	unclassified	unclassified	unclassified	unclassified	unclassified	unclassified	xylose isomerase	TIGR02631	01_Fermentation	Bifidobacterium shunt	unclassified	unclassified	K01805	HMMsoil29181	unclassified	unclassified	unclassified	unclassified	unclassified	unclassified	unclassified
member	96	-	-	-	-	-	FHCFJDLK_06728	-	-	-	-	-	-	-	-	-	-	-	-	-	-	-	-	-	-	-	-	-	-	-	-	-	-	-	-	01_Fermentation	Heterolactic fermentation	unclassified	unclassified	K01805	HMMsoil29181	-	-	-	-	-	-	-
member	96	-	-	-	-	-	FHCFJDLK_06728	-	-	-	-	-	-	-	-	-	-	-	-	-	-	-	-	-	-	-	-	-	-	-	-	-	-	-	-	01_Fermentation	Homolactic fermentation	unclassified	unclassified	K01805	HMMsoil29181	-	-	-	-	-	-	-
member	96	-	-	-	-	-	FHCFJDLK_06728	-	-	-	-	-	-	-	-	-	-	-	-	-	-	-	-	-	-	-	-	-	-	-	-	-	-	-	-	02_Homoacetogenesis	Glycolysis	unclassified	unclassified	K01805	HMMsoil29181	-	-	-	-	-	-	-
member	96	-	-	-	-	-	FHCFJDLK_06728	-	-	-	-	-	-	-	-	-	-	-	-	-	-	-	-	-	-	-	-	-	-	-	-	-	-	-	-	20_Hydrolysis of polymers	Xylose	unclassified	unclassified	K01805	HMMsoil29181	-	-	-	-	-	-	-
group	97	1	-	-	-	-	FHCFJDLK_06767	cellular processes and signaling	Posttranslational modification, protein turnover, chaperones	3WGUG	Prevents misfolding and promotes the refolding and proper assembly of unfolded polypeptides generated under stress conditions	203119.Cthe_2892	unclassified	unclassified	unclassified	unclassified	unclassified	unclassified	unclassified	Bacteria	Firmicutes	Clostridia	Eubacteriales	Clostridiaceae	unclassified	various	unclassified	unclassified	unclassified	TCP-1/cpn60 chaperonin family	PF00118	unclassified	unclassified	T-complex protein 1, theta subunit	TIGR02346	unclassified	unclassified	unclassified	unclassified	unclassified	unclassified	unclassified	unclassified	unclassified	unclassified	unclassified	unclassified	unclassified	0
member	97	-	-	-	-	-	FHCFJDLK_06767	cellular processes and signaling	Posttranslational modification, protein turnover, chaperones	3WGUG	Prevents misfolding and promotes the refolding and proper assembly of unfolded polypeptides generated under stress conditions	203119.Cthe_2892	unclassified	unclassified	unclassified	unclassified	unclassified	unclassified	unclassified	Bacteria	Firmicutes	Clostridia	Eubacteriales	Clostridiaceae	unclassified	Clostridiaceae bacterium	unclassified	unclassified	unclassified	TCP-1/cpn60 chaperonin family	PF00118	unclassified	unclassified	T-complex protein 1, theta subunit	TIGR02346	unclassified	unclassified	unclassified	unclassified	unclassified	unclassified	unclassified	unclassified	unclassified	unclassified	unclassified	unclassified	unclassified
group	98	1	-	-	-	-	FHCFJDLK_06874	information storage and processing	Translation, ribosomal structure and biogenesis	2N9KM	Belongs to the eukaryotic ribosomal protein eS1 family	368407.Memar_0427	unclassified	unclassified	unclassified	unclassified	unclassified	unclassified	unclassified	Archaea	Euryarchaeota	Methanomicrobia	Methanomicrobiales	unclassified	unclassified	various	unclassified	unclassified	unclassified	Ribosomal S3Ae family	PF01015	unclassified	unclassified	unclassified	unclassified	unclassified	unclassified	unclassified	unclassified	unclassified	unclassified	unclassified	unclassified	unclassified	unclassified	unclassified	unclassified	unclassified	0
member	98	-	-	-	-	-	FHCFJDLK_06874	information storage and processing	Translation, ribosomal structure and biogenesis	2N9KM	Belongs to the eukaryotic ribosomal protein eS1 family	368407.Memar_0427	unclassified	unclassified	unclassified	unclassified	unclassified	unclassified	unclassified	Archaea	Euryarchaeota	Methanomicrobia	Methanomicrobiales	unclassified	unclassified	Methanomicrobiales archaeon	unclassified	unclassified	unclassified	Ribosomal S3Ae family	PF01015	unclassified	unclassified	unclassified	unclassified	unclassified	unclassified	unclassified	unclassified	unclassified	unclassified	unclassified	unclassified	unclassified	unclassified	unclassified	unclassified	unclassified
group	99	1	-	-	-	-	FHCFJDLK_07024	information storage and processing	Replication, recombination and repair	4BXVA	Can catalyze the hydrolysis of ATP in the presence of single-stranded DNA, the ATP-dependent uptake of single-stranded DNA by duplex DNA, and the ATP-dependent hybridization of homologous single-stranded DNAs. It interacts with LexA causing its activation and leading to its autocatalytic cleavage	1506994.JNLQ01000002_gene2078	unclassified	unclassified	unclassified	unclassified	unclassified	unclassified	unclassified	Bacteria	Firmicutes	unclassified	unclassified	unclassified	unclassified	various	CL0023	P-loop_NTPase	P-loop containing nucleoside triphosphate hydrolase superfamily	ATPase family associated with various cellular activities (AAA)	PF00004	unclassified	unclassified	2-aminoethylphosphonate ABC transport system, ATP-binding component PhnT	TIGR03258	unclassified	unclassified	unclassified	unclassified	unclassified	unclassified	unclassified	unclassified	unclassified	unclassified	unclassified	unclassified	unclassified	0
member	99	-	-	-	-	-	FHCFJDLK_07024	information storage and processing	Replication, recombination and repair	4BXVA	Can catalyze the hydrolysis of ATP in the presence of single-stranded DNA, the ATP-dependent uptake of single-stranded DNA by duplex DNA, and the ATP-dependent hybridization of homologous single-stranded DNAs. It interacts with LexA causing its activation and leading to its autocatalytic cleavage	1506994.JNLQ01000002_gene2078	unclassified	unclassified	unclassified	unclassified	unclassified	unclassified	unclassified	Bacteria	Firmicutes	unclassified	unclassified	unclassified	unclassified	Firmicutes bacterium	CL0023	P-loop_NTPase	P-loop containing nucleoside triphosphate hydrolase superfamily	ATPase family associated with various cellular activities (AAA)	PF00004	unclassified	unclassified	2-aminoethylphosphonate ABC transport system, ATP-binding component PhnT	TIGR03258	unclassified	unclassified	unclassified	unclassified	unclassified	unclassified	unclassified	unclassified	unclassified	unclassified	unclassified	unclassified	unclassified
group	100	1	-	-	-	-	FHCFJDLK_07153	metabolism	Nucleotide transport and metabolism	2FN01	SusD family	1168034.FH5T_17255	unclassified	unclassified	unclassified	unclassified	unclassified	unclassified	unclassified	Bacteria	Bacteroidetes	Bacteroidia	Bacteroidales	unclassified	unclassified	various	CL0020	TPR	Tetratrico peptide repeat superfamily	Starch-binding associating with outer membrane	PF14322	unclassified	unclassified	unclassified	unclassified	unclassified	unclassified	unclassified	unclassified	unclassified	unclassified	unclassified	unclassified	unclassified	unclassified	unclassified	unclassified	unclassified	0
member	100	-	-	-	-	-	FHCFJDLK_07153	metabolism	Nucleotide transport and metabolism	2FN01	SusD family	1168034.FH5T_17255	unclassified	unclassified	unclassified	unclassified	unclassified	unclassified	unclassified	Bacteria	Bacteroidetes	Bacteroidia	Bacteroidales	unclassified	unclassified	Bacteroidales bacterium	CL0020	TPR	Tetratrico peptide repeat superfamily	Starch-binding associating with outer membrane	PF14322	unclassified	unclassified	unclassified	unclassified	unclassified	unclassified	unclassified	unclassified	unclassified	unclassified	unclassified	unclassified	unclassified	unclassified	unclassified	unclassified	unclassified
group	101	1	-	-	-	-	FHCFJDLK_07154	metabolism	Inorganic ion transport and metabolism	2FW4E	TonB-linked outer membrane protein, SusC RagA family	1168034.FH5T_17265	unclassified	unclassified	unclassified	unclassified	unclassified	unclassified	unclassified	Bacteria	Bacteroidetes	Bacteroidia	Bacteroidales	unclassified	unclassified	various	CL0287	Transthyretin	Transthyretin superfamily	Carboxypeptidase regulatory-like domain	PF13620	Transport and binding proteins	various	TonB-dependent heme/hemoglobin receptor family protein	TIGR01785	unclassified	unclassified	unclassified	unclassified	unclassified	unclassified	unclassified	unclassified	unclassified	unclassified	unclassified	unclassified	unclassified	0
member	101	-	-	-	-	-	FHCFJDLK_07154	metabolism	Inorganic ion transport and metabolism	2FW4E	TonB-linked outer membrane protein, SusC RagA family	1168034.FH5T_17265	unclassified	unclassified	unclassified	unclassified	unclassified	unclassified	unclassified	Bacteria	Bacteroidetes	Bacteroidia	Bacteroidales	unclassified	unclassified	Bacteroidales bacterium	CL0287	Transthyretin	Transthyretin superfamily	Carboxypeptidase regulatory-like domain	PF13620	Transport and binding proteins	Cations and iron carrying compounds	TonB-dependent heme/hemoglobin receptor family protein	TIGR01785	unclassified	unclassified	unclassified	unclassified	unclassified	unclassified	unclassified	unclassified	unclassified	unclassified	unclassified	unclassified	unclassified
member	101	-	-	-	-	-	FHCFJDLK_07154	-	-	-	-	-	-	-	-	-	-	-	-	-	-	-	-	-	-	-	-	-	-	-	-	Transport and binding proteins	Porins	TonB-dependent heme/hemoglobin receptor family protein	TIGR01785	-	-	-	-	-	-	-	-	-	-	-	-	-
group	102	1	-	-	-	-	FHCFJDLK_07257	metabolism	Nucleotide transport and metabolism	27IUA	5'-nucleotidase, C-terminal domain	1408324.JNJK01000007_gene3109	unclassified	unclassified	unclassified	unclassified	unclassified	unclassified	unclassified	Bacteria	Firmicutes	unclassified	unclassified	unclassified	unclassified	various	unclassified	unclassified	unclassified	5'-nucleotidase, C-terminal domain	PF02872	various	various	NAD nucleotidase	TIGR01530	07_Nucleic acid metabolism	various	unclassified	unclassified	K01119	HMMsoil63770	unclassified	unclassified	unclassified	unclassified	unclassified	unclassified	unclassified	0
member	102	-	-	-	-	-	FHCFJDLK_07257	metabolism	Nucleotide transport and metabolism	27IUA	5'-nucleotidase, C-terminal domain	1408324.JNJK01000007_gene3109	unclassified	unclassified	unclassified	unclassified	unclassified	unclassified	unclassified	Bacteria	Firmicutes	unclassified	unclassified	unclassified	unclassified	Firmicutes bacterium	unclassified	unclassified	unclassified	5'-nucleotidase, C-terminal domain	PF02872	Biosynthesis of cofactors, prosthetic groups, and carriers	Pyridine nucleotides	NAD nucleotidase	TIGR01530	07_Nucleic acid metabolism	Purine metabolism	unclassified	unclassified	K01119	HMMsoil63770	unclassified	unclassified	unclassified	unclassified	unclassified	unclassified	unclassified
member	102	-	-	-	-	-	FHCFJDLK_07257	-	-	-	-	-	-	-	-	-	-	-	-	-	-	-	-	-	-	-	-	-	-	-	-	Transport and binding proteins	Other	NAD nucleotidase	TIGR01530	07_Nucleic acid metabolism	Pyrimidine metabolism	unclassified	unclassified	K01119	HMMsoil63770	-	-	-	-	-	-	-
group	103	1	-	-	-	-	FHCFJDLK_07508	information storage and processing	Translation, ribosomal structure and biogenesis	2G6Z4	Required for dimerization of active 70S ribosomes into 100S ribosomes in stationary phase	926569.ANT_20690	unclassified	unclassified	unclassified	unclassified	unclassified	unclassified	unclassified	Bacteria	Chloroflexi	Anaerolineae	Anaerolineales	Anaerolineaceae	unclassified	various	unclassified	unclassified	unclassified	Sigma 54 modulation protein / S30EA ribosomal protein	PF02482	Protein synthesis	Translation factors	ribosomal subunit interface protein	TIGR00741	unclassified	unclassified	unclassified	unclassified	unclassified	unclassified	unclassified	unclassified	unclassified	unclassified	unclassified	unclassified	unclassified	0
member	103	-	-	-	-	-	FHCFJDLK_07508	information storage and processing	Translation, ribosomal structure and biogenesis	2G6Z4	Required for dimerization of active 70S ribosomes into 100S ribosomes in stationary phase	926569.ANT_20690	unclassified	unclassified	unclassified	unclassified	unclassified	unclassified	unclassified	Bacteria	Chloroflexi	Anaerolineae	Anaerolineales	Anaerolineaceae	unclassified	Anaerolineaceae bacterium	unclassified	unclassified	unclassified	Sigma 54 modulation protein / S30EA ribosomal protein	PF02482	Protein synthesis	Translation factors	ribosomal subunit interface protein	TIGR00741	unclassified	unclassified	unclassified	unclassified	unclassified	unclassified	unclassified	unclassified	unclassified	unclassified	unclassified	unclassified	unclassified
group	104	1	-	-	-	-	FHCFJDLK_07511	unclassified	unclassified	2G9CR	unclassified	926550.CLDAP_09630	unclassified	unclassified	unclassified	unclassified	unclassified	unclassified	unclassified	Bacteria	Chloroflexi	Anaerolineae	various	various	unclassified	various	unclassified	unclassified	unclassified	unclassified	unclassified	unclassified	unclassified	unclassified	unclassified	unclassified	unclassified	unclassified	unclassified	unclassified	unclassified	unclassified	unclassified	unclassified	unclassified	unclassified	unclassified	unclassified	0
member	104	-	-	-	-	-	FHCFJDLK_07511	unclassified	unclassified	2G9CR	unclassified	926550.CLDAP_09630	unclassified	unclassified	unclassified	unclassified	unclassified	unclassified	unclassified	Bacteria	Chloroflexi	Anaerolineae	Anaerolineales	Anaerolineaceae	unclassified	Anaerolineaceae bacterium	unclassified	unclassified	unclassified	unclassified	unclassified	unclassified	unclassified	unclassified	unclassified	unclassified	unclassified	unclassified	unclassified	unclassified	unclassified	unclassified	unclassified	unclassified	unclassified	unclassified	unclassified	unclassified
member	104	-	-	-	-	-	FHCFJDLK_07511	-	-	-	-	-	-	-	-	-	-	-	-	Bacteria	Chloroflexi	Anaerolineae	unclassified	unclassified	unclassified	Anaerolineae bacterium 49_20	-	-	-	-	-	-	-	-	-	-	-	-	-	-	-	-	-	-	-	-	-	-
group	105	1	-	-	-	-	FHCFJDLK_07674	information storage and processing	Replication, recombination and repair	254WX	LexA DNA binding domain	411489.CLOL250_01154	unclassified	unclassified	unclassified	unclassified	unclassified	unclassified	unclassified	Bacteria	Atribacterota	unclassified	unclassified	unclassified	various	various	CL0123	HTH	Helix-turn-helix clan	Helix-turn-helix domain	PF12840	various	various	repressor LexA	TIGR00498	unclassified	unclassified	unclassified	unclassified	unclassified	unclassified	unclassified	unclassified	unclassified	Gene Modulating Resistance	MarR_2	PF12802.2 MarR family	RF0093	0
member	105	-	-	-	-	-	FHCFJDLK_07674	information storage and processing	Replication, recombination and repair	254WX	LexA DNA binding domain	411489.CLOL250_01154	unclassified	unclassified	unclassified	unclassified	unclassified	unclassified	unclassified	Bacteria	Atribacterota	unclassified	unclassified	unclassified	Candidatus Caldatribacterium	Candidatus Caldatribacterium californiense	CL0123	HTH	Helix-turn-helix clan	Helix-turn-helix domain	PF12840	DNA metabolism	DNA replication, recombination, and repair	repressor LexA	TIGR00498	unclassified	unclassified	unclassified	unclassified	unclassified	unclassified	unclassified	unclassified	unclassified	Gene Modulating Resistance	MarR_2	PF12802.2 MarR family	RF0093
member	105	-	-	-	-	-	FHCFJDLK_07674	-	-	-	-	-	-	-	-	-	-	-	-	-	-	-	-	-	-	-	-	-	-	-	-	Regulatory functions	DNA interactions	repressor LexA	TIGR00498	-	-	-	-	-	-	-	-	-	-	-	-	-
group	106	1	-	-	-	-	FHCFJDLK_07685	metabolism	Carbohydrate transport and metabolism	COG1879	ABC-type sugar transport system periplasmic component	1499967.BAYZ01000119_gene3234	unclassified	unclassified	unclassified	unclassified	unclassified	unclassified	unclassified	Bacteria	Atribacterota	unclassified	unclassified	unclassified	various	various	CL0144	Periplas_BP	Periplasmic binding protein like	Periplasmic binding proteins and sugar binding domain of LacI family	PF00532	Transport and binding proteins	Carbohydrates, organic alcohols, and acids	D-xylose ABC transporter, D-xylose-binding protein	TIGR02634	12_Transporters	ABC transporters, prokaryotic type	Monosaccharide transporters	Simple sugar transporter [mD:m00221]	K02058	HMMsoil72787	unclassified	unclassified	unclassified	unclassified	unclassified	unclassified	unclassified	0
member	106	-	-	-	-	-	FHCFJDLK_07685	metabolism	Carbohydrate transport and metabolism	COG1879	ABC-type sugar transport system periplasmic component	1499967.BAYZ01000119_gene3234	unclassified	unclassified	unclassified	unclassified	unclassified	unclassified	unclassified	Bacteria	Atribacterota	unclassified	unclassified	unclassified	Candidatus Caldatribacterium	Candidatus Caldatribacterium californiense	CL0144	Periplas_BP	Periplasmic binding protein like	Periplasmic binding proteins and sugar binding domain of LacI family	PF00532	Transport and binding proteins	Carbohydrates, organic alcohols, and acids	D-xylose ABC transporter, D-xylose-binding protein	TIGR02634	12_Transporters	ABC transporters, prokaryotic type	Monosaccharide transporters	Simple sugar transporter [mD:m00221]	K02058	HMMsoil72787	unclassified	unclassified	unclassified	unclassified	unclassified	unclassified	unclassified
member	106	-	-	-	-	-	FHCFJDLK_07685	-	-	-	-	-	-	-	-	-	-	-	-	Bacteria	Atribacterota	unclassified	unclassified	unclassified	Candidatus Caldatribacterium	Candidatus Caldatribacterium saccharofermentans	-	-	-	-	-	-	-	-	-	-	-	-	-	-	-	-	-	-	-	-	-	-
group	107	1	-	-	-	-	FHCFJDLK_07705	metabolism	Carbohydrate transport and metabolism	1ISWY	Fibronectin type 3 domain	1150600.ADIARSV_1580	unclassified	unclassified	unclassified	unclassified	unclassified	unclassified	unclassified	Bacteria	Bacteroidetes	Bacteroidia	Bacteroidales	unclassified	unclassified	various	CL0159	E-set	Ig-like fold superfamily (E-set)	PhoD-like phosphatase, N-terminal domain	PF16655	Cell envelope	Other	fibrobacter succinogenes major paralogous domain	TIGR02145	21_Cellular response to stress	various	unclassified	unclassified	K12567	HMMsoil6786	unclassified	unclassified	unclassified	unclassified	unclassified	unclassified	unclassified	0
member	107	-	-	-	-	-	FHCFJDLK_07705	metabolism	Carbohydrate transport and metabolism	1ISWY	Fibronectin type 3 domain	1150600.ADIARSV_1580	unclassified	unclassified	unclassified	unclassified	unclassified	unclassified	unclassified	Bacteria	Bacteroidetes	Bacteroidia	Bacteroidales	unclassified	unclassified	Bacteroidales bacterium	CL0159	E-set	Ig-like fold superfamily (E-set)	PhoD-like phosphatase, N-terminal domain	PF16655	Cell envelope	Other	fibrobacter succinogenes major paralogous domain	TIGR02145	21_Cellular response to stress	Cellular response to stress	unclassified	unclassified	K12567	HMMsoil6786	unclassified	unclassified	unclassified	unclassified	unclassified	unclassified	unclassified
member	107	-	-	-	-	-	FHCFJDLK_07705	-	-	-	-	-	-	-	-	-	-	-	-	-	-	-	-	-	-	-	-	-	-	-	-	-	-	-	-	21_Cellular response to stress	Regulation of translational initiation in response to osmotic stress	unclassified	unclassified	K12567	HMMsoil6786	-	-	-	-	-	-	-
member	107	-	-	-	-	-	FHCFJDLK_07705	-	-	-	-	-	-	-	-	-	-	-	-	-	-	-	-	-	-	-	-	-	-	-	-	-	-	-	-	21_Cellular response to stress	Response to osmotic stress	unclassified	unclassified	K12567	HMMsoil6786	-	-	-	-	-	-	-
group	108	1	-	-	-	-	FHCFJDLK_07828	cellular processes and signaling	Cell wall/membrane/envelope biogenesis	1YHNG	Carbohydrate-selective porin, OprB family	287.DR97_4750	unclassified	unclassified	unclassified	unclassified	unclassified	unclassified	unclassified	Bacteria	Proteobacteria	Gammaproteobacteria	Pseudomonadales	Pseudomonadaceae	Pseudomonas	various	CL0193	MBB	Outer membrane beta-barrel protein superfamily	Carbohydrate-selective porin, OprB family	PF04966	unclassified	unclassified	unclassified	unclassified	unclassified	unclassified	unclassified	unclassified	unclassified	unclassified	unclassified	unclassified	unclassified	unclassified	unclassified	unclassified	unclassified	0
member	108	-	-	-	-	-	FHCFJDLK_07828	cellular processes and signaling	Cell wall/membrane/envelope biogenesis	1YHNG	Carbohydrate-selective porin, OprB family	287.DR97_4750	unclassified	unclassified	unclassified	unclassified	unclassified	unclassified	unclassified	Bacteria	Proteobacteria	Gammaproteobacteria	Pseudomonadales	Pseudomonadaceae	Pseudomonas	Pseudomonas aeruginosa	CL0193	MBB	Outer membrane beta-barrel protein superfamily	Carbohydrate-selective porin, OprB family	PF04966	unclassified	unclassified	unclassified	unclassified	unclassified	unclassified	unclassified	unclassified	unclassified	unclassified	unclassified	unclassified	unclassified	unclassified	unclassified	unclassified	unclassified
member	108	-	-	-	-	-	FHCFJDLK_07828	-	-	-	-	-	-	-	-	-	-	-	-	Bacteria	Proteobacteria	Gammaproteobacteria	Pseudomonadales	Pseudomonadaceae	Pseudomonas	Pseudomonas fluorescens	-	-	-	-	-	-	-	-	-	-	-	-	-	-	-	-	-	-	-	-	-	-
member	108	-	-	-	-	-	FHCFJDLK_07828	-	-	-	-	-	-	-	-	-	-	-	-	Bacteria	Proteobacteria	Gammaproteobacteria	Pseudomonadales	Pseudomonadaceae	Pseudomonas	Pseudomonas sp. FDAARGOS_761	-	-	-	-	-	-	-	-	-	-	-	-	-	-	-	-	-	-	-	-	-	-
member	108	-	-	-	-	-	FHCFJDLK_07828	-	-	-	-	-	-	-	-	-	-	-	-	Bacteria	Proteobacteria	Gammaproteobacteria	Pseudomonadales	Pseudomonadaceae	Pseudomonas	Pseudomonas sp. HMSC066A08	-	-	-	-	-	-	-	-	-	-	-	-	-	-	-	-	-	-	-	-	-	-
group	109	1	-	-	-	-	FHCFJDLK_07847	information storage and processing	Replication, recombination and repair	1W7Z9	Single-stranded DNA-binding protein	136273.GY22_04890	unclassified	unclassified	unclassified	unclassified	unclassified	unclassified	unclassified	Bacteria	Actinobacteria	Actinomycetia	Propionibacteriales	Propionibacteriaceae	Propionibacterium	Propionibacterium sp.	CL0021	OB	OB fold	Single-strand binding protein family	PF00436	DNA metabolism	DNA replication, recombination, and repair	single-stranded DNA-binding protein	TIGR00621	unclassified	unclassified	unclassified	unclassified	unclassified	unclassified	unclassified	unclassified	unclassified	unclassified	unclassified	unclassified	unclassified	0
member	109	-	-	-	-	-	FHCFJDLK_07847	information storage and processing	Replication, recombination and repair	1W7Z9	Single-stranded DNA-binding protein	136273.GY22_04890	unclassified	unclassified	unclassified	unclassified	unclassified	unclassified	unclassified	Bacteria	Actinobacteria	Actinomycetia	Propionibacteriales	Propionibacteriaceae	Propionibacterium	Propionibacterium sp.	CL0021	OB	OB fold	Single-strand binding protein family	PF00436	DNA metabolism	DNA replication, recombination, and repair	single-stranded DNA-binding protein	TIGR00621	unclassified	unclassified	unclassified	unclassified	unclassified	unclassified	unclassified	unclassified	unclassified	unclassified	unclassified	unclassified	unclassified
group	110	1	-	-	-	-	FHCFJDLK_07848	information storage and processing	Translation, ribosomal structure and biogenesis	4DRVS	Binds as a heterodimer with protein S6 to the central domain of the 16S rRNA, where it helps stabilize the platform of the 30S subunit	267747.PPA2228	Bacteria	Actinobacteria	Actinomycetia	Propionibacteriales	Propionibacteriaceae	various	various	Bacteria	Actinobacteria	Actinomycetia	Propionibacteriales	Propionibacteriaceae	various	various	CL0123	HTH	Helix-turn-helix clan	Ribosomal protein S18	PF01084	Protein synthesis	Ribosomal proteins: synthesis and modification	ribosomal protein bS18	TIGR00165	12_Transporters	ABC transporters, prokaryotic type	Monosaccharide transporters	Ribose transporter [mD:m00212]	K10441	HMMsoil71436	unclassified	unclassified	unclassified	unclassified	unclassified	unclassified	unclassified	0
member	110	-	-	-	-	-	FHCFJDLK_07848	information storage and processing	Translation, ribosomal structure and biogenesis	4DRVS	Binds as a heterodimer with protein S6 to the central domain of the 16S rRNA, where it helps stabilize the platform of the 30S subunit	267747.PPA2228	Bacteria	Actinobacteria	Actinomycetia	Propionibacteriales	Propionibacteriaceae	Brevilactibacter	Brevilactibacter sp. MC1595	Bacteria	Actinobacteria	Actinomycetia	Propionibacteriales	Propionibacteriaceae	Brevilactibacter	Brevilactibacter sp. MC1595	CL0123	HTH	Helix-turn-helix clan	Ribosomal protein S18	PF01084	Protein synthesis	Ribosomal proteins: synthesis and modification	ribosomal protein bS18	TIGR00165	12_Transporters	ABC transporters, prokaryotic type	Monosaccharide transporters	Ribose transporter [mD:m00212]	K10441	HMMsoil71436	unclassified	unclassified	unclassified	unclassified	unclassified	unclassified	unclassified
member	110	-	-	-	-	-	FHCFJDLK_07848	-	-	-	-	-	Bacteria	Actinobacteria	Actinomycetia	Propionibacteriales	Propionibacteriaceae	unclassified	unclassified	Bacteria	Actinobacteria	Actinomycetia	Propionibacteriales	Propionibacteriaceae	Propioniciclava	Propioniciclava sp.	-	-	-	-	-	-	-	-	-	-	-	-	-	-	-	-	-	-	-	-	-	-
member	110	-	-	-	-	-	FHCFJDLK_07848	-	-	-	-	-	-	-	-	-	-	-	-	Bacteria	Actinobacteria	Actinomycetia	Propionibacteriales	Propionibacteriaceae	Propioniciclava	Propioniciclava sp. MC1595	-	-	-	-	-	-	-	-	-	-	-	-	-	-	-	-	-	-	-	-	-	-
member	110	-	-	-	-	-	FHCFJDLK_07848	-	-	-	-	-	-	-	-	-	-	-	-	Bacteria	Actinobacteria	Actinomycetia	Propionibacteriales	Propionibacteriaceae	Propioniciclava	Propioniciclava sp. MC1683	-	-	-	-	-	-	-	-	-	-	-	-	-	-	-	-	-	-	-	-	-	-
group	111	1	-	-	-	-	FHCFJDLK_08035	metabolism	Amino acid transport and metabolism	4FVBA	Catalyzes the conversion of N-formimidoyl-L-glutamate to L-glutamate and formamide	1429046.RR21198_0628	unclassified	unclassified	unclassified	unclassified	unclassified	unclassified	unclassified	Bacteria	Actinobacteria	Actinomycetia	Actinomycetales	unclassified	unclassified	various	CL0302	Arginase	Arginase/deacetylase superfamily	Arginase family	PF00491	unclassified	unclassified	agmatinase	TIGR01230	06_Amino acid utilization biosynthesis metabolism	Arginine and proline metabolism	unclassified	unclassified	K01476	HMMsoil62859	unclassified	unclassified	unclassified	unclassified	unclassified	unclassified	unclassified	0
member	111	-	-	-	-	-	FHCFJDLK_08035	metabolism	Amino acid transport and metabolism	4FVBA	Catalyzes the conversion of N-formimidoyl-L-glutamate to L-glutamate and formamide	1429046.RR21198_0628	unclassified	unclassified	unclassified	unclassified	unclassified	unclassified	unclassified	Bacteria	Actinobacteria	Actinomycetia	Actinomycetales	unclassified	unclassified	Actinomycetales bacterium	CL0302	Arginase	Arginase/deacetylase superfamily	Arginase family	PF00491	unclassified	unclassified	agmatinase	TIGR01230	06_Amino acid utilization biosynthesis metabolism	Arginine and proline metabolism	unclassified	unclassified	K01476	HMMsoil62859	unclassified	unclassified	unclassified	unclassified	unclassified	unclassified	unclassified
group	112	1	-	-	-	-	FHCFJDLK_08037	metabolism	Amino acid transport and metabolism	4FUIK	Catalyzes the conversion of urocanate to 4-imidazolone- 5-propionate	247156.NFA_12270	unclassified	unclassified	unclassified	unclassified	unclassified	unclassified	unclassified	Bacteria	Actinobacteria	Actinomycetia	Propionibacteriales	Propionibacteriaceae	Propionibacterium	Propionibacterium sp.	unclassified	unclassified	unclassified	Urocanase N-terminal domain	PF17391	Energy metabolism	Amino acids and amines	urocanate hydratase	TIGR01228	06_Amino acid utilization biosynthesis metabolism	various	various	unclassified	K01712	HMMsoil73539	unclassified	unclassified	unclassified	unclassified	unclassified	unclassified	unclassified	0
member	112	-	-	-	-	-	FHCFJDLK_08037	metabolism	Amino acid transport and metabolism	4FUIK	Catalyzes the conversion of urocanate to 4-imidazolone- 5-propionate	247156.NFA_12270	unclassified	unclassified	unclassified	unclassified	unclassified	unclassified	unclassified	Bacteria	Actinobacteria	Actinomycetia	Propionibacteriales	Propionibacteriaceae	Propionibacterium	Propionibacterium sp.	unclassified	unclassified	unclassified	Urocanase N-terminal domain	PF17391	Energy metabolism	Amino acids and amines	urocanate hydratase	TIGR01228	06_Amino acid utilization biosynthesis metabolism	Amino acid biosynthesis precursor pyruvate and oxaloacetate	Oxaloacetate to lysine	unclassified	K01712	HMMsoil73539	unclassified	unclassified	unclassified	unclassified	unclassified	unclassified	unclassified
member	112	-	-	-	-	-	FHCFJDLK_08037	-	-	-	-	-	-	-	-	-	-	-	-	-	-	-	-	-	-	-	-	-	-	-	-	-	-	-	-	06_Amino acid utilization biosynthesis metabolism	Histidine degradation	unclassified	unclassified	K01712	HMMsoil73539	-	-	-	-	-	-	-
group	113	1	-	-	-	-	FHCFJDLK_08089	unclassified	unclassified	unclassified	unclassified	unclassified	Bacteria	Atribacterota	unclassified	unclassified	unclassified	unclassified	various	Bacteria	Atribacterota	unclassified	unclassified	unclassified	unclassified	various	unclassified	unclassified	unclassified	unclassified	unclassified	unclassified	unclassified	unclassified	unclassified	unclassified	unclassified	unclassified	unclassified	unclassified	unclassified	unclassified	unclassified	unclassified	unclassified	unclassified	unclassified	unclassified	0
member	113	-	-	-	-	-	FHCFJDLK_08089	unclassified	unclassified	unclassified	unclassified	unclassified	Bacteria	Atribacterota	unclassified	unclassified	unclassified	unclassified	Candidatus Atribacteria bacterium ADurb.Bin276	Bacteria	Atribacterota	unclassified	unclassified	unclassified	unclassified	Candidatus Atribacteria bacterium	unclassified	unclassified	unclassified	unclassified	unclassified	unclassified	unclassified	unclassified	unclassified	unclassified	unclassified	unclassified	unclassified	unclassified	unclassified	unclassified	unclassified	unclassified	unclassified	unclassified	unclassified	unclassified
member	113	-	-	-	-	-	FHCFJDLK_08089	-	-	-	-	-	-	-	-	-	-	-	-	Bacteria	Atribacterota	unclassified	unclassified	unclassified	unclassified	Candidatus Atribacteria bacterium ADurb.Bin276	-	-	-	-	-	-	-	-	-	-	-	-	-	-	-	-	-	-	-	-	-	-
group	114	1	-	-	-	-	FHCFJDLK_08137	poorly characterized	Function unknown	2FPUQ	Susd and RagB outer membrane lipoprotein	1168034.FH5T_12505	unclassified	unclassified	unclassified	unclassified	unclassified	unclassified	unclassified	Bacteria	Bacteroidetes	Bacteroidia	Bacteroidales	unclassified	unclassified	various	CL0020	TPR	Tetratrico peptide repeat superfamily	Starch-binding associating with outer membrane	PF14322	unclassified	unclassified	unclassified	unclassified	unclassified	unclassified	unclassified	unclassified	unclassified	unclassified	unclassified	unclassified	unclassified	unclassified	unclassified	unclassified	unclassified	0
member	114	-	-	-	-	-	FHCFJDLK_08137	poorly characterized	Function unknown	2FPUQ	Susd and RagB outer membrane lipoprotein	1168034.FH5T_12505	unclassified	unclassified	unclassified	unclassified	unclassified	unclassified	unclassified	Bacteria	Bacteroidetes	Bacteroidia	Bacteroidales	unclassified	unclassified	Bacteroidales bacterium	CL0020	TPR	Tetratrico peptide repeat superfamily	Starch-binding associating with outer membrane	PF14322	unclassified	unclassified	unclassified	unclassified	unclassified	unclassified	unclassified	unclassified	unclassified	unclassified	unclassified	unclassified	unclassified	unclassified	unclassified	unclassified	unclassified
group	115	1	-	-	-	-	FHCFJDLK_08138	metabolism	Inorganic ion transport and metabolism	2FMRZ	TonB-linked outer membrane protein, SusC RagA family	1168034.FH5T_12500	unclassified	unclassified	unclassified	unclassified	unclassified	unclassified	unclassified	Bacteria	Bacteroidetes	Bacteroidia	Bacteroidales	unclassified	unclassified	various	CL0287	Transthyretin	Transthyretin superfamily	Carboxypeptidase regulatory-like domain	PF13620	Transport and binding proteins	various	TonB-dependent heme/hemoglobin receptor family protein	TIGR01785	unclassified	unclassified	unclassified	unclassified	unclassified	unclassified	unclassified	unclassified	unclassified	unclassified	unclassified	unclassified	unclassified	0
member	115	-	-	-	-	-	FHCFJDLK_08138	metabolism	Inorganic ion transport and metabolism	2FMRZ	TonB-linked outer membrane protein, SusC RagA family	1168034.FH5T_12500	unclassified	unclassified	unclassified	unclassified	unclassified	unclassified	unclassified	Bacteria	Bacteroidetes	Bacteroidia	Bacteroidales	unclassified	unclassified	Bacteroidales bacterium	CL0287	Transthyretin	Transthyretin superfamily	Carboxypeptidase regulatory-like domain	PF13620	Transport and binding proteins	Cations and iron carrying compounds	TonB-dependent heme/hemoglobin receptor family protein	TIGR01785	unclassified	unclassified	unclassified	unclassified	unclassified	unclassified	unclassified	unclassified	unclassified	unclassified	unclassified	unclassified	unclassified
member	115	-	-	-	-	-	FHCFJDLK_08138	-	-	-	-	-	-	-	-	-	-	-	-	-	-	-	-	-	-	-	-	-	-	-	-	Transport and binding proteins	Porins	TonB-dependent heme/hemoglobin receptor family protein	TIGR01785	-	-	-	-	-	-	-	-	-	-	-	-	-
group	116	1	-	-	-	-	FHCFJDLK_08139	metabolism	Coenzyme transport and metabolism	1IJFB	Starch-binding associating with outer membrane	1353276.JADR01000007_gene1419	unclassified	unclassified	unclassified	unclassified	unclassified	unclassified	unclassified	Bacteria	Bacteroidetes	Bacteroidia	Bacteroidales	unclassified	unclassified	various	CL0020	TPR	Tetratrico peptide repeat superfamily	Starch-binding associating with outer membrane	PF14322	unclassified	unclassified	unclassified	unclassified	unclassified	unclassified	unclassified	unclassified	unclassified	unclassified	unclassified	unclassified	unclassified	unclassified	unclassified	unclassified	unclassified	0
member	116	-	-	-	-	-	FHCFJDLK_08139	metabolism	Coenzyme transport and metabolism	1IJFB	Starch-binding associating with outer membrane	1353276.JADR01000007_gene1419	unclassified	unclassified	unclassified	unclassified	unclassified	unclassified	unclassified	Bacteria	Bacteroidetes	Bacteroidia	Bacteroidales	unclassified	unclassified	Bacteroidales bacterium	CL0020	TPR	Tetratrico peptide repeat superfamily	Starch-binding associating with outer membrane	PF14322	unclassified	unclassified	unclassified	unclassified	unclassified	unclassified	unclassified	unclassified	unclassified	unclassified	unclassified	unclassified	unclassified	unclassified	unclassified	unclassified	unclassified
group	117	1	-	-	-	-	FHCFJDLK_08140	various	various	1IQXK	Carboxypeptidase regulatory-like domain	391596.PBAL39_10925	unclassified	unclassified	unclassified	unclassified	unclassified	unclassified	unclassified	Bacteria	Bacteroidetes	Bacteroidia	Bacteroidales	unclassified	unclassified	various	CL0287	Transthyretin	Transthyretin superfamily	Carboxypeptidase regulatory-like domain	PF13620	Transport and binding proteins	various	TonB-dependent vitamin B12 receptor	TIGR01779	unclassified	unclassified	unclassified	unclassified	unclassified	unclassified	unclassified	unclassified	unclassified	unclassified	unclassified	unclassified	unclassified	0
member	117	-	-	-	-	-	FHCFJDLK_08140	cellular processes and signaling	Cell motility	1IQXK	Carboxypeptidase regulatory-like domain	391596.PBAL39_10925	unclassified	unclassified	unclassified	unclassified	unclassified	unclassified	unclassified	Bacteria	Bacteroidetes	Bacteroidia	Bacteroidales	unclassified	unclassified	Bacteroidales bacterium	CL0287	Transthyretin	Transthyretin superfamily	Carboxypeptidase regulatory-like domain	PF13620	Transport and binding proteins	Other	TonB-dependent vitamin B12 receptor	TIGR01779	unclassified	unclassified	unclassified	unclassified	unclassified	unclassified	unclassified	unclassified	unclassified	unclassified	unclassified	unclassified	unclassified
member	117	-	-	-	-	-	FHCFJDLK_08140	cellular processes and signaling	Intracellular trafficking, secretion, and vesicular transport	1IQXK	Carboxypeptidase regulatory-like domain	391596.PBAL39_10925	-	-	-	-	-	-	-	-	-	-	-	-	-	-	-	-	-	-	-	Transport and binding proteins	Porins	TonB-dependent vitamin B12 receptor	TIGR01779	-	-	-	-	-	-	-	-	-	-	-	-	-
member	117	-	-	-	-	-	FHCFJDLK_08140	metabolism	Inorganic ion transport and metabolism	1IQXK	Carboxypeptidase regulatory-like domain	391596.PBAL39_10925	-	-	-	-	-	-	-	-	-	-	-	-	-	-	-	-	-	-	-	-	-	-	-	-	-	-	-	-	-	-	-	-	-	-	-	-
group	118	1	-	-	-	-	FHCFJDLK_08191	metabolism	Energy production and conversion	3TAE5	Belongs to the Glu Leu Phe Val dehydrogenases family	592015.HMPREF1705_01939	unclassified	unclassified	unclassified	unclassified	unclassified	unclassified	unclassified	Bacteria	Synergistetes	Synergistia	Synergistales	Synergistaceae	unclassified	various	CL0603	AA_dh_N	Aminoacid dehydrogenase-like, N-terminal domain superfamily	Glu/Leu/Phe/Val dehydrogenase, dimerisation domain	PF02812	unclassified	unclassified	unclassified	unclassified	various	various	unclassified	unclassified	K00262	HMMsoil29433	unclassified	unclassified	unclassified	unclassified	unclassified	unclassified	unclassified	0
member	118	-	-	-	-	-	FHCFJDLK_08191	metabolism	Energy production and conversion	3TAE5	Belongs to the Glu Leu Phe Val dehydrogenases family	592015.HMPREF1705_01939	unclassified	unclassified	unclassified	unclassified	unclassified	unclassified	unclassified	Bacteria	Synergistetes	Synergistia	Synergistales	Synergistaceae	unclassified	Synergistaceae bacterium	CL0603	AA_dh_N	Aminoacid dehydrogenase-like, N-terminal domain superfamily	Glu/Leu/Phe/Val dehydrogenase, dimerisation domain	PF02812	unclassified	unclassified	unclassified	unclassified	06_Amino acid utilization biosynthesis metabolism	Alanine, aspartate and glutamate metabolism (contain asparagin as well)	unclassified	unclassified	K00262	HMMsoil29433	unclassified	unclassified	unclassified	unclassified	unclassified	unclassified	unclassified
member	118	-	-	-	-	-	FHCFJDLK_08191	-	-	-	-	-	-	-	-	-	-	-	-	-	-	-	-	-	-	-	-	-	-	-	-	-	-	-	-	06_Amino acid utilization biosynthesis metabolism	Arginine and proline metabolism	unclassified	unclassified	K00262	HMMsoil29433	-	-	-	-	-	-	-
member	118	-	-	-	-	-	FHCFJDLK_08191	-	-	-	-	-	-	-	-	-	-	-	-	-	-	-	-	-	-	-	-	-	-	-	-	-	-	-	-	06_Amino acid utilization biosynthesis metabolism	Oxydation deamination	unclassified	unclassified	K00262	HMMsoil29433	-	-	-	-	-	-	-
member	118	-	-	-	-	-	FHCFJDLK_08191	-	-	-	-	-	-	-	-	-	-	-	-	-	-	-	-	-	-	-	-	-	-	-	-	-	-	-	-	11_Nitrogen cycle	Ammonia assimilation	unclassified	unclassified	K00262	HMMsoil29433	-	-	-	-	-	-	-
group	119	1	-	-	-	-	FHCFJDLK_08201	poorly characterized	Function unknown	1YEPY	outer membrane porin	287.DR97_3253	Bacteria	Proteobacteria	Gammaproteobacteria	Pseudomonadales	Pseudomonadaceae	Pseudomonas	various	Bacteria	Proteobacteria	Gammaproteobacteria	Pseudomonadales	Pseudomonadaceae	Pseudomonas	Pseudomonas aeruginosa	CL0193	MBB	Outer membrane beta-barrel protein superfamily	outer membrane porin, OprD family	PF03573	unclassified	unclassified	unclassified	unclassified	unclassified	unclassified	unclassified	unclassified	unclassified	unclassified	unclassified	unclassified	unclassified	unclassified	unclassified	unclassified	unclassified	0
member	119	-	-	-	-	-	FHCFJDLK_08201	poorly characterized	Function unknown	1YEPY	outer membrane porin	287.DR97_3253	Bacteria	Proteobacteria	Gammaproteobacteria	Pseudomonadales	Pseudomonadaceae	Pseudomonas	Pseudomonas aeruginosa	Bacteria	Proteobacteria	Gammaproteobacteria	Pseudomonadales	Pseudomonadaceae	Pseudomonas	Pseudomonas aeruginosa	CL0193	MBB	Outer membrane beta-barrel protein superfamily	outer membrane porin, OprD family	PF03573	unclassified	unclassified	unclassified	unclassified	unclassified	unclassified	unclassified	unclassified	unclassified	unclassified	unclassified	unclassified	unclassified	unclassified	unclassified	unclassified	unclassified
member	119	-	-	-	-	-	FHCFJDLK_08201	-	-	-	-	-	Bacteria	Proteobacteria	Gammaproteobacteria	Pseudomonadales	Pseudomonadaceae	Pseudomonas	unclassified	-	-	-	-	-	-	-	-	-	-	-	-	-	-	-	-	-	-	-	-	-	-	-	-	-	-	-	-	-
group	120	1	-	-	-	-	FHCFJDLK_08228	metabolism	Amino acid transport and metabolism	1YDTU	Belongs to the class-III pyridoxal-phosphate-dependent aminotransferase family	287.DR97_3228	Bacteria	Proteobacteria	Gammaproteobacteria	various	various	various	various	Bacteria	Proteobacteria	Gammaproteobacteria	Pseudomonadales	Pseudomonadaceae	Pseudomonas	Pseudomonas aeruginosa	CL0061	PLP_aminotran	PLP dependent aminotransferase superfamily	Aminotransferase class-III	PF00202	Central intermediary metabolism	Other	4-aminobutyrate aminotransferase	TIGR00699	06_Amino acid utilization biosynthesis metabolism	various	various	unclassified	K12256	HMMsoil28027	unclassified	unclassified	unclassified	unclassified	unclassified	unclassified	unclassified	0
member	120	-	-	-	-	-	FHCFJDLK_08228	metabolism	Amino acid transport and metabolism	1YDTU	Belongs to the class-III pyridoxal-phosphate-dependent aminotransferase family	287.DR97_3228	Bacteria	Proteobacteria	Gammaproteobacteria	Enterobacterales	Enterobacteriaceae	Enterobacter	Enterobacter cloacae	Bacteria	Proteobacteria	Gammaproteobacteria	Pseudomonadales	Pseudomonadaceae	Pseudomonas	Pseudomonas aeruginosa	CL0061	PLP_aminotran	PLP dependent aminotransferase superfamily	Aminotransferase class-III	PF00202	Central intermediary metabolism	Other	4-aminobutyrate aminotransferase	TIGR00699	06_Amino acid utilization biosynthesis metabolism	Amino acid biosynthesis precursor pyruvate and oxaloacetate	Histidine	unclassified	K12256	HMMsoil28027	unclassified	unclassified	unclassified	unclassified	unclassified	unclassified	unclassified
member	120	-	-	-	-	-	FHCFJDLK_08228	-	-	-	-	-	Bacteria	Proteobacteria	Gammaproteobacteria	Moraxellales	Moraxellaceae	Acinetobacter	Acinetobacter baumannii	-	-	-	-	-	-	-	-	-	-	-	-	-	-	-	-	06_Amino acid utilization biosynthesis metabolism	Amino acid biosynthesis precursor pyruvate and oxaloacetate	Oxaloacetate to lysine	unclassified	K12256	HMMsoil28027	-	-	-	-	-	-	-
member	120	-	-	-	-	-	FHCFJDLK_08228	-	-	-	-	-	Bacteria	Proteobacteria	Gammaproteobacteria	Pseudomonadales	Pseudomonadaceae	Pseudomonas	Pseudomonas aeruginosa	-	-	-	-	-	-	-	-	-	-	-	-	-	-	-	-	06_Amino acid utilization biosynthesis metabolism	Arginine and proline metabolism	unclassified	unclassified	K12256	HMMsoil28027	-	-	-	-	-	-	-
member	120	-	-	-	-	-	FHCFJDLK_08228	-	-	-	-	-	Bacteria	Proteobacteria	Gammaproteobacteria	Pseudomonadales	Pseudomonadaceae	Pseudomonas	unclassified	-	-	-	-	-	-	-	-	-	-	-	-	-	-	-	-	-	-	-	-	-	-	-	-	-	-	-	-	-
group	121	1	-	-	-	-	FHCFJDLK_08329	metabolism	Inorganic ion transport and metabolism	22W5F	Belongs to the catalase family	1123008.KB905694_gene1786	Bacteria	Bacteroidetes	Bacteroidia	Bacteroidales	Porphyromonadaceae	unclassified	various	Bacteria	Bacteroidetes	Bacteroidia	Bacteroidales	Porphyromonadaceae	unclassified	various	unclassified	unclassified	unclassified	Catalase-related immune-responsive	PF06628	unclassified	unclassified	unclassified	unclassified	various	various	unclassified	unclassified	K03781	HMMsoil38042	unclassified	unclassified	unclassified	unclassified	unclassified	unclassified	unclassified	0
member	121	-	-	-	-	-	FHCFJDLK_08329	metabolism	Inorganic ion transport and metabolism	22W5F	Belongs to the catalase family	1123008.KB905694_gene1786	Bacteria	Bacteroidetes	Bacteroidia	Bacteroidales	Porphyromonadaceae	unclassified	Porphyromonadaceae bacterium KHP3R9	Bacteria	Bacteroidetes	Bacteroidia	Bacteroidales	Porphyromonadaceae	unclassified	Porphyromonadaceae bacterium KHP3R9	unclassified	unclassified	unclassified	Catalase-related immune-responsive	PF06628	unclassified	unclassified	unclassified	unclassified	06_Amino acid utilization biosynthesis metabolism	Tryptophan metabolism	unclassified	unclassified	K03781	HMMsoil38042	unclassified	unclassified	unclassified	unclassified	unclassified	unclassified	unclassified
member	121	-	-	-	-	-	FHCFJDLK_08329	-	-	-	-	-	-	-	-	-	-	-	-	-	-	-	-	-	-	-	-	-	-	-	-	-	-	-	-	15_Methylotrophy	Methane oxidation to cO2	unclassified	unclassified	K03781	HMMsoil38042	-	-	-	-	-	-	-
member	121	-	-	-	-	-	FHCFJDLK_08329	-	-	-	-	-	-	-	-	-	-	-	-	-	-	-	-	-	-	-	-	-	-	-	-	-	-	-	-	21_Cellular response to stress	Cellular response to stress	unclassified	unclassified	K03781	HMMsoil38042	-	-	-	-	-	-	-
member	121	-	-	-	-	-	FHCFJDLK_08329	-	-	-	-	-	-	-	-	-	-	-	-	-	-	-	-	-	-	-	-	-	-	-	-	-	-	-	-	21_Cellular response to stress	Response to oxidative stress	unclassified	unclassified	K03781	HMMsoil38042	-	-	-	-	-	-	-
group	122	1	-	-	-	-	FHCFJDLK_08356	metabolism	Amino acid transport and metabolism	2GCEV	PFAM Extracellular ligand-binding receptor	443254.Marpi_1883	unclassified	unclassified	unclassified	unclassified	unclassified	unclassified	unclassified	Bacteria	Atribacterota	unclassified	unclassified	unclassified	various	various	CL0144	Periplas_BP	Periplasmic binding protein like	Periplasmic binding protein domain	PF13433	Transport and binding proteins	Amino acids, peptides and amines	urea ABC transporter, substrate-binding protein	TIGR03669	12_Transporters	ABC transporters, prokaryotic type	Phosphate and amino acid transporters	Branched-chain amino acid transporter [mD:m00237]	K01999	HMMsoil80868	unclassified	unclassified	unclassified	unclassified	unclassified	unclassified	unclassified	0
member	122	-	-	-	-	-	FHCFJDLK_08356	metabolism	Amino acid transport and metabolism	2GCEV	PFAM Extracellular ligand-binding receptor	443254.Marpi_1883	unclassified	unclassified	unclassified	unclassified	unclassified	unclassified	unclassified	Bacteria	Atribacterota	unclassified	unclassified	unclassified	Candidatus Caldatribacterium	Candidatus Caldatribacterium saccharofermentans	CL0144	Periplas_BP	Periplasmic binding protein like	Periplasmic binding protein domain	PF13433	Transport and binding proteins	Amino acids, peptides and amines	urea ABC transporter, substrate-binding protein	TIGR03669	12_Transporters	ABC transporters, prokaryotic type	Phosphate and amino acid transporters	Branched-chain amino acid transporter [mD:m00237]	K01999	HMMsoil80868	unclassified	unclassified	unclassified	unclassified	unclassified	unclassified	unclassified
group	123	1	-	-	-	-	FHCFJDLK_08393	unclassified	unclassified	unclassified	unclassified	unclassified	unclassified	unclassified	unclassified	unclassified	unclassified	unclassified	unclassified	unclassified	unclassified	unclassified	unclassified	unclassified	unclassified	unclassified	CL0123	HTH	Helix-turn-helix clan	Helix-turn-helix	PF01381	unclassified	unclassified	unclassified	unclassified	06_Amino acid utilization biosynthesis metabolism	various	unclassified	unclassified	K00558	HMMsoil127341	unclassified	unclassified	unclassified	unclassified	unclassified	unclassified	unclassified	0
member	123	-	-	-	-	-	FHCFJDLK_08393	unclassified	unclassified	unclassified	unclassified	unclassified	unclassified	unclassified	unclassified	unclassified	unclassified	unclassified	unclassified	unclassified	unclassified	unclassified	unclassified	unclassified	unclassified	unclassified	CL0123	HTH	Helix-turn-helix clan	Helix-turn-helix	PF01381	unclassified	unclassified	unclassified	unclassified	06_Amino acid utilization biosynthesis metabolism	Cysteine and methionine metabolism	unclassified	unclassified	K00558	HMMsoil127341	unclassified	unclassified	unclassified	unclassified	unclassified	unclassified	unclassified
member	123	-	-	-	-	-	FHCFJDLK_08393	-	-	-	-	-	-	-	-	-	-	-	-	-	-	-	-	-	-	-	-	-	-	-	-	-	-	-	-	06_Amino acid utilization biosynthesis metabolism	Methionine degradation	unclassified	unclassified	K00558	HMMsoil127341	-	-	-	-	-	-	-
group	124	1	-	-	-	-	FHCFJDLK_08401	metabolism	Energy production and conversion	24WAK	Iron-storage protein, whose ferroxidase center binds Fe(2 ) ions, oxidizes them by dioxygen to Fe(3 ), and participates in the subsequent Fe(3 ) oxide mineral core formation within the central cavity of the protein complex	457570.Nther_2087	unclassified	unclassified	unclassified	unclassified	unclassified	unclassified	unclassified	Bacteria	Firmicutes	unclassified	unclassified	unclassified	unclassified	various	CL0044	Ferritin	Ferritin-like Superfamily	Ferritin-like	PF12902	Transport and binding proteins	Cations and iron carrying compounds	bacterioferritin	TIGR00754	unclassified	unclassified	unclassified	unclassified	unclassified	unclassified	unclassified	unclassified	unclassified	unclassified	unclassified	unclassified	unclassified	0
member	124	-	-	-	-	-	FHCFJDLK_08401	metabolism	Energy production and conversion	24WAK	Iron-storage protein, whose ferroxidase center binds Fe(2 ) ions, oxidizes them by dioxygen to Fe(3 ), and participates in the subsequent Fe(3 ) oxide mineral core formation within the central cavity of the protein complex	457570.Nther_2087	unclassified	unclassified	unclassified	unclassified	unclassified	unclassified	unclassified	Bacteria	Firmicutes	unclassified	unclassified	unclassified	unclassified	Firmicutes bacterium	CL0044	Ferritin	Ferritin-like Superfamily	Ferritin-like	PF12902	Transport and binding proteins	Cations and iron carrying compounds	bacterioferritin	TIGR00754	unclassified	unclassified	unclassified	unclassified	unclassified	unclassified	unclassified	unclassified	unclassified	unclassified	unclassified	unclassified	unclassified
group	125	1	-	-	-	-	FHCFJDLK_08467	metabolism	Carbohydrate transport and metabolism	2N93N	Belongs to the glyceraldehyde-3-phosphate dehydrogenase family	368407.Memar_2497	Archaea	Euryarchaeota	Methanomicrobia	Methanomicrobiales	Methanomicrobiaceae	Methanoculleus	Methanoculleus bourgensis	Archaea	Euryarchaeota	Methanomicrobia	Methanomicrobiales	Methanomicrobiaceae	Methanoculleus	Methanoculleus bourgensis	CL0063	NADP_Rossmann	FAD/NAD(P)-binding Rossmann fold Superfamily	D-isomer specific 2-hydroxyacid dehydrogenase, NAD binding domain	PF02826	Biosynthesis of cofactors, prosthetic groups, and carriers	Pyridoxine	erythrose-4-phosphate dehydrogenase	TIGR01532	various	various	unclassified	unclassified	K00134	HMMsoil108254	unclassified	unclassified	unclassified	unclassified	unclassified	unclassified	unclassified	0
member	125	-	-	-	-	-	FHCFJDLK_08467	metabolism	Carbohydrate transport and metabolism	2N93N	Belongs to the glyceraldehyde-3-phosphate dehydrogenase family	368407.Memar_2497	Archaea	Euryarchaeota	Methanomicrobia	Methanomicrobiales	Methanomicrobiaceae	Methanoculleus	Methanoculleus bourgensis	Archaea	Euryarchaeota	Methanomicrobia	Methanomicrobiales	Methanomicrobiaceae	Methanoculleus	Methanoculleus bourgensis	CL0063	NADP_Rossmann	FAD/NAD(P)-binding Rossmann fold Superfamily	D-isomer specific 2-hydroxyacid dehydrogenase, NAD binding domain	PF02826	Biosynthesis of cofactors, prosthetic groups, and carriers	Pyridoxine	erythrose-4-phosphate dehydrogenase	TIGR01532	01_Fermentation	Bifidobacterium shunt	unclassified	unclassified	K00134	HMMsoil108254	unclassified	unclassified	unclassified	unclassified	unclassified	unclassified	unclassified
member	125	-	-	-	-	-	FHCFJDLK_08467	-	-	-	-	-	-	-	-	-	-	-	-	-	-	-	-	-	-	-	-	-	-	-	-	-	-	-	-	01_Fermentation	Heterolactic fermentation	unclassified	unclassified	K00134	HMMsoil108254	-	-	-	-	-	-	-
member	125	-	-	-	-	-	FHCFJDLK_08467	-	-	-	-	-	-	-	-	-	-	-	-	-	-	-	-	-	-	-	-	-	-	-	-	-	-	-	-	01_Fermentation	Homolactic fermentation	unclassified	unclassified	K00134	HMMsoil108254	-	-	-	-	-	-	-
member	125	-	-	-	-	-	FHCFJDLK_08467	-	-	-	-	-	-	-	-	-	-	-	-	-	-	-	-	-	-	-	-	-	-	-	-	-	-	-	-	02_Homoacetogenesis	Glycolysis	unclassified	unclassified	K00134	HMMsoil108254	-	-	-	-	-	-	-
member	125	-	-	-	-	-	FHCFJDLK_08467	-	-	-	-	-	-	-	-	-	-	-	-	-	-	-	-	-	-	-	-	-	-	-	-	-	-	-	-	16_Embden Meyerhof-Parnos (EMP)	EMP	unclassified	unclassified	K00134	HMMsoil108254	-	-	-	-	-	-	-
member	125	-	-	-	-	-	FHCFJDLK_08467	-	-	-	-	-	-	-	-	-	-	-	-	-	-	-	-	-	-	-	-	-	-	-	-	-	-	-	-	16_Embden Meyerhof-Parnos (EMP)	Glycolysis III (EMP)	unclassified	unclassified	K00134	HMMsoil108254	-	-	-	-	-	-	-
member	125	-	-	-	-	-	FHCFJDLK_08467	-	-	-	-	-	-	-	-	-	-	-	-	-	-	-	-	-	-	-	-	-	-	-	-	-	-	-	-	17_Gluconeogenesis	Gluconeogenesis in archea	unclassified	unclassified	K00134	HMMsoil108254	-	-	-	-	-	-	-
member	125	-	-	-	-	-	FHCFJDLK_08467	-	-	-	-	-	-	-	-	-	-	-	-	-	-	-	-	-	-	-	-	-	-	-	-	-	-	-	-	21_Cellular response to stress	Regulation of stress-activated protein kinase signaling cascade	unclassified	unclassified	K00134	HMMsoil108254	-	-	-	-	-	-	-
group	126	1	-	-	-	-	FHCFJDLK_08486	metabolism	Amino acid transport and metabolism	2NWE8	Glyoxalase bleomycin resistance protein dioxygenase	1121889.AUDM01000023_gene43	unclassified	unclassified	unclassified	unclassified	unclassified	unclassified	unclassified	Bacteria	Bacteroidetes	Bacteroidia	Bacteroidales	unclassified	unclassified	various	CL0104	Glyoxalase	VOC superfamily	Glyoxalase-like domain	PF13468	unclassified	unclassified	3,4-dihydroxyphenylacetate 2,3-dioxygenase	TIGR02295	06_Amino acid utilization biosynthesis metabolism	Valine, leucine and isoleucine degradation	unclassified	unclassified	K05606	HMMsoil50445	unclassified	unclassified	unclassified	Other	Glyoxalase	PF00903.20 Glyoxalase/Bleomycin resistance protein/Dioxygenase superfamily	RF0077	0
member	126	-	-	-	-	-	FHCFJDLK_08486	metabolism	Amino acid transport and metabolism	2NWE8	Glyoxalase bleomycin resistance protein dioxygenase	1121889.AUDM01000023_gene43	unclassified	unclassified	unclassified	unclassified	unclassified	unclassified	unclassified	Bacteria	Bacteroidetes	Bacteroidia	Bacteroidales	unclassified	unclassified	Bacteroidales bacterium	CL0104	Glyoxalase	VOC superfamily	Glyoxalase-like domain	PF13468	unclassified	unclassified	3,4-dihydroxyphenylacetate 2,3-dioxygenase	TIGR02295	06_Amino acid utilization biosynthesis metabolism	Valine, leucine and isoleucine degradation	unclassified	unclassified	K05606	HMMsoil50445	unclassified	unclassified	unclassified	Other	Glyoxalase	PF00903.20 Glyoxalase/Bleomycin resistance protein/Dioxygenase superfamily	RF0077
group	127	1	-	-	-	-	FHCFJDLK_08557	metabolism	Energy production and conversion	2N9HH	Produces ATP from ADP in the presence of a proton gradient across the membrane	368407.Memar_0285	unclassified	unclassified	unclassified	unclassified	unclassified	unclassified	unclassified	Archaea	Euryarchaeota	Methanomicrobia	Methanomicrobiales	Methanomicrobiaceae	Methanoculleus	Methanoculleus bourgensis	unclassified	unclassified	unclassified	ATP synthase (C/AC39) subunit	PF01992	unclassified	unclassified	ATP synthase A1, C subunit	TIGR02923	unclassified	unclassified	unclassified	unclassified	unclassified	unclassified	unclassified	unclassified	unclassified	unclassified	unclassified	unclassified	unclassified	0
member	127	-	-	-	-	-	FHCFJDLK_08557	metabolism	Energy production and conversion	2N9HH	Produces ATP from ADP in the presence of a proton gradient across the membrane	368407.Memar_0285	unclassified	unclassified	unclassified	unclassified	unclassified	unclassified	unclassified	Archaea	Euryarchaeota	Methanomicrobia	Methanomicrobiales	Methanomicrobiaceae	Methanoculleus	Methanoculleus bourgensis	unclassified	unclassified	unclassified	ATP synthase (C/AC39) subunit	PF01992	unclassified	unclassified	ATP synthase A1, C subunit	TIGR02923	unclassified	unclassified	unclassified	unclassified	unclassified	unclassified	unclassified	unclassified	unclassified	unclassified	unclassified	unclassified	unclassified
group	128	1	-	-	-	-	FHCFJDLK_08558	metabolism	Energy production and conversion	2N9YY	Produces ATP from ADP in the presence of a proton gradient across the membrane	368407.Memar_0286	unclassified	unclassified	unclassified	unclassified	unclassified	unclassified	unclassified	Archaea	Euryarchaeota	Methanomicrobia	Methanomicrobiales	Methanomicrobiaceae	Methanoculleus	Methanoculleus bourgensis	unclassified	unclassified	unclassified	ATP synthase (F/14-kDa) subunit	PF01990	unclassified	unclassified	unclassified	unclassified	unclassified	unclassified	unclassified	unclassified	unclassified	unclassified	unclassified	unclassified	unclassified	unclassified	unclassified	unclassified	unclassified	0
member	128	-	-	-	-	-	FHCFJDLK_08558	metabolism	Energy production and conversion	2N9YY	Produces ATP from ADP in the presence of a proton gradient across the membrane	368407.Memar_0286	unclassified	unclassified	unclassified	unclassified	unclassified	unclassified	unclassified	Archaea	Euryarchaeota	Methanomicrobia	Methanomicrobiales	Methanomicrobiaceae	Methanoculleus	Methanoculleus bourgensis	unclassified	unclassified	unclassified	ATP synthase (F/14-kDa) subunit	PF01990	unclassified	unclassified	unclassified	unclassified	unclassified	unclassified	unclassified	unclassified	unclassified	unclassified	unclassified	unclassified	unclassified	unclassified	unclassified	unclassified	unclassified
group	129	1	-	-	-	-	FHCFJDLK_08559	metabolism	Energy production and conversion	2N93M	Produces ATP from ADP in the presence of a proton gradient across the membrane. The archaeal alpha chain is a catalytic subunit	368407.Memar_0287	unclassified	unclassified	unclassified	unclassified	unclassified	unclassified	unclassified	Archaea	Euryarchaeota	Methanomicrobia	Methanomicrobiales	Methanomicrobiaceae	Methanoculleus	Methanoculleus bourgensis	CL0275	HAS-barrel	HAS-barrel superfamily	ATP synthase alpha/beta family, beta-barrel domain	PF02874	unclassified	unclassified	alternate F1F0 ATPase, F1 subunit alpha	TIGR03324	unclassified	unclassified	unclassified	unclassified	unclassified	unclassified	unclassified	unclassified	unclassified	unclassified	unclassified	unclassified	unclassified	0
member	129	-	-	-	-	-	FHCFJDLK_08559	metabolism	Energy production and conversion	2N93M	Produces ATP from ADP in the presence of a proton gradient across the membrane. The archaeal alpha chain is a catalytic subunit	368407.Memar_0287	unclassified	unclassified	unclassified	unclassified	unclassified	unclassified	unclassified	Archaea	Euryarchaeota	Methanomicrobia	Methanomicrobiales	Methanomicrobiaceae	Methanoculleus	Methanoculleus bourgensis	CL0275	HAS-barrel	HAS-barrel superfamily	ATP synthase alpha/beta family, beta-barrel domain	PF02874	unclassified	unclassified	alternate F1F0 ATPase, F1 subunit alpha	TIGR03324	unclassified	unclassified	unclassified	unclassified	unclassified	unclassified	unclassified	unclassified	unclassified	unclassified	unclassified	unclassified	unclassified
group	130	1	-	-	-	-	FHCFJDLK_08560	metabolism	Energy production and conversion	2N97D	Produces ATP from ADP in the presence of a proton gradient across the membrane. The archaeal beta chain is a regulatory subunit	368407.Memar_0288	unclassified	unclassified	unclassified	unclassified	unclassified	unclassified	unclassified	Archaea	Euryarchaeota	Methanomicrobia	Methanomicrobiales	unclassified	unclassified	various	CL0275	HAS-barrel	HAS-barrel superfamily	ATP synthase alpha/beta family, beta-barrel domain	PF02874	Transport and binding proteins	Cations and iron carrying compounds	V-type ATPase, A subunit	TIGR01042	unclassified	unclassified	unclassified	unclassified	unclassified	unclassified	unclassified	unclassified	unclassified	unclassified	unclassified	unclassified	unclassified	0
member	130	-	-	-	-	-	FHCFJDLK_08560	metabolism	Energy production and conversion	2N97D	Produces ATP from ADP in the presence of a proton gradient across the membrane. The archaeal beta chain is a regulatory subunit	368407.Memar_0288	unclassified	unclassified	unclassified	unclassified	unclassified	unclassified	unclassified	Archaea	Euryarchaeota	Methanomicrobia	Methanomicrobiales	unclassified	unclassified	Methanomicrobiales archaeon	CL0275	HAS-barrel	HAS-barrel superfamily	ATP synthase alpha/beta family, beta-barrel domain	PF02874	Transport and binding proteins	Cations and iron carrying compounds	V-type ATPase, A subunit	TIGR01042	unclassified	unclassified	unclassified	unclassified	unclassified	unclassified	unclassified	unclassified	unclassified	unclassified	unclassified	unclassified	unclassified
group	131	1	-	-	-	-	FHCFJDLK_08562	metabolism	Carbohydrate transport and metabolism	2N98M	Belongs to the phosphoglycerate kinase family	368407.Memar_0290	unclassified	unclassified	unclassified	unclassified	unclassified	unclassified	unclassified	Archaea	Euryarchaeota	Methanomicrobia	Methanomicrobiales	Methanomicrobiaceae	Methanoculleus	Methanoculleus bourgensis	unclassified	unclassified	unclassified	Phosphoglycerate kinase	PF00162	unclassified	unclassified	unclassified	unclassified	various	various	various	unclassified	K00927	HMMsoil38199	unclassified	unclassified	unclassified	unclassified	unclassified	unclassified	unclassified	0
member	131	-	-	-	-	-	FHCFJDLK_08562	metabolism	Carbohydrate transport and metabolism	2N98M	Belongs to the phosphoglycerate kinase family	368407.Memar_0290	unclassified	unclassified	unclassified	unclassified	unclassified	unclassified	unclassified	Archaea	Euryarchaeota	Methanomicrobia	Methanomicrobiales	Methanomicrobiaceae	Methanoculleus	Methanoculleus bourgensis	unclassified	unclassified	unclassified	Phosphoglycerate kinase	PF00162	unclassified	unclassified	unclassified	unclassified	06_Amino acid utilization biosynthesis metabolism	Amino acid biosynthesis precursor pyruvate and oxaloacetate	Cysteine and methionine	unclassified	K00927	HMMsoil38199	unclassified	unclassified	unclassified	unclassified	unclassified	unclassified	unclassified
member	131	-	-	-	-	-	FHCFJDLK_08562	-	-	-	-	-	-	-	-	-	-	-	-	-	-	-	-	-	-	-	-	-	-	-	-	-	-	-	-	06_Amino acid utilization biosynthesis metabolism	Amino acid biosynthesis precursor pyruvate and oxaloacetate	Oxaloacetate to lysine	unclassified	K00927	HMMsoil38199	-	-	-	-	-	-	-
member	131	-	-	-	-	-	FHCFJDLK_08562	-	-	-	-	-	-	-	-	-	-	-	-	-	-	-	-	-	-	-	-	-	-	-	-	-	-	-	-	16_Embden Meyerhof-Parnos (EMP)	EMP	unclassified	unclassified	K00927	HMMsoil38199	-	-	-	-	-	-	-
member	131	-	-	-	-	-	FHCFJDLK_08562	-	-	-	-	-	-	-	-	-	-	-	-	-	-	-	-	-	-	-	-	-	-	-	-	-	-	-	-	16_Embden Meyerhof-Parnos (EMP)	Glycolysis III (EMP)	unclassified	unclassified	K00927	HMMsoil38199	-	-	-	-	-	-	-
member	131	-	-	-	-	-	FHCFJDLK_08562	-	-	-	-	-	-	-	-	-	-	-	-	-	-	-	-	-	-	-	-	-	-	-	-	-	-	-	-	17_Gluconeogenesis	Gluconeogenesis in archea	unclassified	unclassified	K00927	HMMsoil38199	-	-	-	-	-	-	-
group	132	1	-	-	-	-	FHCFJDLK_08577	information storage and processing	Transcription	2N9SC	transcription termination protein NusA	368407.Memar_0317	unclassified	unclassified	unclassified	unclassified	unclassified	unclassified	unclassified	Archaea	Euryarchaeota	Methanomicrobia	Methanomicrobiales	Methanomicrobiaceae	Methanoculleus	Methanoculleus bourgensis	CL0007	KH	K-Homology (KH) domain Superfamily	KH domain	PF00013	Transcription	Transcription factors	transcription termination factor NusA	TIGR01953	07_Nucleic acid metabolism	various	unclassified	unclassified	K00962	HMMsoil37504	unclassified	unclassified	unclassified	unclassified	unclassified	unclassified	unclassified	0
member	132	-	-	-	-	-	FHCFJDLK_08577	information storage and processing	Transcription	2N9SC	transcription termination protein NusA	368407.Memar_0317	unclassified	unclassified	unclassified	unclassified	unclassified	unclassified	unclassified	Archaea	Euryarchaeota	Methanomicrobia	Methanomicrobiales	Methanomicrobiaceae	Methanoculleus	Methanoculleus bourgensis	CL0007	KH	K-Homology (KH) domain Superfamily	KH domain	PF00013	Transcription	Transcription factors	transcription termination factor NusA	TIGR01953	07_Nucleic acid metabolism	Purine metabolism	unclassified	unclassified	K00962	HMMsoil37504	unclassified	unclassified	unclassified	unclassified	unclassified	unclassified	unclassified
member	132	-	-	-	-	-	FHCFJDLK_08577	-	-	-	-	-	-	-	-	-	-	-	-	-	-	-	-	-	-	-	-	-	-	-	-	-	-	-	-	07_Nucleic acid metabolism	Pyrimidine metabolism	unclassified	unclassified	K00962	HMMsoil37504	-	-	-	-	-	-	-
group	133	1	-	-	-	-	FHCFJDLK_08581	information storage and processing	Translation, ribosomal structure and biogenesis	2N9HV	Binds directly to 23S rRNA. Probably involved in E site tRNA release	368407.Memar_0413	unclassified	unclassified	unclassified	unclassified	unclassified	unclassified	unclassified	Archaea	Euryarchaeota	Methanomicrobia	Methanomicrobiales	unclassified	unclassified	various	unclassified	unclassified	unclassified	Ribosomal protein L1p/L10e family	PF00687	Protein synthesis	Ribosomal proteins: synthesis and modification	ribosomal protein uL1	TIGR01169	unclassified	unclassified	unclassified	unclassified	unclassified	unclassified	unclassified	unclassified	unclassified	unclassified	unclassified	unclassified	unclassified	0
member	133	-	-	-	-	-	FHCFJDLK_08581	information storage and processing	Translation, ribosomal structure and biogenesis	2N9HV	Binds directly to 23S rRNA. Probably involved in E site tRNA release	368407.Memar_0413	unclassified	unclassified	unclassified	unclassified	unclassified	unclassified	unclassified	Archaea	Euryarchaeota	Methanomicrobia	Methanomicrobiales	unclassified	unclassified	Methanomicrobiales archaeon	unclassified	unclassified	unclassified	Ribosomal protein L1p/L10e family	PF00687	Protein synthesis	Ribosomal proteins: synthesis and modification	ribosomal protein uL1	TIGR01169	unclassified	unclassified	unclassified	unclassified	unclassified	unclassified	unclassified	unclassified	unclassified	unclassified	unclassified	unclassified	unclassified
group	134	1	-	-	-	-	FHCFJDLK_08586	cellular processes and signaling	Cell cycle control, cell division, chromosome partitioning	2N926	Essential cell division protein that forms a contractile ring structure (Z ring) at the future cell division site. The regulation of the ring assembly controls the timing and the location of cell division. One of the functions of the FtsZ ring is to recruit other cell division proteins to the septum to produce a new cell wall between the dividing cells. Binds GTP and shows GTPase activity	368407.Memar_0409	unclassified	unclassified	unclassified	unclassified	unclassified	unclassified	unclassified	Archaea	Euryarchaeota	Methanomicrobia	Methanomicrobiales	unclassified	unclassified	various	CL0063	NADP_Rossmann	FAD/NAD(P)-binding Rossmann fold Superfamily	NAD(P)H-binding	PF13460	Cellular processes	Cell division	cell division protein FtsZ	TIGR00065	unclassified	unclassified	unclassified	unclassified	unclassified	unclassified	unclassified	unclassified	unclassified	unclassified	unclassified	unclassified	unclassified	0
member	134	-	-	-	-	-	FHCFJDLK_08586	cellular processes and signaling	Cell cycle control, cell division, chromosome partitioning	2N926	Essential cell division protein that forms a contractile ring structure (Z ring) at the future cell division site. The regulation of the ring assembly controls the timing and the location of cell division. One of the functions of the FtsZ ring is to recruit other cell division proteins to the septum to produce a new cell wall between the dividing cells. Binds GTP and shows GTPase activity	368407.Memar_0409	unclassified	unclassified	unclassified	unclassified	unclassified	unclassified	unclassified	Archaea	Euryarchaeota	Methanomicrobia	Methanomicrobiales	unclassified	unclassified	Methanomicrobiales archaeon	CL0063	NADP_Rossmann	FAD/NAD(P)-binding Rossmann fold Superfamily	NAD(P)H-binding	PF13460	Cellular processes	Cell division	cell division protein FtsZ	TIGR00065	unclassified	unclassified	unclassified	unclassified	unclassified	unclassified	unclassified	unclassified	unclassified	unclassified	unclassified	unclassified	unclassified
group	135	1	-	-	-	-	FHCFJDLK_08592	information storage and processing	Translation, ribosomal structure and biogenesis	2N9A3	amino acids such as valine, to avoid such errors it has two additional distinct tRNA(Ile)-dependent editing activities. One activity is designated as 'pretransfer' editing and involves the hydrolysis of activated Val-AMP. The other activity is designated 'posttransfer' editing and involves deacylation of mischarged Val-tRNA(Ile)	368407.Memar_0403	unclassified	unclassified	unclassified	unclassified	unclassified	unclassified	unclassified	Archaea	Euryarchaeota	Methanomicrobia	Methanomicrobiales	Methanomicrobiaceae	Methanoculleus	Methanoculleus bourgensis	CL0039	HUP	HUP - HIGH-signature proteins, UspA, and PP-ATPase.	tRNA synthetases class I (K)	PF01921	Protein synthesis	tRNA aminoacylation	cysteine--tRNA ligase	TIGR00435	unclassified	unclassified	unclassified	unclassified	unclassified	unclassified	unclassified	unclassified	unclassified	unclassified	unclassified	unclassified	unclassified	0
member	135	-	-	-	-	-	FHCFJDLK_08592	information storage and processing	Translation, ribosomal structure and biogenesis	2N9A3	amino acids such as valine, to avoid such errors it has two additional distinct tRNA(Ile)-dependent editing activities. One activity is designated as 'pretransfer' editing and involves the hydrolysis of activated Val-AMP. The other activity is designated 'posttransfer' editing and involves deacylation of mischarged Val-tRNA(Ile)	368407.Memar_0403	unclassified	unclassified	unclassified	unclassified	unclassified	unclassified	unclassified	Archaea	Euryarchaeota	Methanomicrobia	Methanomicrobiales	Methanomicrobiaceae	Methanoculleus	Methanoculleus bourgensis	CL0039	HUP	HUP - HIGH-signature proteins, UspA, and PP-ATPase.	tRNA synthetases class I (K)	PF01921	Protein synthesis	tRNA aminoacylation	cysteine--tRNA ligase	TIGR00435	unclassified	unclassified	unclassified	unclassified	unclassified	unclassified	unclassified	unclassified	unclassified	unclassified	unclassified	unclassified	unclassified
group	136	1	-	-	-	-	FHCFJDLK_08596	poorly characterized	Function unknown	2N998	Belongs to the peptidase M50B family	368407.Memar_0400	unclassified	unclassified	unclassified	unclassified	unclassified	unclassified	unclassified	Archaea	Euryarchaeota	Methanomicrobia	Methanomicrobiales	Methanomicrobiaceae	Methanoculleus	Methanoculleus bourgensis	CL0126	Peptidase_MA	Peptidase clan MA	Peptidase family M50	PF02163	Amino acid biosynthesis	Serine family	cystathionine beta-synthase	TIGR01137	12_Transporters	ABC transporters, prokaryotic type	Mineral and organic ion transporters	Osmoprotectant transporter [mD:m00209]	K05847	HMMsoil89197	unclassified	unclassified	unclassified	unclassified	unclassified	unclassified	unclassified	0
member	136	-	-	-	-	-	FHCFJDLK_08596	poorly characterized	Function unknown	2N998	Belongs to the peptidase M50B family	368407.Memar_0400	unclassified	unclassified	unclassified	unclassified	unclassified	unclassified	unclassified	Archaea	Euryarchaeota	Methanomicrobia	Methanomicrobiales	Methanomicrobiaceae	Methanoculleus	Methanoculleus bourgensis	CL0126	Peptidase_MA	Peptidase clan MA	Peptidase family M50	PF02163	Amino acid biosynthesis	Serine family	cystathionine beta-synthase	TIGR01137	12_Transporters	ABC transporters, prokaryotic type	Mineral and organic ion transporters	Osmoprotectant transporter [mD:m00209]	K05847	HMMsoil89197	unclassified	unclassified	unclassified	unclassified	unclassified	unclassified	unclassified
group	137	1	-	-	-	-	FHCFJDLK_08598	metabolism	Inorganic ion transport and metabolism	2NA9Q	PFAM periplasmic binding protein	368407.Memar_2098	unclassified	unclassified	unclassified	unclassified	unclassified	unclassified	unclassified	Archaea	Euryarchaeota	Methanomicrobia	Methanomicrobiales	Methanomicrobiaceae	Methanoculleus	Methanoculleus bourgensis	CL0043	Chelatase	Chelatase Superfamily	Periplasmic binding protein	PF01497	unclassified	unclassified	heme ABC transporter, heme-binding protein isdE	TIGR03659	12_Transporters	ABC transporters, prokaryotic type	metallic cation, iron-siderophore and vitamin b12 transporters	Iron complex transporter [mD:m00240]	K02016	HMMsoil22774	unclassified	unclassified	unclassified	unclassified	unclassified	unclassified	unclassified	0
member	137	-	-	-	-	-	FHCFJDLK_08598	metabolism	Inorganic ion transport and metabolism	2NA9Q	PFAM periplasmic binding protein	368407.Memar_2098	unclassified	unclassified	unclassified	unclassified	unclassified	unclassified	unclassified	Archaea	Euryarchaeota	Methanomicrobia	Methanomicrobiales	Methanomicrobiaceae	Methanoculleus	Methanoculleus bourgensis	CL0043	Chelatase	Chelatase Superfamily	Periplasmic binding protein	PF01497	unclassified	unclassified	heme ABC transporter, heme-binding protein isdE	TIGR03659	12_Transporters	ABC transporters, prokaryotic type	metallic cation, iron-siderophore and vitamin b12 transporters	Iron complex transporter [mD:m00240]	K02016	HMMsoil22774	unclassified	unclassified	unclassified	unclassified	unclassified	unclassified	unclassified
group	138	1	-	-	-	-	FHCFJDLK_08613	metabolism	Coenzyme transport and metabolism	2N9CD	Catalyzes the formation of S-adenosylmethionine from methionine and ATP	368407.Memar_0838	unclassified	unclassified	unclassified	unclassified	unclassified	unclassified	unclassified	Archaea	Euryarchaeota	Methanomicrobia	Methanomicrobiales	Methanomicrobiaceae	Methanoculleus	Methanoculleus bourgensis	unclassified	unclassified	unclassified	S-adenosylmethionine synthetase (AdoMet synthetase)	PF01941	unclassified	unclassified	unclassified	unclassified	06_Amino acid utilization biosynthesis metabolism	various	various	unclassified	K00789	HMMsoil63344	unclassified	unclassified	unclassified	unclassified	unclassified	unclassified	unclassified	0
member	138	-	-	-	-	-	FHCFJDLK_08613	metabolism	Coenzyme transport and metabolism	2N9CD	Catalyzes the formation of S-adenosylmethionine from methionine and ATP	368407.Memar_0838	unclassified	unclassified	unclassified	unclassified	unclassified	unclassified	unclassified	Archaea	Euryarchaeota	Methanomicrobia	Methanomicrobiales	Methanomicrobiaceae	Methanoculleus	Methanoculleus bourgensis	unclassified	unclassified	unclassified	S-adenosylmethionine synthetase (AdoMet synthetase)	PF01941	unclassified	unclassified	unclassified	unclassified	06_Amino acid utilization biosynthesis metabolism	Amino acid biosynthesis precursor pyruvate and oxaloacetate	Histidine	unclassified	K00789	HMMsoil63344	unclassified	unclassified	unclassified	unclassified	unclassified	unclassified	unclassified
member	138	-	-	-	-	-	FHCFJDLK_08613	-	-	-	-	-	-	-	-	-	-	-	-	-	-	-	-	-	-	-	-	-	-	-	-	-	-	-	-	06_Amino acid utilization biosynthesis metabolism	Amino acid biosynthesis precursor pyruvate and oxaloacetate	Oxaloacetate to lysine	unclassified	K00789	HMMsoil63344	-	-	-	-	-	-	-
member	138	-	-	-	-	-	FHCFJDLK_08613	-	-	-	-	-	-	-	-	-	-	-	-	-	-	-	-	-	-	-	-	-	-	-	-	-	-	-	-	06_Amino acid utilization biosynthesis metabolism	Cysteine and methionine metabolism	unclassified	unclassified	K00789	HMMsoil63344	-	-	-	-	-	-	-
member	138	-	-	-	-	-	FHCFJDLK_08613	-	-	-	-	-	-	-	-	-	-	-	-	-	-	-	-	-	-	-	-	-	-	-	-	-	-	-	-	06_Amino acid utilization biosynthesis metabolism	Valine, leucine and isoleucine degradation	unclassified	unclassified	K00789	HMMsoil63344	-	-	-	-	-	-	-
group	139	1	-	-	-	-	FHCFJDLK_08667	metabolism	Amino acid transport and metabolism	2N960	PFAM ABC transporter	368407.Memar_2065	Archaea	Euryarchaeota	Methanomicrobia	Methanomicrobiales	Methanomicrobiaceae	Methanoculleus	Methanoculleus bourgensis	Archaea	Euryarchaeota	Methanomicrobia	Methanomicrobiales	Methanomicrobiaceae	Methanoculleus	Methanoculleus bourgensis	CL0023	P-loop_NTPase	P-loop containing nucleoside triphosphate hydrolase superfamily	AAA domain, putative AbiEii toxin, Type IV TA system	PF13304	DNA metabolism	DNA replication, recombination, and repair	excinuclease ABC subunit A	TIGR00630	12_Transporters	ABC transporters, prokaryotic type	metallic cation, iron-siderophore and vitamin b12 transporters	Zinc/manganese transporter [mD:m00244]	K02074	HMMsoil129786	unclassified	unclassified	ABC Transporter	ABC Transporter	ABCAntibioticEffluxPump	ATP-binding cassette (ABC) antibiotic efflux pump	RF0007	0
member	139	-	-	-	-	-	FHCFJDLK_08667	metabolism	Amino acid transport and metabolism	2N960	PFAM ABC transporter	368407.Memar_2065	Archaea	Euryarchaeota	Methanomicrobia	Methanomicrobiales	Methanomicrobiaceae	Methanoculleus	Methanoculleus bourgensis	Archaea	Euryarchaeota	Methanomicrobia	Methanomicrobiales	Methanomicrobiaceae	Methanoculleus	Methanoculleus bourgensis	CL0023	P-loop_NTPase	P-loop containing nucleoside triphosphate hydrolase superfamily	AAA domain, putative AbiEii toxin, Type IV TA system	PF13304	DNA metabolism	DNA replication, recombination, and repair	excinuclease ABC subunit A	TIGR00630	12_Transporters	ABC transporters, prokaryotic type	metallic cation, iron-siderophore and vitamin b12 transporters	Zinc/manganese transporter [mD:m00244]	K02074	HMMsoil129786	unclassified	unclassified	ABC Transporter	ABC Transporter	ABCAntibioticEffluxPump	ATP-binding cassette (ABC) antibiotic efflux pump	RF0007
group	140	1	-	-	-	-	FHCFJDLK_08803	poorly characterized	Function unknown	2NAXT	FmdE, Molybdenum formylmethanofuran dehydrogenase operon	323259.Mhun_0249	unclassified	unclassified	unclassified	unclassified	unclassified	unclassified	unclassified	Archaea	Euryarchaeota	Methanomicrobia	Methanosarcinales	various	various	various	unclassified	unclassified	unclassified	FmdE, Molybdenum formylmethanofuran dehydrogenase operon	PF02663	unclassified	unclassified	unclassified	unclassified	various	various	various	unclassified	K11261	HMMsoil38704	unclassified	unclassified	unclassified	unclassified	unclassified	unclassified	unclassified	0
member	140	-	-	-	-	-	FHCFJDLK_08803	poorly characterized	Function unknown	2NAXT	FmdE, Molybdenum formylmethanofuran dehydrogenase operon	323259.Mhun_0249	unclassified	unclassified	unclassified	unclassified	unclassified	unclassified	unclassified	Archaea	Euryarchaeota	Methanomicrobia	Methanosarcinales	Methanotrichaceae	Methanothrix	Methanothrix sp.	unclassified	unclassified	unclassified	FmdE, Molybdenum formylmethanofuran dehydrogenase operon	PF02663	unclassified	unclassified	unclassified	unclassified	06_Amino acid utilization biosynthesis metabolism	Amino acid biosynthesis precursor pyruvate and oxaloacetate	PEP	unclassified	K11261	HMMsoil38704	unclassified	unclassified	unclassified	unclassified	unclassified	unclassified	unclassified
member	140	-	-	-	-	-	FHCFJDLK_08803	-	-	-	-	-	-	-	-	-	-	-	-	-	-	-	-	-	-	-	-	-	-	-	-	-	-	-	-	14_Methanogenesis	From CO2	unclassified	unclassified	K11261	HMMsoil38704	-	-	-	-	-	-	-
member	140	-	-	-	-	-	FHCFJDLK_08803	-	-	-	-	-	-	-	-	-	-	-	-	-	-	-	-	-	-	-	-	-	-	-	-	-	-	-	-	14_Methanogenesis	From formate	unclassified	unclassified	K11261	HMMsoil38704	-	-	-	-	-	-	-
group	141	1	-	-	-	-	FHCFJDLK_09049	unclassified	unclassified	unclassified	unclassified	unclassified	Bacteria	Spirochaetes	Spirochaetia	Spirochaetales	Sphaerochaetaceae	Sphaerochaeta	Sphaerochaeta sp.	Bacteria	Spirochaetes	Spirochaetia	Spirochaetales	Sphaerochaetaceae	Sphaerochaeta	Sphaerochaeta sp.	unclassified	unclassified	unclassified	unclassified	unclassified	unclassified	unclassified	unclassified	unclassified	unclassified	unclassified	unclassified	unclassified	unclassified	unclassified	unclassified	unclassified	unclassified	unclassified	unclassified	unclassified	unclassified	0
member	141	-	-	-	-	-	FHCFJDLK_09049	unclassified	unclassified	unclassified	unclassified	unclassified	Bacteria	Spirochaetes	Spirochaetia	Spirochaetales	Sphaerochaetaceae	Sphaerochaeta	Sphaerochaeta sp.	Bacteria	Spirochaetes	Spirochaetia	Spirochaetales	Sphaerochaetaceae	Sphaerochaeta	Sphaerochaeta sp.	unclassified	unclassified	unclassified	unclassified	unclassified	unclassified	unclassified	unclassified	unclassified	unclassified	unclassified	unclassified	unclassified	unclassified	unclassified	unclassified	unclassified	unclassified	unclassified	unclassified	unclassified	unclassified
group	142	1	-	-	-	-	FHCFJDLK_09101	information storage and processing	Translation, ribosomal structure and biogenesis	2N9FZ	This protein promotes the GTP-dependent binding of aminoacyl-tRNA to the A-site of ribosomes during protein biosynthesis	368407.Memar_0730	unclassified	unclassified	unclassified	unclassified	unclassified	unclassified	unclassified	Archaea	Euryarchaeota	Methanomicrobia	Methanomicrobiales	Methanomicrobiaceae	Methanoculleus	Methanoculleus bourgensis	unclassified	unclassified	unclassified	Elongation factor Tu domain 4	PF14578	Protein synthesis	Other	ribosome-associated GTPase EngA	TIGR03594	07_Nucleic acid metabolism	various	unclassified	unclassified	K03018	HMMsoil111136	unclassified	unclassified	Tetracycline Ribosomal Protection	Target Protection	TetM-TetW-TetO-TetS	tetM, tetW, tetO, and tetS: tetracycline resistance ribosomal protection protein	RF0133	0
member	142	-	-	-	-	-	FHCFJDLK_09101	information storage and processing	Translation, ribosomal structure and biogenesis	2N9FZ	This protein promotes the GTP-dependent binding of aminoacyl-tRNA to the A-site of ribosomes during protein biosynthesis	368407.Memar_0730	unclassified	unclassified	unclassified	unclassified	unclassified	unclassified	unclassified	Archaea	Euryarchaeota	Methanomicrobia	Methanomicrobiales	Methanomicrobiaceae	Methanoculleus	Methanoculleus bourgensis	unclassified	unclassified	unclassified	Elongation factor Tu domain 4	PF14578	Protein synthesis	Other	ribosome-associated GTPase EngA	TIGR03594	07_Nucleic acid metabolism	Purine metabolism	unclassified	unclassified	K03018	HMMsoil111136	unclassified	unclassified	Tetracycline Ribosomal Protection	Target Protection	TetM-TetW-TetO-TetS	tetM, tetW, tetO, and tetS: tetracycline resistance ribosomal protection protein	RF0133
member	142	-	-	-	-	-	FHCFJDLK_09101	-	-	-	-	-	-	-	-	-	-	-	-	-	-	-	-	-	-	-	-	-	-	-	-	-	-	-	-	07_Nucleic acid metabolism	Pyrimidine metabolism	unclassified	unclassified	K03018	HMMsoil111136	-	-	-	-	-	-	-
group	143	1	-	-	-	-	FHCFJDLK_09120	metabolism	Amino acid transport and metabolism	3T9QY	PFAM Receptor family ligand binding region	891968.Anamo_0088	unclassified	unclassified	unclassified	unclassified	unclassified	unclassified	unclassified	Bacteria	Synergistetes	Synergistia	Synergistales	Synergistaceae	unclassified	various	CL0144	Periplas_BP	Periplasmic binding protein like	Periplasmic binding protein domain	PF13433	Transport and binding proteins	Amino acids, peptides and amines	urea ABC transporter, urea binding protein	TIGR03407	21_Cellular response to stress	various	unclassified	unclassified	K08884	HMMsoil9501	unclassified	unclassified	unclassified	unclassified	unclassified	unclassified	unclassified	0
member	143	-	-	-	-	-	FHCFJDLK_09120	metabolism	Amino acid transport and metabolism	3T9QY	PFAM Receptor family ligand binding region	891968.Anamo_0088	unclassified	unclassified	unclassified	unclassified	unclassified	unclassified	unclassified	Bacteria	Synergistetes	Synergistia	Synergistales	Synergistaceae	unclassified	Synergistaceae bacterium	CL0144	Periplas_BP	Periplasmic binding protein like	Periplasmic binding protein domain	PF13433	Transport and binding proteins	Amino acids, peptides and amines	urea ABC transporter, urea binding protein	TIGR03407	21_Cellular response to stress	Cellular response to stress	unclassified	unclassified	K08884	HMMsoil9501	unclassified	unclassified	unclassified	unclassified	unclassified	unclassified	unclassified
member	143	-	-	-	-	-	FHCFJDLK_09120	-	-	-	-	-	-	-	-	-	-	-	-	-	-	-	-	-	-	-	-	-	-	-	-	-	-	-	-	21_Cellular response to stress	Regulation of translational initiation in response to osmotic stress	unclassified	unclassified	K08884	HMMsoil9501	-	-	-	-	-	-	-
member	143	-	-	-	-	-	FHCFJDLK_09120	-	-	-	-	-	-	-	-	-	-	-	-	-	-	-	-	-	-	-	-	-	-	-	-	-	-	-	-	21_Cellular response to stress	Response to osmotic stress	unclassified	unclassified	K08884	HMMsoil9501	-	-	-	-	-	-	-
group	144	1	-	-	-	-	FHCFJDLK_09308	poorly characterized	Function unknown	4H3F1	Rhodanese Homology Domain	401526.TcarDRAFT_0606	Bacteria	Firmicutes	Negativicutes	Selenomonadales	Sporomusaceae	Thermosinus	Thermosinus carboxydivorans	Bacteria	Firmicutes	Negativicutes	Selenomonadales	Sporomusaceae	Thermosinus	Thermosinus carboxydivorans	CL0023	P-loop_NTPase	P-loop containing nucleoside triphosphate hydrolase superfamily	AAA domain	PF13238	Transport and binding proteins	Other	pleiotropic drug resistance family protein	TIGR00956	various	various	various	unclassified	K01011	HMMsoil56661	unclassified	unclassified	unclassified	unclassified	unclassified	unclassified	unclassified	0
member	144	-	-	-	-	-	FHCFJDLK_09308	poorly characterized	Function unknown	4H3F1	Rhodanese Homology Domain	401526.TcarDRAFT_0606	Bacteria	Firmicutes	Negativicutes	Selenomonadales	Sporomusaceae	Thermosinus	Thermosinus carboxydivorans	Bacteria	Firmicutes	Negativicutes	Selenomonadales	Sporomusaceae	Thermosinus	Thermosinus carboxydivorans	CL0023	P-loop_NTPase	P-loop containing nucleoside triphosphate hydrolase superfamily	AAA domain	PF13238	Transport and binding proteins	Other	pleiotropic drug resistance family protein	TIGR00956	01_Fermentation	Pyruvate Fermentation	Pyruvate fermentation to propionate II (acrylate pathway)	unclassified	K01011	HMMsoil56661	unclassified	unclassified	unclassified	unclassified	unclassified	unclassified	unclassified
member	144	-	-	-	-	-	FHCFJDLK_09308	-	-	-	-	-	-	-	-	-	-	-	-	-	-	-	-	-	-	-	-	-	-	-	-	-	-	-	-	06_Amino acid utilization biosynthesis metabolism	Cysteine and methionine metabolism	unclassified	unclassified	K01011	HMMsoil56661	-	-	-	-	-	-	-
member	144	-	-	-	-	-	FHCFJDLK_09308	-	-	-	-	-	-	-	-	-	-	-	-	-	-	-	-	-	-	-	-	-	-	-	-	-	-	-	-	18_Sulfur compounds metabolism	Sulfur compounds cycle	Thiosulfate disproportionation	unclassified	K01011	HMMsoil56661	-	-	-	-	-	-	-
group	145	1	-	-	-	-	FHCFJDLK_09313	metabolism	Amino acid transport and metabolism	4H2BR	Catalyzes the condensation of (S)-aspartate-beta- semialdehyde (S)-ASA and pyruvate to 4-hydroxy- tetrahydrodipicolinate (HTPA)	1123288.SOV_1c12360	Bacteria	Firmicutes	Negativicutes	Selenomonadales	Sporomusaceae	Sporolituus	Sporolituus thermophilus	Bacteria	Firmicutes	Negativicutes	Selenomonadales	Sporomusaceae	Sporolituus	Sporolituus thermophilus	CL0036	TIM_barrel	Common phosphate binding-site TIM barrel superfamily	Dihydrodipicolinate synthetase family	PF00701	unclassified	unclassified	5-dehydro-4-deoxyglucarate dehydratase	TIGR03249	06_Amino acid utilization biosynthesis metabolism	Lysine biosynthesis	unclassified	unclassified	K01714	HMMsoil124611	unclassified	unclassified	unclassified	unclassified	unclassified	unclassified	unclassified	0
member	145	-	-	-	-	-	FHCFJDLK_09313	metabolism	Amino acid transport and metabolism	4H2BR	Catalyzes the condensation of (S)-aspartate-beta- semialdehyde (S)-ASA and pyruvate to 4-hydroxy- tetrahydrodipicolinate (HTPA)	1123288.SOV_1c12360	Bacteria	Firmicutes	Negativicutes	Selenomonadales	Sporomusaceae	Sporolituus	Sporolituus thermophilus	Bacteria	Firmicutes	Negativicutes	Selenomonadales	Sporomusaceae	Sporolituus	Sporolituus thermophilus	CL0036	TIM_barrel	Common phosphate binding-site TIM barrel superfamily	Dihydrodipicolinate synthetase family	PF00701	unclassified	unclassified	5-dehydro-4-deoxyglucarate dehydratase	TIGR03249	06_Amino acid utilization biosynthesis metabolism	Lysine biosynthesis	unclassified	unclassified	K01714	HMMsoil124611	unclassified	unclassified	unclassified	unclassified	unclassified	unclassified	unclassified
group	146	1	-	-	-	-	FHCFJDLK_09556	metabolism	Energy production and conversion	36GS7	Molybdopterin oxidoreductase Fe4S4 domain	1347392.CCEZ01000008_gene2150	unclassified	unclassified	unclassified	unclassified	unclassified	unclassified	unclassified	Bacteria	Firmicutes	Clostridia	Eubacteriales	Gracilibacteraceae	unclassified	various	CL0344	4Fe-4S	4Fe-4S ferredoxins	4Fe-4S single cluster domain	PF13459	unclassified	unclassified	trimethylamine-N-oxide reductase TorA	TIGR02164	14_Methanogenesis	various	unclassified	unclassified	K03390	HMMsoil82942	unclassified	unclassified	unclassified	unclassified	unclassified	unclassified	unclassified	0
member	146	-	-	-	-	-	FHCFJDLK_09556	metabolism	Energy production and conversion	36GS7	Molybdopterin oxidoreductase Fe4S4 domain	1347392.CCEZ01000008_gene2150	unclassified	unclassified	unclassified	unclassified	unclassified	unclassified	unclassified	Bacteria	Firmicutes	Clostridia	Eubacteriales	Gracilibacteraceae	unclassified	Gracilibacteraceae bacterium	CL0344	4Fe-4S	4Fe-4S ferredoxins	4Fe-4S single cluster domain	PF13459	unclassified	unclassified	trimethylamine-N-oxide reductase TorA	TIGR02164	14_Methanogenesis	From CO2	unclassified	unclassified	K03390	HMMsoil82942	unclassified	unclassified	unclassified	unclassified	unclassified	unclassified	unclassified
member	146	-	-	-	-	-	FHCFJDLK_09556	-	-	-	-	-	-	-	-	-	-	-	-	-	-	-	-	-	-	-	-	-	-	-	-	-	-	-	-	14_Methanogenesis	From acetate	unclassified	unclassified	K03390	HMMsoil82942	-	-	-	-	-	-	-
member	146	-	-	-	-	-	FHCFJDLK_09556	-	-	-	-	-	-	-	-	-	-	-	-	-	-	-	-	-	-	-	-	-	-	-	-	-	-	-	-	14_Methanogenesis	From dimethylamine	unclassified	unclassified	K03390	HMMsoil82942	-	-	-	-	-	-	-
member	146	-	-	-	-	-	FHCFJDLK_09556	-	-	-	-	-	-	-	-	-	-	-	-	-	-	-	-	-	-	-	-	-	-	-	-	-	-	-	-	14_Methanogenesis	From formate	unclassified	unclassified	K03390	HMMsoil82942	-	-	-	-	-	-	-
member	146	-	-	-	-	-	FHCFJDLK_09556	-	-	-	-	-	-	-	-	-	-	-	-	-	-	-	-	-	-	-	-	-	-	-	-	-	-	-	-	14_Methanogenesis	From methanol	unclassified	unclassified	K03390	HMMsoil82942	-	-	-	-	-	-	-
member	146	-	-	-	-	-	FHCFJDLK_09556	-	-	-	-	-	-	-	-	-	-	-	-	-	-	-	-	-	-	-	-	-	-	-	-	-	-	-	-	14_Methanogenesis	From methylamine	unclassified	unclassified	K03390	HMMsoil82942	-	-	-	-	-	-	-
member	146	-	-	-	-	-	FHCFJDLK_09556	-	-	-	-	-	-	-	-	-	-	-	-	-	-	-	-	-	-	-	-	-	-	-	-	-	-	-	-	14_Methanogenesis	From trimethylamine	unclassified	unclassified	K03390	HMMsoil82942	-	-	-	-	-	-	-
group	147	1	-	-	-	-	FHCFJDLK_09591	information storage and processing	Transcription	1WJ5K	UTRA	937777.Deipe_1782	unclassified	unclassified	unclassified	unclassified	unclassified	unclassified	unclassified	Bacteria	Planctomycetes	various	various	unclassified	unclassified	various	CL0123	HTH	Helix-turn-helix clan	Helix-turn-helix domain	PF14502	various	various	fatty acid metabolism transcriptional regulator FadR	TIGR02812	06_Amino acid utilization biosynthesis metabolism	various	various	unclassified	K00825	HMMsoil123373	unclassified	unclassified	unclassified	Gene Modulating Resistance	MarR	PF01047.17 MarR family	RF0092	0
member	147	-	-	-	-	-	FHCFJDLK_09591	information storage and processing	Transcription	1WJ5K	UTRA	937777.Deipe_1782	unclassified	unclassified	unclassified	unclassified	unclassified	unclassified	unclassified	Bacteria	Planctomycetes	Phycisphaerae	Phycisphaerales	unclassified	unclassified	Phycisphaerales bacterium	CL0123	HTH	Helix-turn-helix clan	Helix-turn-helix domain	PF14502	Fatty acid and phospholipid metabolism	Biosynthesis	fatty acid metabolism transcriptional regulator FadR	TIGR02812	06_Amino acid utilization biosynthesis metabolism	Amino acid biosynthesis precursor pyruvate and oxaloacetate	Histidine	unclassified	K00825	HMMsoil123373	unclassified	unclassified	unclassified	Gene Modulating Resistance	MarR	PF01047.17 MarR family	RF0092
member	147	-	-	-	-	-	FHCFJDLK_09591	-	-	-	-	-	-	-	-	-	-	-	-	Bacteria	Planctomycetes	unclassified	unclassified	unclassified	unclassified	Planctomycetes bacterium GWC2_45_44	-	-	-	-	-	Fatty acid and phospholipid metabolism	Degradation	fatty acid metabolism transcriptional regulator FadR	TIGR02812	06_Amino acid utilization biosynthesis metabolism	Amino acid biosynthesis precursor pyruvate and oxaloacetate	PEP	unclassified	K00825	HMMsoil123373	-	-	-	-	-	-	-
member	147	-	-	-	-	-	FHCFJDLK_09591	-	-	-	-	-	-	-	-	-	-	-	-	-	-	-	-	-	-	-	-	-	-	-	-	Regulatory functions	DNA interactions	fatty acid metabolism transcriptional regulator FadR	TIGR02812	06_Amino acid utilization biosynthesis metabolism	Lysine biosynthesis	unclassified	unclassified	K00825	HMMsoil123373	-	-	-	-	-	-	-
member	147	-	-	-	-	-	FHCFJDLK_09591	-	-	-	-	-	-	-	-	-	-	-	-	-	-	-	-	-	-	-	-	-	-	-	-	-	-	-	-	06_Amino acid utilization biosynthesis metabolism	Lysine degradation II	unclassified	unclassified	K00825	HMMsoil123373	-	-	-	-	-	-	-
member	147	-	-	-	-	-	FHCFJDLK_09591	-	-	-	-	-	-	-	-	-	-	-	-	-	-	-	-	-	-	-	-	-	-	-	-	-	-	-	-	06_Amino acid utilization biosynthesis metabolism	Tryptophan metabolism	unclassified	unclassified	K00825	HMMsoil123373	-	-	-	-	-	-	-
group	148	1	-	-	-	-	FHCFJDLK_09663	cellular processes and signaling	Signal transduction mechanisms	4F6WA	Forkhead associated domain	1089455.MOPEL_083_00020	Bacteria	Candidatus Cloacimonetes	unclassified	unclassified	unclassified	unclassified	various	Bacteria	Candidatus Cloacimonetes	unclassified	unclassified	unclassified	unclassified	various	CL0128	vWA-like	von Willebrand factor type A	von Willebrand factor type A domain	PF13519	unclassified	unclassified	marine proteobacterial sortase target protein	TIGR03788	06_Amino acid utilization biosynthesis metabolism	Phenylalanine metabolism	unclassified	unclassified	K00285	HMMsoil37807	unclassified	unclassified	unclassified	unclassified	unclassified	unclassified	unclassified	0
member	148	-	-	-	-	-	FHCFJDLK_09663	cellular processes and signaling	Signal transduction mechanisms	4F6WA	Forkhead associated domain	1089455.MOPEL_083_00020	Bacteria	Candidatus Cloacimonetes	unclassified	unclassified	unclassified	unclassified	Candidatus Cloacimonetes bacterium ADurb.Bin117	Bacteria	Candidatus Cloacimonetes	unclassified	unclassified	unclassified	unclassified	Candidatus Cloacimonetes bacterium ADurb.Bin117	CL0128	vWA-like	von Willebrand factor type A	von Willebrand factor type A domain	PF13519	unclassified	unclassified	marine proteobacterial sortase target protein	TIGR03788	06_Amino acid utilization biosynthesis metabolism	Phenylalanine metabolism	unclassified	unclassified	K00285	HMMsoil37807	unclassified	unclassified	unclassified	unclassified	unclassified	unclassified	unclassified
group	149	1	-	-	-	-	FHCFJDLK_09674	cellular processes and signaling	Posttranslational modification, protein turnover, chaperones	1S7QZ	Belongs to the small heat shock protein (HSP20) family	1123368.AUIS01000004_gene196	unclassified	unclassified	unclassified	unclassified	unclassified	unclassified	unclassified	various	various	various	various	various	various	various	CL0190	HSP20	HSP20-like chaperone superfamily	HSP20-like domain found in ArsA	PF17886	unclassified	unclassified	unclassified	unclassified	unclassified	unclassified	unclassified	unclassified	unclassified	unclassified	unclassified	unclassified	unclassified	unclassified	unclassified	unclassified	unclassified	0
member	149	-	-	-	-	-	FHCFJDLK_09674	cellular processes and signaling	Posttranslational modification, protein turnover, chaperones	1S7QZ	Belongs to the small heat shock protein (HSP20) family	1123368.AUIS01000004_gene196	unclassified	unclassified	unclassified	unclassified	unclassified	unclassified	unclassified	Archaea	Euryarchaeota	Methanomicrobia	Methanosarcinales	Methanotrichaceae	Methanothrix	Methanothrix soehngenii	CL0190	HSP20	HSP20-like chaperone superfamily	HSP20-like domain found in ArsA	PF17886	unclassified	unclassified	unclassified	unclassified	unclassified	unclassified	unclassified	unclassified	unclassified	unclassified	unclassified	unclassified	unclassified	unclassified	unclassified	unclassified	unclassified
member	149	-	-	-	-	-	FHCFJDLK_09674	-	-	-	-	-	-	-	-	-	-	-	-	Archaea	Euryarchaeota	Methanomicrobia	Methanosarcinales	Methanotrichaceae	Methanothrix	Methanothrix sp.	-	-	-	-	-	-	-	-	-	-	-	-	-	-	-	-	-	-	-	-	-	-
member	149	-	-	-	-	-	FHCFJDLK_09674	-	-	-	-	-	-	-	-	-	-	-	-	Archaea	Euryarchaeota	Methanomicrobia	Methanosarcinales	unclassified	unclassified	Methanosarcinales archaeon	-	-	-	-	-	-	-	-	-	-	-	-	-	-	-	-	-	-	-	-	-	-
member	149	-	-	-	-	-	FHCFJDLK_09674	-	-	-	-	-	-	-	-	-	-	-	-	unclassified	unclassified	unclassified	unclassified	unclassified	unclassified	hydrocarbon metagenome	-	-	-	-	-	-	-	-	-	-	-	-	-	-	-	-	-	-	-	-	-	-
group	150	1	-	-	-	-	FHCFJDLK_09900	metabolism	Energy production and conversion	23NWU	PFAM Coenzyme F420 hydrogenase dehydrogenase beta subunit	1220534.B655_2215	unclassified	unclassified	unclassified	unclassified	unclassified	unclassified	unclassified	Archaea	Euryarchaeota	Methanobacteria	Methanobacteriales	unclassified	unclassified	various	unclassified	unclassified	unclassified	Coenzyme F420 hydrogenase/dehydrogenase, beta subunit N-term	PF04422	unclassified	unclassified	coenzyme F420 hydrogenase, subunit beta	TIGR03289	unclassified	unclassified	unclassified	unclassified	unclassified	unclassified	unclassified	unclassified	unclassified	unclassified	unclassified	unclassified	unclassified	0
member	150	-	-	-	-	-	FHCFJDLK_09900	metabolism	Energy production and conversion	23NWU	PFAM Coenzyme F420 hydrogenase dehydrogenase beta subunit	1220534.B655_2215	unclassified	unclassified	unclassified	unclassified	unclassified	unclassified	unclassified	Archaea	Euryarchaeota	Methanobacteria	Methanobacteriales	unclassified	unclassified	Methanobacteriales archaeon	unclassified	unclassified	unclassified	Coenzyme F420 hydrogenase/dehydrogenase, beta subunit N-term	PF04422	unclassified	unclassified	coenzyme F420 hydrogenase, subunit beta	TIGR03289	unclassified	unclassified	unclassified	unclassified	unclassified	unclassified	unclassified	unclassified	unclassified	unclassified	unclassified	unclassified	unclassified
group	151	1	-	-	-	-	FHCFJDLK_09901	metabolism	Energy production and conversion	23NTB	TIGRFAM Coenzyme F420 hydrogenase, subunit gamma	868131.MSWAN_2263	unclassified	unclassified	unclassified	unclassified	unclassified	unclassified	unclassified	Archaea	Euryarchaeota	Methanobacteria	Methanobacteriales	unclassified	unclassified	various	CL0344	4Fe-4S	4Fe-4S ferredoxins	4Fe-4S double cluster binding domain	PF13484	Energy metabolism	Electron transport	electron transport complex, RnfABCDGE type, B subunit	TIGR01944	14_Methanogenesis	various	unclassified	unclassified	K00441	HMMsoil33513	unclassified	unclassified	unclassified	unclassified	unclassified	unclassified	unclassified	0
member	151	-	-	-	-	-	FHCFJDLK_09901	metabolism	Energy production and conversion	23NTB	TIGRFAM Coenzyme F420 hydrogenase, subunit gamma	868131.MSWAN_2263	unclassified	unclassified	unclassified	unclassified	unclassified	unclassified	unclassified	Archaea	Euryarchaeota	Methanobacteria	Methanobacteriales	unclassified	unclassified	Methanobacteriales archaeon	CL0344	4Fe-4S	4Fe-4S ferredoxins	4Fe-4S double cluster binding domain	PF13484	Energy metabolism	Electron transport	electron transport complex, RnfABCDGE type, B subunit	TIGR01944	14_Methanogenesis	From CO2	unclassified	unclassified	K00441	HMMsoil33513	unclassified	unclassified	unclassified	unclassified	unclassified	unclassified	unclassified
member	151	-	-	-	-	-	FHCFJDLK_09901	-	-	-	-	-	-	-	-	-	-	-	-	-	-	-	-	-	-	-	-	-	-	-	-	-	-	-	-	14_Methanogenesis	From formate	unclassified	unclassified	K00441	HMMsoil33513	-	-	-	-	-	-	-
group	152	1	-	-	-	-	FHCFJDLK_09903	metabolism	Energy production and conversion	23NW4	Belongs to the NiFe NiFeSe hydrogenase large subunit family	868131.MSWAN_2265	unclassified	unclassified	unclassified	unclassified	unclassified	unclassified	unclassified	Archaea	Euryarchaeota	Methanobacteria	Methanobacteriales	unclassified	unclassified	various	unclassified	unclassified	unclassified	Nickel-dependent hydrogenase	PF00374	Energy metabolism	Electron transport	NADH dehydrogenase (quinone), D subunit	TIGR01962	unclassified	unclassified	unclassified	unclassified	unclassified	unclassified	unclassified	unclassified	unclassified	unclassified	unclassified	unclassified	unclassified	0
member	152	-	-	-	-	-	FHCFJDLK_09903	metabolism	Energy production and conversion	23NW4	Belongs to the NiFe NiFeSe hydrogenase large subunit family	868131.MSWAN_2265	unclassified	unclassified	unclassified	unclassified	unclassified	unclassified	unclassified	Archaea	Euryarchaeota	Methanobacteria	Methanobacteriales	unclassified	unclassified	Methanobacteriales archaeon	unclassified	unclassified	unclassified	Nickel-dependent hydrogenase	PF00374	Energy metabolism	Electron transport	NADH dehydrogenase (quinone), D subunit	TIGR01962	unclassified	unclassified	unclassified	unclassified	unclassified	unclassified	unclassified	unclassified	unclassified	unclassified	unclassified	unclassified	unclassified
group	153	1	-	-	-	-	FHCFJDLK_09921	information storage and processing	Replication, recombination and repair	2N9EH	TIGRFAM ATP-dependent DNA helicase, RecQ	368407.Memar_1439	Archaea	Euryarchaeota	Methanomicrobia	Methanomicrobiales	Methanomicrobiaceae	Methanoculleus	Methanoculleus bourgensis	Archaea	Euryarchaeota	Methanomicrobia	Methanomicrobiales	Methanomicrobiaceae	Methanoculleus	Methanoculleus bourgensis	CL0023	P-loop_NTPase	P-loop containing nucleoside triphosphate hydrolase superfamily	Type III restriction enzyme, res subunit	PF04851	DNA metabolism	DNA replication, recombination, and repair	ATP-dependent DNA helicase RecG	TIGR00643	21_Cellular response to stress	Cellular response to osmotic stress	unclassified	unclassified	K12598	HMMsoil77192	unclassified	unclassified	unclassified	unclassified	unclassified	unclassified	unclassified	0
member	153	-	-	-	-	-	FHCFJDLK_09921	information storage and processing	Replication, recombination and repair	2N9EH	TIGRFAM ATP-dependent DNA helicase, RecQ	368407.Memar_1439	Archaea	Euryarchaeota	Methanomicrobia	Methanomicrobiales	Methanomicrobiaceae	Methanoculleus	Methanoculleus bourgensis	Archaea	Euryarchaeota	Methanomicrobia	Methanomicrobiales	Methanomicrobiaceae	Methanoculleus	Methanoculleus bourgensis	CL0023	P-loop_NTPase	P-loop containing nucleoside triphosphate hydrolase superfamily	Type III restriction enzyme, res subunit	PF04851	DNA metabolism	DNA replication, recombination, and repair	ATP-dependent DNA helicase RecG	TIGR00643	21_Cellular response to stress	Cellular response to osmotic stress	unclassified	unclassified	K12598	HMMsoil77192	unclassified	unclassified	unclassified	unclassified	unclassified	unclassified	unclassified
group	154	1	-	-	-	-	FHCFJDLK_09982	cellular processes and signaling	Signal transduction mechanisms	261XA	response regulator receiver	1121430.JMLG01000015_gene1819	unclassified	unclassified	unclassified	unclassified	unclassified	unclassified	unclassified	Bacteria	Proteobacteria	Betaproteobacteria	Burkholderiales	unclassified	unclassified	various	CL0304	CheY	CheY-like superfamily	Response regulator receiver domain	PF00072	Regulatory functions	DNA interactions	PEP-CTERM-box response regulator transcription factor	TIGR02915	21_Cellular response to stress	various	unclassified	unclassified	K07708	HMMsoil13565	unclassified	unclassified	Other Efflux	Other Efflux	adeR	adeR: positive regulator of AdeABC efflux system	RF0022	0
member	154	-	-	-	-	-	FHCFJDLK_09982	cellular processes and signaling	Signal transduction mechanisms	261XA	response regulator receiver	1121430.JMLG01000015_gene1819	unclassified	unclassified	unclassified	unclassified	unclassified	unclassified	unclassified	Bacteria	Proteobacteria	Betaproteobacteria	Burkholderiales	unclassified	unclassified	Burkholderiales bacterium	CL0304	CheY	CheY-like superfamily	Response regulator receiver domain	PF00072	Regulatory functions	DNA interactions	PEP-CTERM-box response regulator transcription factor	TIGR02915	21_Cellular response to stress	Cellular response to osmotic stress	unclassified	unclassified	K07708	HMMsoil13565	unclassified	unclassified	Other Efflux	Other Efflux	adeR	adeR: positive regulator of AdeABC efflux system	RF0022
member	154	-	-	-	-	-	FHCFJDLK_09982	-	-	-	-	-	-	-	-	-	-	-	-	-	-	-	-	-	-	-	-	-	-	-	-	-	-	-	-	21_Cellular response to stress	Regulation of response to osmotic stress	unclassified	unclassified	K07708	HMMsoil13565	-	-	-	-	-	-	-
member	154	-	-	-	-	-	FHCFJDLK_09982	-	-	-	-	-	-	-	-	-	-	-	-	-	-	-	-	-	-	-	-	-	-	-	-	-	-	-	-	21_Cellular response to stress	Response to osmotic stress	unclassified	unclassified	K07708	HMMsoil13565	-	-	-	-	-	-	-
group	155	1	-	-	-	-	FHCFJDLK_100002	metabolism	Amino acid transport and metabolism	1WWE5	Asparagine synthase, glutamine-hydrolyzing	472759.Nhal_3235	unclassified	unclassified	unclassified	unclassified	unclassified	unclassified	unclassified	Bacteria	unclassified	unclassified	unclassified	unclassified	unclassified	various	CL0052	NTN	NTN hydrolase superfamily	Aluminium induced protein	PF12481	various	various	glutamine-fructose-6-phosphate transaminase (isomerizing)	TIGR01135	various	various	various	unclassified	K00820	HMMsoil15924	unclassified	unclassified	unclassified	unclassified	unclassified	unclassified	unclassified	0
member	155	-	-	-	-	-	FHCFJDLK_100002	metabolism	Amino acid transport and metabolism	1WWE5	Asparagine synthase, glutamine-hydrolyzing	472759.Nhal_3235	unclassified	unclassified	unclassified	unclassified	unclassified	unclassified	unclassified	Bacteria	unclassified	unclassified	unclassified	unclassified	unclassified	bacterium	CL0052	NTN	NTN hydrolase superfamily	Aluminium induced protein	PF12481	Cell envelope	Biosynthesis and degradation of murein sacculus and peptidoglycan	glutamine-fructose-6-phosphate transaminase (isomerizing)	TIGR01135	06_Amino acid utilization biosynthesis metabolism	Alanine, aspartate and glutamate metabolism (contain asparagin as well)	unclassified	unclassified	K00820	HMMsoil15924	unclassified	unclassified	unclassified	unclassified	unclassified	unclassified	unclassified
member	155	-	-	-	-	-	FHCFJDLK_100002	-	-	-	-	-	-	-	-	-	-	-	-	-	-	-	-	-	-	-	-	-	-	-	-	Central intermediary metabolism	Amino sugars	glutamine-fructose-6-phosphate transaminase (isomerizing)	TIGR01135	19_Saccharide and derivated synthesis	Polysaccharide biosynthesis and assembly of cell surface structure	Murein	unclassified	K00820	HMMsoil15924	-	-	-	-	-	-	-
group	156	1	-	-	-	-	FHCFJDLK_100174	metabolism	Energy production and conversion	1HZ0W	FAD dependent oxidoreductase	1042376.AFPK01000052_gene2403	unclassified	unclassified	unclassified	unclassified	unclassified	unclassified	unclassified	Bacteria	Firmicutes	Clostridia	Eubacteriales	unclassified	unclassified	various	CL0063	NADP_Rossmann	FAD/NAD(P)-binding Rossmann fold Superfamily	FAD dependent oxidoreductase	PF12831	unclassified	unclassified	unclassified	unclassified	unclassified	unclassified	unclassified	unclassified	unclassified	unclassified	unclassified	unclassified	unclassified	unclassified	unclassified	unclassified	unclassified	0
member	156	-	-	-	-	-	FHCFJDLK_100174	metabolism	Energy production and conversion	1HZ0W	FAD dependent oxidoreductase	1042376.AFPK01000052_gene2403	unclassified	unclassified	unclassified	unclassified	unclassified	unclassified	unclassified	Bacteria	Firmicutes	Clostridia	Eubacteriales	unclassified	unclassified	Clostridiales bacterium	CL0063	NADP_Rossmann	FAD/NAD(P)-binding Rossmann fold Superfamily	FAD dependent oxidoreductase	PF12831	unclassified	unclassified	unclassified	unclassified	unclassified	unclassified	unclassified	unclassified	unclassified	unclassified	unclassified	unclassified	unclassified	unclassified	unclassified	unclassified	unclassified
group	157	1	-	-	-	-	FHCFJDLK_100327	poorly characterized	Function unknown	228QV	HAD-like protein	80637.XP_007762473.1	Bacteria	Actinobacteria	Actinomycetia	Propionibacteriales	Propionibacteriaceae	Propioniciclava	Propioniciclava tarda	Bacteria	Actinobacteria	Actinomycetia	Propionibacteriales	Propionibacteriaceae	Propioniciclava	Propioniciclava tarda	CL0137	HAD	HAD superfamily	HAD-hyrolase-like	PF13242	unclassified	unclassified	HAD hydrolase, TIGR02253 family	TIGR02253	various	various	unclassified	unclassified	K01838	HMMsoil11987	unclassified	unclassified	unclassified	unclassified	unclassified	unclassified	unclassified	0
member	157	-	-	-	-	-	FHCFJDLK_100327	poorly characterized	Function unknown	228QV	HAD-like protein	80637.XP_007762473.1	Bacteria	Actinobacteria	Actinomycetia	Propionibacteriales	Propionibacteriaceae	Propioniciclava	Propioniciclava tarda	Bacteria	Actinobacteria	Actinomycetia	Propionibacteriales	Propionibacteriaceae	Propioniciclava	Propioniciclava tarda	CL0137	HAD	HAD superfamily	HAD-hyrolase-like	PF13242	unclassified	unclassified	HAD hydrolase, TIGR02253 family	TIGR02253	09_Carbohydrate Active enzyme - CAZy	Glycoside hydrolase	unclassified	unclassified	K01838	HMMsoil11987	unclassified	unclassified	unclassified	unclassified	unclassified	unclassified	unclassified
member	157	-	-	-	-	-	FHCFJDLK_100327	-	-	-	-	-	-	-	-	-	-	-	-	-	-	-	-	-	-	-	-	-	-	-	-	-	-	-	-	20_Hydrolysis of polymers	Starch	unclassified	unclassified	K01838	HMMsoil11987	-	-	-	-	-	-	-
group	158	1	-	-	-	-	FHCFJDLK_100328	metabolism	Amino acid transport and metabolism	4D445	Reversibly catalyzes the transfer of the carbamoyl group from carbamoyl phosphate (CP) to the N(epsilon) atom of ornithine (ORN) to produce L-citrulline	762963.HMPREF9056_00328	Bacteria	Actinobacteria	Actinomycetia	Propionibacteriales	Propionibacteriaceae	Nigerium	Nigerium massiliense	Bacteria	Actinobacteria	Actinomycetia	Micrococcales	Bogoriellaceae	Georgenia	Georgenia thermotolerans	unclassified	unclassified	unclassified	Aspartate/ornithine carbamoyltransferase, carbamoyl-P binding domain	PF02729	unclassified	unclassified	knotted carbamoyltransferase YgeW	TIGR03316	various	various	unclassified	unclassified	K01955	HMMsoil54141	unclassified	unclassified	unclassified	unclassified	unclassified	unclassified	unclassified	0
member	158	-	-	-	-	-	FHCFJDLK_100328	metabolism	Amino acid transport and metabolism	4D445	Reversibly catalyzes the transfer of the carbamoyl group from carbamoyl phosphate (CP) to the N(epsilon) atom of ornithine (ORN) to produce L-citrulline	762963.HMPREF9056_00328	Bacteria	Actinobacteria	Actinomycetia	Propionibacteriales	Propionibacteriaceae	Nigerium	Nigerium massiliense	Bacteria	Actinobacteria	Actinomycetia	Micrococcales	Bogoriellaceae	Georgenia	Georgenia thermotolerans	unclassified	unclassified	unclassified	Aspartate/ornithine carbamoyltransferase, carbamoyl-P binding domain	PF02729	unclassified	unclassified	knotted carbamoyltransferase YgeW	TIGR03316	06_Amino acid utilization biosynthesis metabolism	Alanine, aspartate and glutamate metabolism (contain asparagin as well)	unclassified	unclassified	K01955	HMMsoil54141	unclassified	unclassified	unclassified	unclassified	unclassified	unclassified	unclassified
member	158	-	-	-	-	-	FHCFJDLK_100328	-	-	-	-	-	-	-	-	-	-	-	-	-	-	-	-	-	-	-	-	-	-	-	-	-	-	-	-	07_Nucleic acid metabolism	Pyrimidine metabolism	unclassified	unclassified	K01955	HMMsoil54141	-	-	-	-	-	-	-
group	159	1	-	-	-	-	FHCFJDLK_100364	metabolism	Carbohydrate transport and metabolism	2NRB5	Evidence 5 No homology to any previously reported sequences	459349.CLOAM0408	Bacteria	Candidatus Cloacimonetes	unclassified	unclassified	unclassified	unclassified	various	Bacteria	Candidatus Cloacimonetes	unclassified	unclassified	unclassified	unclassified	various	unclassified	unclassified	unclassified	Protein of unknown function (DUF5818)	PF19135	unclassified	unclassified	unclassified	unclassified	unclassified	unclassified	unclassified	unclassified	unclassified	unclassified	unclassified	unclassified	unclassified	unclassified	unclassified	unclassified	unclassified	0
member	159	-	-	-	-	-	FHCFJDLK_100364	metabolism	Carbohydrate transport and metabolism	2NRB5	Evidence 5 No homology to any previously reported sequences	459349.CLOAM0408	Bacteria	Candidatus Cloacimonetes	unclassified	unclassified	unclassified	unclassified	Candidatus Cloacimonetes bacterium ADurb.Bin117	Bacteria	Candidatus Cloacimonetes	unclassified	unclassified	unclassified	unclassified	Candidatus Cloacimonetes bacterium ADurb.Bin117	unclassified	unclassified	unclassified	Protein of unknown function (DUF5818)	PF19135	unclassified	unclassified	unclassified	unclassified	unclassified	unclassified	unclassified	unclassified	unclassified	unclassified	unclassified	unclassified	unclassified	unclassified	unclassified	unclassified	unclassified
group	160	1	-	-	-	-	FHCFJDLK_100479	metabolism	Carbohydrate transport and metabolism	260W6	Fructose-1,6-bisphosphate aldolase, class II	370438.PTH_2838	unclassified	unclassified	unclassified	unclassified	unclassified	unclassified	unclassified	various	various	various	various	various	unclassified	various	CL0036	TIM_barrel	Common phosphate binding-site TIM barrel superfamily	Fructose-bisphosphate aldolase class-II	PF01116	Energy metabolism	Glycolysis/gluconeogenesis	fructose-bisphosphate aldolase, class II	TIGR01520	various	various	unclassified	unclassified	K08302	HMMsoil8570	unclassified	unclassified	unclassified	unclassified	unclassified	unclassified	unclassified	0
member	160	-	-	-	-	-	FHCFJDLK_100479	metabolism	Carbohydrate transport and metabolism	260W6	Fructose-1,6-bisphosphate aldolase, class II	370438.PTH_2838	unclassified	unclassified	unclassified	unclassified	unclassified	unclassified	unclassified	Bacteria	Firmicutes	Clostridia	Eubacteriales	Peptococcaceae	unclassified	Peptococcaceae bacterium	CL0036	TIM_barrel	Common phosphate binding-site TIM barrel superfamily	Fructose-bisphosphate aldolase class-II	PF01116	Energy metabolism	Glycolysis/gluconeogenesis	fructose-bisphosphate aldolase, class II	TIGR01520	01_Fermentation	Bifidobacterium shunt	unclassified	unclassified	K08302	HMMsoil8570	unclassified	unclassified	unclassified	unclassified	unclassified	unclassified	unclassified
member	160	-	-	-	-	-	FHCFJDLK_100479	-	-	-	-	-	-	-	-	-	-	-	-	unclassified	unclassified	unclassified	unclassified	unclassified	unclassified	anaerobic digester metagenome	-	-	-	-	-	-	-	-	-	01_Fermentation	Heterolactic fermentation	unclassified	unclassified	K08302	HMMsoil8570	-	-	-	-	-	-	-
member	160	-	-	-	-	-	FHCFJDLK_100479	-	-	-	-	-	-	-	-	-	-	-	-	-	-	-	-	-	-	-	-	-	-	-	-	-	-	-	-	20_Hydrolysis of polymers	Galactose	unclassified	unclassified	K08302	HMMsoil8570	-	-	-	-	-	-	-
group	161	1	-	-	-	-	FHCFJDLK_100512	metabolism	Energy production and conversion	36FG0	PFAM Glycine sarcosine betaine reductase complex, protein B, alpha and beta subunits	1347392.CCEZ01000018_gene1136	unclassified	unclassified	unclassified	unclassified	unclassified	unclassified	unclassified	Bacteria	Firmicutes	Tissierellia	unclassified	unclassified	unclassified	various	unclassified	unclassified	unclassified	Glycine/sarcosine/betaine reductase component B subunits	PF09338	unclassified	unclassified	D-proline reductase (dithiol), PrdA proprotein	TIGR04480	06_Amino acid utilization biosynthesis metabolism	Arginine and proline metabolism	unclassified	unclassified	K10793	HMMsoil43860	unclassified	unclassified	unclassified	unclassified	unclassified	unclassified	unclassified	0
member	161	-	-	-	-	-	FHCFJDLK_100512	metabolism	Energy production and conversion	36FG0	PFAM Glycine sarcosine betaine reductase complex, protein B, alpha and beta subunits	1347392.CCEZ01000018_gene1136	unclassified	unclassified	unclassified	unclassified	unclassified	unclassified	unclassified	Bacteria	Firmicutes	Tissierellia	unclassified	unclassified	unclassified	Tissierellia bacterium	unclassified	unclassified	unclassified	Glycine/sarcosine/betaine reductase component B subunits	PF09338	unclassified	unclassified	D-proline reductase (dithiol), PrdA proprotein	TIGR04480	06_Amino acid utilization biosynthesis metabolism	Arginine and proline metabolism	unclassified	unclassified	K10793	HMMsoil43860	unclassified	unclassified	unclassified	unclassified	unclassified	unclassified	unclassified
group	162	1	-	-	-	-	FHCFJDLK_100515	metabolism	Energy production and conversion	21YAG	Belongs to the class-II pyridine nucleotide-disulfide oxidoreductase family	1298920.KI911353_gene4983	unclassified	unclassified	unclassified	unclassified	unclassified	unclassified	unclassified	Bacteria	Firmicutes	various	various	unclassified	unclassified	various	CL0063	NADP_Rossmann	FAD/NAD(P)-binding Rossmann fold Superfamily	NAD(P)-binding Rossmann-like domain	PF13450	Biosynthesis of cofactors, prosthetic groups, and carriers	Pyridine nucleotides	L-aspartate oxidase	TIGR00551	21_Cellular response to stress	Response to osmotic stress	unclassified	unclassified	K00356	HMMsoil54891	unclassified	unclassified	unclassified	unclassified	unclassified	unclassified	unclassified	0
member	162	-	-	-	-	-	FHCFJDLK_100515	metabolism	Energy production and conversion	21YAG	Belongs to the class-II pyridine nucleotide-disulfide oxidoreductase family	1298920.KI911353_gene4983	unclassified	unclassified	unclassified	unclassified	unclassified	unclassified	unclassified	Bacteria	Firmicutes	Clostridia	Eubacteriales	unclassified	unclassified	Clostridiales bacterium	CL0063	NADP_Rossmann	FAD/NAD(P)-binding Rossmann fold Superfamily	NAD(P)-binding Rossmann-like domain	PF13450	Biosynthesis of cofactors, prosthetic groups, and carriers	Pyridine nucleotides	L-aspartate oxidase	TIGR00551	21_Cellular response to stress	Response to osmotic stress	unclassified	unclassified	K00356	HMMsoil54891	unclassified	unclassified	unclassified	unclassified	unclassified	unclassified	unclassified
member	162	-	-	-	-	-	FHCFJDLK_100515	-	-	-	-	-	-	-	-	-	-	-	-	Bacteria	Firmicutes	Tissierellia	unclassified	unclassified	unclassified	Tissierellia bacterium	-	-	-	-	-	-	-	-	-	-	-	-	-	-	-	-	-	-	-	-	-	-
group	163	1	-	-	-	-	FHCFJDLK_100517	poorly characterized	Function unknown	1VKEX	Glycine sarcosine betaine reductase complex	1151292.QEW_2889	unclassified	unclassified	unclassified	unclassified	unclassified	unclassified	unclassified	Bacteria	Firmicutes	various	various	unclassified	unclassified	various	CL0063	NADP_Rossmann	FAD/NAD(P)-binding Rossmann fold Superfamily	Glycine reductase complex selenoprotein A	PF04723	unclassified	unclassified	unclassified	unclassified	unclassified	unclassified	unclassified	unclassified	unclassified	unclassified	unclassified	unclassified	unclassified	unclassified	unclassified	unclassified	unclassified	0
member	163	-	-	-	-	-	FHCFJDLK_100517	poorly characterized	Function unknown	1VKEX	Glycine sarcosine betaine reductase complex	1151292.QEW_2889	unclassified	unclassified	unclassified	unclassified	unclassified	unclassified	unclassified	Bacteria	Firmicutes	Clostridia	Eubacteriales	unclassified	unclassified	Clostridiales bacterium	CL0063	NADP_Rossmann	FAD/NAD(P)-binding Rossmann fold Superfamily	Glycine reductase complex selenoprotein A	PF04723	unclassified	unclassified	unclassified	unclassified	unclassified	unclassified	unclassified	unclassified	unclassified	unclassified	unclassified	unclassified	unclassified	unclassified	unclassified	unclassified	unclassified
member	163	-	-	-	-	-	FHCFJDLK_100517	-	-	-	-	-	-	-	-	-	-	-	-	Bacteria	Firmicutes	Tissierellia	unclassified	unclassified	unclassified	Tissierellia bacterium	-	-	-	-	-	-	-	-	-	-	-	-	-	-	-	-	-	-	-	-	-	-
group	164	1	-	-	-	-	FHCFJDLK_100519	metabolism	Lipid transport and metabolism	36FF2	3-Oxoacyl-[acyl-carrier-protein (ACP)] synthase III	1304284.L21TH_2354	unclassified	unclassified	unclassified	unclassified	unclassified	unclassified	unclassified	Bacteria	Firmicutes	various	various	unclassified	unclassified	various	CL0046	Thiolase	Thiolase-like Superfamily	3-Oxoacyl-[acyl-carrier-protein (ACP)] synthase III	PF08545	Fatty acid and phospholipid metabolism	Other	acetyl-CoA C-acyltransferase	TIGR01930	06_Amino acid utilization biosynthesis metabolism	various	unclassified	unclassified	K00626	HMMsoil89706	unclassified	unclassified	unclassified	unclassified	unclassified	unclassified	unclassified	0
member	164	-	-	-	-	-	FHCFJDLK_100519	metabolism	Lipid transport and metabolism	36FF2	3-Oxoacyl-[acyl-carrier-protein (ACP)] synthase III	1304284.L21TH_2354	unclassified	unclassified	unclassified	unclassified	unclassified	unclassified	unclassified	Bacteria	Firmicutes	Clostridia	Eubacteriales	unclassified	unclassified	Clostridiales bacterium	CL0046	Thiolase	Thiolase-like Superfamily	3-Oxoacyl-[acyl-carrier-protein (ACP)] synthase III	PF08545	Fatty acid and phospholipid metabolism	Other	acetyl-CoA C-acyltransferase	TIGR01930	06_Amino acid utilization biosynthesis metabolism	Tryptophan metabolism	unclassified	unclassified	K00626	HMMsoil89706	unclassified	unclassified	unclassified	unclassified	unclassified	unclassified	unclassified
member	164	-	-	-	-	-	FHCFJDLK_100519	-	-	-	-	-	-	-	-	-	-	-	-	Bacteria	Firmicutes	Tissierellia	unclassified	unclassified	unclassified	Tissierellia bacterium	-	-	-	-	-	-	-	-	-	06_Amino acid utilization biosynthesis metabolism	Valine, leucine and isoleucine degradation	unclassified	unclassified	K00626	HMMsoil89706	-	-	-	-	-	-	-
group	165	1	-	-	-	-	FHCFJDLK_100522	metabolism	Carbohydrate transport and metabolism	3WSX3	Belongs to the glyceraldehyde-3-phosphate dehydrogenase family	1278311.AUAL01000033_gene470	unclassified	unclassified	unclassified	unclassified	unclassified	unclassified	unclassified	Bacteria	Firmicutes	various	various	unclassified	unclassified	various	CL0063	NADP_Rossmann	FAD/NAD(P)-binding Rossmann fold Superfamily	Dihydrodipicolinate reductase, N-terminus	PF01113	Amino acid biosynthesis	Aspartate family	aspartate-semialdehyde dehydrogenase	TIGR01296	various	various	unclassified	unclassified	K03340	HMMsoil12929	unclassified	unclassified	unclassified	unclassified	unclassified	unclassified	unclassified	0
member	165	-	-	-	-	-	FHCFJDLK_100522	metabolism	Carbohydrate transport and metabolism	3WSX3	Belongs to the glyceraldehyde-3-phosphate dehydrogenase family	1278311.AUAL01000033_gene470	unclassified	unclassified	unclassified	unclassified	unclassified	unclassified	unclassified	Bacteria	Firmicutes	Clostridia	Eubacteriales	unclassified	unclassified	Clostridiales bacterium	CL0063	NADP_Rossmann	FAD/NAD(P)-binding Rossmann fold Superfamily	Dihydrodipicolinate reductase, N-terminus	PF01113	Amino acid biosynthesis	Aspartate family	aspartate-semialdehyde dehydrogenase	TIGR01296	01_Fermentation	Glutamate degradation V (via hydroxyglutarate)	unclassified	unclassified	K03340	HMMsoil12929	unclassified	unclassified	unclassified	unclassified	unclassified	unclassified	unclassified
member	165	-	-	-	-	-	FHCFJDLK_100522	-	-	-	-	-	-	-	-	-	-	-	-	Bacteria	Firmicutes	Tissierellia	unclassified	unclassified	unclassified	Tissierellia bacterium	-	-	-	-	-	-	-	-	-	06_Amino acid utilization biosynthesis metabolism	Lysine biosynthesis	unclassified	unclassified	K03340	HMMsoil12929	-	-	-	-	-	-	-
group	166	1	-	-	-	-	FHCFJDLK_100526	metabolism	Carbohydrate transport and metabolism	268GV	Catalyzes the reversible conversion of 2- phosphoglycerate into phosphoenolpyruvate. It is essential for the degradation of carbohydrates via glycolysis	1128398.Curi_c10920	unclassified	unclassified	unclassified	unclassified	unclassified	unclassified	unclassified	Bacteria	Firmicutes	various	various	unclassified	unclassified	various	CL0256	Enolase_TIM	Enolase like TIM barrel	Enolase C-terminal domain-like	PF13378	Energy metabolism	various	methylaspartate ammonia-lyase	TIGR01502	various	various	unclassified	unclassified	K01689	HMMsoil93864	unclassified	unclassified	unclassified	unclassified	unclassified	unclassified	unclassified	0
member	166	-	-	-	-	-	FHCFJDLK_100526	metabolism	Carbohydrate transport and metabolism	268GV	Catalyzes the reversible conversion of 2- phosphoglycerate into phosphoenolpyruvate. It is essential for the degradation of carbohydrates via glycolysis	1128398.Curi_c10920	unclassified	unclassified	unclassified	unclassified	unclassified	unclassified	unclassified	Bacteria	Firmicutes	Clostridia	Eubacteriales	unclassified	unclassified	Clostridiales bacterium	CL0256	Enolase_TIM	Enolase like TIM barrel	Enolase C-terminal domain-like	PF13378	Energy metabolism	Amino acids and amines	methylaspartate ammonia-lyase	TIGR01502	05_Fatty acid oxidation	Fatty acid activation	unclassified	unclassified	K01689	HMMsoil93864	unclassified	unclassified	unclassified	unclassified	unclassified	unclassified	unclassified
member	166	-	-	-	-	-	FHCFJDLK_100526	-	-	-	-	-	-	-	-	-	-	-	-	Bacteria	Firmicutes	Tissierellia	unclassified	unclassified	unclassified	Tissierellia bacterium	-	-	-	-	-	Energy metabolism	Fermentation	methylaspartate ammonia-lyase	TIGR01502	05_Fatty acid oxidation	Fatty acid beta-oxidation I	unclassified	unclassified	K01689	HMMsoil93864	-	-	-	-	-	-	-
member	166	-	-	-	-	-	FHCFJDLK_100526	-	-	-	-	-	-	-	-	-	-	-	-	-	-	-	-	-	-	-	-	-	-	-	-	-	-	-	-	05_Fatty acid oxidation	Fatty acid beta-oxidation II (core pathway)	unclassified	unclassified	K01689	HMMsoil93864	-	-	-	-	-	-	-
member	166	-	-	-	-	-	FHCFJDLK_100526	-	-	-	-	-	-	-	-	-	-	-	-	-	-	-	-	-	-	-	-	-	-	-	-	-	-	-	-	05_Fatty acid oxidation	Fatty acid beta-oxidation IV (unsaturated)	unclassified	unclassified	K01689	HMMsoil93864	-	-	-	-	-	-	-
member	166	-	-	-	-	-	FHCFJDLK_100526	-	-	-	-	-	-	-	-	-	-	-	-	-	-	-	-	-	-	-	-	-	-	-	-	-	-	-	-	15_Methylotrophy	Serine pathway for formaldehyde fixation	unclassified	unclassified	K01689	HMMsoil93864	-	-	-	-	-	-	-
member	166	-	-	-	-	-	FHCFJDLK_100526	-	-	-	-	-	-	-	-	-	-	-	-	-	-	-	-	-	-	-	-	-	-	-	-	-	-	-	-	16_Embden Meyerhof-Parnos (EMP)	EMP	unclassified	unclassified	K01689	HMMsoil93864	-	-	-	-	-	-	-
member	166	-	-	-	-	-	FHCFJDLK_100526	-	-	-	-	-	-	-	-	-	-	-	-	-	-	-	-	-	-	-	-	-	-	-	-	-	-	-	-	16_Embden Meyerhof-Parnos (EMP)	EMP in archea	unclassified	unclassified	K01689	HMMsoil93864	-	-	-	-	-	-	-
member	166	-	-	-	-	-	FHCFJDLK_100526	-	-	-	-	-	-	-	-	-	-	-	-	-	-	-	-	-	-	-	-	-	-	-	-	-	-	-	-	16_Embden Meyerhof-Parnos (EMP)	Glycolysis III (EMP)	unclassified	unclassified	K01689	HMMsoil93864	-	-	-	-	-	-	-
member	166	-	-	-	-	-	FHCFJDLK_100526	-	-	-	-	-	-	-	-	-	-	-	-	-	-	-	-	-	-	-	-	-	-	-	-	-	-	-	-	17_Gluconeogenesis	Gluconeogenesis in archea	unclassified	unclassified	K01689	HMMsoil93864	-	-	-	-	-	-	-
group	167	1	-	-	-	-	FHCFJDLK_100740	metabolism	Amino acid transport and metabolism	COG3181	Tripartite tricarboxylate transporter family receptor	1219084.AP014508_gene685	unclassified	unclassified	unclassified	unclassified	unclassified	unclassified	unclassified	Bacteria	Firmicutes	unclassified	unclassified	unclassified	unclassified	various	CL0177	PBP	Periplasmic binding protein clan	Tripartite tricarboxylate transporter family receptor	PF03401	unclassified	unclassified	unclassified	unclassified	unclassified	unclassified	unclassified	unclassified	unclassified	unclassified	unclassified	unclassified	unclassified	unclassified	unclassified	unclassified	unclassified	0
member	167	-	-	-	-	-	FHCFJDLK_100740	metabolism	Amino acid transport and metabolism	COG3181	Tripartite tricarboxylate transporter family receptor	1219084.AP014508_gene685	unclassified	unclassified	unclassified	unclassified	unclassified	unclassified	unclassified	Bacteria	Firmicutes	unclassified	unclassified	unclassified	unclassified	Firmicutes bacterium	CL0177	PBP	Periplasmic binding protein clan	Tripartite tricarboxylate transporter family receptor	PF03401	unclassified	unclassified	unclassified	unclassified	unclassified	unclassified	unclassified	unclassified	unclassified	unclassified	unclassified	unclassified	unclassified	unclassified	unclassified	unclassified	unclassified
group	168	1	-	-	-	-	FHCFJDLK_101026	metabolism	Energy production and conversion	1ZBAH	Malate dehydrogenase	441769.ABFU01000051_gene3897	unclassified	unclassified	unclassified	unclassified	unclassified	unclassified	unclassified	Bacteria	Firmicutes	unclassified	unclassified	unclassified	unclassified	various	CL0063	NADP_Rossmann	FAD/NAD(P)-binding Rossmann fold Superfamily	Malic enzyme, NAD binding domain	PF03949	unclassified	unclassified	unclassified	unclassified	unclassified	unclassified	unclassified	unclassified	unclassified	unclassified	unclassified	unclassified	unclassified	unclassified	unclassified	unclassified	unclassified	0
member	168	-	-	-	-	-	FHCFJDLK_101026	metabolism	Energy production and conversion	1ZBAH	Malate dehydrogenase	441769.ABFU01000051_gene3897	unclassified	unclassified	unclassified	unclassified	unclassified	unclassified	unclassified	Bacteria	Firmicutes	unclassified	unclassified	unclassified	unclassified	Firmicutes bacterium	CL0063	NADP_Rossmann	FAD/NAD(P)-binding Rossmann fold Superfamily	Malic enzyme, NAD binding domain	PF03949	unclassified	unclassified	unclassified	unclassified	unclassified	unclassified	unclassified	unclassified	unclassified	unclassified	unclassified	unclassified	unclassified	unclassified	unclassified	unclassified	unclassified
group	169	1	-	-	-	-	FHCFJDLK_10103	information storage and processing	Transcription	27JYG	Periplasmic binding protein domain	1410628.JNKS01000031_gene2865	Bacteria	Spirochaetes	Spirochaetia	Spirochaetales	Sphaerochaetaceae	Sphaerochaeta	Sphaerochaeta sp.	Bacteria	Spirochaetes	Spirochaetia	Spirochaetales	Sphaerochaetaceae	Sphaerochaeta	Sphaerochaeta sp.	CL0144	Periplas_BP	Periplasmic binding protein like	Periplasmic binding proteins and sugar binding domain of LacI family	PF00532	unclassified	unclassified	unclassified	unclassified	12_Transporters	ABC transporters, prokaryotic type	Monosaccharide transporters	Ribose transporter [mD:m00212]	K10439	HMMsoil8156	unclassified	unclassified	unclassified	unclassified	unclassified	unclassified	unclassified	0
member	169	-	-	-	-	-	FHCFJDLK_10103	information storage and processing	Transcription	27JYG	Periplasmic binding protein domain	1410628.JNKS01000031_gene2865	Bacteria	Spirochaetes	Spirochaetia	Spirochaetales	Sphaerochaetaceae	Sphaerochaeta	Sphaerochaeta sp.	Bacteria	Spirochaetes	Spirochaetia	Spirochaetales	Sphaerochaetaceae	Sphaerochaeta	Sphaerochaeta sp.	CL0144	Periplas_BP	Periplasmic binding protein like	Periplasmic binding proteins and sugar binding domain of LacI family	PF00532	unclassified	unclassified	unclassified	unclassified	12_Transporters	ABC transporters, prokaryotic type	Monosaccharide transporters	Ribose transporter [mD:m00212]	K10439	HMMsoil8156	unclassified	unclassified	unclassified	unclassified	unclassified	unclassified	unclassified
group	170	1	-	-	-	-	FHCFJDLK_101059	metabolism	Amino acid transport and metabolism	2G5NI	The glycine cleavage system catalyzes the degradation of glycine. The P protein binds the alpha-amino group of glycine through its pyridoxal phosphate cofactor	926569.ANT_16790	unclassified	unclassified	unclassified	unclassified	unclassified	unclassified	unclassified	Bacteria	Chloroflexi	Anaerolineae	various	various	unclassified	various	CL0061	PLP_aminotran	PLP dependent aminotransferase superfamily	Aminotransferase class-V	PF00266	Unknown function	Enzymes of unknown specificity	cysteine desulfurase family protein	TIGR01976	various	various	unclassified	unclassified	K01760	HMMsoil4473	unclassified	unclassified	unclassified	unclassified	unclassified	unclassified	unclassified	0
member	170	-	-	-	-	-	FHCFJDLK_101059	metabolism	Amino acid transport and metabolism	2G5NI	The glycine cleavage system catalyzes the degradation of glycine. The P protein binds the alpha-amino group of glycine through its pyridoxal phosphate cofactor	926569.ANT_16790	unclassified	unclassified	unclassified	unclassified	unclassified	unclassified	unclassified	Bacteria	Chloroflexi	Anaerolineae	Anaerolineales	Anaerolineaceae	unclassified	Anaerolineaceae bacterium	CL0061	PLP_aminotran	PLP dependent aminotransferase superfamily	Aminotransferase class-V	PF00266	Unknown function	Enzymes of unknown specificity	cysteine desulfurase family protein	TIGR01976	05_Fatty acid oxidation	Fatty acid activation	unclassified	unclassified	K01760	HMMsoil4473	unclassified	unclassified	unclassified	unclassified	unclassified	unclassified	unclassified
member	170	-	-	-	-	-	FHCFJDLK_101059	-	-	-	-	-	-	-	-	-	-	-	-	Bacteria	Chloroflexi	Anaerolineae	unclassified	unclassified	unclassified	Anaerolineae bacterium 49_20	-	-	-	-	-	-	-	-	-	05_Fatty acid oxidation	Fatty acid beta-oxidation I	unclassified	unclassified	K01760	HMMsoil4473	-	-	-	-	-	-	-
member	170	-	-	-	-	-	FHCFJDLK_101059	-	-	-	-	-	-	-	-	-	-	-	-	-	-	-	-	-	-	-	-	-	-	-	-	-	-	-	-	06_Amino acid utilization biosynthesis metabolism	Cysteine and methionine metabolism	unclassified	unclassified	K01760	HMMsoil4473	-	-	-	-	-	-	-
member	170	-	-	-	-	-	FHCFJDLK_101059	-	-	-	-	-	-	-	-	-	-	-	-	-	-	-	-	-	-	-	-	-	-	-	-	-	-	-	-	06_Amino acid utilization biosynthesis metabolism	Methionine biosynthesis	unclassified	unclassified	K01760	HMMsoil4473	-	-	-	-	-	-	-
group	171	1	-	-	-	-	FHCFJDLK_101100	metabolism	Energy production and conversion	4H52U	PFAM Desulfoferrodoxin, ferrous iron-binding region	484770.UFO1_1486	Bacteria	Firmicutes	Negativicutes	Selenomonadales	Sporomusaceae	Anaerosporomusa	Anaerosporomusa subterranea	Bacteria	Firmicutes	Negativicutes	Selenomonadales	Sporomusaceae	Anaerosporomusa	Anaerosporomusa subterranea	CL0503	SOR	Superoxide reductase-like superfamily	Sulfur oxidation protein SoxY	PF13501	Energy metabolism	Electron transport	desulfoferrodoxin	TIGR00320	21_Cellular response to stress	Cellular response to stress	unclassified	unclassified	K05919	HMMsoil22472	unclassified	unclassified	unclassified	unclassified	unclassified	unclassified	unclassified	0
member	171	-	-	-	-	-	FHCFJDLK_101100	metabolism	Energy production and conversion	4H52U	PFAM Desulfoferrodoxin, ferrous iron-binding region	484770.UFO1_1486	Bacteria	Firmicutes	Negativicutes	Selenomonadales	Sporomusaceae	Anaerosporomusa	Anaerosporomusa subterranea	Bacteria	Firmicutes	Negativicutes	Selenomonadales	Sporomusaceae	Anaerosporomusa	Anaerosporomusa subterranea	CL0503	SOR	Superoxide reductase-like superfamily	Sulfur oxidation protein SoxY	PF13501	Energy metabolism	Electron transport	desulfoferrodoxin	TIGR00320	21_Cellular response to stress	Cellular response to stress	unclassified	unclassified	K05919	HMMsoil22472	unclassified	unclassified	unclassified	unclassified	unclassified	unclassified	unclassified
group	172	1	-	-	-	-	FHCFJDLK_101221	metabolism	Amino acid transport and metabolism	2NNYA	Catalyzes the reversible conversion of 3- phosphohydroxypyruvate to phosphoserine and of 3-hydroxy-2-oxo-4- phosphonooxybutanoate to phosphohydroxythreonine	459349.CLOAM0992	unclassified	unclassified	unclassified	unclassified	unclassified	unclassified	unclassified	Bacteria	Candidatus Cloacimonetes	unclassified	unclassified	unclassified	unclassified	various	CL0061	PLP_aminotran	PLP dependent aminotransferase superfamily	Aminotransferase class-V	PF00266	Amino acid biosynthesis	Serine family	phosphoserine aminotransferase	TIGR01365	06_Amino acid utilization biosynthesis metabolism	Amino acid biosynthesis precursor pyruvate and oxaloacetate	various	unclassified	K00839	HMMsoil134562	unclassified	unclassified	unclassified	unclassified	unclassified	unclassified	unclassified	0
member	172	-	-	-	-	-	FHCFJDLK_101221	metabolism	Amino acid transport and metabolism	2NNYA	Catalyzes the reversible conversion of 3- phosphohydroxypyruvate to phosphoserine and of 3-hydroxy-2-oxo-4- phosphonooxybutanoate to phosphohydroxythreonine	459349.CLOAM0992	unclassified	unclassified	unclassified	unclassified	unclassified	unclassified	unclassified	Bacteria	Candidatus Cloacimonetes	unclassified	unclassified	unclassified	unclassified	Candidatus Cloacimonetes bacterium	CL0061	PLP_aminotran	PLP dependent aminotransferase superfamily	Aminotransferase class-V	PF00266	Amino acid biosynthesis	Serine family	phosphoserine aminotransferase	TIGR01365	06_Amino acid utilization biosynthesis metabolism	Amino acid biosynthesis precursor pyruvate and oxaloacetate	Histidine	unclassified	K00839	HMMsoil134562	unclassified	unclassified	unclassified	unclassified	unclassified	unclassified	unclassified
member	172	-	-	-	-	-	FHCFJDLK_101221	-	-	-	-	-	-	-	-	-	-	-	-	-	-	-	-	-	-	-	-	-	-	-	-	-	-	-	-	06_Amino acid utilization biosynthesis metabolism	Amino acid biosynthesis precursor pyruvate and oxaloacetate	Oxaloacetate to lysine	unclassified	K00839	HMMsoil134562	-	-	-	-	-	-	-
group	173	1	-	-	-	-	FHCFJDLK_101444	unclassified	unclassified	3VTP7	unclassified	428127.EUBDOL_01555	Viruses	Uroviricota	Caudoviricetes	Caudovirales	Siphoviridae	unclassified	various	Bacteria	Firmicutes	unclassified	unclassified	unclassified	unclassified	various	unclassified	unclassified	unclassified	unclassified	unclassified	unclassified	unclassified	unclassified	unclassified	unclassified	unclassified	unclassified	unclassified	unclassified	unclassified	unclassified	unclassified	unclassified	unclassified	unclassified	unclassified	unclassified	0
member	173	-	-	-	-	-	FHCFJDLK_101444	unclassified	unclassified	3VTP7	unclassified	428127.EUBDOL_01555	Viruses	Uroviricota	Caudoviricetes	Caudovirales	Siphoviridae	unclassified	Siphoviridae sp.	Bacteria	Firmicutes	unclassified	unclassified	unclassified	unclassified	Firmicutes bacterium CAG:137	unclassified	unclassified	unclassified	unclassified	unclassified	unclassified	unclassified	unclassified	unclassified	unclassified	unclassified	unclassified	unclassified	unclassified	unclassified	unclassified	unclassified	unclassified	unclassified	unclassified	unclassified	unclassified
group	174	1	-	-	-	-	FHCFJDLK_101458	metabolism	Energy production and conversion	42EUF	PFAM pyruvate flavodoxin ferredoxin oxidoreductase domain protein	1209989.TepiRe1_2369	unclassified	unclassified	unclassified	unclassified	unclassified	unclassified	unclassified	Bacteria	Firmicutes	Clostridia	Thermosediminibacterales	Tepidanaerobacteraceae	Tepidanaerobacter	Tepidanaerobacter acetatoxydans	CL0254	THDP-binding	Thiamin diphosphate-binding superfamily	Thiamine pyrophosphate enzyme, N-terminal TPP binding domain	PF02776	unclassified	unclassified	indolepyruvate ferredoxin oxidoreductase, alpha subunit	TIGR03336	01_Fermentation	Acetoin biosynthesis	various	unclassified	K00615	HMMsoil85310	unclassified	unclassified	unclassified	unclassified	unclassified	unclassified	unclassified	0
member	174	-	-	-	-	-	FHCFJDLK_101458	metabolism	Energy production and conversion	42EUF	PFAM pyruvate flavodoxin ferredoxin oxidoreductase domain protein	1209989.TepiRe1_2369	unclassified	unclassified	unclassified	unclassified	unclassified	unclassified	unclassified	Bacteria	Firmicutes	Clostridia	Thermosediminibacterales	Tepidanaerobacteraceae	Tepidanaerobacter	Tepidanaerobacter acetatoxydans	CL0254	THDP-binding	Thiamin diphosphate-binding superfamily	Thiamine pyrophosphate enzyme, N-terminal TPP binding domain	PF02776	unclassified	unclassified	indolepyruvate ferredoxin oxidoreductase, alpha subunit	TIGR03336	01_Fermentation	Acetoin biosynthesis	(R)-acetoin biosynthesis I	unclassified	K00615	HMMsoil85310	unclassified	unclassified	unclassified	unclassified	unclassified	unclassified	unclassified
member	174	-	-	-	-	-	FHCFJDLK_101458	-	-	-	-	-	-	-	-	-	-	-	-	-	-	-	-	-	-	-	-	-	-	-	-	-	-	-	-	01_Fermentation	Acetoin biosynthesis	(s)-acetoin biosynthesis	unclassified	K00615	HMMsoil85310	-	-	-	-	-	-	-
member	174	-	-	-	-	-	FHCFJDLK_101458	-	-	-	-	-	-	-	-	-	-	-	-	-	-	-	-	-	-	-	-	-	-	-	-	-	-	-	-	01_Fermentation	Acetoin biosynthesis	Meso-butanediol biosynthesis II	unclassified	K00615	HMMsoil85310	-	-	-	-	-	-	-
member	174	-	-	-	-	-	FHCFJDLK_101458	-	-	-	-	-	-	-	-	-	-	-	-	-	-	-	-	-	-	-	-	-	-	-	-	-	-	-	-	01_Fermentation	Acetoin biosynthesis	Superpathway of (R,R)-butanediol biosynthesis	unclassified	K00615	HMMsoil85310	-	-	-	-	-	-	-
group	175	1	-	-	-	-	FHCFJDLK_101500	poorly characterized	Function unknown	2FMQW	Oxidoreductase family, NAD-binding Rossmann fold	1168034.FH5T_09235	unclassified	unclassified	unclassified	unclassified	unclassified	unclassified	unclassified	Bacteria	Bacteroidetes	Bacteroidia	Bacteroidales	unclassified	unclassified	various	CL0139	GADPH_aa-bio_dh	Amino acid biosynthesis and glycosomal dehydrogenase	Oxidoreductase family, C-terminal alpha/beta domain	PF02894	Protein fate	Protein and peptide secretion and trafficking	Tat (twin-arginine translocation) pathway signal sequence	TIGR01409	various	various	unclassified	unclassified	K03340	HMMsoil10952	alpha-N-acetylgalactosaminidase (EC 3.2.1.49)	GH109	unclassified	unclassified	unclassified	unclassified	unclassified	0
member	175	-	-	-	-	-	FHCFJDLK_101500	poorly characterized	Function unknown	2FMQW	Oxidoreductase family, NAD-binding Rossmann fold	1168034.FH5T_09235	unclassified	unclassified	unclassified	unclassified	unclassified	unclassified	unclassified	Bacteria	Bacteroidetes	Bacteroidia	Bacteroidales	unclassified	unclassified	Bacteroidales bacterium	CL0139	GADPH_aa-bio_dh	Amino acid biosynthesis and glycosomal dehydrogenase	Oxidoreductase family, C-terminal alpha/beta domain	PF02894	Protein fate	Protein and peptide secretion and trafficking	Tat (twin-arginine translocation) pathway signal sequence	TIGR01409	01_Fermentation	Glutamate degradation V (via hydroxyglutarate)	unclassified	unclassified	K03340	HMMsoil10952	alpha-N-acetylgalactosaminidase (EC 3.2.1.49)	GH109	unclassified	unclassified	unclassified	unclassified	unclassified
member	175	-	-	-	-	-	FHCFJDLK_101500	-	-	-	-	-	-	-	-	-	-	-	-	-	-	-	-	-	-	-	-	-	-	-	-	-	-	-	-	06_Amino acid utilization biosynthesis metabolism	Lysine biosynthesis	unclassified	unclassified	K03340	HMMsoil10952	-	-	-	-	-	-	-
group	176	1	-	-	-	-	FHCFJDLK_101517	unclassified	unclassified	unclassified	unclassified	unclassified	unclassified	unclassified	unclassified	unclassified	unclassified	unclassified	unclassified	Bacteria	Firmicutes	unclassified	unclassified	unclassified	unclassified	various	unclassified	unclassified	unclassified	unclassified	unclassified	unclassified	unclassified	unclassified	unclassified	unclassified	unclassified	unclassified	unclassified	unclassified	unclassified	unclassified	unclassified	unclassified	unclassified	unclassified	unclassified	unclassified	0
member	176	-	-	-	-	-	FHCFJDLK_101517	unclassified	unclassified	unclassified	unclassified	unclassified	unclassified	unclassified	unclassified	unclassified	unclassified	unclassified	unclassified	Bacteria	Firmicutes	unclassified	unclassified	unclassified	unclassified	Firmicutes bacterium	unclassified	unclassified	unclassified	unclassified	unclassified	unclassified	unclassified	unclassified	unclassified	unclassified	unclassified	unclassified	unclassified	unclassified	unclassified	unclassified	unclassified	unclassified	unclassified	unclassified	unclassified	unclassified
group	177	1	-	-	-	-	FHCFJDLK_101539	information storage and processing	Translation, ribosomal structure and biogenesis	248Y5	One of the primary rRNA binding proteins, it binds directly to 16S rRNA where it nucleates assembly of the body of the 30S subunit	498761.HM1_1406	unclassified	unclassified	unclassified	unclassified	unclassified	unclassified	unclassified	Bacteria	Firmicutes	Clostridia	unclassified	unclassified	unclassified	various	CL0492	S4	S4 domain superfamily	S4 domain	PF13275	Unknown function	General	TlyA family rRNA methyltransferase/putative hemolysin	TIGR00478	unclassified	unclassified	unclassified	unclassified	unclassified	unclassified	unclassified	unclassified	unclassified	unclassified	unclassified	unclassified	unclassified	0
member	177	-	-	-	-	-	FHCFJDLK_101539	information storage and processing	Translation, ribosomal structure and biogenesis	248Y5	One of the primary rRNA binding proteins, it binds directly to 16S rRNA where it nucleates assembly of the body of the 30S subunit	498761.HM1_1406	unclassified	unclassified	unclassified	unclassified	unclassified	unclassified	unclassified	Bacteria	Firmicutes	Clostridia	unclassified	unclassified	unclassified	Clostridia bacterium	CL0492	S4	S4 domain superfamily	S4 domain	PF13275	Unknown function	General	TlyA family rRNA methyltransferase/putative hemolysin	TIGR00478	unclassified	unclassified	unclassified	unclassified	unclassified	unclassified	unclassified	unclassified	unclassified	unclassified	unclassified	unclassified	unclassified
group	178	1	-	-	-	-	FHCFJDLK_101579	unclassified	unclassified	unclassified	unclassified	unclassified	unclassified	unclassified	unclassified	unclassified	unclassified	unclassified	unclassified	Bacteria	Proteobacteria	Betaproteobacteria	Burkholderiales	unclassified	unclassified	various	unclassified	unclassified	unclassified	unclassified	unclassified	unclassified	unclassified	unclassified	unclassified	unclassified	unclassified	unclassified	unclassified	unclassified	unclassified	unclassified	unclassified	unclassified	unclassified	unclassified	unclassified	unclassified	0
member	178	-	-	-	-	-	FHCFJDLK_101579	unclassified	unclassified	unclassified	unclassified	unclassified	unclassified	unclassified	unclassified	unclassified	unclassified	unclassified	unclassified	Bacteria	Proteobacteria	Betaproteobacteria	Burkholderiales	unclassified	unclassified	Burkholderiales bacterium	unclassified	unclassified	unclassified	unclassified	unclassified	unclassified	unclassified	unclassified	unclassified	unclassified	unclassified	unclassified	unclassified	unclassified	unclassified	unclassified	unclassified	unclassified	unclassified	unclassified	unclassified	unclassified
group	179	1	-	-	-	-	FHCFJDLK_101718	metabolism	Carbohydrate transport and metabolism	260CH	Involved in the gluconeogenesis. Catalyzes stereospecifically the conversion of dihydroxyacetone phosphate (DHAP) to D-glyceraldehyde-3-phosphate (G3P)	370438.PTH_2721	unclassified	unclassified	unclassified	unclassified	unclassified	unclassified	unclassified	Bacteria	Firmicutes	unclassified	unclassified	unclassified	unclassified	various	CL0036	TIM_barrel	Common phosphate binding-site TIM barrel superfamily	Triosephosphate isomerase	PF00121	Energy metabolism	Glycolysis/gluconeogenesis	triose-phosphate isomerase	TIGR00419	various	various	various	unclassified	K01803	HMMsoil18297	unclassified	unclassified	unclassified	unclassified	unclassified	unclassified	unclassified	0
member	179	-	-	-	-	-	FHCFJDLK_101718	metabolism	Carbohydrate transport and metabolism	260CH	Involved in the gluconeogenesis. Catalyzes stereospecifically the conversion of dihydroxyacetone phosphate (DHAP) to D-glyceraldehyde-3-phosphate (G3P)	370438.PTH_2721	unclassified	unclassified	unclassified	unclassified	unclassified	unclassified	unclassified	Bacteria	Firmicutes	unclassified	unclassified	unclassified	unclassified	Firmicutes bacterium	CL0036	TIM_barrel	Common phosphate binding-site TIM barrel superfamily	Triosephosphate isomerase	PF00121	Energy metabolism	Glycolysis/gluconeogenesis	triose-phosphate isomerase	TIGR00419	06_Amino acid utilization biosynthesis metabolism	Amino acid biosynthesis precursor pyruvate and oxaloacetate	Cysteine and methionine	unclassified	K01803	HMMsoil18297	unclassified	unclassified	unclassified	unclassified	unclassified	unclassified	unclassified
member	179	-	-	-	-	-	FHCFJDLK_101718	-	-	-	-	-	-	-	-	-	-	-	-	-	-	-	-	-	-	-	-	-	-	-	-	-	-	-	-	16_Embden Meyerhof-Parnos (EMP)	EMP	unclassified	unclassified	K01803	HMMsoil18297	-	-	-	-	-	-	-
member	179	-	-	-	-	-	FHCFJDLK_101718	-	-	-	-	-	-	-	-	-	-	-	-	-	-	-	-	-	-	-	-	-	-	-	-	-	-	-	-	16_Embden Meyerhof-Parnos (EMP)	EMP in archea	unclassified	unclassified	K01803	HMMsoil18297	-	-	-	-	-	-	-
member	179	-	-	-	-	-	FHCFJDLK_101718	-	-	-	-	-	-	-	-	-	-	-	-	-	-	-	-	-	-	-	-	-	-	-	-	-	-	-	-	16_Embden Meyerhof-Parnos (EMP)	Glycolysis III (EMP)	unclassified	unclassified	K01803	HMMsoil18297	-	-	-	-	-	-	-
member	179	-	-	-	-	-	FHCFJDLK_101718	-	-	-	-	-	-	-	-	-	-	-	-	-	-	-	-	-	-	-	-	-	-	-	-	-	-	-	-	17_Gluconeogenesis	Gluconeogenesis in archea	unclassified	unclassified	K01803	HMMsoil18297	-	-	-	-	-	-	-
group	180	1	-	-	-	-	FHCFJDLK_101765	metabolism	Carbohydrate transport and metabolism	4DQKK	KduI/IolB family	767029.HMPREF9154_0144	Bacteria	Actinobacteria	Actinomycetia	Propionibacteriales	Propionibacteriaceae	Raineyella	Raineyella fluvialis	Bacteria	Actinobacteria	Actinomycetia	Propionibacteriales	Propionibacteriaceae	Raineyella	Raineyella sp. CBA3103	CL0029	Cupin	Cupin fold	KduI/IolB family	PF04962	Energy metabolism	Sugars	5-deoxy-glucuronate isomerase	TIGR04378	20_Hydrolysis of polymers	various	unclassified	unclassified	K03337	HMMsoil118303	unclassified	unclassified	unclassified	unclassified	unclassified	unclassified	unclassified	0
member	180	-	-	-	-	-	FHCFJDLK_101765	metabolism	Carbohydrate transport and metabolism	4DQKK	KduI/IolB family	767029.HMPREF9154_0144	Bacteria	Actinobacteria	Actinomycetia	Propionibacteriales	Propionibacteriaceae	Raineyella	Raineyella fluvialis	Bacteria	Actinobacteria	Actinomycetia	Propionibacteriales	Propionibacteriaceae	Raineyella	Raineyella sp. CBA3103	CL0029	Cupin	Cupin fold	KduI/IolB family	PF04962	Energy metabolism	Sugars	5-deoxy-glucuronate isomerase	TIGR04378	20_Hydrolysis of polymers	Galactose	unclassified	unclassified	K03337	HMMsoil118303	unclassified	unclassified	unclassified	unclassified	unclassified	unclassified	unclassified
member	180	-	-	-	-	-	FHCFJDLK_101765	-	-	-	-	-	-	-	-	-	-	-	-	-	-	-	-	-	-	-	-	-	-	-	-	-	-	-	-	20_Hydrolysis of polymers	Xylose	unclassified	unclassified	K03337	HMMsoil118303	-	-	-	-	-	-	-
group	181	1	-	-	-	-	FHCFJDLK_101766	metabolism	Amino acid transport and metabolism	4DQ59	Thiamine pyrophosphate enzyme, central domain	767029.HMPREF9154_0145	Bacteria	Actinobacteria	Actinomycetia	Propionibacteriales	Propionibacteriaceae	Tessaracoccus	Tessaracoccus flavus	Bacteria	Actinobacteria	Actinomycetia	Propionibacteriales	Propionibacteriaceae	Tessaracoccus	Tessaracoccus flavus	CL0254	THDP-binding	Thiamin diphosphate-binding superfamily	Thiamine pyrophosphate enzyme, N-terminal TPP binding domain	PF02776	Biosynthesis of cofactors, prosthetic groups, and carriers	Menaquinone and ubiquinone	2-succinyl-5-enolpyruvyl-6-hydroxy-3-cyclohexene-1-carboxylic-acid synthase	TIGR00173	10_TCA cycle	various	unclassified	unclassified	K00175	HMMsoil113391	unclassified	unclassified	unclassified	unclassified	unclassified	unclassified	unclassified	0
member	181	-	-	-	-	-	FHCFJDLK_101766	metabolism	Amino acid transport and metabolism	4DQ59	Thiamine pyrophosphate enzyme, central domain	767029.HMPREF9154_0145	Bacteria	Actinobacteria	Actinomycetia	Propionibacteriales	Propionibacteriaceae	Tessaracoccus	Tessaracoccus flavus	Bacteria	Actinobacteria	Actinomycetia	Propionibacteriales	Propionibacteriaceae	Tessaracoccus	Tessaracoccus flavus	CL0254	THDP-binding	Thiamin diphosphate-binding superfamily	Thiamine pyrophosphate enzyme, N-terminal TPP binding domain	PF02776	Biosynthesis of cofactors, prosthetic groups, and carriers	Menaquinone and ubiquinone	2-succinyl-5-enolpyruvyl-6-hydroxy-3-cyclohexene-1-carboxylic-acid synthase	TIGR00173	10_TCA cycle	Reductive TCA cycle	unclassified	unclassified	K00175	HMMsoil113391	unclassified	unclassified	unclassified	unclassified	unclassified	unclassified	unclassified
member	181	-	-	-	-	-	FHCFJDLK_101766	-	-	-	-	-	-	-	-	-	-	-	-	-	-	-	-	-	-	-	-	-	-	-	-	-	-	-	-	10_TCA cycle	TCA cycle	unclassified	unclassified	K00175	HMMsoil113391	-	-	-	-	-	-	-
group	182	1	-	-	-	-	FHCFJDLK_101768	metabolism	Carbohydrate transport and metabolism	4DPUG	Xylose isomerase-like TIM barrel	267747.PPA0468	unclassified	unclassified	unclassified	unclassified	unclassified	unclassified	unclassified	Bacteria	Actinobacteria	Actinomycetia	Propionibacteriales	Propionibacteriaceae	Cutibacterium	Cutibacterium avidum	CL0036	TIM_barrel	Common phosphate binding-site TIM barrel superfamily	Xylose isomerase-like TIM barrel	PF01261	Energy metabolism	Sugars	myo-inosose-2 dehydratase	TIGR04379	various	various	various	unclassified	K01686	HMMsoil40582	unclassified	unclassified	unclassified	unclassified	unclassified	unclassified	unclassified	0
member	182	-	-	-	-	-	FHCFJDLK_101768	metabolism	Carbohydrate transport and metabolism	4DPUG	Xylose isomerase-like TIM barrel	267747.PPA0468	unclassified	unclassified	unclassified	unclassified	unclassified	unclassified	unclassified	Bacteria	Actinobacteria	Actinomycetia	Propionibacteriales	Propionibacteriaceae	Cutibacterium	Cutibacterium avidum	CL0036	TIM_barrel	Common phosphate binding-site TIM barrel superfamily	Xylose isomerase-like TIM barrel	PF01261	Energy metabolism	Sugars	myo-inosose-2 dehydratase	TIGR04379	06_Amino acid utilization biosynthesis metabolism	Amino acid biosynthesis precursor pyruvate and oxaloacetate	PEP	unclassified	K01686	HMMsoil40582	unclassified	unclassified	unclassified	unclassified	unclassified	unclassified	unclassified
member	182	-	-	-	-	-	FHCFJDLK_101768	-	-	-	-	-	-	-	-	-	-	-	-	-	-	-	-	-	-	-	-	-	-	-	-	-	-	-	-	20_Hydrolysis of polymers	Xylose	unclassified	unclassified	K01686	HMMsoil40582	-	-	-	-	-	-	-
group	183	1	-	-	-	-	FHCFJDLK_101795	cellular processes and signaling	Posttranslational modification, protein turnover, chaperones	2G65N	Prevents misfolding and promotes the refolding and proper assembly of unfolded polypeptides generated under stress conditions	926569.ANT_26670	unclassified	unclassified	unclassified	unclassified	unclassified	unclassified	unclassified	Bacteria	Chloroflexi	Anaerolineae	various	various	unclassified	various	unclassified	unclassified	unclassified	TCP-1/cpn60 chaperonin family	PF00118	unclassified	unclassified	T-complex protein 1, theta subunit	TIGR02346	unclassified	unclassified	unclassified	unclassified	unclassified	unclassified	unclassified	unclassified	unclassified	unclassified	unclassified	unclassified	unclassified	0
member	183	-	-	-	-	-	FHCFJDLK_101795	cellular processes and signaling	Posttranslational modification, protein turnover, chaperones	2G65N	Prevents misfolding and promotes the refolding and proper assembly of unfolded polypeptides generated under stress conditions	926569.ANT_26670	unclassified	unclassified	unclassified	unclassified	unclassified	unclassified	unclassified	Bacteria	Chloroflexi	Anaerolineae	Anaerolineales	Anaerolineaceae	unclassified	Anaerolineaceae bacterium	unclassified	unclassified	unclassified	TCP-1/cpn60 chaperonin family	PF00118	unclassified	unclassified	T-complex protein 1, theta subunit	TIGR02346	unclassified	unclassified	unclassified	unclassified	unclassified	unclassified	unclassified	unclassified	unclassified	unclassified	unclassified	unclassified	unclassified
member	183	-	-	-	-	-	FHCFJDLK_101795	-	-	-	-	-	-	-	-	-	-	-	-	Bacteria	Chloroflexi	Anaerolineae	unclassified	unclassified	unclassified	Anaerolineae bacterium 49_20	-	-	-	-	-	-	-	-	-	-	-	-	-	-	-	-	-	-	-	-	-	-
group	184	1	-	-	-	-	FHCFJDLK_101965	metabolism	Inorganic ion transport and metabolism	24BQ7	PFAM periplasmic binding protein	1410653.JHVC01000003_gene3866	unclassified	unclassified	unclassified	unclassified	unclassified	unclassified	unclassified	various	various	various	various	various	various	various	unclassified	unclassified	unclassified	unclassified	unclassified	unclassified	unclassified	unclassified	unclassified	12_Transporters	ABC transporters, prokaryotic type	metallic cation, iron-siderophore and vitamin b12 transporters	Iron complex transporter [mD:m00240]	K02016	HMMsoil86685	unclassified	unclassified	unclassified	unclassified	unclassified	unclassified	unclassified	0
member	184	-	-	-	-	-	FHCFJDLK_101965	metabolism	Inorganic ion transport and metabolism	24BQ7	PFAM periplasmic binding protein	1410653.JHVC01000003_gene3866	unclassified	unclassified	unclassified	unclassified	unclassified	unclassified	unclassified	Archaea	Euryarchaeota	Methanomicrobia	Methanosarcinales	Methanotrichaceae	Methanothrix	Methanothrix soehngenii	unclassified	unclassified	unclassified	unclassified	unclassified	unclassified	unclassified	unclassified	unclassified	12_Transporters	ABC transporters, prokaryotic type	metallic cation, iron-siderophore and vitamin b12 transporters	Iron complex transporter [mD:m00240]	K02016	HMMsoil86685	unclassified	unclassified	unclassified	unclassified	unclassified	unclassified	unclassified
member	184	-	-	-	-	-	FHCFJDLK_101965	-	-	-	-	-	-	-	-	-	-	-	-	Archaea	Euryarchaeota	Methanomicrobia	Methanosarcinales	Methanotrichaceae	Methanothrix	Methanothrix sp.	-	-	-	-	-	-	-	-	-	-	-	-	-	-	-	-	-	-	-	-	-	-
member	184	-	-	-	-	-	FHCFJDLK_101965	-	-	-	-	-	-	-	-	-	-	-	-	Archaea	Euryarchaeota	Methanomicrobia	Methanosarcinales	unclassified	unclassified	Methanosarcinales archaeon	-	-	-	-	-	-	-	-	-	-	-	-	-	-	-	-	-	-	-	-	-	-
member	184	-	-	-	-	-	FHCFJDLK_101965	-	-	-	-	-	-	-	-	-	-	-	-	unclassified	unclassified	unclassified	unclassified	unclassified	unclassified	hydrocarbon metagenome	-	-	-	-	-	-	-	-	-	-	-	-	-	-	-	-	-	-	-	-	-	-
group	185	1	-	-	-	-	FHCFJDLK_101967	poorly characterized	Function unknown	arCOG06249	polysaccharide biosynthetic process	795797.C497_06779	unclassified	unclassified	unclassified	unclassified	unclassified	unclassified	unclassified	Archaea	Euryarchaeota	Methanomicrobia	Methanosarcinales	various	various	various	unclassified	unclassified	unclassified	unclassified	unclassified	unclassified	unclassified	unclassified	unclassified	unclassified	unclassified	unclassified	unclassified	unclassified	unclassified	unclassified	unclassified	unclassified	unclassified	unclassified	unclassified	unclassified	0
member	185	-	-	-	-	-	FHCFJDLK_101967	poorly characterized	Function unknown	arCOG06249	polysaccharide biosynthetic process	795797.C497_06779	unclassified	unclassified	unclassified	unclassified	unclassified	unclassified	unclassified	Archaea	Euryarchaeota	Methanomicrobia	Methanosarcinales	Methanotrichaceae	Methanothrix	Methanothrix soehngenii	unclassified	unclassified	unclassified	unclassified	unclassified	unclassified	unclassified	unclassified	unclassified	unclassified	unclassified	unclassified	unclassified	unclassified	unclassified	unclassified	unclassified	unclassified	unclassified	unclassified	unclassified	unclassified
group	186	1	-	-	-	-	FHCFJDLK_101980	information storage and processing	Translation, ribosomal structure and biogenesis	2N9T3	Involved in the binding of tRNA to the ribosomes	304371.MCP_1226	unclassified	unclassified	unclassified	unclassified	unclassified	unclassified	unclassified	Archaea	various	various	various	various	various	various	unclassified	unclassified	unclassified	Ribosomal protein S10p/S20e	PF00338	Protein synthesis	Ribosomal proteins: synthesis and modification	ribosomal protein uS10	TIGR01049	unclassified	unclassified	unclassified	unclassified	unclassified	unclassified	unclassified	unclassified	unclassified	unclassified	unclassified	unclassified	unclassified	0
member	186	-	-	-	-	-	FHCFJDLK_101980	information storage and processing	Translation, ribosomal structure and biogenesis	2N9T3	Involved in the binding of tRNA to the ribosomes	304371.MCP_1226	unclassified	unclassified	unclassified	unclassified	unclassified	unclassified	unclassified	Archaea	Euryarchaeota	Methanomicrobia	Methanosarcinales	Methanotrichaceae	Methanothrix	Methanosaeta sp. PtaB.Bin018	unclassified	unclassified	unclassified	Ribosomal protein S10p/S20e	PF00338	Protein synthesis	Ribosomal proteins: synthesis and modification	ribosomal protein uS10	TIGR01049	unclassified	unclassified	unclassified	unclassified	unclassified	unclassified	unclassified	unclassified	unclassified	unclassified	unclassified	unclassified	unclassified
member	186	-	-	-	-	-	FHCFJDLK_101980	-	-	-	-	-	-	-	-	-	-	-	-	Archaea	Euryarchaeota	Methanomicrobia	Methanosarcinales	Methanotrichaceae	Methanothrix	Methanosaeta sp. PtaU1.Bin016	-	-	-	-	-	-	-	-	-	-	-	-	-	-	-	-	-	-	-	-	-	-
member	186	-	-	-	-	-	FHCFJDLK_101980	-	-	-	-	-	-	-	-	-	-	-	-	Archaea	Euryarchaeota	Methanomicrobia	Methanosarcinales	Methanotrichaceae	Methanothrix	Methanothrix sp.	-	-	-	-	-	-	-	-	-	-	-	-	-	-	-	-	-	-	-	-	-	-
member	186	-	-	-	-	-	FHCFJDLK_101980	-	-	-	-	-	-	-	-	-	-	-	-	Archaea	unclassified	unclassified	unclassified	unclassified	unclassified	uncultured archaeon	-	-	-	-	-	-	-	-	-	-	-	-	-	-	-	-	-	-	-	-	-	-
group	187	1	-	-	-	-	FHCFJDLK_101981	information storage and processing	Translation, ribosomal structure and biogenesis	2N9FZ	This protein promotes the GTP-dependent binding of aminoacyl-tRNA to the A-site of ribosomes during protein biosynthesis	1041930.Mtc_2153	unclassified	unclassified	unclassified	unclassified	unclassified	unclassified	unclassified	Archaea	Candidatus Verstraetearchaeota	Candidatus Methanomethylia	Candidatus Methanomethyliales	Candidatus Methanomethyliaceae	Candidatus Methanosuratus	Candidatus Methanosuratus sp.	CL0023	P-loop_NTPase	P-loop containing nucleoside triphosphate hydrolase superfamily	50S ribosome-binding GTPase	PF01926	Protein synthesis	Other	ribosome-associated GTPase EngA	TIGR03594	07_Nucleic acid metabolism	various	unclassified	unclassified	K03018	HMMsoil111136	unclassified	unclassified	Tetracycline Ribosomal Protection	Target Protection	TetM-TetW-TetO-TetS	tetM, tetW, tetO, and tetS: tetracycline resistance ribosomal protection protein	RF0133	0
member	187	-	-	-	-	-	FHCFJDLK_101981	information storage and processing	Translation, ribosomal structure and biogenesis	2N9FZ	This protein promotes the GTP-dependent binding of aminoacyl-tRNA to the A-site of ribosomes during protein biosynthesis	1041930.Mtc_2153	unclassified	unclassified	unclassified	unclassified	unclassified	unclassified	unclassified	Archaea	Candidatus Verstraetearchaeota	Candidatus Methanomethylia	Candidatus Methanomethyliales	Candidatus Methanomethyliaceae	Candidatus Methanosuratus	Candidatus Methanosuratus sp.	CL0023	P-loop_NTPase	P-loop containing nucleoside triphosphate hydrolase superfamily	50S ribosome-binding GTPase	PF01926	Protein synthesis	Other	ribosome-associated GTPase EngA	TIGR03594	07_Nucleic acid metabolism	Purine metabolism	unclassified	unclassified	K03018	HMMsoil111136	unclassified	unclassified	Tetracycline Ribosomal Protection	Target Protection	TetM-TetW-TetO-TetS	tetM, tetW, tetO, and tetS: tetracycline resistance ribosomal protection protein	RF0133
member	187	-	-	-	-	-	FHCFJDLK_101981	-	-	-	-	-	-	-	-	-	-	-	-	-	-	-	-	-	-	-	-	-	-	-	-	-	-	-	-	07_Nucleic acid metabolism	Pyrimidine metabolism	unclassified	unclassified	K03018	HMMsoil111136	-	-	-	-	-	-	-
group	188	1	-	-	-	-	FHCFJDLK_101982	information storage and processing	Translation, ribosomal structure and biogenesis	2N9FS	Catalyzes the GTP-dependent ribosomal translocation step during translation elongation. During this step, the ribosome changes from the pre-translocational (PRE) to the post- translocational (POST) state as the newly formed A-site-bound peptidyl-tRNA and P-site-bound deacylated tRNA move to the P and E sites, respectively. Catalyzes the coordinated movement of the two tRNA molecules, the mRNA and…	1094980.Mpsy_1014	unclassified	unclassified	unclassified	unclassified	unclassified	unclassified	unclassified	Archaea	Euryarchaeota	Methanomicrobia	Methanosarcinales	various	various	various	CL0023	P-loop_NTPase	P-loop containing nucleoside triphosphate hydrolase superfamily	50S ribosome-binding GTPase	PF01926	Protein synthesis	Other	ribosome-associated GTPase EngA	TIGR03594	unclassified	unclassified	unclassified	unclassified	unclassified	unclassified	unclassified	unclassified	Tetracycline Ribosomal Protection	Target Protection	TetM-TetW-TetO-TetS	tetM, tetW, tetO, and tetS: tetracycline resistance ribosomal protection protein	RF0133	0
member	188	-	-	-	-	-	FHCFJDLK_101982	information storage and processing	Translation, ribosomal structure and biogenesis	2N9FS	Catalyzes the GTP-dependent ribosomal translocation step during translation elongation. During this step, the ribosome changes from the pre-translocational (PRE) to the post- translocational (POST) state as the newly formed A-site-bound peptidyl-tRNA and P-site-bound deacylated tRNA move to the P and E sites, respectively. Catalyzes the coordinated movement of the two tRNA molecules, the mRNA and…	1094980.Mpsy_1014	unclassified	unclassified	unclassified	unclassified	unclassified	unclassified	unclassified	Archaea	Euryarchaeota	Methanomicrobia	Methanosarcinales	Methanotrichaceae	Methanothrix	Methanosaeta sp. PtaB.Bin005	CL0023	P-loop_NTPase	P-loop containing nucleoside triphosphate hydrolase superfamily	50S ribosome-binding GTPase	PF01926	Protein synthesis	Other	ribosome-associated GTPase EngA	TIGR03594	unclassified	unclassified	unclassified	unclassified	unclassified	unclassified	unclassified	unclassified	Tetracycline Ribosomal Protection	Target Protection	TetM-TetW-TetO-TetS	tetM, tetW, tetO, and tetS: tetracycline resistance ribosomal protection protein	RF0133
member	188	-	-	-	-	-	FHCFJDLK_101982	-	-	-	-	-	-	-	-	-	-	-	-	Archaea	Euryarchaeota	Methanomicrobia	Methanosarcinales	Methanotrichaceae	Methanothrix	Methanothrix soehngenii	-	-	-	-	-	-	-	-	-	-	-	-	-	-	-	-	-	-	-	-	-	-
group	189	1	-	-	-	-	FHCFJDLK_102020	cellular processes and signaling	Cell wall/membrane/envelope biogenesis	3T2M7	Gram-negative porin	1437824.BN940_04936	unclassified	unclassified	unclassified	unclassified	unclassified	unclassified	unclassified	Bacteria	Proteobacteria	Betaproteobacteria	Burkholderiales	Alcaligenaceae	Castellaniella	Castellaniella defragrans	CL0193	MBB	Outer membrane beta-barrel protein superfamily	Gram-negative porin	PF00267	unclassified	unclassified	unclassified	unclassified	unclassified	unclassified	unclassified	unclassified	unclassified	unclassified	unclassified	unclassified	unclassified	unclassified	unclassified	unclassified	unclassified	0
member	189	-	-	-	-	-	FHCFJDLK_102020	cellular processes and signaling	Cell wall/membrane/envelope biogenesis	3T2M7	Gram-negative porin	1437824.BN940_04936	unclassified	unclassified	unclassified	unclassified	unclassified	unclassified	unclassified	Bacteria	Proteobacteria	Betaproteobacteria	Burkholderiales	Alcaligenaceae	Castellaniella	Castellaniella defragrans	CL0193	MBB	Outer membrane beta-barrel protein superfamily	Gram-negative porin	PF00267	unclassified	unclassified	unclassified	unclassified	unclassified	unclassified	unclassified	unclassified	unclassified	unclassified	unclassified	unclassified	unclassified	unclassified	unclassified	unclassified	unclassified
group	190	1	-	-	-	-	FHCFJDLK_102219	poorly characterized	Function unknown	261J3	TIGRFAM TRAP transporter solute receptor, TAXI family	768706.Desor_1201	unclassified	unclassified	unclassified	unclassified	unclassified	unclassified	unclassified	Bacteria	Firmicutes	Negativicutes	Veillonellales	Veillonellaceae	unclassified	various	CL0177	PBP	Periplasmic binding protein clan	Bacterial extracellular solute-binding proteins, family 3	PF00497	Transport and binding proteins	Other	ABC transporter, substrate-binding protein, aliphatic sulfonates family	TIGR01728	12_Transporters	ABC transporters, prokaryotic type	Mineral and organic ion transporters	Sulfonate/nitrate/taurine transporter [mD:m00188]	K02051	HMMsoil41456	unclassified	unclassified	unclassified	unclassified	unclassified	unclassified	unclassified	0
member	190	-	-	-	-	-	FHCFJDLK_102219	poorly characterized	Function unknown	261J3	TIGRFAM TRAP transporter solute receptor, TAXI family	768706.Desor_1201	unclassified	unclassified	unclassified	unclassified	unclassified	unclassified	unclassified	Bacteria	Firmicutes	Negativicutes	Veillonellales	Veillonellaceae	unclassified	Veillonellaceae bacterium	CL0177	PBP	Periplasmic binding protein clan	Bacterial extracellular solute-binding proteins, family 3	PF00497	Transport and binding proteins	Other	ABC transporter, substrate-binding protein, aliphatic sulfonates family	TIGR01728	12_Transporters	ABC transporters, prokaryotic type	Mineral and organic ion transporters	Sulfonate/nitrate/taurine transporter [mD:m00188]	K02051	HMMsoil41456	unclassified	unclassified	unclassified	unclassified	unclassified	unclassified	unclassified
group	191	1	-	-	-	-	FHCFJDLK_10239	metabolism	Nucleotide transport and metabolism	3W08Y	Amidohydrolase family	712898.Pvag_2879	unclassified	unclassified	unclassified	unclassified	unclassified	unclassified	unclassified	Bacteria	Proteobacteria	Betaproteobacteria	Burkholderiales	unclassified	unclassified	various	CL0034	Amidohydrolase	Amidohydrolase superfamily	Amidohydrolase family	PF07969	Protein fate	Degradation of proteins, peptides, and glycopeptides	beta-aspartyl peptidase	TIGR01975	06_Amino acid utilization biosynthesis metabolism	various	various	unclassified	K01468	HMMsoil98685	N-acetylglucosamine 6-phosphate deacetylase (EC 3.5.1.25); N-acetylglucosamine 6-phosphate deacetylase (EC 3.5.1.80)	CE9	unclassified	unclassified	unclassified	unclassified	unclassified	0
member	191	-	-	-	-	-	FHCFJDLK_10239	metabolism	Nucleotide transport and metabolism	3W08Y	Amidohydrolase family	712898.Pvag_2879	unclassified	unclassified	unclassified	unclassified	unclassified	unclassified	unclassified	Bacteria	Proteobacteria	Betaproteobacteria	Burkholderiales	unclassified	unclassified	Burkholderiales bacterium	CL0034	Amidohydrolase	Amidohydrolase superfamily	Amidohydrolase family	PF07969	Protein fate	Degradation of proteins, peptides, and glycopeptides	beta-aspartyl peptidase	TIGR01975	06_Amino acid utilization biosynthesis metabolism	Amino acid biosynthesis precursor pyruvate and oxaloacetate	Histidine	unclassified	K01468	HMMsoil98685	N-acetylglucosamine 6-phosphate deacetylase (EC 3.5.1.25); N-acetylglucosamine 6-phosphate deacetylase (EC 3.5.1.80)	CE9	unclassified	unclassified	unclassified	unclassified	unclassified
member	191	-	-	-	-	-	FHCFJDLK_10239	-	-	-	-	-	-	-	-	-	-	-	-	-	-	-	-	-	-	-	-	-	-	-	-	-	-	-	-	06_Amino acid utilization biosynthesis metabolism	Histidine degradation	unclassified	unclassified	K01468	HMMsoil98685	-	-	-	-	-	-	-
group	192	1	-	-	-	-	FHCFJDLK_102395	poorly characterized	Function unknown	4DQF0	Belongs to the UPF0271 (lamB) family	1051006.HMPREF1162_1696	Bacteria	Firmicutes	Negativicutes	Selenomonadales	Sporomusaceae	Anaeromusa	Anaeromusa acidaminophila	Bacteria	Spirochaetes	Spirochaetia	Spirochaetales	unclassified	unclassified	various	CL0158	GH_CE	Glycoside hydrolase/deacetylase superfamily	LamB/YcsF family	PF03746	unclassified	unclassified	unclassified	unclassified	unclassified	unclassified	unclassified	unclassified	unclassified	unclassified	unclassified	unclassified	unclassified	unclassified	unclassified	unclassified	unclassified	0
member	192	-	-	-	-	-	FHCFJDLK_102395	poorly characterized	Function unknown	4DQF0	Belongs to the UPF0271 (lamB) family	1051006.HMPREF1162_1696	Bacteria	Firmicutes	Negativicutes	Selenomonadales	Sporomusaceae	Anaeromusa	Anaeromusa acidaminophila	Bacteria	Spirochaetes	Spirochaetia	Spirochaetales	unclassified	unclassified	Spirochaetales bacterium	CL0158	GH_CE	Glycoside hydrolase/deacetylase superfamily	LamB/YcsF family	PF03746	unclassified	unclassified	unclassified	unclassified	unclassified	unclassified	unclassified	unclassified	unclassified	unclassified	unclassified	unclassified	unclassified	unclassified	unclassified	unclassified	unclassified
group	193	1	-	-	-	-	FHCFJDLK_102417	unclassified	unclassified	unclassified	unclassified	unclassified	unclassified	unclassified	unclassified	unclassified	unclassified	unclassified	unclassified	Bacteria	Tenericutes	Mollicutes	Acholeplasmatales	Acholeplasmataceae	unclassified	various	unclassified	unclassified	unclassified	unclassified	unclassified	unclassified	unclassified	unclassified	unclassified	unclassified	unclassified	unclassified	unclassified	unclassified	unclassified	unclassified	unclassified	unclassified	unclassified	unclassified	unclassified	unclassified	0
member	193	-	-	-	-	-	FHCFJDLK_102417	unclassified	unclassified	unclassified	unclassified	unclassified	unclassified	unclassified	unclassified	unclassified	unclassified	unclassified	unclassified	Bacteria	Tenericutes	Mollicutes	Acholeplasmatales	Acholeplasmataceae	unclassified	Acholeplasmataceae bacterium	unclassified	unclassified	unclassified	unclassified	unclassified	unclassified	unclassified	unclassified	unclassified	unclassified	unclassified	unclassified	unclassified	unclassified	unclassified	unclassified	unclassified	unclassified	unclassified	unclassified	unclassified	unclassified
group	194	1	-	-	-	-	FHCFJDLK_102674	unclassified	unclassified	unclassified	unclassified	unclassified	unclassified	unclassified	unclassified	unclassified	unclassified	unclassified	unclassified	unclassified	unclassified	unclassified	unclassified	unclassified	unclassified	unclassified	unclassified	unclassified	unclassified	unclassified	unclassified	unclassified	unclassified	unclassified	unclassified	unclassified	unclassified	unclassified	unclassified	unclassified	unclassified	unclassified	unclassified	unclassified	unclassified	unclassified	unclassified	unclassified	0
member	194	-	-	-	-	-	FHCFJDLK_102674	unclassified	unclassified	unclassified	unclassified	unclassified	unclassified	unclassified	unclassified	unclassified	unclassified	unclassified	unclassified	unclassified	unclassified	unclassified	unclassified	unclassified	unclassified	unclassified	unclassified	unclassified	unclassified	unclassified	unclassified	unclassified	unclassified	unclassified	unclassified	unclassified	unclassified	unclassified	unclassified	unclassified	unclassified	unclassified	unclassified	unclassified	unclassified	unclassified	unclassified	unclassified
group	195	1	-	-	-	-	FHCFJDLK_102930	metabolism	Inorganic ion transport and metabolism	2GJCB	Sulfate transporter	446466.Cfla_2042	unclassified	unclassified	unclassified	unclassified	unclassified	unclassified	unclassified	Bacteria	Actinobacteria	Actinomycetia	Propionibacteriales	Propionibacteriaceae	Propionibacterium	Propionibacterium sp.	CL0502	STAS	STAS domain superfamily	STAS domain	PF13466	Regulatory functions	Protein interactions	anti-anti-sigma factor	TIGR00377	various	various	unclassified	unclassified	K01425	HMMsoil69860	unclassified	unclassified	unclassified	unclassified	unclassified	unclassified	unclassified	0
member	195	-	-	-	-	-	FHCFJDLK_102930	metabolism	Inorganic ion transport and metabolism	2GJCB	Sulfate transporter	446466.Cfla_2042	unclassified	unclassified	unclassified	unclassified	unclassified	unclassified	unclassified	Bacteria	Actinobacteria	Actinomycetia	Propionibacteriales	Propionibacteriaceae	Propionibacterium	Propionibacterium sp.	CL0502	STAS	STAS domain superfamily	STAS domain	PF13466	Regulatory functions	Protein interactions	anti-anti-sigma factor	TIGR00377	06_Amino acid utilization biosynthesis metabolism	Alanine, aspartate and glutamate metabolism (contain asparagin as well)	unclassified	unclassified	K01425	HMMsoil69860	unclassified	unclassified	unclassified	unclassified	unclassified	unclassified	unclassified
member	195	-	-	-	-	-	FHCFJDLK_102930	-	-	-	-	-	-	-	-	-	-	-	-	-	-	-	-	-	-	-	-	-	-	-	-	-	-	-	-	06_Amino acid utilization biosynthesis metabolism	Arginine and proline metabolism	unclassified	unclassified	K01425	HMMsoil69860	-	-	-	-	-	-	-
member	195	-	-	-	-	-	FHCFJDLK_102930	-	-	-	-	-	-	-	-	-	-	-	-	-	-	-	-	-	-	-	-	-	-	-	-	-	-	-	-	06_Amino acid utilization biosynthesis metabolism	D-glutamine and D-glutamate metabolism	unclassified	unclassified	K01425	HMMsoil69860	-	-	-	-	-	-	-
member	195	-	-	-	-	-	FHCFJDLK_102930	-	-	-	-	-	-	-	-	-	-	-	-	-	-	-	-	-	-	-	-	-	-	-	-	-	-	-	-	11_Nitrogen cycle	Ammonia assimilation	unclassified	unclassified	K01425	HMMsoil69860	-	-	-	-	-	-	-
group	196	1	-	-	-	-	FHCFJDLK_103159	metabolism	Carbohydrate transport and metabolism	2J9Z4	Bacterial extracellular solute-binding protein	760011.Spico_0714	Bacteria	Firmicutes	Clostridia	Eubacteriales	Peptococcaceae	unclassified	various	Bacteria	Firmicutes	various	various	various	unclassified	various	unclassified	unclassified	unclassified	unclassified	unclassified	unclassified	unclassified	unclassified	unclassified	unclassified	unclassified	unclassified	unclassified	unclassified	unclassified	unclassified	unclassified	unclassified	unclassified	unclassified	unclassified	unclassified	0
member	196	-	-	-	-	-	FHCFJDLK_103159	metabolism	Carbohydrate transport and metabolism	2J9Z4	Bacterial extracellular solute-binding protein	760011.Spico_0714	Bacteria	Firmicutes	Clostridia	Eubacteriales	Peptococcaceae	unclassified	Peptococcaceae bacterium 1109	Bacteria	Firmicutes	Clostridia	Eubacteriales	Peptococcaceae	unclassified	Peptococcaceae bacterium 1109	unclassified	unclassified	unclassified	unclassified	unclassified	unclassified	unclassified	unclassified	unclassified	unclassified	unclassified	unclassified	unclassified	unclassified	unclassified	unclassified	unclassified	unclassified	unclassified	unclassified	unclassified	unclassified
member	196	-	-	-	-	-	FHCFJDLK_103159	-	-	-	-	-	-	-	-	-	-	-	-	Bacteria	Firmicutes	unclassified	unclassified	unclassified	unclassified	Firmicutes bacterium	-	-	-	-	-	-	-	-	-	-	-	-	-	-	-	-	-	-	-	-	-	-
group	197	1	-	-	-	-	FHCFJDLK_103183	unclassified	unclassified	unclassified	unclassified	unclassified	unclassified	unclassified	unclassified	unclassified	unclassified	unclassified	unclassified	Bacteria	Lentisphaerae	unclassified	unclassified	unclassified	unclassified	various	CL0193	MBB	Outer membrane beta-barrel protein superfamily	Outer membrane protein beta-barrel domain	PF13505	unclassified	unclassified	unclassified	unclassified	unclassified	unclassified	unclassified	unclassified	unclassified	unclassified	unclassified	unclassified	unclassified	unclassified	unclassified	unclassified	unclassified	0
member	197	-	-	-	-	-	FHCFJDLK_103183	unclassified	unclassified	unclassified	unclassified	unclassified	unclassified	unclassified	unclassified	unclassified	unclassified	unclassified	unclassified	Bacteria	Lentisphaerae	unclassified	unclassified	unclassified	unclassified	Lentisphaerae bacterium	CL0193	MBB	Outer membrane beta-barrel protein superfamily	Outer membrane protein beta-barrel domain	PF13505	unclassified	unclassified	unclassified	unclassified	unclassified	unclassified	unclassified	unclassified	unclassified	unclassified	unclassified	unclassified	unclassified	unclassified	unclassified	unclassified	unclassified
group	198	1	-	-	-	-	FHCFJDLK_10334	metabolism	Energy production and conversion	4H379	acyl-CoA dehydrogenase	401526.TcarDRAFT_2575	Bacteria	Firmicutes	Negativicutes	Selenomonadales	Sporomusaceae	Sporolituus	Sporolituus thermophilus	Bacteria	Firmicutes	Negativicutes	Selenomonadales	Sporomusaceae	Sporolituus	Sporolituus thermophilus	unclassified	unclassified	unclassified	Acyl-CoA dehydrogenase, middle domain	PF02770	Central intermediary metabolism	Sulfur metabolism	sulfur acquisition oxidoreductase, SfnB family	TIGR04022	06_Amino acid utilization biosynthesis metabolism	Valine, leucine and isoleucine degradation	unclassified	unclassified	K00253	HMMsoil17067	unclassified	unclassified	unclassified	unclassified	unclassified	unclassified	unclassified	0
member	198	-	-	-	-	-	FHCFJDLK_10334	metabolism	Energy production and conversion	4H379	acyl-CoA dehydrogenase	401526.TcarDRAFT_2575	Bacteria	Firmicutes	Negativicutes	Selenomonadales	Sporomusaceae	Sporolituus	Sporolituus thermophilus	Bacteria	Firmicutes	Negativicutes	Selenomonadales	Sporomusaceae	Sporolituus	Sporolituus thermophilus	unclassified	unclassified	unclassified	Acyl-CoA dehydrogenase, middle domain	PF02770	Central intermediary metabolism	Sulfur metabolism	sulfur acquisition oxidoreductase, SfnB family	TIGR04022	06_Amino acid utilization biosynthesis metabolism	Valine, leucine and isoleucine degradation	unclassified	unclassified	K00253	HMMsoil17067	unclassified	unclassified	unclassified	unclassified	unclassified	unclassified	unclassified
group	199	1	-	-	-	-	FHCFJDLK_10335	metabolism	Lipid transport and metabolism	4H46U	MaoC domain protein dehydratase	1122947.FR7_2118	Bacteria	Firmicutes	Negativicutes	Selenomonadales	Sporomusaceae	Anaerosporomusa	Anaerosporomusa subterranea	Bacteria	Firmicutes	Negativicutes	Selenomonadales	Sporomusaceae	Anaerosporomusa	Anaerosporomusa subterranea	CL0050	HotDog	HotDog superfamily	N-terminal half of MaoC dehydratase	PF13452	unclassified	unclassified	phenylacetic acid degradation protein paaN	TIGR02278	various	various	various	unclassified	K00625	HMMsoil77993	alpha-amylase (EC 3.2.1.1); pullulanase (EC 3.2.1.41); cyclomaltodextrin glucanotransferase (EC 2.4.1.19); cyclomaltodextrinase (EC 3.2.1.54); trehalose-6-phosphate hydrolase (EC 3.2.1.93); oligo-alpha-glucosidase (EC 3.2.1.10); maltogenic amylase (EC 3.2.1.133); neopullulanase (EC 3.2.1.135); alpha-glucosidase (EC 3.2.1.20); maltotetraose-forming alpha-amylase (EC 3.2.1.60); isoamylase (EC 3.2.1…	GH13	unclassified	unclassified	unclassified	unclassified	unclassified	0
member	199	-	-	-	-	-	FHCFJDLK_10335	metabolism	Lipid transport and metabolism	4H46U	MaoC domain protein dehydratase	1122947.FR7_2118	Bacteria	Firmicutes	Negativicutes	Selenomonadales	Sporomusaceae	Anaerosporomusa	Anaerosporomusa subterranea	Bacteria	Firmicutes	Negativicutes	Selenomonadales	Sporomusaceae	Anaerosporomusa	Anaerosporomusa subterranea	CL0050	HotDog	HotDog superfamily	N-terminal half of MaoC dehydratase	PF13452	unclassified	unclassified	phenylacetic acid degradation protein paaN	TIGR02278	01_Fermentation	Acetyl-coA fermentation to butyrate II (clostridium)	unclassified	unclassified	K00625	HMMsoil77993	alpha-amylase (EC 3.2.1.1); pullulanase (EC 3.2.1.41); cyclomaltodextrin glucanotransferase (EC 2.4.1.19); cyclomaltodextrinase (EC 3.2.1.54); trehalose-6-phosphate hydrolase (EC 3.2.1.93); oligo-alpha-glucosidase (EC 3.2.1.10); maltogenic amylase (EC 3.2.1.133); neopullulanase (EC 3.2.1.135); alpha-glucosidase (EC 3.2.1.20); maltotetraose-forming alpha-amylase (EC 3.2.1.60); isoamylase (EC 3.2.1…	GH13	unclassified	unclassified	unclassified	unclassified	unclassified
member	199	-	-	-	-	-	FHCFJDLK_10335	-	-	-	-	-	-	-	-	-	-	-	-	-	-	-	-	-	-	-	-	-	-	-	-	-	-	-	-	01_Fermentation	Lysine fermentation to acetate and butyrate	unclassified	unclassified	K00625	HMMsoil77993	-	-	-	-	-	-	-
member	199	-	-	-	-	-	FHCFJDLK_10335	-	-	-	-	-	-	-	-	-	-	-	-	-	-	-	-	-	-	-	-	-	-	-	-	-	-	-	-	01_Fermentation	Pyruvate Fermentation	Pyruvate fermentation to acetone	unclassified	K00625	HMMsoil77993	-	-	-	-	-	-	-
member	199	-	-	-	-	-	FHCFJDLK_10335	-	-	-	-	-	-	-	-	-	-	-	-	-	-	-	-	-	-	-	-	-	-	-	-	-	-	-	-	01_Fermentation	Pyruvate Fermentation	Pyruvate fermentation to butanoate	unclassified	K00625	HMMsoil77993	-	-	-	-	-	-	-
member	199	-	-	-	-	-	FHCFJDLK_10335	-	-	-	-	-	-	-	-	-	-	-	-	-	-	-	-	-	-	-	-	-	-	-	-	-	-	-	-	01_Fermentation	Pyruvate Fermentation	Superpathway of clostridium acetobutylicum acidogenic and solventogenic fermentation	unclassified	K00625	HMMsoil77993	-	-	-	-	-	-	-
member	199	-	-	-	-	-	FHCFJDLK_10335	-	-	-	-	-	-	-	-	-	-	-	-	-	-	-	-	-	-	-	-	-	-	-	-	-	-	-	-	01_Fermentation	Pyruvate Fermentation	Superpathway of clostridium acetobutylicum acidogenic fermentation	unclassified	K00625	HMMsoil77993	-	-	-	-	-	-	-
member	199	-	-	-	-	-	FHCFJDLK_10335	-	-	-	-	-	-	-	-	-	-	-	-	-	-	-	-	-	-	-	-	-	-	-	-	-	-	-	-	01_Fermentation	Pyruvate Fermentation	Superpathway of clostridium acetobutylicum solventogenic fermentation	unclassified	K00625	HMMsoil77993	-	-	-	-	-	-	-
member	199	-	-	-	-	-	FHCFJDLK_10335	-	-	-	-	-	-	-	-	-	-	-	-	-	-	-	-	-	-	-	-	-	-	-	-	-	-	-	-	01_Fermentation	Pyruvate fermentation to butanol	unclassified	unclassified	K00625	HMMsoil77993	-	-	-	-	-	-	-
member	199	-	-	-	-	-	FHCFJDLK_10335	-	-	-	-	-	-	-	-	-	-	-	-	-	-	-	-	-	-	-	-	-	-	-	-	-	-	-	-	14_Methanogenesis	From acetate	unclassified	unclassified	K00625	HMMsoil77993	-	-	-	-	-	-	-
member	199	-	-	-	-	-	FHCFJDLK_10335	-	-	-	-	-	-	-	-	-	-	-	-	-	-	-	-	-	-	-	-	-	-	-	-	-	-	-	-	18_Sulfur compounds metabolism	Sulfur compounds cycle	Sulfoacetaldehyde degradation	unclassified	K00625	HMMsoil77993	-	-	-	-	-	-	-
member	199	-	-	-	-	-	FHCFJDLK_10335	-	-	-	-	-	-	-	-	-	-	-	-	-	-	-	-	-	-	-	-	-	-	-	-	-	-	-	-	18_Sulfur compounds metabolism	Sulfur compounds cycle	Sulfolactate degradation	unclassified	K00625	HMMsoil77993	-	-	-	-	-	-	-
group	200	1	-	-	-	-	FHCFJDLK_103362	poorly characterized	Function unknown	4H2B2	TRAP transporter solute receptor TAXI family	401526.TcarDRAFT_1524	unclassified	unclassified	unclassified	unclassified	unclassified	unclassified	unclassified	Bacteria	Firmicutes	unclassified	unclassified	unclassified	unclassified	various	CL0177	PBP	Periplasmic binding protein clan	ABC transporter, phosphonate, periplasmic substrate-binding protein	PF12974	Transport and binding proteins	Other	ABC transporter, substrate-binding protein, aliphatic sulfonates family	TIGR01728	12_Transporters	ABC transporters, prokaryotic type	Mineral and organic ion transporters	Sulfonate/nitrate/taurine transporter [mD:m00188]	K02051	HMMsoil133277	unclassified	unclassified	unclassified	unclassified	unclassified	unclassified	unclassified	0
member	200	-	-	-	-	-	FHCFJDLK_103362	poorly characterized	Function unknown	4H2B2	TRAP transporter solute receptor TAXI family	401526.TcarDRAFT_1524	unclassified	unclassified	unclassified	unclassified	unclassified	unclassified	unclassified	Bacteria	Firmicutes	unclassified	unclassified	unclassified	unclassified	Firmicutes bacterium	CL0177	PBP	Periplasmic binding protein clan	ABC transporter, phosphonate, periplasmic substrate-binding protein	PF12974	Transport and binding proteins	Other	ABC transporter, substrate-binding protein, aliphatic sulfonates family	TIGR01728	12_Transporters	ABC transporters, prokaryotic type	Mineral and organic ion transporters	Sulfonate/nitrate/taurine transporter [mD:m00188]	K02051	HMMsoil133277	unclassified	unclassified	unclassified	unclassified	unclassified	unclassified	unclassified
group	201	1	-	-	-	-	FHCFJDLK_103375	unclassified	unclassified	unclassified	unclassified	unclassified	unclassified	unclassified	unclassified	unclassified	unclassified	unclassified	unclassified	unclassified	unclassified	unclassified	unclassified	unclassified	unclassified	unclassified	unclassified	unclassified	unclassified	unclassified	unclassified	unclassified	unclassified	unclassified	unclassified	unclassified	unclassified	unclassified	unclassified	unclassified	unclassified	unclassified	unclassified	unclassified	unclassified	unclassified	unclassified	unclassified	0
member	201	-	-	-	-	-	FHCFJDLK_103375	unclassified	unclassified	unclassified	unclassified	unclassified	unclassified	unclassified	unclassified	unclassified	unclassified	unclassified	unclassified	unclassified	unclassified	unclassified	unclassified	unclassified	unclassified	unclassified	unclassified	unclassified	unclassified	unclassified	unclassified	unclassified	unclassified	unclassified	unclassified	unclassified	unclassified	unclassified	unclassified	unclassified	unclassified	unclassified	unclassified	unclassified	unclassified	unclassified	unclassified	unclassified
group	202	1	-	-	-	-	FHCFJDLK_10338	metabolism	Amino acid transport and metabolism	4H2WI	The glycine cleavage system catalyzes the degradation of glycine	1123511.KB905865_gene1781	Bacteria	unclassified	unclassified	unclassified	unclassified	unclassified	various	Bacteria	Firmicutes	Negativicutes	Selenomonadales	Sporomusaceae	Sporomusa	Sporomusa malonica	unclassified	unclassified	unclassified	Glycine cleavage T-protein C-terminal barrel domain	PF08669	Energy metabolism	Amino acids and amines	sarcosine oxidase, gamma subunit family	TIGR01375	06_Amino acid utilization biosynthesis metabolism	Glycine, serine and threonine metabolism	unclassified	unclassified	K00305	HMMsoil109950	unclassified	unclassified	unclassified	unclassified	unclassified	unclassified	unclassified	0
member	202	-	-	-	-	-	FHCFJDLK_10338	metabolism	Amino acid transport and metabolism	4H2WI	The glycine cleavage system catalyzes the degradation of glycine	1123511.KB905865_gene1781	Bacteria	unclassified	unclassified	unclassified	unclassified	unclassified	bacterium BFN5	Bacteria	Firmicutes	Negativicutes	Selenomonadales	Sporomusaceae	Sporomusa	Sporomusa malonica	unclassified	unclassified	unclassified	Glycine cleavage T-protein C-terminal barrel domain	PF08669	Energy metabolism	Amino acids and amines	sarcosine oxidase, gamma subunit family	TIGR01375	06_Amino acid utilization biosynthesis metabolism	Glycine, serine and threonine metabolism	unclassified	unclassified	K00305	HMMsoil109950	unclassified	unclassified	unclassified	unclassified	unclassified	unclassified	unclassified
group	203	1	-	-	-	-	FHCFJDLK_10339	metabolism	Amino acid transport and metabolism	4H4UK	The glycine cleavage system catalyzes the degradation of glycine. The H protein shuttles the methylamine group of glycine from the P protein to the T protein	1123288.SOV_1c05840	Bacteria	Firmicutes	Negativicutes	Selenomonadales	Sporomusaceae	Acetonema	Acetonema longum	Bacteria	Firmicutes	Negativicutes	Selenomonadales	Sporomusaceae	Acetonema	Acetonema longum	CL0105	Hybrid	Barrel sandwich hybrid superfamily	Biotin-requiring enzyme	PF00364	unclassified	unclassified	glycine cleavage protein H-like protein	TIGR03077	06_Amino acid utilization biosynthesis metabolism	Arginine and proline metabolism	unclassified	unclassified	K01941	HMMsoil54516	unclassified	unclassified	unclassified	unclassified	unclassified	unclassified	unclassified	0
member	203	-	-	-	-	-	FHCFJDLK_10339	metabolism	Amino acid transport and metabolism	4H4UK	The glycine cleavage system catalyzes the degradation of glycine. The H protein shuttles the methylamine group of glycine from the P protein to the T protein	1123288.SOV_1c05840	Bacteria	Firmicutes	Negativicutes	Selenomonadales	Sporomusaceae	Acetonema	Acetonema longum	Bacteria	Firmicutes	Negativicutes	Selenomonadales	Sporomusaceae	Acetonema	Acetonema longum	CL0105	Hybrid	Barrel sandwich hybrid superfamily	Biotin-requiring enzyme	PF00364	unclassified	unclassified	glycine cleavage protein H-like protein	TIGR03077	06_Amino acid utilization biosynthesis metabolism	Arginine and proline metabolism	unclassified	unclassified	K01941	HMMsoil54516	unclassified	unclassified	unclassified	unclassified	unclassified	unclassified	unclassified
group	204	1	-	-	-	-	FHCFJDLK_10341	metabolism	Amino acid transport and metabolism	4H2E4	The glycine cleavage system catalyzes the degradation of glycine. The P protein binds the alpha-amino group of glycine through its pyridoxal phosphate cofactor	1009370.ALO_20117	Bacteria	Firmicutes	Negativicutes	Selenomonadales	Sporomusaceae	Acetonema	Acetonema longum	Bacteria	Firmicutes	Negativicutes	Selenomonadales	Sporomusaceae	Acetonema	Acetonema longum	CL0061	PLP_aminotran	PLP dependent aminotransferase superfamily	DegT/DnrJ/EryC1/StrS aminotransferase family	PF01041	Unknown function	Enzymes of unknown specificity	cysteine desulfurase family protein	TIGR01976	06_Amino acid utilization biosynthesis metabolism	various	unclassified	unclassified	K00817	HMMsoil32392	unclassified	unclassified	unclassified	unclassified	unclassified	unclassified	unclassified	0
member	204	-	-	-	-	-	FHCFJDLK_10341	metabolism	Amino acid transport and metabolism	4H2E4	The glycine cleavage system catalyzes the degradation of glycine. The P protein binds the alpha-amino group of glycine through its pyridoxal phosphate cofactor	1009370.ALO_20117	Bacteria	Firmicutes	Negativicutes	Selenomonadales	Sporomusaceae	Acetonema	Acetonema longum	Bacteria	Firmicutes	Negativicutes	Selenomonadales	Sporomusaceae	Acetonema	Acetonema longum	CL0061	PLP_aminotran	PLP dependent aminotransferase superfamily	DegT/DnrJ/EryC1/StrS aminotransferase family	PF01041	Unknown function	Enzymes of unknown specificity	cysteine desulfurase family protein	TIGR01976	06_Amino acid utilization biosynthesis metabolism	Histidine biosynthesis, pRpp => histidine	unclassified	unclassified	K00817	HMMsoil32392	unclassified	unclassified	unclassified	unclassified	unclassified	unclassified	unclassified
member	204	-	-	-	-	-	FHCFJDLK_10341	-	-	-	-	-	-	-	-	-	-	-	-	-	-	-	-	-	-	-	-	-	-	-	-	-	-	-	-	06_Amino acid utilization biosynthesis metabolism	Phenylalanine metabolism	unclassified	unclassified	K00817	HMMsoil32392	-	-	-	-	-	-	-
member	204	-	-	-	-	-	FHCFJDLK_10341	-	-	-	-	-	-	-	-	-	-	-	-	-	-	-	-	-	-	-	-	-	-	-	-	-	-	-	-	06_Amino acid utilization biosynthesis metabolism	Phenylalanine, tyrosine and tryptophan biosynthesis	unclassified	unclassified	K00817	HMMsoil32392	-	-	-	-	-	-	-
group	205	1	-	-	-	-	FHCFJDLK_103510	poorly characterized	Function unknown	2WVXJ	PAS domain	338966.Ppro_1975	unclassified	unclassified	unclassified	unclassified	unclassified	unclassified	unclassified	Bacteria	Firmicutes	Clostridia	Eubacteriales	Peptococcaceae	unclassified	various	CL0183	PAS_Fold	PAS domain clan	PAS domain	PF13426	Regulatory functions	Small molecule interactions	PAS domain S-box protein	TIGR00229	21_Cellular response to stress	various	unclassified	unclassified	K11527	HMMsoil136787	unclassified	unclassified	unclassified	unclassified	unclassified	unclassified	unclassified	0
member	205	-	-	-	-	-	FHCFJDLK_103510	poorly characterized	Function unknown	2WVXJ	PAS domain	338966.Ppro_1975	unclassified	unclassified	unclassified	unclassified	unclassified	unclassified	unclassified	Bacteria	Firmicutes	Clostridia	Eubacteriales	Peptococcaceae	unclassified	Peptococcaceae bacterium	CL0183	PAS_Fold	PAS domain clan	PAS domain	PF13426	Regulatory functions	Small molecule interactions	PAS domain S-box protein	TIGR00229	21_Cellular response to stress	Cellular response to osmotic stress	unclassified	unclassified	K11527	HMMsoil136787	unclassified	unclassified	unclassified	unclassified	unclassified	unclassified	unclassified
member	205	-	-	-	-	-	FHCFJDLK_103510	-	-	-	-	-	-	-	-	-	-	-	-	-	-	-	-	-	-	-	-	-	-	-	-	-	-	-	-	21_Cellular response to stress	Regulation of response to osmotic stress	unclassified	unclassified	K11527	HMMsoil136787	-	-	-	-	-	-	-
member	205	-	-	-	-	-	FHCFJDLK_103510	-	-	-	-	-	-	-	-	-	-	-	-	-	-	-	-	-	-	-	-	-	-	-	-	-	-	-	-	21_Cellular response to stress	Response to osmotic stress	unclassified	unclassified	K11527	HMMsoil136787	-	-	-	-	-	-	-
group	206	1	-	-	-	-	FHCFJDLK_103512	cellular processes and signaling	Cell wall/membrane/envelope biogenesis	42K1M	Ami_3	335541.Swol_0126	unclassified	unclassified	unclassified	unclassified	unclassified	unclassified	unclassified	Bacteria	Firmicutes	Clostridia	Eubacteriales	Peptococcaceae	unclassified	various	unclassified	unclassified	unclassified	Copper amine oxidase N-terminal domain	PF07833	unclassified	unclassified	unclassified	unclassified	06_Amino acid utilization biosynthesis metabolism	various	various	unclassified	K00276	HMMsoil121364	unclassified	unclassified	unclassified	unclassified	unclassified	unclassified	unclassified	0
member	206	-	-	-	-	-	FHCFJDLK_103512	cellular processes and signaling	Cell wall/membrane/envelope biogenesis	42K1M	Ami_3	335541.Swol_0126	unclassified	unclassified	unclassified	unclassified	unclassified	unclassified	unclassified	Bacteria	Firmicutes	Clostridia	Eubacteriales	Peptococcaceae	unclassified	Peptococcaceae bacterium	unclassified	unclassified	unclassified	Copper amine oxidase N-terminal domain	PF07833	unclassified	unclassified	unclassified	unclassified	06_Amino acid utilization biosynthesis metabolism	Amino acid biosynthesis precursor pyruvate and oxaloacetate	Histidine	unclassified	K00276	HMMsoil121364	unclassified	unclassified	unclassified	unclassified	unclassified	unclassified	unclassified
member	206	-	-	-	-	-	FHCFJDLK_103512	-	-	-	-	-	-	-	-	-	-	-	-	-	-	-	-	-	-	-	-	-	-	-	-	-	-	-	-	06_Amino acid utilization biosynthesis metabolism	Glycine, serine and threonine metabolism	unclassified	unclassified	K00276	HMMsoil121364	-	-	-	-	-	-	-
member	206	-	-	-	-	-	FHCFJDLK_103512	-	-	-	-	-	-	-	-	-	-	-	-	-	-	-	-	-	-	-	-	-	-	-	-	-	-	-	-	06_Amino acid utilization biosynthesis metabolism	Phenylalanine metabolism	unclassified	unclassified	K00276	HMMsoil121364	-	-	-	-	-	-	-
group	207	1	-	-	-	-	FHCFJDLK_10354	metabolism	Energy production and conversion	4H35G	Belongs to the AlaDH PNT family	401526.TcarDRAFT_1361	Bacteria	Firmicutes	Negativicutes	Selenomonadales	Sporomusaceae	Thermosinus	Thermosinus carboxydivorans	Bacteria	Firmicutes	Negativicutes	Selenomonadales	Sporomusaceae	Thermosinus	Thermosinus carboxydivorans	CL0063	NADP_Rossmann	FAD/NAD(P)-binding Rossmann fold Superfamily	Putative NAD(P)-binding	PF13241	unclassified	unclassified	mycofactocin system FadH/OYE family oxidoreductase 2	TIGR03997	06_Amino acid utilization biosynthesis metabolism	Glycine, serine and threonine metabolism	unclassified	unclassified	K00018	HMMsoil74123	unclassified	unclassified	unclassified	unclassified	unclassified	unclassified	unclassified	0
member	207	-	-	-	-	-	FHCFJDLK_10354	metabolism	Energy production and conversion	4H35G	Belongs to the AlaDH PNT family	401526.TcarDRAFT_1361	Bacteria	Firmicutes	Negativicutes	Selenomonadales	Sporomusaceae	Thermosinus	Thermosinus carboxydivorans	Bacteria	Firmicutes	Negativicutes	Selenomonadales	Sporomusaceae	Thermosinus	Thermosinus carboxydivorans	CL0063	NADP_Rossmann	FAD/NAD(P)-binding Rossmann fold Superfamily	Putative NAD(P)-binding	PF13241	unclassified	unclassified	mycofactocin system FadH/OYE family oxidoreductase 2	TIGR03997	06_Amino acid utilization biosynthesis metabolism	Glycine, serine and threonine metabolism	unclassified	unclassified	K00018	HMMsoil74123	unclassified	unclassified	unclassified	unclassified	unclassified	unclassified	unclassified
group	208	1	-	-	-	-	FHCFJDLK_103572	cellular processes and signaling	various	2XUWK	Domain of unknown function (DUF3821)	368407.Memar_0550	unclassified	unclassified	unclassified	unclassified	unclassified	unclassified	unclassified	Archaea	Euryarchaeota	Methanomicrobia	Methanomicrobiales	Methanomicrobiaceae	Methanoculleus	Methanoculleus chikugoensis	unclassified	unclassified	unclassified	unclassified	unclassified	unclassified	unclassified	unclassified	unclassified	unclassified	unclassified	unclassified	unclassified	unclassified	unclassified	unclassified	unclassified	unclassified	unclassified	unclassified	unclassified	unclassified	0
member	208	-	-	-	-	-	FHCFJDLK_103572	cellular processes and signaling	Cell cycle control, cell division, chromosome partitioning	2XUWK	Domain of unknown function (DUF3821)	368407.Memar_0550	unclassified	unclassified	unclassified	unclassified	unclassified	unclassified	unclassified	Archaea	Euryarchaeota	Methanomicrobia	Methanomicrobiales	Methanomicrobiaceae	Methanoculleus	Methanoculleus chikugoensis	unclassified	unclassified	unclassified	unclassified	unclassified	unclassified	unclassified	unclassified	unclassified	unclassified	unclassified	unclassified	unclassified	unclassified	unclassified	unclassified	unclassified	unclassified	unclassified	unclassified	unclassified	unclassified
member	208	-	-	-	-	-	FHCFJDLK_103572	cellular processes and signaling	Cytoskeleton	2XUWK	Domain of unknown function (DUF3821)	368407.Memar_0550	-	-	-	-	-	-	-	-	-	-	-	-	-	-	-	-	-	-	-	-	-	-	-	-	-	-	-	-	-	-	-	-	-	-	-	-
group	209	1	-	-	-	-	FHCFJDLK_103578	metabolism	Carbohydrate transport and metabolism	4F0XB	PFAM extracellular solute-binding protein family 1	593907.Celgi_1267	unclassified	unclassified	unclassified	unclassified	unclassified	unclassified	unclassified	Bacteria	Firmicutes	unclassified	unclassified	unclassified	unclassified	various	CL0177	PBP	Periplasmic binding protein clan	Bacterial extracellular solute-binding protein	PF13531	unclassified	unclassified	unclassified	unclassified	12_Transporters	ABC transporters, prokaryotic type	Oligosaccharide and polyol transporters	Multiple sugar transporter [mD:m00207]	K02027	HMMsoil57407	unclassified	unclassified	unclassified	unclassified	unclassified	unclassified	unclassified	0
member	209	-	-	-	-	-	FHCFJDLK_103578	metabolism	Carbohydrate transport and metabolism	4F0XB	PFAM extracellular solute-binding protein family 1	593907.Celgi_1267	unclassified	unclassified	unclassified	unclassified	unclassified	unclassified	unclassified	Bacteria	Firmicutes	unclassified	unclassified	unclassified	unclassified	Firmicutes bacterium	CL0177	PBP	Periplasmic binding protein clan	Bacterial extracellular solute-binding protein	PF13531	unclassified	unclassified	unclassified	unclassified	12_Transporters	ABC transporters, prokaryotic type	Oligosaccharide and polyol transporters	Multiple sugar transporter [mD:m00207]	K02027	HMMsoil57407	unclassified	unclassified	unclassified	unclassified	unclassified	unclassified	unclassified
group	210	1	-	-	-	-	FHCFJDLK_103648	metabolism	Lipid transport and metabolism	263PN	Thiolase, C-terminal domain	760568.Desku_1232	unclassified	unclassified	unclassified	unclassified	unclassified	unclassified	unclassified	Bacteria	Firmicutes	Clostridia	Eubacteriales	Peptococcaceae	Desulfofundulus	Desulfofundulus salinum	CL0046	Thiolase	Thiolase-like Superfamily	Beta-ketoacyl synthase, N-terminal domain	PF00109	Fatty acid and phospholipid metabolism	Biosynthesis	beta-ketoacyl-acyl-carrier-protein synthase II	TIGR03150	06_Amino acid utilization biosynthesis metabolism	Valine, leucine and isoleucine degradation	unclassified	unclassified	K00632	HMMsoil124710	unclassified	unclassified	unclassified	unclassified	unclassified	unclassified	unclassified	0
member	210	-	-	-	-	-	FHCFJDLK_103648	metabolism	Lipid transport and metabolism	263PN	Thiolase, C-terminal domain	760568.Desku_1232	unclassified	unclassified	unclassified	unclassified	unclassified	unclassified	unclassified	Bacteria	Firmicutes	Clostridia	Eubacteriales	Peptococcaceae	Desulfofundulus	Desulfofundulus salinum	CL0046	Thiolase	Thiolase-like Superfamily	Beta-ketoacyl synthase, N-terminal domain	PF00109	Fatty acid and phospholipid metabolism	Biosynthesis	beta-ketoacyl-acyl-carrier-protein synthase II	TIGR03150	06_Amino acid utilization biosynthesis metabolism	Valine, leucine and isoleucine degradation	unclassified	unclassified	K00632	HMMsoil124710	unclassified	unclassified	unclassified	unclassified	unclassified	unclassified	unclassified
group	211	1	-	-	-	-	FHCFJDLK_103781	cellular processes and signaling	Defense mechanisms	2N9PT	DUF35 OB-fold domain, acyl-CoA-associated	368407.Memar_2363	Archaea	Euryarchaeota	Methanomicrobia	Methanomicrobiales	Methanomicrobiaceae	Methanoculleus	Methanoculleus bourgensis	Archaea	Euryarchaeota	Methanomicrobia	Methanomicrobiales	Methanomicrobiaceae	Methanoculleus	Methanoculleus bourgensis	CL0167	Zn_Beta_Ribbon	Zinc beta-ribbon	Rubredoxin-like zinc ribbon domain (DUF35_N)	PF12172	unclassified	unclassified	unclassified	unclassified	unclassified	unclassified	unclassified	unclassified	unclassified	unclassified	unclassified	unclassified	unclassified	unclassified	unclassified	unclassified	unclassified	0
member	211	-	-	-	-	-	FHCFJDLK_103781	cellular processes and signaling	Defense mechanisms	2N9PT	DUF35 OB-fold domain, acyl-CoA-associated	368407.Memar_2363	Archaea	Euryarchaeota	Methanomicrobia	Methanomicrobiales	Methanomicrobiaceae	Methanoculleus	Methanoculleus bourgensis	Archaea	Euryarchaeota	Methanomicrobia	Methanomicrobiales	Methanomicrobiaceae	Methanoculleus	Methanoculleus bourgensis	CL0167	Zn_Beta_Ribbon	Zinc beta-ribbon	Rubredoxin-like zinc ribbon domain (DUF35_N)	PF12172	unclassified	unclassified	unclassified	unclassified	unclassified	unclassified	unclassified	unclassified	unclassified	unclassified	unclassified	unclassified	unclassified	unclassified	unclassified	unclassified	unclassified
group	212	1	-	-	-	-	FHCFJDLK_103822	information storage and processing	Replication, recombination and repair	2N87V	Domain of unknown function (DUF3387)	1226322.HMPREF1545_00654	unclassified	unclassified	unclassified	unclassified	unclassified	unclassified	unclassified	Bacteria	Firmicutes	unclassified	unclassified	unclassified	unclassified	various	unclassified	unclassified	unclassified	Domain of unknown function (DUF3387)	PF11867	unclassified	unclassified	unclassified	unclassified	unclassified	unclassified	unclassified	unclassified	unclassified	unclassified	unclassified	unclassified	unclassified	unclassified	unclassified	unclassified	unclassified	0
member	212	-	-	-	-	-	FHCFJDLK_103822	information storage and processing	Replication, recombination and repair	2N87V	Domain of unknown function (DUF3387)	1226322.HMPREF1545_00654	unclassified	unclassified	unclassified	unclassified	unclassified	unclassified	unclassified	Bacteria	Firmicutes	unclassified	unclassified	unclassified	unclassified	Firmicutes bacterium	unclassified	unclassified	unclassified	Domain of unknown function (DUF3387)	PF11867	unclassified	unclassified	unclassified	unclassified	unclassified	unclassified	unclassified	unclassified	unclassified	unclassified	unclassified	unclassified	unclassified	unclassified	unclassified	unclassified	unclassified
group	213	1	-	-	-	-	FHCFJDLK_103938	metabolism	Coenzyme transport and metabolism	3WGV6	Catalyzes the conversion of oxaloacetate (OAA) to phosphoenolpyruvate (PEP), the rate-limiting step in the metabolic pathway that produces glucose from lactate and other precursors derived from the citric acid cycle	203119.Cthe_2874	unclassified	unclassified	unclassified	unclassified	unclassified	unclassified	unclassified	Bacteria	Firmicutes	Clostridia	Eubacteriales	Clostridiaceae	unclassified	various	unclassified	unclassified	unclassified	Phosphoenolpyruvate carboxykinase N-terminal domain	PF17297	unclassified	unclassified	unclassified	unclassified	various	various	various	unclassified	K01596	HMMsoil37187	unclassified	unclassified	unclassified	unclassified	unclassified	unclassified	unclassified	0
member	213	-	-	-	-	-	FHCFJDLK_103938	metabolism	Coenzyme transport and metabolism	3WGV6	Catalyzes the conversion of oxaloacetate (OAA) to phosphoenolpyruvate (PEP), the rate-limiting step in the metabolic pathway that produces glucose from lactate and other precursors derived from the citric acid cycle	203119.Cthe_2874	unclassified	unclassified	unclassified	unclassified	unclassified	unclassified	unclassified	Bacteria	Firmicutes	Clostridia	Eubacteriales	Clostridiaceae	unclassified	Clostridiaceae bacterium	unclassified	unclassified	unclassified	Phosphoenolpyruvate carboxykinase N-terminal domain	PF17297	unclassified	unclassified	unclassified	unclassified	06_Amino acid utilization biosynthesis metabolism	Amino acid biosynthesis precursor pyruvate and oxaloacetate	PEP	unclassified	K01596	HMMsoil37187	unclassified	unclassified	unclassified	unclassified	unclassified	unclassified	unclassified
member	213	-	-	-	-	-	FHCFJDLK_103938	-	-	-	-	-	-	-	-	-	-	-	-	-	-	-	-	-	-	-	-	-	-	-	-	-	-	-	-	17_Gluconeogenesis	Gluconeogenesis	unclassified	unclassified	K01596	HMMsoil37187	-	-	-	-	-	-	-
group	214	1	-	-	-	-	FHCFJDLK_104088	metabolism	Secondary metabolites biosynthesis, transport and catabolism	1YCTG	ATPases associated with a variety of cellular activities	287.DR97_1634	Bacteria	various	various	various	various	various	various	Bacteria	Proteobacteria	Gammaproteobacteria	Pseudomonadales	Pseudomonadaceae	Pseudomonas	various	CL0023	P-loop_NTPase	P-loop containing nucleoside triphosphate hydrolase superfamily	Rad17 P-loop domain	PF03215	DNA metabolism	DNA replication, recombination, and repair	checkpoint protein rad24	TIGR00602	12_Transporters	ABC transporters, prokaryotic type	Monosaccharide transporters	AI-2 transporter [mD:m00219]	K10558	HMMsoil123289	unclassified	unclassified	ABC Transporter	ABC Transporter	ABCAntibioticEffluxPump	ATP-binding cassette (ABC) antibiotic efflux pump	RF0007	0
member	214	-	-	-	-	-	FHCFJDLK_104088	metabolism	Secondary metabolites biosynthesis, transport and catabolism	1YCTG	ATPases associated with a variety of cellular activities	287.DR97_1634	Bacteria	Firmicutes	Bacilli	Lactobacillales	Streptococcaceae	Streptococcus	Streptococcus dysgalactiae	Bacteria	Proteobacteria	Gammaproteobacteria	Pseudomonadales	Pseudomonadaceae	Pseudomonas	Pseudomonas aeruginosa	CL0023	P-loop_NTPase	P-loop containing nucleoside triphosphate hydrolase superfamily	Rad17 P-loop domain	PF03215	DNA metabolism	DNA replication, recombination, and repair	checkpoint protein rad24	TIGR00602	12_Transporters	ABC transporters, prokaryotic type	Monosaccharide transporters	AI-2 transporter [mD:m00219]	K10558	HMMsoil123289	unclassified	unclassified	ABC Transporter	ABC Transporter	ABCAntibioticEffluxPump	ATP-binding cassette (ABC) antibiotic efflux pump	RF0007
member	214	-	-	-	-	-	FHCFJDLK_104088	-	-	-	-	-	Bacteria	Proteobacteria	Gammaproteobacteria	Enterobacterales	Enterobacteriaceae	Enterobacter	Enterobacter cloacae	Bacteria	Proteobacteria	Gammaproteobacteria	Pseudomonadales	Pseudomonadaceae	Pseudomonas	Pseudomonas fluorescens	-	-	-	-	-	-	-	-	-	-	-	-	-	-	-	-	-	-	-	-	-	-
member	214	-	-	-	-	-	FHCFJDLK_104088	-	-	-	-	-	Bacteria	Proteobacteria	Gammaproteobacteria	Enterobacterales	Enterobacteriaceae	Klebsiella	Klebsiella pneumoniae	Bacteria	Proteobacteria	Gammaproteobacteria	Pseudomonadales	Pseudomonadaceae	Pseudomonas	Pseudomonas sp. FDAARGOS_761	-	-	-	-	-	-	-	-	-	-	-	-	-	-	-	-	-	-	-	-	-	-
member	214	-	-	-	-	-	FHCFJDLK_104088	-	-	-	-	-	Bacteria	Proteobacteria	Gammaproteobacteria	Moraxellales	Moraxellaceae	Acinetobacter	Acinetobacter baumannii	Bacteria	Proteobacteria	Gammaproteobacteria	Pseudomonadales	Pseudomonadaceae	Pseudomonas	Pseudomonas sp. HMSC066A08	-	-	-	-	-	-	-	-	-	-	-	-	-	-	-	-	-	-	-	-	-	-
member	214	-	-	-	-	-	FHCFJDLK_104088	-	-	-	-	-	Bacteria	Proteobacteria	Gammaproteobacteria	Pseudomonadales	Pseudomonadaceae	Pseudomonas	Pseudomonas aeruginosa	-	-	-	-	-	-	-	-	-	-	-	-	-	-	-	-	-	-	-	-	-	-	-	-	-	-	-	-	-
member	214	-	-	-	-	-	FHCFJDLK_104088	-	-	-	-	-	Bacteria	Proteobacteria	Gammaproteobacteria	Pseudomonadales	Pseudomonadaceae	Pseudomonas	unclassified	-	-	-	-	-	-	-	-	-	-	-	-	-	-	-	-	-	-	-	-	-	-	-	-	-	-	-	-	-
group	215	1	-	-	-	-	FHCFJDLK_104113	metabolism	Energy production and conversion	1YEC6	Component of the ubiquinol-cytochrome c reductase complex (complex III or cytochrome b-c1 complex), which is a respiratory chain that generates an electrochemical potential coupled to ATP synthesis	287.DR97_1609	Bacteria	various	various	various	various	various	various	Bacteria	Proteobacteria	Gammaproteobacteria	Pseudomonadales	Pseudomonadaceae	Pseudomonas	various	CL0516	ISP-domain	Rieske-like iron-sulphur domain	Rieske [2Fe-2S] domain	PF00355	Energy metabolism	Electron transport	ubiquinol-cytochrome c reductase, iron-sulfur subunit	TIGR01416	11_Nitrogen cycle	Nitrogenated compounds Reduction	Denitrification	Nitrate to nitrite	K15878	HMMsoil35602	unclassified	unclassified	unclassified	unclassified	unclassified	unclassified	unclassified	0
member	215	-	-	-	-	-	FHCFJDLK_104113	metabolism	Energy production and conversion	1YEC6	Component of the ubiquinol-cytochrome c reductase complex (complex III or cytochrome b-c1 complex), which is a respiratory chain that generates an electrochemical potential coupled to ATP synthesis	287.DR97_1609	Bacteria	Firmicutes	Bacilli	Lactobacillales	Streptococcaceae	Streptococcus	Streptococcus dysgalactiae	Bacteria	Proteobacteria	Gammaproteobacteria	Pseudomonadales	Pseudomonadaceae	Pseudomonas	Pseudomonas aeruginosa	CL0516	ISP-domain	Rieske-like iron-sulphur domain	Rieske [2Fe-2S] domain	PF00355	Energy metabolism	Electron transport	ubiquinol-cytochrome c reductase, iron-sulfur subunit	TIGR01416	11_Nitrogen cycle	Nitrogenated compounds Reduction	Denitrification	Nitrate to nitrite	K15878	HMMsoil35602	unclassified	unclassified	unclassified	unclassified	unclassified	unclassified	unclassified
member	215	-	-	-	-	-	FHCFJDLK_104113	-	-	-	-	-	Bacteria	Proteobacteria	Gammaproteobacteria	Enterobacterales	Enterobacteriaceae	Enterobacter	Enterobacter cloacae	Bacteria	Proteobacteria	Gammaproteobacteria	Pseudomonadales	Pseudomonadaceae	Pseudomonas	Pseudomonas fluorescens	-	-	-	-	-	-	-	-	-	-	-	-	-	-	-	-	-	-	-	-	-	-
member	215	-	-	-	-	-	FHCFJDLK_104113	-	-	-	-	-	Bacteria	Proteobacteria	Gammaproteobacteria	Enterobacterales	Enterobacteriaceae	Klebsiella	Klebsiella pneumoniae	Bacteria	Proteobacteria	Gammaproteobacteria	Pseudomonadales	Pseudomonadaceae	Pseudomonas	Pseudomonas sp. FDAARGOS_761	-	-	-	-	-	-	-	-	-	-	-	-	-	-	-	-	-	-	-	-	-	-
member	215	-	-	-	-	-	FHCFJDLK_104113	-	-	-	-	-	Bacteria	Proteobacteria	Gammaproteobacteria	Moraxellales	Moraxellaceae	Acinetobacter	Acinetobacter baumannii	Bacteria	Proteobacteria	Gammaproteobacteria	Pseudomonadales	Pseudomonadaceae	Pseudomonas	Pseudomonas sp. HMSC066A08	-	-	-	-	-	-	-	-	-	-	-	-	-	-	-	-	-	-	-	-	-	-
member	215	-	-	-	-	-	FHCFJDLK_104113	-	-	-	-	-	Bacteria	Proteobacteria	Gammaproteobacteria	Pseudomonadales	Pseudomonadaceae	Pseudomonas	Pseudomonas aeruginosa	-	-	-	-	-	-	-	-	-	-	-	-	-	-	-	-	-	-	-	-	-	-	-	-	-	-	-	-	-
member	215	-	-	-	-	-	FHCFJDLK_104113	-	-	-	-	-	Bacteria	Proteobacteria	Gammaproteobacteria	Pseudomonadales	Pseudomonadaceae	Pseudomonas	unclassified	-	-	-	-	-	-	-	-	-	-	-	-	-	-	-	-	-	-	-	-	-	-	-	-	-	-	-	-	-
group	216	1	-	-	-	-	FHCFJDLK_104115	metabolism	Energy production and conversion	1YD91	Cytochrome C1 family	287.DR97_1607	Bacteria	Proteobacteria	Gammaproteobacteria	Pseudomonadales	Pseudomonadaceae	Pseudomonas	various	Bacteria	Proteobacteria	Gammaproteobacteria	Pseudomonadales	Pseudomonadaceae	Pseudomonas	various	CL0318	Cytochrome-c	Cytochrome c superfamily	Cytochrome C1 family	PF02167	unclassified	unclassified	unclassified	unclassified	11_Nitrogen cycle	Nitrogenated compounds Reduction	Denitrification	Nitrite oxide to nitrous oxide	K02305	HMMsoil18843	unclassified	unclassified	unclassified	unclassified	unclassified	unclassified	unclassified	0
member	216	-	-	-	-	-	FHCFJDLK_104115	metabolism	Energy production and conversion	1YD91	Cytochrome C1 family	287.DR97_1607	Bacteria	Proteobacteria	Gammaproteobacteria	Pseudomonadales	Pseudomonadaceae	Pseudomonas	Pseudomonas aeruginosa	Bacteria	Proteobacteria	Gammaproteobacteria	Pseudomonadales	Pseudomonadaceae	Pseudomonas	Pseudomonas aeruginosa	CL0318	Cytochrome-c	Cytochrome c superfamily	Cytochrome C1 family	PF02167	unclassified	unclassified	unclassified	unclassified	11_Nitrogen cycle	Nitrogenated compounds Reduction	Denitrification	Nitrite oxide to nitrous oxide	K02305	HMMsoil18843	unclassified	unclassified	unclassified	unclassified	unclassified	unclassified	unclassified
member	216	-	-	-	-	-	FHCFJDLK_104115	-	-	-	-	-	Bacteria	Proteobacteria	Gammaproteobacteria	Pseudomonadales	Pseudomonadaceae	Pseudomonas	unclassified	Bacteria	Proteobacteria	Gammaproteobacteria	Pseudomonadales	Pseudomonadaceae	Pseudomonas	Pseudomonas sp. FDAARGOS_761	-	-	-	-	-	-	-	-	-	-	-	-	-	-	-	-	-	-	-	-	-	-
member	216	-	-	-	-	-	FHCFJDLK_104115	-	-	-	-	-	-	-	-	-	-	-	-	Bacteria	Proteobacteria	Gammaproteobacteria	Pseudomonadales	Pseudomonadaceae	Pseudomonas	Pseudomonas sp. HMSC066A08	-	-	-	-	-	-	-	-	-	-	-	-	-	-	-	-	-	-	-	-	-	-
group	217	1	-	-	-	-	FHCFJDLK_104159	cellular processes and signaling	Posttranslational modification, protein turnover, chaperones	1YDTS	Prevents misfolding and promotes the refolding and proper assembly of unfolded polypeptides generated under stress conditions	287.DR97_1563	Bacteria	Proteobacteria	Gammaproteobacteria	various	various	various	various	Bacteria	Proteobacteria	Gammaproteobacteria	Pseudomonadales	Pseudomonadaceae	Pseudomonas	various	unclassified	unclassified	unclassified	TCP-1/cpn60 chaperonin family	PF00118	unclassified	unclassified	T-complex protein 1, theta subunit	TIGR02346	unclassified	unclassified	unclassified	unclassified	unclassified	unclassified	unclassified	unclassified	unclassified	unclassified	unclassified	unclassified	unclassified	0
member	217	-	-	-	-	-	FHCFJDLK_104159	cellular processes and signaling	Posttranslational modification, protein turnover, chaperones	1YDTS	Prevents misfolding and promotes the refolding and proper assembly of unfolded polypeptides generated under stress conditions	287.DR97_1563	Bacteria	Proteobacteria	Gammaproteobacteria	Enterobacterales	Enterobacteriaceae	Enterobacter	Enterobacter cloacae	Bacteria	Proteobacteria	Gammaproteobacteria	Pseudomonadales	Pseudomonadaceae	Pseudomonas	Pseudomonas aeruginosa	unclassified	unclassified	unclassified	TCP-1/cpn60 chaperonin family	PF00118	unclassified	unclassified	T-complex protein 1, theta subunit	TIGR02346	unclassified	unclassified	unclassified	unclassified	unclassified	unclassified	unclassified	unclassified	unclassified	unclassified	unclassified	unclassified	unclassified
member	217	-	-	-	-	-	FHCFJDLK_104159	-	-	-	-	-	Bacteria	Proteobacteria	Gammaproteobacteria	Enterobacterales	Enterobacteriaceae	Klebsiella	Klebsiella pneumoniae	Bacteria	Proteobacteria	Gammaproteobacteria	Pseudomonadales	Pseudomonadaceae	Pseudomonas	Pseudomonas fluorescens	-	-	-	-	-	-	-	-	-	-	-	-	-	-	-	-	-	-	-	-	-	-
member	217	-	-	-	-	-	FHCFJDLK_104159	-	-	-	-	-	Bacteria	Proteobacteria	Gammaproteobacteria	Moraxellales	Moraxellaceae	Acinetobacter	Acinetobacter baumannii	Bacteria	Proteobacteria	Gammaproteobacteria	Pseudomonadales	Pseudomonadaceae	Pseudomonas	Pseudomonas sp. FDAARGOS_761	-	-	-	-	-	-	-	-	-	-	-	-	-	-	-	-	-	-	-	-	-	-
member	217	-	-	-	-	-	FHCFJDLK_104159	-	-	-	-	-	Bacteria	Proteobacteria	Gammaproteobacteria	Pseudomonadales	Pseudomonadaceae	Pseudomonas	Pseudomonas aeruginosa	Bacteria	Proteobacteria	Gammaproteobacteria	Pseudomonadales	Pseudomonadaceae	Pseudomonas	Pseudomonas sp. HMSC066A08	-	-	-	-	-	-	-	-	-	-	-	-	-	-	-	-	-	-	-	-	-	-
member	217	-	-	-	-	-	FHCFJDLK_104159	-	-	-	-	-	Bacteria	Proteobacteria	Gammaproteobacteria	Pseudomonadales	Pseudomonadaceae	Pseudomonas	unclassified	-	-	-	-	-	-	-	-	-	-	-	-	-	-	-	-	-	-	-	-	-	-	-	-	-	-	-	-	-
group	218	1	-	-	-	-	FHCFJDLK_104179	metabolism	Inorganic ion transport and metabolism	1YD4Z	Destroys radicals which are normally produced within the cells and which are toxic to biological systems	287.DR97_1543	Bacteria	Proteobacteria	Gammaproteobacteria	various	various	various	various	Bacteria	Proteobacteria	Gammaproteobacteria	Pseudomonadales	Pseudomonadaceae	Pseudomonas	various	unclassified	unclassified	unclassified	Iron/manganese superoxide dismutases, alpha-hairpin domain	PF00081	unclassified	unclassified	unclassified	unclassified	unclassified	unclassified	unclassified	unclassified	unclassified	unclassified	unclassified	unclassified	unclassified	unclassified	unclassified	unclassified	unclassified	0
member	218	-	-	-	-	-	FHCFJDLK_104179	metabolism	Inorganic ion transport and metabolism	1YD4Z	Destroys radicals which are normally produced within the cells and which are toxic to biological systems	287.DR97_1543	Bacteria	Proteobacteria	Gammaproteobacteria	Enterobacterales	Enterobacteriaceae	Enterobacter	Enterobacter cloacae	Bacteria	Proteobacteria	Gammaproteobacteria	Pseudomonadales	Pseudomonadaceae	Pseudomonas	Pseudomonas aeruginosa	unclassified	unclassified	unclassified	Iron/manganese superoxide dismutases, alpha-hairpin domain	PF00081	unclassified	unclassified	unclassified	unclassified	unclassified	unclassified	unclassified	unclassified	unclassified	unclassified	unclassified	unclassified	unclassified	unclassified	unclassified	unclassified	unclassified
member	218	-	-	-	-	-	FHCFJDLK_104179	-	-	-	-	-	Bacteria	Proteobacteria	Gammaproteobacteria	Moraxellales	Moraxellaceae	Acinetobacter	Acinetobacter baumannii	Bacteria	Proteobacteria	Gammaproteobacteria	Pseudomonadales	Pseudomonadaceae	Pseudomonas	Pseudomonas fluorescens	-	-	-	-	-	-	-	-	-	-	-	-	-	-	-	-	-	-	-	-	-	-
member	218	-	-	-	-	-	FHCFJDLK_104179	-	-	-	-	-	Bacteria	Proteobacteria	Gammaproteobacteria	Pseudomonadales	Pseudomonadaceae	Pseudomonas	Pseudomonas aeruginosa	Bacteria	Proteobacteria	Gammaproteobacteria	Pseudomonadales	Pseudomonadaceae	Pseudomonas	Pseudomonas sp. FDAARGOS_761	-	-	-	-	-	-	-	-	-	-	-	-	-	-	-	-	-	-	-	-	-	-
member	218	-	-	-	-	-	FHCFJDLK_104179	-	-	-	-	-	Bacteria	Proteobacteria	Gammaproteobacteria	Pseudomonadales	Pseudomonadaceae	Pseudomonas	unclassified	Bacteria	Proteobacteria	Gammaproteobacteria	Pseudomonadales	Pseudomonadaceae	Pseudomonas	Pseudomonas sp. HMSC066A08	-	-	-	-	-	-	-	-	-	-	-	-	-	-	-	-	-	-	-	-	-	-
group	219	1	-	-	-	-	FHCFJDLK_104229	poorly characterized	Function unknown	1YFUK	integral membrane protein	287.DR97_1493	various	various	various	various	various	various	various	Bacteria	Proteobacteria	Gammaproteobacteria	Pseudomonadales	Pseudomonadaceae	Pseudomonas	various	unclassified	unclassified	unclassified	unclassified	unclassified	unclassified	unclassified	unclassified	unclassified	unclassified	unclassified	unclassified	unclassified	unclassified	unclassified	unclassified	unclassified	unclassified	unclassified	unclassified	unclassified	unclassified	0
member	219	-	-	-	-	-	FHCFJDLK_104229	poorly characterized	Function unknown	1YFUK	integral membrane protein	287.DR97_1493	Bacteria	Proteobacteria	Gammaproteobacteria	Enterobacterales	Enterobacteriaceae	Enterobacter	Enterobacter cloacae	Bacteria	Proteobacteria	Gammaproteobacteria	Pseudomonadales	Pseudomonadaceae	Pseudomonas	Pseudomonas aeruginosa	unclassified	unclassified	unclassified	unclassified	unclassified	unclassified	unclassified	unclassified	unclassified	unclassified	unclassified	unclassified	unclassified	unclassified	unclassified	unclassified	unclassified	unclassified	unclassified	unclassified	unclassified	unclassified
member	219	-	-	-	-	-	FHCFJDLK_104229	-	-	-	-	-	Bacteria	Proteobacteria	Gammaproteobacteria	Enterobacterales	Enterobacteriaceae	Klebsiella	Klebsiella pneumoniae	Bacteria	Proteobacteria	Gammaproteobacteria	Pseudomonadales	Pseudomonadaceae	Pseudomonas	Pseudomonas fluorescens	-	-	-	-	-	-	-	-	-	-	-	-	-	-	-	-	-	-	-	-	-	-
member	219	-	-	-	-	-	FHCFJDLK_104229	-	-	-	-	-	Bacteria	Proteobacteria	Gammaproteobacteria	Moraxellales	Moraxellaceae	Acinetobacter	Acinetobacter baumannii	Bacteria	Proteobacteria	Gammaproteobacteria	Pseudomonadales	Pseudomonadaceae	Pseudomonas	Pseudomonas sp. FDAARGOS_761	-	-	-	-	-	-	-	-	-	-	-	-	-	-	-	-	-	-	-	-	-	-
member	219	-	-	-	-	-	FHCFJDLK_104229	-	-	-	-	-	Bacteria	Proteobacteria	Gammaproteobacteria	Pseudomonadales	Pseudomonadaceae	Pseudomonas	Pseudomonas aeruginosa	-	-	-	-	-	-	-	-	-	-	-	-	-	-	-	-	-	-	-	-	-	-	-	-	-	-	-	-	-
member	219	-	-	-	-	-	FHCFJDLK_104229	-	-	-	-	-	Bacteria	Proteobacteria	Gammaproteobacteria	unclassified	unclassified	unclassified	unclassified	-	-	-	-	-	-	-	-	-	-	-	-	-	-	-	-	-	-	-	-	-	-	-	-	-	-	-	-	-
member	219	-	-	-	-	-	FHCFJDLK_104229	-	-	-	-	-	unclassified	unclassified	unclassified	unclassified	unclassified	unclassified	synthetic construct	-	-	-	-	-	-	-	-	-	-	-	-	-	-	-	-	-	-	-	-	-	-	-	-	-	-	-	-	-
group	220	1	-	-	-	-	FHCFJDLK_104231	poorly characterized	Function unknown	1YG2M	Transcriptional regulator	287.DR97_1491	Bacteria	Proteobacteria	Gammaproteobacteria	various	various	various	various	Bacteria	Proteobacteria	Gammaproteobacteria	Pseudomonadales	Pseudomonadaceae	Pseudomonas	various	unclassified	unclassified	unclassified	unclassified	unclassified	unclassified	unclassified	unclassified	unclassified	unclassified	unclassified	unclassified	unclassified	unclassified	unclassified	unclassified	unclassified	unclassified	unclassified	unclassified	unclassified	unclassified	0
member	220	-	-	-	-	-	FHCFJDLK_104231	poorly characterized	Function unknown	1YG2M	Transcriptional regulator	287.DR97_1491	Bacteria	Proteobacteria	Gammaproteobacteria	Enterobacterales	Enterobacteriaceae	Enterobacter	Enterobacter cloacae	Bacteria	Proteobacteria	Gammaproteobacteria	Pseudomonadales	Pseudomonadaceae	Pseudomonas	Pseudomonas aeruginosa	unclassified	unclassified	unclassified	unclassified	unclassified	unclassified	unclassified	unclassified	unclassified	unclassified	unclassified	unclassified	unclassified	unclassified	unclassified	unclassified	unclassified	unclassified	unclassified	unclassified	unclassified	unclassified
member	220	-	-	-	-	-	FHCFJDLK_104231	-	-	-	-	-	Bacteria	Proteobacteria	Gammaproteobacteria	Moraxellales	Moraxellaceae	Acinetobacter	Acinetobacter baumannii	Bacteria	Proteobacteria	Gammaproteobacteria	Pseudomonadales	Pseudomonadaceae	Pseudomonas	Pseudomonas fluorescens	-	-	-	-	-	-	-	-	-	-	-	-	-	-	-	-	-	-	-	-	-	-
member	220	-	-	-	-	-	FHCFJDLK_104231	-	-	-	-	-	Bacteria	Proteobacteria	Gammaproteobacteria	Pseudomonadales	Pseudomonadaceae	Pseudomonas	Pseudomonas aeruginosa	Bacteria	Proteobacteria	Gammaproteobacteria	Pseudomonadales	Pseudomonadaceae	Pseudomonas	Pseudomonas sp. FDAARGOS_761	-	-	-	-	-	-	-	-	-	-	-	-	-	-	-	-	-	-	-	-	-	-
member	220	-	-	-	-	-	FHCFJDLK_104231	-	-	-	-	-	Bacteria	Proteobacteria	Gammaproteobacteria	Pseudomonadales	Pseudomonadaceae	Pseudomonas	unclassified	Bacteria	Proteobacteria	Gammaproteobacteria	Pseudomonadales	Pseudomonadaceae	Pseudomonas	Pseudomonas sp. HMSC066A08	-	-	-	-	-	-	-	-	-	-	-	-	-	-	-	-	-	-	-	-	-	-
group	221	1	-	-	-	-	FHCFJDLK_104265	poorly characterized	Function unknown	2GCV5	LemA family	390874.Tpet_1788	unclassified	unclassified	unclassified	unclassified	unclassified	unclassified	unclassified	Bacteria	Firmicutes	unclassified	unclassified	unclassified	unclassified	various	unclassified	unclassified	unclassified	LemA family	PF04011	unclassified	unclassified	unclassified	unclassified	unclassified	unclassified	unclassified	unclassified	unclassified	unclassified	unclassified	unclassified	unclassified	unclassified	unclassified	unclassified	unclassified	0
member	221	-	-	-	-	-	FHCFJDLK_104265	poorly characterized	Function unknown	2GCV5	LemA family	390874.Tpet_1788	unclassified	unclassified	unclassified	unclassified	unclassified	unclassified	unclassified	Bacteria	Firmicutes	unclassified	unclassified	unclassified	unclassified	Firmicutes bacterium	unclassified	unclassified	unclassified	LemA family	PF04011	unclassified	unclassified	unclassified	unclassified	unclassified	unclassified	unclassified	unclassified	unclassified	unclassified	unclassified	unclassified	unclassified	unclassified	unclassified	unclassified	unclassified
group	222	1	-	-	-	-	FHCFJDLK_104360	information storage and processing	Replication, recombination and repair	24AG9	Transposase	867903.ThesuDRAFT_00885	unclassified	unclassified	unclassified	unclassified	unclassified	unclassified	unclassified	Bacteria	Firmicutes	Clostridia	Thermoanaerobacterales	unclassified	unclassified	various	CL0219	RNase_H	Ribonuclease H-like superfamily	Transposase DDE domain	PF01609	unclassified	unclassified	unclassified	unclassified	unclassified	unclassified	unclassified	unclassified	unclassified	unclassified	unclassified	unclassified	unclassified	unclassified	unclassified	unclassified	unclassified	0
member	222	-	-	-	-	-	FHCFJDLK_104360	information storage and processing	Replication, recombination and repair	24AG9	Transposase	867903.ThesuDRAFT_00885	unclassified	unclassified	unclassified	unclassified	unclassified	unclassified	unclassified	Bacteria	Firmicutes	Clostridia	Thermoanaerobacterales	unclassified	unclassified	Thermoanaerobacterales bacterium 50_218	CL0219	RNase_H	Ribonuclease H-like superfamily	Transposase DDE domain	PF01609	unclassified	unclassified	unclassified	unclassified	unclassified	unclassified	unclassified	unclassified	unclassified	unclassified	unclassified	unclassified	unclassified	unclassified	unclassified	unclassified	unclassified
group	223	1	-	-	-	-	FHCFJDLK_104650	cellular processes and signaling	Signal transduction mechanisms	2G7P1	Two component regulator propeller	765420.OSCT_2236	unclassified	unclassified	unclassified	unclassified	unclassified	unclassified	unclassified	Bacteria	Firmicutes	unclassified	unclassified	unclassified	unclassified	various	CL0025	His_Kinase_A	His Kinase A (phospho-acceptor) domain	Histidine kinase-like ATPase domain	PF13581	various	various	putative PEP-CTERM system histidine kinase	TIGR02916	21_Cellular response to stress	various	unclassified	unclassified	K04757	HMMsoil67842	unclassified	unclassified	unclassified	unclassified	unclassified	unclassified	unclassified	0
member	223	-	-	-	-	-	FHCFJDLK_104650	cellular processes and signaling	Signal transduction mechanisms	2G7P1	Two component regulator propeller	765420.OSCT_2236	unclassified	unclassified	unclassified	unclassified	unclassified	unclassified	unclassified	Bacteria	Firmicutes	unclassified	unclassified	unclassified	unclassified	Firmicutes bacterium	CL0025	His_Kinase_A	His Kinase A (phospho-acceptor) domain	Histidine kinase-like ATPase domain	PF13581	Protein fate	Protein and peptide secretion and trafficking	putative PEP-CTERM system histidine kinase	TIGR02916	21_Cellular response to stress	Cellular response to stress	unclassified	unclassified	K04757	HMMsoil67842	unclassified	unclassified	unclassified	unclassified	unclassified	unclassified	unclassified
member	223	-	-	-	-	-	FHCFJDLK_104650	-	-	-	-	-	-	-	-	-	-	-	-	-	-	-	-	-	-	-	-	-	-	-	-	Signal transduction	Two-component systems	putative PEP-CTERM system histidine kinase	TIGR02916	21_Cellular response to stress	Regulation of translational initiation in response to osmotic stress	unclassified	unclassified	K04757	HMMsoil67842	-	-	-	-	-	-	-
member	223	-	-	-	-	-	FHCFJDLK_104650	-	-	-	-	-	-	-	-	-	-	-	-	-	-	-	-	-	-	-	-	-	-	-	-	-	-	-	-	21_Cellular response to stress	Response to osmotic stress	unclassified	unclassified	K04757	HMMsoil67842	-	-	-	-	-	-	-
[truncated: 12,795 more rows]
[truncated: 144 more columns]

## Sheet: overview_data
	EEC_R1	EEC_R2	EEC_R3	EBBC_R1	EBBC_R2	EBBC_R3	ENEC_R1	ENEC_R2	ENEC_R3	EEA_R1	EEA_R2	EEA_R3	GEC_R1	GEC_R2	GEC_R3	EBBA_R1	EBBA_R2	EBBA_R3	ENEA_R1	ENEA_R2	ENEA_R3	GBBA_R1	GBBA_R2	GBBA_R3	GNEA_R1	GNEA_R2	GNEA_R3
Proteins	7	25	4	3	0	4	2427	1687	1921	525	356	86	6	57	53	1	1	1	2063	2065	1752	4	1	1	1874	1936	1869
Spectra	8	65	5	3	0	4	16365	11823	11336	3042	1591	228	7	183	162	1	1	2	14648	14815	11202	11	2	4	12745	13651	13237
Average
Proteins	12			2.33333			2011.67			440.5			38.6667			1			1960			2			1893
Spectra	26			2.33333			13174.7			2316.5			117.333			1.33333			13555			5.66667			13211
Stand. Dev.
Proteins	11.3578			2.08167			378.24			119.501			28.3608			0			180.136			1.73205			37.3229
[truncated: 1 more rows]

## Sheet: KoFam
# gene name KO thrshld score E-value KO definition
[truncated: 1,102 more rows]

[truncated: 6 more sheets: group, group_norm, tax, binning, E_NE, Enriched_Bins]
