# Supplementary material for: Tracing active members in microbial communities by BONCAT and click chemistry-based enrichment of newly synthesized proteins
Source: ISME Commun. 2024 Dec 4;4(1):ycae153. doi: 10.1093/ismeco/ycae153 (PMC11683836; doi:10.1093/ismeco/ycae153)
Supplement: Supplementary_table_4_alcohol_dehydrogenases_ycae153 [file supplementary_table_4_alcohol_dehydrogenases_ycae153.xlsx]

## Sheet: Introduction
Table	Explaination
raw	Raw data of the proteins (normalized)
alcohol_dehy	All possible alcohol dehydrogenases identified
aldehyde_dehy	All possible aldehyde dehydrogenases identified
FHCFJDLK_XXXXX	KoFam analysis of selected proteins
acetycoa_aceate_bin41	Proteins for acetate production and NADH regeneration in Bin41
S-l phos_bin41	Proteins for substrate chain phosphorylation in Bin41
methanogenesis	All proteins with 14_Methanogenesis function
Abbreviation	Sample Name
EEC_R1	Ethanol elution with no AHA replicate 1
EEC_R2	Ethanol elution with no AHA replicate 2
EEC_R3	Ethanol elution with no AHA replicate 3
EBBC_R1	Ethanol beads boiled control (no AHA) replicate 1
EBBC_R2	Ethanol beads boiled control (no AHA) replicate 2
EBBC_R3	Ethanol beads boiled control (no AHA) replicate 3
ENEC_R1	Ethanol not enriched sample control (no AHA) replicate 1
ENEC_R2	Ethanol not enriched sample control (no AHA) replicate 2
ENEC_R3	Ethanol not enriched sample control (no AHA) replicate 3
EEA_R1	Ethanol elution with AHA replicate 1
EEA_R2	Ethanol elution with AHA replicate 2
EEA_R3	Ethanol elution with AHA replicate 3
GEC_R1	Glucose elution with no AHA replicate 1
GEC_R2	Glucose elution with no AHA replicate 2
GEC_R3	Glucose elution with no AHA replicate 3
EBBA_R1	Ethanol beads boiled with SDS buffer AHA replicate 1
EBBA_R2	Ethanol beads boiled with SDS buffer AHA replicate 2
EBBA_R3	Ethanol beads boiled with SDS buffer AHA replicate 3
ENEA_R1	Ethanol not enriched sample with AHA replicate 1
ENEA_R2	Ethanol not enriched sample with AHA replicate 2
ENEA_R3	Ethanol not enriched sample with AHA replicate 3
GBBA_R1	Glucose beads boiled with SDS buffer AHA replicate 1
GBBA_R2	Glucose beads boiled with SDS buffer AHA replicate 2
GBBA_R3	Glucose beads boiled with SDS buffer AHA replicate 3
GNEA_R1	Glucose not enriched sample with AHA replicate 1
GNEA_R2	Glucose not enriched sample with AHA replicate 2
GNEA_R3	Glucose not enriched sample with AHA replicate 3

## Sheet: RAW
members_identifier	MAG_ID	task_0::Functional_Annotation_Task_1::main role	task_0::Functional_Annotation_Task_1::subrole	task_0::Functional_Annotation_Task_1::og	task_0::Functional_Annotation_Task_1::desc	task_0::Functional_Annotation_Task_1::seed ortholog	task_1::Taxonomic_Annotation_Task_1::superkingdom	task_1::Taxonomic_Annotation_Task_1::phylum	task_1::Taxonomic_Annotation_Task_1::class	task_1::Taxonomic_Annotation_Task_1::order	task_1::Taxonomic_Annotation_Task_1::family	task_1::Taxonomic_Annotation_Task_1::genus	task_1::Taxonomic_Annotation_Task_1::species	task_2::Taxonomic_Annotation_Task_2::superkingdom	task_2::Taxonomic_Annotation_Task_2::phylum	task_2::Taxonomic_Annotation_Task_2::class	task_2::Taxonomic_Annotation_Task_2::order	task_2::Taxonomic_Annotation_Task_2::family	task_2::Taxonomic_Annotation_Task_2::genus	task_2::Taxonomic_Annotation_Task_2::species	task_3::Functional_Annotation_Task_2::clan	task_3::Functional_Annotation_Task_2::clan symbol	task_3::Functional_Annotation_Task_2::clan descr	task_3::Functional_Annotation_Task_2::pfam descr	task_3::Functional_Annotation_Task_2::pfam ID	task_4::Functional_Annotation_Task_3::mainrole	task_4::Functional_Annotation_Task_3::subrole	task_4::Functional_Annotation_Task_3::descr	task_4::Functional_Annotation_Task_3::tigrfam ID	task_5::Functional_Annotation_Task_4::level1	task_5::Functional_Annotation_Task_4::level2	task_5::Functional_Annotation_Task_4::level3	task_5::Functional_Annotation_Task_4::level4	task_5::Functional_Annotation_Task_4::ko	task_5::Functional_Annotation_Task_4::acc	task_6::Functional_Annotation_Task_5::description	task_6::Functional_Annotation_Task_5::CAZyDB family ID	task_7::Functional_Annotation_Task_6::mechanistic class	task_7::Functional_Annotation_Task_6::antibiotic class	task_7::Functional_Annotation_Task_6::resfam family	task_7::Functional_Annotation_Task_6::descr	task_7::Functional_Annotation_Task_6::resfam id	EEC_R1	EEC_R2	EEC_R3	EBBC_R1	EBBC_R2	EBBC_R3	ENEC_R1
FHCFJDLK_00095	Unbinned	metabolism	Amino acid transport and metabolism	2N93C	Catalyzes a transaldol reaction between 6-deoxy-5- ketofructose 1-phosphate (DKFP) and L-aspartate semialdehyde (ASA) with an elimination of hydroxypyruvaldehyde phosphate to yield 2- amino-3,7-dideoxy-D-threo-hept-6-ulosonate (ADH). Plays a key role in an alternative pathway of the biosynthesis of 3-dehydroquinate (DHQ), which is involved in the canonical pathway for the biosynthesis of aromatic…	368407.Memar_1303	unclassified	unclassified	unclassified	unclassified	unclassified	unclassified	unclassified	Archaea	Euryarchaeota	Methanomicrobia	Methanomicrobiales	unclassified	unclassified	various	CL0036	TIM_barrel	Common phosphate binding-site TIM barrel superfamily	DeoC/LacD family aldolase	PF01791	unclassified	unclassified	predicted phospho-2-dehydro-3-deoxyheptonate aldolase	TIGR01949	16_Embden Meyerhof-Parnos (EMP)	various	unclassified	unclassified	K01623	HMMsoil54183	unclassified	unclassified	unclassified	unclassified	unclassified	unclassified	unclassified	0	0	0	0	0	0	0
FHCFJDLK_00297	bin53	metabolism	Amino acid transport and metabolism	2XT0T	ABC-type multidrug transport system ATPase component	368407.Memar_0809	unclassified	unclassified	unclassified	unclassified	unclassified	unclassified	unclassified	Archaea	Euryarchaeota	Methanomicrobia	Methanomicrobiales	Methanomicrobiaceae	Methanoculleus	Methanoculleus bourgensis	CL0023	P-loop_NTPase	P-loop containing nucleoside triphosphate hydrolase superfamily	AAA domain, putative AbiEii toxin, Type IV TA system	PF13304	Transport and binding proteins	various	cyclic peptide transporter	TIGR01194	12_Transporters	ABC transporters, prokaryotic type	metallic cation, iron-siderophore and vitamin b12 transporters	Iron complex transporter [mD:m00240]	K02013	HMMsoil123930	unclassified	unclassified	ABC Transporter	ABC Transporter	ABCAntibioticEffluxPump	ATP-binding cassette (ABC) antibiotic efflux pump	RF0007	0	0	0	0	0	0	6.1106e-05
FHCFJDLK_00308	Unbinned	information storage and processing	Replication, recombination and repair	24D8K	Transposase, Mutator family	1051632.TPY_0546	unclassified	unclassified	unclassified	unclassified	unclassified	unclassified	unclassified	Bacteria	Proteobacteria	Alphaproteobacteria	Hyphomicrobiales	Phyllobacteriaceae	unclassified	various	CL0219	RNase_H	Ribonuclease H-like superfamily	Transposase, Mutator family	PF00872	unclassified	unclassified	unclassified	unclassified	unclassified	unclassified	unclassified	unclassified	K07493	unclassified	unclassified	unclassified	unclassified	Gene Modulating Resistance	MarR_2	PF12802.2 MarR family	RF0093	0	0	0	0	0	0	0
FHCFJDLK_00603	Unbinned	metabolism	Energy production and conversion	2G61H	Belongs to the aldehyde dehydrogenase family	926569.ANT_02040	unclassified	unclassified	unclassified	unclassified	unclassified	unclassified	unclassified	Bacteria	Chloroflexi	unclassified	unclassified	unclassified	unclassified	various	CL0099	ALDH-like	ALDH-like superfamily	Aldehyde dehydrogenase family	PF00171	unclassified	unclassified	acetaldehyde dehydrogenase (acetylating)	TIGR02518	various	various	unclassified	unclassified	K00130	HMMsoil15503	unclassified	unclassified	unclassified	unclassified	unclassified	unclassified	unclassified	0	0	0	0	0	0	0
FHCFJDLK_00727	bin27	metabolism	Inorganic ion transport and metabolism	4D93S	Rhodanese domain protein	134676.ACPL_759	unclassified	unclassified	unclassified	unclassified	unclassified	unclassified	unclassified	Bacteria	Actinobacteria	Actinomycetia	Propionibacteriales	Propionibacteriaceae	Propionibacterium	Propionibacterium sp.	CL0031	Phosphatase	Phosphatase superfamily	Rhodanese-like domain	PF00581	unclassified	unclassified	unclassified	unclassified	various	various	various	unclassified	K01011	HMMsoil27169	unclassified	unclassified	unclassified	unclassified	unclassified	unclassified	unclassified	0	0	0	0	0	0	0
FHCFJDLK_00728	bin27	metabolism	Amino acid transport and metabolism	264Q7	Glutamine synthetase, catalytic domain	1035308.AQYY01000001_gene2059	Bacteria	Actinobacteria	Actinomycetia	Propionibacteriales	Propionibacteriaceae	Nigerium	Nigerium massiliense	Bacteria	Actinobacteria	Actinomycetia	Propionibacteriales	Propionibacteriaceae	various	various	unclassified	unclassified	unclassified	Glutamine synthetase, beta-Grasp domain	PF03951	unclassified	unclassified	glutamine synthetase, type III	TIGR03105	various	various	unclassified	unclassified	K01915	HMMsoil15134	unclassified	unclassified	unclassified	unclassified	unclassified	unclassified	unclassified	0	0	0	0	0	0	0
FHCFJDLK_00845	bin55	unclassified	unclassified	unclassified	unclassified	unclassified	unclassified	unclassified	unclassified	unclassified	unclassified	unclassified	unclassified	Bacteria	Firmicutes	Erysipelotrichia	Erysipelotrichales	Erysipelotrichaceae	unclassified	various	unclassified	unclassified	unclassified	unclassified	unclassified	unclassified	unclassified	unclassified	unclassified	unclassified	unclassified	unclassified	unclassified	unknown	unclassified	unclassified	unclassified	unclassified	unclassified	unclassified	unclassified	unclassified	0	0	0	0	0	0	0
FHCFJDLK_01076	bin24	cellular processes and signaling	Signal transduction mechanisms	24672	PFAM UspA	693661.Arcve_0132	unclassified	unclassified	unclassified	unclassified	unclassified	unclassified	unclassified	various	various	various	various	various	various	various	CL0039	HUP	HUP - HIGH-signature proteins, UspA, and PP-ATPase.	Universal stress protein family	PF00582	unclassified	unclassified	unclassified	unclassified	unclassified	unclassified	unclassified	unclassified	unknown	unclassified	unclassified	unclassified	unclassified	Stress Response	Usp	PF00582.21_Universal stress protein family	RF0171	0	0	0	0	0	0	0
FHCFJDLK_01078	bin24	information storage and processing	Translation, ribosomal structure and biogenesis	23NZM	May be involved in maturation of the 30S ribosomal subunit	1220534.B655_1848	unclassified	unclassified	unclassified	unclassified	unclassified	unclassified	unclassified	Archaea	Euryarchaeota	Methanomicrobia	Methanosarcinales	various	various	various	CL0123	HTH	Helix-turn-helix clan	Ribosomal protein S19e	PF01090	unclassified	unclassified	unclassified	unclassified	unclassified	unclassified	unclassified	unclassified	K02966	unclassified	unclassified	unclassified	unclassified	unclassified	unclassified	unclassified	unclassified	0	0	0	0	0	0	0
FHCFJDLK_01081	bin24	information storage and processing	Translation, ribosomal structure and biogenesis	2N9YU	Belongs to the eukaryotic ribosomal protein eL31 family	269797.Mbar_A0458	unclassified	unclassified	unclassified	unclassified	unclassified	unclassified	unclassified	Archaea	Euryarchaeota	Methanomicrobia	Methanosarcinales	various	various	various	unclassified	unclassified	unclassified	Ribosomal protein L31e	PF01198	unclassified	unclassified	unclassified	unclassified	unclassified	unclassified	unclassified	unclassified	K02910	unclassified	unclassified	unclassified	unclassified	unclassified	unclassified	unclassified	unclassified	0	0	0	0	0	0	0
FHCFJDLK_01087	bin24	poorly characterized	Function unknown	2N9Y6	Uncharacterized protein conserved in archaea (DUF2111)	456442.Mboo_1790	unclassified	unclassified	unclassified	unclassified	unclassified	unclassified	unclassified	Archaea	Euryarchaeota	Methanomicrobia	Methanosarcinales	various	various	various	unclassified	unclassified	unclassified	Uncharacterized protein conserved in archaea (DUF2111)	PF09884	unclassified	unclassified	unclassified	unclassified	unclassified	unclassified	unclassified	unclassified	unknown	unclassified	unclassified	unclassified	unclassified	unclassified	unclassified	unclassified	unclassified	0	0	0	0	0	0	0
FHCFJDLK_01088	bin24	metabolism	Amino acid transport and metabolism	2N9DR	Belongs to the argininosuccinate synthase family. Type 1 subfamily	1041930.Mtc_2494	unclassified	unclassified	unclassified	unclassified	unclassified	unclassified	unclassified	various	various	various	various	various	various	various	CL0039	HUP	HUP - HIGH-signature proteins, UspA, and PP-ATPase.	Arginosuccinate synthase	PF00764	Amino acid biosynthesis	Glutamate family	argininosuccinate synthase	TIGR00032	07_Nucleic acid metabolism	Purine metabolism	unclassified	unclassified	K01951	HMMsoil59938	unclassified	unclassified	unclassified	unclassified	unclassified	unclassified	unclassified	0	0	0	0	0	0	0
FHCFJDLK_01145	bin71	poorly characterized	Function unknown	27BG0	SigmaW regulon antibacterial	1341151.ASZU01000004_gene373	unclassified	unclassified	unclassified	unclassified	unclassified	unclassified	unclassified	Bacteria	Firmicutes	unclassified	unclassified	unclassified	unclassified	various	unclassified	unclassified	unclassified	SigmaW regulon antibacterial	PF12127	unclassified	unclassified	unclassified	unclassified	unclassified	unclassified	unclassified	unclassified	unknown	unclassified	unclassified	unclassified	unclassified	unclassified	unclassified	unclassified	unclassified	0	0	0	0	0	0	0
FHCFJDLK_01193	bin27	unclassified	unclassified	33198	unclassified	1035308.AQYY01000001_gene3391	unclassified	unclassified	unclassified	unclassified	unclassified	unclassified	unclassified	Bacteria	Actinobacteria	unclassified	unclassified	unclassified	unclassified	various	unclassified	unclassified	unclassified	Family of unknown function (DUF5709)	PF18970	unclassified	unclassified	unclassified	unclassified	unclassified	unclassified	unclassified	unclassified	unknown	unclassified	unclassified	unclassified	unclassified	unclassified	unclassified	unclassified	unclassified	0	0	0	0	0	0	0.000366636
FHCFJDLK_01197	bin27	information storage and processing	Translation, ribosomal structure and biogenesis	4DQEM	Specifically methylates the N3 position of the uracil ring of uridine 1498 (m3U1498) in 16S rRNA. Acts on the fully assembled 30S ribosomal subunit	754252.PFREUD_08770	unclassified	unclassified	unclassified	unclassified	unclassified	unclassified	unclassified	Bacteria	Actinobacteria	Actinomycetia	Propionibacteriales	Propionibacteriaceae	Propionibacterium	Propionibacterium sp.	CL0098	SPOUT	SPOUT Methyltransferase Superfamily	RNA methyltransferase	PF04452	Protein synthesis	tRNA and rRNA base modification	RNA methyltransferase, RsmE family	TIGR00046	unclassified	unclassified	unclassified	unclassified	K09761	unclassified	unclassified	unclassified	unclassified	unclassified	unclassified	unclassified	unclassified	0	0	0	0	0	0	0.000183318
FHCFJDLK_01200	bin27	various	various	COG0491	Thiolesterase that catalyzes the hydrolysis of S-D- lactoyl-glutathione to form glutathione and D-lactic acid	1035308.AQYY01000001_gene3397	Bacteria	Actinobacteria	unclassified	unclassified	unclassified	unclassified	various	Bacteria	Actinobacteria	unclassified	unclassified	unclassified	unclassified	various	CL0381	Metallo-HOrase	Metallo-hydrolase/oxidoreductase superfamily	Beta-lactamase superfamily domain	PF12706	Transcription	RNA processing	ribonuclease Z	TIGR02651	07_Nucleic acid metabolism	Purine metabolism	unclassified	unclassified	K01120	HMMsoil15852	unclassified	unclassified	Beta-Lactamase	Beta-Lactamase	SubclassB3	Subclass B3 (metallo-) beta-lactamase hydrolize penicillins, cephalosporins and carbapenems	RF0125	0	0	0	0	0	0	6.1106e-05
FHCFJDLK_01365	bin24	metabolism	Lipid transport and metabolism	2NA1N	PFAM Phosphatidylglycerophosphatase A	1094980.Mpsy_3102	unclassified	unclassified	unclassified	unclassified	unclassified	unclassified	unclassified	Archaea	Euryarchaeota	Methanomicrobia	Methanosarcinales	various	various	various	unclassified	unclassified	unclassified	Phosphatidylglycerophosphatase A	PF04608	Biosynthesis of cofactors, prosthetic groups, and carriers	Heme, porphyrin, and cobalamin	alpha-ribazole phosphatase CobZ	TIGR03161	unclassified	unclassified	unclassified	unclassified	unknown	unclassified	unclassified	unclassified	unclassified	unclassified	unclassified	unclassified	unclassified	0	0	0	0	0	0	0
FHCFJDLK_01367	bin24	cellular processes and signaling	Posttranslational modification, protein turnover, chaperones	3WAXG	PFAM NifU-like domain	748449.Halha_1223	unclassified	unclassified	unclassified	unclassified	unclassified	unclassified	unclassified	various	various	various	various	various	various	various	CL0232	NifU	NifU C-terminal domain-like superfamily	NifU-like domain	PF01106	Biosynthesis of cofactors, prosthetic groups, and carriers	Other	IscR-regulated protein YhgI	TIGR03341	unclassified	unclassified	unclassified	unclassified	K19168	unclassified	unclassified	unclassified	unclassified	unclassified	unclassified	unclassified	unclassified	0	0	0	0	0	0	0
FHCFJDLK_01374	bin24	metabolism	Energy production and conversion	246RM	Formylmethanofuran dehydrogenase, subunit B	565033.GACE_0361	unclassified	unclassified	unclassified	unclassified	unclassified	unclassified	unclassified	various	various	various	various	various	various	various	unclassified	unclassified	unclassified	unclassified	unclassified	unclassified	unclassified	formate dehydrogenase, alpha subunit	TIGR01591	various	various	unclassified	unclassified	K00123	HMMsoil2408	unclassified	unclassified	unclassified	unclassified	unclassified	unclassified	unclassified	0	0	0	0	0	0	0.000122212
FHCFJDLK_01576	Unbinned	metabolism	Energy production and conversion	3Y3ZH	PFAM NAD-dependent glycerol-3-phosphate dehydrogenase	234267.Acid_0313	unclassified	unclassified	unclassified	unclassified	unclassified	unclassified	unclassified	Bacteria	Acidobacteria	Acidobacteriia	Bryobacterales	Solibacteraceae	Candidatus Sulfopaludibacter	Candidatus Sulfopaludibacter sp. SbA3	CL0106	6PGD_C	6-phosphogluconate dehydrogenase C-terminal-like superfamily	NAD-dependent glycerol-3-phosphate dehydrogenase C-terminus	PF07479	unclassified	unclassified	unclassified	unclassified	unclassified	unclassified	unclassified	unclassified	unknown	unclassified	unclassified	unclassified	unclassified	unclassified	unclassified	unclassified	unclassified	0	0	0	0	0	0	0
FHCFJDLK_01612	bin58	poorly characterized	Function unknown	4H6DM	Putative cyclase	1009370.ALO_13085	Bacteria	Firmicutes	Negativicutes	Selenomonadales	Sporomusaceae	Anaerospora	Anaerospora hongkongensis	Bacteria	Firmicutes	Negativicutes	Selenomonadales	Sporomusaceae	Anaerospora	Anaerospora hongkongensis	CL0364	Leu-IlvD	LeuD/IlvD-like	Putative cyclase	PF04199	Energy metabolism	Amino acids and amines	arylformamidase	TIGR03035	unclassified	unclassified	unclassified	unclassified	K07130	unclassified	unclassified	unclassified	unclassified	unclassified	unclassified	unclassified	unclassified	0	0	0	0	0	0	6.1106e-05
FHCFJDLK_01716	bin72	metabolism	Carbohydrate transport and metabolism	22WYI	Belongs to the glyceraldehyde-3-phosphate dehydrogenase family	1123008.KB905701_gene2223	Bacteria	Bacteroidetes	Bacteroidia	Bacteroidales	various	various	various	Bacteria	Bacteroidetes	Bacteroidia	Bacteroidales	various	various	various	CL0063	NADP_Rossmann	FAD/NAD(P)-binding Rossmann fold Superfamily	Glyceraldehyde 3-phosphate dehydrogenase, NAD binding domain	PF00044	unclassified	unclassified	glyceraldehyde-3-phosphate dehydrogenase, type II	TIGR01546	various	various	unclassified	unclassified	K00134	HMMsoil17293	unclassified	unclassified	unclassified	unclassified	unclassified	unclassified	unclassified	0	0	0	0	0	0	0
FHCFJDLK_01737	Unbinned	metabolism	Amino acid transport and metabolism	3TBDI	The glycine cleavage system catalyzes the degradation of glycine. The H protein shuttles the methylamine group of glycine from the P protein to the T protein	592015.HMPREF1705_02052	Bacteria	Firmicutes	Negativicutes	Selenomonadales	Sporomusaceae	Anaerosporomusa	Anaerosporomusa subterranea	Bacteria	Firmicutes	Negativicutes	Selenomonadales	Sporomusaceae	Anaerosporomusa	Anaerosporomusa subterranea	CL0105	Hybrid	Barrel sandwich hybrid superfamily	Glycine cleavage H-protein	PF01597	unclassified	unclassified	glycine cleavage protein H-like protein	TIGR03077	unclassified	unclassified	unclassified	unclassified	K02437	unclassified	unclassified	unclassified	unclassified	unclassified	unclassified	unclassified	unclassified	0	0	0	0	0	0	0
FHCFJDLK_01782	Unbinned	unclassified	unclassified	unclassified	unclassified	unclassified	unclassified	unclassified	unclassified	unclassified	unclassified	unclassified	unclassified	Bacteria	Proteobacteria	Betaproteobacteria	Burkholderiales	unclassified	unclassified	various	CL0193	MBB	Outer membrane beta-barrel protein superfamily	Gram-negative porin	PF13609	unclassified	unclassified	unclassified	unclassified	unclassified	unclassified	unclassified	unclassified	unknown	unclassified	unclassified	unclassified	unclassified	unclassified	unclassified	unclassified	unclassified	0	0	0	0	0	0	0.00030553
FHCFJDLK_01793	Unbinned	metabolism	Amino acid transport and metabolism	247SM	Catalyzes the reversible conversion of 3- phosphohydroxypyruvate to phosphoserine and of 3-hydroxy-2-oxo-4- phosphonooxybutanoate to phosphohydroxythreonine	1209989.TepiRe1_0164	unclassified	unclassified	unclassified	unclassified	unclassified	unclassified	unclassified	Bacteria	Firmicutes	Clostridia	Eubacteriales	Clostridiaceae	Clostridium	Clostridium sp. CAG:1024	CL0061	PLP_aminotran	PLP dependent aminotransferase superfamily	Aminotransferase class-V	PF00266	unclassified	unclassified	2-aminoethylphosphonate aminotransferase	TIGR03301	06_Amino acid utilization biosynthesis metabolism	Amino acid biosynthesis precursor pyruvate and oxaloacetate	various	unclassified	K00839	HMMsoil134562	unclassified	unclassified	unclassified	unclassified	unclassified	unclassified	unclassified	0	0	0	0	0	0	6.1106e-05
FHCFJDLK_01920	Unbinned	cellular processes and signaling	Posttranslational modification, protein turnover, chaperones	25F68	PFAM S-layer	588581.Cpap_2354	Bacteria	Firmicutes	Clostridia	Eubacteriales	Oscillospiraceae	Ruminiclostridium	Ruminiclostridium papyrosolvens	Bacteria	Firmicutes	Clostridia	Eubacteriales	Oscillospiraceae	Ruminiclostridium	Ruminiclostridium papyrosolvens	CL0159	E-set	Ig-like fold superfamily (E-set)	Biofilm surface layer A	PF17735	unclassified	unclassified	unclassified	unclassified	unclassified	unclassified	unclassified	unclassified	unknown	unclassified	unclassified	unclassified	unclassified	unclassified	unclassified	unclassified	unclassified	0	0	0	0	0	0	0.0040941
FHCFJDLK_01985	bin15	metabolism	Carbohydrate transport and metabolism	2M8DQ	phosphoglucomutase phosphomannomutase alpha beta alpha domain I	596151.DesfrDRAFT_1481	unclassified	unclassified	unclassified	unclassified	unclassified	unclassified	unclassified	Bacteria	Synergistetes	Synergistia	Synergistales	Synergistaceae	unclassified	various	unclassified	unclassified	unclassified	Phosphoglucomutase/phosphomannomutase, C-terminal domain	PF00408	Central intermediary metabolism	Amino sugars	phosphoglucosamine mutase	TIGR03990	various	various	unclassified	unclassified	K01840	HMMsoil28453	unclassified	unclassified	unclassified	unclassified	unclassified	unclassified	unclassified	0	0	0	0	0	0	6.1106e-05
FHCFJDLK_02095	bin36	metabolism	Inorganic ion transport and metabolism	47MXX	TonB dependent receptor	649349.Lbys_2008	unclassified	unclassified	unclassified	unclassified	unclassified	unclassified	unclassified	Bacteria	Bacteroidetes	Bacteroidia	Bacteroidales	unclassified	unclassified	various	CL0287	Transthyretin	Transthyretin superfamily	Carboxypeptidase regulatory-like domain	PF13620	unclassified	unclassified	TonB-dependent outer membrane receptor, SusC/RagA subfamily, signature region	TIGR04057	unclassified	unclassified	unclassified	unclassified	K21573	unclassified	unclassified	unclassified	unclassified	unclassified	unclassified	unclassified	unclassified	0	0	0	0	0	0	6.1106e-05
FHCFJDLK_02096	bin36	poorly characterized	Function unknown	4ASD7	Pfam:SusD	411479.BACUNI_01092	Bacteria	Bacteroidetes	unclassified	unclassified	unclassified	unclassified	various	Bacteria	Bacteroidetes	various	various	unclassified	unclassified	various	CL0020	TPR	Tetratrico peptide repeat superfamily	Starch-binding associating with outer membrane	PF12771	unclassified	unclassified	unclassified	unclassified	unclassified	unclassified	unclassified	unclassified	K21572	unclassified	unclassified	unclassified	unclassified	unclassified	unclassified	unclassified	unclassified	0	0	0	0	0	0	0
FHCFJDLK_02204	Unbinned	unclassified	unclassified	unclassified	unclassified	unclassified	Archaea	Euryarchaeota	Thermococci	unclassified	unclassified	unclassified	various	Archaea	Euryarchaeota	Thermococci	unclassified	unclassified	unclassified	various	unclassified	unclassified	unclassified	unclassified	unclassified	unclassified	unclassified	unclassified	unclassified	unclassified	unclassified	unclassified	unclassified	unknown	unclassified	unclassified	unclassified	unclassified	unclassified	unclassified	unclassified	unclassified	0	0	0	0	0	0	6.1106e-05
FHCFJDLK_02569	bin54	information storage and processing	Translation, ribosomal structure and biogenesis	2G5KI	This protein promotes the GTP-dependent binding of aminoacyl-tRNA to the A-site of ribosomes during protein biosynthesis	926569.ANT_19020	unclassified	unclassified	unclassified	unclassified	unclassified	unclassified	unclassified	Bacteria	Chloroflexi	Anaerolineae	Anaerolineales	Anaerolineaceae	unclassified	various	CL0023	P-loop_NTPase	P-loop containing nucleoside triphosphate hydrolase superfamily	50S ribosome-binding GTPase	PF01926	Protein synthesis	Translation factors	peptide chain release factor 3	TIGR00503	07_Nucleic acid metabolism	various	unclassified	unclassified	K03018	HMMsoil111136	unclassified	unclassified	Tetracycline Ribosomal Protection	Target Protection	TetM-TetW-TetO-TetS	tetM, tetW, tetO, and tetS: tetracycline resistance ribosomal protection protein	RF0133	0	0	0	0	0	0	0.000366636
FHCFJDLK_02699	bin36	poorly characterized	Function unknown	2XW7S	Metallophosphoesterase, calcineurin superfamily	523845.AQXV01000054_gene1552	unclassified	unclassified	unclassified	unclassified	unclassified	unclassified	unclassified	Bacteria	Bacteroidetes	Bacteroidia	Bacteroidales	unclassified	unclassified	various	CL0163	Calcineurin	Calcineurin-like phosphoesterase superfamily	Calcineurin-like phosphoesterase superfamily domain	PF12850	unclassified	unclassified	unclassified	unclassified	unclassified	unclassified	unclassified	unclassified	K07096	unclassified	unclassified	unclassified	unclassified	unclassified	unclassified	unclassified	unclassified	0	0	0	0	0	0	0
FHCFJDLK_02844	Unbinned	cellular processes and signaling	Cell motility	4ANZN	bacterial-type flagellum assembly	226186.BT_4480	unclassified	unclassified	unclassified	unclassified	unclassified	unclassified	unclassified	Bacteria	Bacteroidetes	Bacteroidia	unclassified	unclassified	unclassified	various	unclassified	unclassified	unclassified	unclassified	unclassified	unclassified	unclassified	unclassified	unclassified	unclassified	unclassified	unclassified	unclassified	unknown	unclassified	unclassified	unclassified	unclassified	unclassified	unclassified	unclassified	unclassified	0	0	0	0	0	0	0
FHCFJDLK_02872	bin67	metabolism	Carbohydrate transport and metabolism	24869	Belongs to the xylose isomerase family	373903.Hore_19530	unclassified	unclassified	unclassified	unclassified	unclassified	unclassified	unclassified	Bacteria	Firmicutes	unclassified	unclassified	unclassified	unclassified	various	CL0036	TIM_barrel	Common phosphate binding-site TIM barrel superfamily	Xylose isomerase-like TIM barrel	PF01261	unclassified	unclassified	xylose isomerase	TIGR02631	various	various	unclassified	unclassified	K01805	HMMsoil29181	unclassified	unclassified	unclassified	unclassified	unclassified	unclassified	unclassified	0	0	0	0	0	0	6.1106e-05
FHCFJDLK_02884	Unbinned	metabolism	Carbohydrate transport and metabolism	260W6	Fructose-1,6-bisphosphate aldolase, class II	871968.DESME_15575	unclassified	unclassified	unclassified	unclassified	unclassified	unclassified	unclassified	Bacteria	Firmicutes	unclassified	unclassified	unclassified	unclassified	various	CL0036	TIM_barrel	Common phosphate binding-site TIM barrel superfamily	Fructose-bisphosphate aldolase class-II	PF01116	Protein synthesis	Ribosomal proteins: synthesis and modification	ribosomal protein uS9	TIGR03627	various	various	unclassified	unclassified	K08302	HMMsoil8570	unclassified	unclassified	unclassified	unclassified	unclassified	unclassified	unclassified	0	0	0	0	0	0	6.1106e-05
FHCFJDLK_02892	Unbinned	unclassified	unclassified	unclassified	unclassified	unclassified	unclassified	unclassified	unclassified	unclassified	unclassified	unclassified	unclassified	Bacteria	Firmicutes	unclassified	unclassified	unclassified	unclassified	various	unclassified	unclassified	unclassified	unclassified	unclassified	unclassified	unclassified	unclassified	unclassified	unclassified	unclassified	unclassified	unclassified	unknown	unclassified	unclassified	unclassified	unclassified	unclassified	unclassified	unclassified	unclassified	0	0	0	0	0	0	0
FHCFJDLK_02965	Unbinned	metabolism	Carbohydrate transport and metabolism	377C5	Periplasmic binding protein domain	324602.Caur_1924	unclassified	unclassified	unclassified	unclassified	unclassified	unclassified	unclassified	Bacteria	Chloroflexi	Anaerolineae	Anaerolineales	Anaerolineaceae	unclassified	various	CL0144	Periplas_BP	Periplasmic binding protein like	Periplasmic binding protein domain	PF13407	Regulatory functions	DNA interactions	D-fructose-responsive transcription factor	TIGR02417	12_Transporters	ABC transporters, prokaryotic type	Monosaccharide transporters	L-Arabinose transporter [mD:m00213]	K10537	HMMsoil82916	unclassified	unclassified	unclassified	unclassified	unclassified	unclassified	unclassified	0	0	0	0	0	0	0.000366636
FHCFJDLK_03150	bin11	metabolism	Amino acid transport and metabolism	3TAJA	PFAM Receptor family ligand binding region	891968.Anamo_0358	unclassified	unclassified	unclassified	unclassified	unclassified	unclassified	unclassified	Bacteria	Synergistetes	Synergistia	Synergistales	Synergistaceae	unclassified	various	CL0144	Periplas_BP	Periplasmic binding protein like	LppC putative lipoprotein	PF04348	Transport and binding proteins	Amino acids, peptides and amines	urea ABC transporter, substrate-binding protein	TIGR03669	07_Nucleic acid metabolism	Purine metabolism	unclassified	unclassified	K01769	HMMsoil54673	unclassified	unclassified	unclassified	unclassified	unclassified	unclassified	unclassified	0	0	0	0	0	0	0.000244424
FHCFJDLK_03244	bin71	metabolism	Amino acid transport and metabolism	2GCNZ	PFAM extracellular solute-binding protein, family 5	416591.Tlet_1531	unclassified	unclassified	unclassified	unclassified	unclassified	unclassified	unclassified	Bacteria	Firmicutes	unclassified	unclassified	unclassified	unclassified	various	CL0177	PBP	Periplasmic binding protein clan	Bacterial extracellular solute-binding proteins, family 5 Middle	PF00496	Transport and binding proteins	Unknown substrate	ABC transporter substrate binding protein, KPN_01854 family	TIGR04028	12_Transporters	ABC transporters, prokaryotic type	PEPtide and nickel transporters	PEPtides/nickel transporter [mD:m00239]	K02035	HMMsoil112838	unclassified	unclassified	unclassified	unclassified	unclassified	unclassified	unclassified	0	0	0	0	0	0	0
FHCFJDLK_03295	Unbinned	cellular processes and signaling	Intracellular trafficking, secretion, and vesicular transport	248VT	Psort location Cytoplasmic, score	397290.C810_04797	unclassified	unclassified	unclassified	unclassified	unclassified	unclassified	unclassified	Bacteria	Firmicutes	Clostridia	Eubacteriales	Eubacteriaceae	Eubacterium	Eubacterium sp. OM08-24	CL0169	Rep	Rep-like domain	Relaxase/Mobilisation nuclease domain	PF03432	unclassified	unclassified	unclassified	unclassified	unclassified	unclassified	unclassified	unclassified	unknown	unclassified	unclassified	unclassified	unclassified	unclassified	unclassified	unclassified	unclassified	0	0	0	0	0	0	0
FHCFJDLK_03369	bin24	information storage and processing	Translation, ribosomal structure and biogenesis	2XR49	Promotes the exchange of GDP for GTP in EF-1-alpha GDP, thus allowing the regeneration of EF-1-alpha GTP that could then be used to form the ternary complex EF-1-alpha GTP AAtRNA	933801.Ahos_0628	unclassified	unclassified	unclassified	unclassified	unclassified	unclassified	unclassified	various	various	various	various	various	various	various	unclassified	unclassified	unclassified	EF-1 guanine nucleotide exchange domain	PF00736	Protein synthesis	Translation factors	translation elongation factor aEF-1 beta	TIGR00489	unclassified	unclassified	unclassified	unclassified	unknown	unclassified	unclassified	unclassified	unclassified	unclassified	unclassified	unclassified	unclassified	0	0	0	0	0	0	0
FHCFJDLK_03679	bin66	unclassified	unclassified	unclassified	unclassified	unclassified	unclassified	unclassified	unclassified	unclassified	unclassified	unclassified	unclassified	Bacteria	Proteobacteria	Betaproteobacteria	Burkholderiales	unclassified	unclassified	various	unclassified	unclassified	unclassified	unclassified	unclassified	unclassified	unclassified	unclassified	unclassified	unclassified	unclassified	unclassified	unclassified	unknown	unclassified	unclassified	unclassified	unclassified	unclassified	unclassified	unclassified	unclassified	0	0	0	0	0	0	0
FHCFJDLK_03810	bin23	poorly characterized	Function unknown	23PA1	Uncharacterized protein conserved in archaea (DUF2193)	1220534.B655_0554	unclassified	unclassified	unclassified	unclassified	unclassified	unclassified	unclassified	Archaea	Euryarchaeota	Methanobacteria	Methanobacteriales	unclassified	unclassified	various	unclassified	unclassified	unclassified	Uncharacterized protein conserved in archaea (DUF2193)	PF09959	unclassified	unclassified	unclassified	unclassified	unclassified	unclassified	unclassified	unclassified	unknown	unclassified	unclassified	unclassified	unclassified	unclassified	unclassified	unclassified	unclassified	0	0	0	0	0	0	0.000122212
FHCFJDLK_03830	bin27	information storage and processing	Translation, ribosomal structure and biogenesis	4DQKX	Required for the formation of a threonylcarbamoyl group on adenosine at position 37 (t(6)A37) in tRNAs that read codons beginning with adenine	1298863.AUEP01000001_gene890	Bacteria	Actinobacteria	Actinomycetia	Propionibacteriales	Propionibacteriaceae	Propioniciclava	Propioniciclava soli	Bacteria	Actinobacteria	Actinomycetia	Propionibacteriales	Propionibacteriaceae	Propionibacterium	Propionibacterium sp.	unclassified	unclassified	unclassified	Telomere recombination	PF01300	Protein fate	Protein modification and repair	carbamoyltransferase HypF	TIGR00143	unclassified	unclassified	unclassified	unclassified	K07566	unclassified	unclassified	unclassified	unclassified	unclassified	unclassified	unclassified	unclassified	0	0	0	0	0	0	6.1106e-05
FHCFJDLK_03834	bin27	metabolism	Energy production and conversion	COG0356	it plays a direct role in the translocation of protons across the membrane	1035308.AQYY01000001_gene2542	unclassified	unclassified	unclassified	unclassified	unclassified	unclassified	unclassified	Bacteria	Actinobacteria	Actinomycetia	Propionibacteriales	Propionibacteriaceae	Brevilactibacter	Brevilactibacter sinopodophylli	unclassified	unclassified	unclassified	ATP synthase A chain	PF00119	unclassified	unclassified	alternate F1F0 ATPase, F0 subunit A	TIGR03306	unclassified	unclassified	unclassified	unclassified	K02108	unclassified	unclassified	unclassified	unclassified	unclassified	unclassified	unclassified	unclassified	0	0	0	0	0	0	0
FHCFJDLK_03836	bin27	metabolism	Energy production and conversion	4DQDT	Component of the F(0) channel, it forms part of the peripheral stalk, linking F(1) to F(0)	1170318.PALO_04730	Bacteria	Actinobacteria	Actinomycetia	Propionibacteriales	Nocardioidaceae	Propionicicella	Propionicicella superfundia	Bacteria	Actinobacteria	Actinomycetia	Propionibacteriales	Propionibacteriaceae	Propionibacterium	Propionibacterium sp.	CL0255	ATP_synthase	ATP synthase F0 subunit	ATP synthase B/B' CF(0)	PF00430	unclassified	unclassified	alternate F1F0 ATPase, F0 subunit B	TIGR03321	unclassified	unclassified	unclassified	unclassified	K02109	unclassified	unclassified	unclassified	unclassified	unclassified	unclassified	unclassified	unclassified	0	0	0	0	0	0	0.000672166
FHCFJDLK_03837	bin27	metabolism	Energy production and conversion	232X8	F(1)F(0) ATP synthase produces ATP from ADP in the presence of a proton or sodium gradient. F-type ATPases consist of two structural domains, F(1) containing the extramembraneous catalytic core and F(0) containing the membrane proton channel, linked together by a central stalk and a peripheral stalk. During catalysis, ATP synthesis in the catalytic domain of F(1) is coupled via a rotary mechanism…	710687.KI912270_gene145	Bacteria	Actinobacteria	Actinomycetia	Propionibacteriales	Propionibacteriaceae	various	various	Bacteria	Actinobacteria	Actinomycetia	Propionibacteriales	Propionibacteriaceae	various	various	CL0255	ATP_synthase	ATP synthase F0 subunit	ATP synthase delta (OSCP) subunit	PF00213	unclassified	unclassified	alternate F1F0 ATPase, F0 subunit B	TIGR03321	unclassified	unclassified	unclassified	unclassified	K02113	unclassified	unclassified	unclassified	unclassified	unclassified	unclassified	unclassified	unclassified	0	0	0	0	0	0	0.00128323
FHCFJDLK_04047	bin41	metabolism	Nucleotide transport and metabolism	24CF8	Protein of unknown function (DUF1343)	767817.Desgi_0778	unclassified	unclassified	unclassified	unclassified	unclassified	unclassified	unclassified	various	various	various	various	various	unclassified	various	unclassified	unclassified	unclassified	Copper amine oxidase N-terminal domain	PF07833	unclassified	unclassified	unclassified	unclassified	06_Amino acid utilization biosynthesis metabolism	various	various	unclassified	K00276	HMMsoil121364	unclassified	unclassified	unclassified	unclassified	unclassified	unclassified	unclassified	0	0	0	0	0	0	0
FHCFJDLK_04112	bin44	metabolism	Carbohydrate transport and metabolism	2NNNY	Belongs to the PEP-utilizing enzyme family	880073.Calab_2574	unclassified	unclassified	unclassified	unclassified	unclassified	unclassified	unclassified	Bacteria	Firmicutes	unclassified	unclassified	unclassified	unclassified	various	CL0364	Leu-IlvD	LeuD/IlvD-like	PEP-utilising enzyme, mobile domain	PF00391	unclassified	unclassified	phosphoenolpyruvate-protein phosphotransferase	TIGR01417	12_Transporters	Phosphotransferase system (pts)	Enzyme I and hpr	Hybrid protein	K05881	HMMsoil134378	unclassified	unclassified	unclassified	unclassified	unclassified	unclassified	unclassified	0	0	0	0	0	0	6.1106e-05
FHCFJDLK_04125	bin44	cellular processes and signaling	Posttranslational modification, protein turnover, chaperones	42EQM	Prevents misfolding and promotes the refolding and proper assembly of unfolded polypeptides generated under stress conditions	1089553.Tph_c04000	unclassified	unclassified	unclassified	unclassified	unclassified	unclassified	unclassified	Bacteria	Firmicutes	unclassified	unclassified	unclassified	unclassified	various	unclassified	unclassified	unclassified	TCP-1/cpn60 chaperonin family	PF00118	unclassified	unclassified	T-complex protein 1, theta subunit	TIGR02346	unclassified	unclassified	unclassified	unclassified	K04077	unclassified	unclassified	unclassified	unclassified	unclassified	unclassified	unclassified	unclassified	0	0	0	0	0	0	0.000183318
FHCFJDLK_04130	bin44	metabolism	Carbohydrate transport and metabolism	1WF5B	Bacterial extracellular solute-binding protein	1295642.H839_03421	unclassified	unclassified	unclassified	unclassified	unclassified	unclassified	unclassified	Bacteria	Firmicutes	unclassified	unclassified	unclassified	unclassified	various	CL0177	PBP	Periplasmic binding protein clan	Bacterial extracellular solute-binding protein	PF13343	Transport and binding proteins	Carbohydrates, organic alcohols, and acids	carbohydrate ABC transporter, N-acetylglucosamine/diacetylchitobiose-binding protein	TIGR03851	12_Transporters	ABC transporters, prokaryotic type	Oligosaccharide and polyol transporters	Multiple sugar transporter [mD:m00207]	K02027	HMMsoil105991	unclassified	unclassified	unclassified	unclassified	unclassified	unclassified	unclassified	0	0	0	0	0	0	6.1106e-05
FHCFJDLK_04203	bin74	metabolism	Coenzyme transport and metabolism	3WGV6	Catalyzes the conversion of oxaloacetate (OAA) to phosphoenolpyruvate (PEP), the rate-limiting step in the metabolic pathway that produces glucose from lactate and other precursors derived from the citric acid cycle	203119.Cthe_2874	unclassified	unclassified	unclassified	unclassified	unclassified	unclassified	unclassified	Bacteria	Proteobacteria	Deltaproteobacteria	unclassified	unclassified	unclassified	various	unclassified	unclassified	unclassified	Phosphoenolpyruvate carboxykinase N-terminal domain	PF17297	unclassified	unclassified	unclassified	unclassified	various	various	various	unclassified	K01596	HMMsoil37187	unclassified	unclassified	unclassified	unclassified	unclassified	unclassified	unclassified	0	0	0	0	0	0	0
FHCFJDLK_04379	Unbinned	metabolism	Carbohydrate transport and metabolism	2XTI0	Catalyzes two subsequent steps in gluconeogenesis the aldol condensation of dihydroxyacetone phosphate (DHAP) and glyceraldehyde-3-phosphate (GA3P) to fructose-1,6-bisphosphate (FBP), and the dephosphorylation of FBP to fructose-6-phosphate (F6P)	368407.Memar_1563	unclassified	unclassified	unclassified	unclassified	unclassified	unclassified	unclassified	Archaea	Euryarchaeota	Methanomicrobia	Methanomicrobiales	unclassified	unclassified	various	unclassified	unclassified	unclassified	Fructose-1,6-bisphosphatase	PF01950	unclassified	unclassified	unclassified	unclassified	unclassified	unclassified	unclassified	unclassified	K01622	unclassified	unclassified	unclassified	unclassified	unclassified	unclassified	unclassified	unclassified	0	0	0	0	0	0	6.1106e-05
FHCFJDLK_04530	bin63	metabolism	Energy production and conversion	2KPNE	Belongs to the glyceraldehyde-3-phosphate dehydrogenase family	596320.NEIFL0001_2322	unclassified	unclassified	unclassified	unclassified	unclassified	unclassified	unclassified	Bacteria	Firmicutes	Erysipelotrichia	Erysipelotrichales	Erysipelotrichaceae	unclassified	various	CL0063	NADP_Rossmann	FAD/NAD(P)-binding Rossmann fold Superfamily	Glyceraldehyde 3-phosphate dehydrogenase, NAD binding domain	PF00044	Amino acid biosynthesis	Aspartate family	aspartate-semialdehyde dehydrogenase	TIGR01296	various	various	unclassified	unclassified	K00134	HMMsoil3579	unclassified	unclassified	unclassified	unclassified	unclassified	unclassified	unclassified	0	0	0	0	0	0	0.000122212
FHCFJDLK_04549	bin63	information storage and processing	Translation, ribosomal structure and biogenesis	3VNVP	This protein promotes the GTP-dependent binding of aminoacyl-tRNA to the A-site of ribosomes during protein biosynthesis	999413.HMPREF1094_01717	Bacteria	Tenericutes	unclassified	unclassified	unclassified	unclassified	various	Bacteria	Tenericutes	unclassified	unclassified	unclassified	unclassified	various	CL0023	P-loop_NTPase	P-loop containing nucleoside triphosphate hydrolase superfamily	50S ribosome-binding GTPase	PF01926	Protein synthesis	Translation factors	translation initiation factor aIF-2	TIGR00491	07_Nucleic acid metabolism	various	unclassified	unclassified	K03018	HMMsoil111136	unclassified	unclassified	Tetracycline Ribosomal Protection	Target Protection	TetM-TetW-TetO-TetS	tetM, tetW, tetO, and tetS: tetracycline resistance ribosomal protection protein	RF0133	0	0	0	0	0	0	6.1106e-05
FHCFJDLK_04573	bin27	cellular processes and signaling	Cell cycle control, cell division, chromosome partitioning	2GMN8	AAA domain	298653.Franean1_1989	Bacteria	Actinobacteria	Actinomycetia	Corynebacteriales	Mycobacteriaceae	Mycobacterium	Mycobacterium sp. M1	Bacteria	Actinobacteria	Actinomycetia	Micrococcales	Intrasporangiaceae	Phycicoccus	Phycicoccus sp.	CL0023	P-loop_NTPase	P-loop containing nucleoside triphosphate hydrolase superfamily	P-loop containing region of AAA domain	PF13555	unclassified	unclassified	unclassified	unclassified	unclassified	unclassified	unclassified	unclassified	unknown	unclassified	unclassified	unclassified	unclassified	unclassified	unclassified	unclassified	unclassified	0	0	0	0	0	0	0
FHCFJDLK_04576	bin27	poorly characterized	Function unknown	4F72M	Domain of unknown function DUF21	1089455.MOPEL_009_00110	Bacteria	Actinobacteria	Actinomycetia	Propionibacteriales	Propionibacteriaceae	Tessaracoccus	Tessaracoccus sp. ZS01	Bacteria	Actinobacteria	Actinomycetia	Propionibacteriales	Propionibacteriaceae	Tessaracoccus	Tessaracoccus flavus	unclassified	unclassified	unclassified	CBS domain	PF00571	unclassified	unclassified	gliding motility-associated protein GldE	TIGR03520	06_Amino acid utilization biosynthesis metabolism	various	various	unclassified	K01697	HMMsoil90167	unclassified	unclassified	unclassified	unclassified	unclassified	unclassified	unclassified	0	0	0	0	0	0	0
FHCFJDLK_04662	bin69	metabolism	Lipid transport and metabolism	3XJAI	Outer membrane protein transport protein (OMPP1/FadL/TodX)	886379.AEWI01000024_gene352	unclassified	unclassified	unclassified	unclassified	unclassified	unclassified	unclassified	Bacteria	Bacteroidetes	Bacteroidia	Bacteroidales	unclassified	unclassified	various	unclassified	unclassified	unclassified	unclassified	unclassified	unclassified	unclassified	unclassified	unclassified	unclassified	unclassified	unclassified	unclassified	unknown	unclassified	unclassified	unclassified	unclassified	unclassified	unclassified	unclassified	unclassified	0	0	0	0	0	0	0.000244424
FHCFJDLK_04775	bin27	metabolism	Energy production and conversion	2IC84	Catalyzes the reduction of nitrite to ammonia, consuming six electrons in the process	1410634.JHVD01000003_gene1869	unclassified	unclassified	unclassified	unclassified	unclassified	unclassified	unclassified	Bacteria	Actinobacteria	Actinomycetia	Actinomycetales	unclassified	unclassified	various	CL0317	Multiheme_cytos	Multiheme cytochrome superfamily	Doubled CXXCH motif (Paired_CXXCH_1)	PF09699	Energy metabolism	Electron transport	cytochrome c nitrite reductase, pentaheme subunit	TIGR03146	11_Nitrogen cycle	Nitrification (aerobic ammonia oxydation, bacterial and archea)	Hydroxylamine to nitrite	unclassified	K10535	HMMsoil8459	unclassified	unclassified	unclassified	unclassified	unclassified	unclassified	unclassified	0	0	0	0	0	0	0.000122212
FHCFJDLK_04776	bin27	cellular processes and signaling	Posttranslational modification, protein turnover, chaperones	4F73V	Tetratricopeptide repeat	1089455.MOPEL_074_00850	Bacteria	Actinobacteria	Actinomycetia	Propionibacteriales	Propionibacteriaceae	Nigerium	Nigerium massiliense	Bacteria	Actinobacteria	Actinomycetia	Actinomycetales	unclassified	unclassified	various	CL0020	TPR	Tetratrico peptide repeat superfamily	Tetratricopeptide repeat	PF14561	unclassified	unclassified	type III secretion low calcium response chaperone LcrH/SycD	TIGR02552	21_Cellular response to stress	Response to osmotic stress	unclassified	unclassified	K05864	HMMsoil108460	UDP-GlcNAc: peptide beta-N-acetylglucosaminyltransferase (EC 2.4.1.255); UDP-Glc: peptide N-beta-glucosyltransferase (EC 2.4.1.-)	GT41	unclassified	unclassified	unclassified	unclassified	unclassified	0	0	0	0	0	0	0
FHCFJDLK_04777	bin27	cellular processes and signaling	Posttranslational modification, protein turnover, chaperones	4F61R	ResB-like family	1184607.AUCHE_17_00210	unclassified	unclassified	unclassified	unclassified	unclassified	unclassified	unclassified	Bacteria	Actinobacteria	Actinomycetia	Micromonosporales	Micromonosporaceae	Micromonospora	Micromonospora polyrhachis	unclassified	unclassified	unclassified	ResB-like family	PF05140	unclassified	unclassified	unclassified	unclassified	unclassified	unclassified	unclassified	unclassified	K07399	unclassified	unclassified	unclassified	unclassified	unclassified	unclassified	unclassified	unclassified	0	0	0	0	0	0	0
FHCFJDLK_04806	bin67	metabolism	Energy production and conversion	2MGGN	Iron-storage protein, whose ferroxidase center binds Fe(2 ) ions, oxidizes them by dioxygen to Fe(3 ), and participates in the subsequent Fe(3 ) oxide mineral core formation within the central cavity of the protein complex	1307759.JOMJ01000003_gene1449	unclassified	unclassified	unclassified	unclassified	unclassified	unclassified	unclassified	Bacteria	Firmicutes	unclassified	unclassified	unclassified	unclassified	various	CL0044	Ferritin	Ferritin-like Superfamily	Ferritin-like	PF12902	Transport and binding proteins	Cations and iron carrying compounds	bacterioferritin	TIGR00754	unclassified	unclassified	unclassified	unclassified	K03594	unclassified	unclassified	unclassified	unclassified	unclassified	unclassified	unclassified	unclassified	0	0	0	0	0	0	0.000183318
FHCFJDLK_04889	bin3	metabolism	Amino acid transport and metabolism	260RQ	PFAM Bacterial extracellular solute-binding proteins, family 5 Middle	646529.Desaci_2746	unclassified	unclassified	unclassified	unclassified	unclassified	unclassified	unclassified	Bacteria	Firmicutes	unclassified	unclassified	unclassified	unclassified	various	CL0177	PBP	Periplasmic binding protein clan	Bacterial extracellular solute-binding proteins, family 5 Middle	PF00496	Transport and binding proteins	Unknown substrate	ABC transporter substrate binding protein, KPN_01854 family	TIGR04028	12_Transporters	ABC transporters, prokaryotic type	PEPtide and nickel transporters	PEPtides/nickel transporter [mD:m00239]	K02035	HMMsoil114314	unclassified	unclassified	unclassified	unclassified	unclassified	unclassified	unclassified	0	0	0	0	0	0	0.000794378
FHCFJDLK_05174	bin20	cellular processes and signaling	Cell wall/membrane/envelope biogenesis	3T346	Belongs to the ompA family	1437824.BN940_07141	Bacteria	Proteobacteria	Betaproteobacteria	Burkholderiales	Alcaligenaceae	Castellaniella	Castellaniella defragrans	Bacteria	Proteobacteria	Betaproteobacteria	Burkholderiales	Alcaligenaceae	Castellaniella	Castellaniella defragrans	unclassified	unclassified	unclassified	OmpA family	PF00691	Protein fate	Protein and peptide secretion and trafficking	proteobacterial sortase system peptidoglycan-associated protein	TIGR03789	12_Transporters	ABC transporters, prokaryotic type	Monosaccharide transporters	Phosphate transporter [mD:m00222]	K02040	HMMsoil60431	Oxidase with oxygen as acceptor (EC 1.1.3.-); galactose oxidase (EC 1.1.3.9); glyoxal oxidase (EC 1.2.3.15); alcohol oxidase (EC 1.1.3.13); raffinose oxidase (EC 1.1.3.-)	AA5	unclassified	unclassified	unclassified	unclassified	unclassified	0	0	0	0	0	0	0.000183318
FHCFJDLK_05201	bin20	cellular processes and signaling	Posttranslational modification, protein turnover, chaperones	3T25S	C-terminal domain of 1-Cys peroxiredoxin	1437824.BN940_07246	Bacteria	Proteobacteria	Betaproteobacteria	Burkholderiales	Alcaligenaceae	Castellaniella	Castellaniella defragrans	Bacteria	Proteobacteria	Betaproteobacteria	Burkholderiales	Alcaligenaceae	Castellaniella	Castellaniella defragrans	unclassified	unclassified	unclassified	C-terminal domain of 1-Cys peroxiredoxin	PF10417	Cellular processes	various	peroxiredoxin	TIGR03137	various	various	various	unclassified	K12267	HMMsoil30212	unclassified	unclassified	unclassified	unclassified	unclassified	unclassified	unclassified	0	0	0	0	0	0	0
FHCFJDLK_05214	bin20	metabolism	Energy production and conversion	3T2FB	Isocitrate lyase	1437824.BN940_07326	Bacteria	Proteobacteria	Betaproteobacteria	Burkholderiales	Alcaligenaceae	Castellaniella	Castellaniella defragrans	Bacteria	Proteobacteria	Betaproteobacteria	Burkholderiales	Alcaligenaceae	Castellaniella	Castellaniella defragrans	CL0151	PK_TIM	Pyruvate kinase-like TIM barrel superfamily	Phosphoenolpyruvate phosphomutase	PF13714	unclassified	unclassified	carboxyvinyl-carboxyphosphonate phosphorylmutase	TIGR02319	10_TCA cycle	Replenishment of TCA cycle intermediates (necessary because some intermediates serve as precursors for biosysnthesis)	unclassified	unclassified	K01637	HMMsoil63915	unclassified	unclassified	unclassified	unclassified	unclassified	unclassified	unclassified	0	0	0	0	0	0	0.000183318
FHCFJDLK_05345	bin24	metabolism	Amino acid transport and metabolism	2N960	PFAM ABC transporter	269797.Mbar_A0707	unclassified	unclassified	unclassified	unclassified	unclassified	unclassified	unclassified	unclassified	unclassified	unclassified	unclassified	unclassified	unclassified	various	CL0023	P-loop_NTPase	P-loop containing nucleoside triphosphate hydrolase superfamily	RsgA GTPase	PF03193	Cellular processes	Chemotaxis and motility	flagellar protein export ATPase FliI	TIGR03496	12_Transporters	ABC transporters, prokaryotic type	ABC-2 type and other transporters	Antibiotic ABC transporter [mD:m00248]	K09687	HMMsoil67417	unclassified	unclassified	unclassified	ABC Transporter	ABC_tran	PF00005.22 ABC transporter	RF0008	0	0	0	0	0	0	0
FHCFJDLK_05495	bin24	cellular processes and signaling	various	429YR	Four repeated domains in the Fasciclin I family of proteins, present in many other contexts.	6669.EFX90384	unclassified	unclassified	unclassified	unclassified	unclassified	unclassified	unclassified	Archaea	Euryarchaeota	Methanomicrobia	Methanosarcinales	various	various	various	unclassified	unclassified	unclassified	Fasciclin domain	PF02469	unclassified	unclassified	unclassified	unclassified	unclassified	unclassified	unclassified	unclassified	unknown	unclassified	unclassified	unclassified	unclassified	unclassified	unclassified	unclassified	unclassified	0	0	0	0	0	0	0.000122212
FHCFJDLK_05523	bin53	cellular processes and signaling	Cell motility	2XXWM	Flagellin is the subunit protein which polymerizes to form the filaments of archaeal flagella	368407.Memar_0963	unclassified	unclassified	unclassified	unclassified	unclassified	unclassified	unclassified	Archaea	Euryarchaeota	Methanomicrobia	Methanomicrobiales	Methanomicrobiaceae	Methanoculleus	Methanoculleus bourgensis	CL0159	E-set	Ig-like fold superfamily (E-set)	Archaebacterial flagellin	PF01917	unclassified	unclassified	unclassified	unclassified	unclassified	unclassified	unclassified	unclassified	K07325	unclassified	unclassified	unclassified	unclassified	unclassified	unclassified	unclassified	unclassified	0	0	0	0	0	0	0.000244424
FHCFJDLK_05524	bin53	cellular processes and signaling	Cell motility	2NBJM	Flagellin is the subunit protein which polymerizes to form the filaments of archaeal flagella	679926.Mpet_2053	unclassified	unclassified	unclassified	unclassified	unclassified	unclassified	unclassified	Archaea	Euryarchaeota	Methanomicrobia	Methanomicrobiales	Methanomicrobiaceae	Methanoculleus	Methanoculleus bourgensis	CL0159	E-set	Ig-like fold superfamily (E-set)	Archaebacterial flagellin	PF01917	unclassified	unclassified	unclassified	unclassified	unclassified	unclassified	unclassified	unclassified	K07325	unclassified	unclassified	unclassified	ABC Transporter	ABC Transporter	macA	macA: subunit of efflux pump conferring antibiotic resistance	RF0088	0	0	0	0	0	0	6.1106e-05
FHCFJDLK_05612	Unbinned	information storage and processing	Transcription	2N9GJ	TIGRFAM DNA-directed RNA polymerase	368407.Memar_2242	Archaea	Euryarchaeota	Methanomicrobia	Methanomicrobiales	Methanomicrobiaceae	Methanoculleus	Methanoculleus bourgensis	Archaea	Euryarchaeota	Methanomicrobia	Methanomicrobiales	Methanomicrobiaceae	Methanoculleus	Methanoculleus bourgensis	CL0021	OB	OB fold	S1 RNA binding domain	PF00575	unclassified	unclassified	guanosine pentaphosphate synthetase I/polyribonucleotide nucleotidyltransferase	TIGR02696	07_Nucleic acid metabolism	various	unclassified	unclassified	K00962	HMMsoil92621	unclassified	unclassified	unclassified	unclassified	unclassified	unclassified	unclassified	0	0	0	0	0	0	0
FHCFJDLK_05646	bin58	metabolism	Energy production and conversion	4H26S	Key enzyme in the regulation of glycerol uptake and metabolism. Catalyzes the phosphorylation of glycerol to yield sn- glycerol 3-phosphate	484770.UFO1_4025	Bacteria	Firmicutes	Negativicutes	Selenomonadales	Sporomusaceae	Sporomusa	uncultured Sporomusa sp.	Bacteria	Firmicutes	Negativicutes	Selenomonadales	Sporomusaceae	Sporomusa	uncultured Sporomusa sp.	CL0108	Actin_ATPase	Actin-like ATPase Superfamily	FGGY family of carbohydrate kinases, C-terminal domain	PF02782	unclassified	unclassified	rhamnulokinase	TIGR02627	20_Hydrolysis of polymers	Xylose	unclassified	unclassified	K00848	HMMsoil1569	unclassified	unclassified	unclassified	unclassified	unclassified	unclassified	unclassified	0	0	0	0	0	0	6.1106e-05
FHCFJDLK_05660	Unbinned	metabolism	Energy production and conversion	249CX	TIGRFAM acetyl coenzyme A synthetase (ADP forming), alpha domain	768706.Desor_4353	unclassified	unclassified	unclassified	unclassified	unclassified	unclassified	unclassified	Bacteria	Chloroflexi	Anaerolineae	Anaerolineales	Anaerolineaceae	unclassified	various	CL0179	ATP-grasp	ATP-grasp superfamily	ATP-grasp domain	PF13549	unclassified	unclassified	unclassified	unclassified	14_Methanogenesis	From acetate	unclassified	unclassified	K01895	HMMsoil33388	unclassified	unclassified	unclassified	unclassified	unclassified	unclassified	unclassified	0	0	0	0	0	0	0
FHCFJDLK_05771	bin24	cellular processes and signaling	Posttranslational modification, protein turnover, chaperones	27A2G	Hsp20/alpha crystallin family	562970.Btus_2294	unclassified	unclassified	unclassified	unclassified	unclassified	unclassified	unclassified	various	various	various	various	various	various	various	CL0190	HSP20	HSP20-like chaperone superfamily	CS domain	PF04969	unclassified	unclassified	unclassified	unclassified	unclassified	unclassified	unclassified	unclassified	K13993	unclassified	unclassified	unclassified	unclassified	unclassified	unclassified	unclassified	unclassified	0	0	0	0	0	0	0
FHCFJDLK_05800	bin23	metabolism	Inorganic ion transport and metabolism	2Y0VW	DsrE/DsrF-like family	1220534.B655_1175	Archaea	Euryarchaeota	Methanobacteria	Methanobacteriales	Methanobacteriaceae	Methanobacterium	Methanobacterium congolense	Archaea	Euryarchaeota	Methanobacteria	Methanobacteriales	Methanobacteriaceae	Methanobacterium	Methanobacterium congolense	CL0394	DsrEFH-like	DsrEFH-like superfamily	DsrE/DsrF-like family	PF02635	Protein synthesis	tRNA and rRNA base modification	sulfur relay protein TusD/DsrE	TIGR03012	unclassified	unclassified	unclassified	unclassified	unknown	unclassified	unclassified	unclassified	unclassified	unclassified	unclassified	unclassified	unclassified	0	0	0	0	0	0	0.000122212
FHCFJDLK_05823	bin34	metabolism	Carbohydrate transport and metabolism	2GC7X	PFAM extracellular solute-binding protein family 1	243274.THEMA_08310	unclassified	unclassified	unclassified	unclassified	unclassified	unclassified	unclassified	Bacteria	Firmicutes	unclassified	unclassified	unclassified	unclassified	various	CL0177	PBP	Periplasmic binding protein clan	Bacterial extracellular solute-binding protein	PF13416	unclassified	unclassified	unclassified	unclassified	12_Transporters	ABC transporters, prokaryotic type	Oligosaccharide and polyol transporters	Maltose/maltodextrin transporter [mD:m00194]	K10108	HMMsoil63587	unclassified	unclassified	unclassified	unclassified	unclassified	unclassified	unclassified	0	0	0	0	0	0	6.1106e-05
FHCFJDLK_05946	bin41	metabolism	Energy production and conversion	26568	Domain of unknown function (DUF362)	370438.PTH_2637	unclassified	unclassified	unclassified	unclassified	unclassified	unclassified	unclassified	various	various	various	various	various	unclassified	various	CL0471	DUF362	DUF362-like superfamily	Domain of unknown function (DUF362)	PF04015	Central intermediary metabolism	Sulfur metabolism	adenylylsulfate reductase, beta subunit	TIGR02060	07_Nucleic acid metabolism	various	unclassified	unclassified	K03047	HMMsoil60316	unclassified	unclassified	unclassified	unclassified	unclassified	unclassified	unclassified	0	0.0307692	0	0	0	0	0.00531622
FHCFJDLK_05949	bin41	various	various	COG0451	ADP-glyceromanno-heptose 6-epimerase activity	370438.PTH_2634	unclassified	unclassified	unclassified	unclassified	unclassified	unclassified	unclassified	various	various	various	various	various	unclassified	various	CL0063	NADP_Rossmann	FAD/NAD(P)-binding Rossmann fold Superfamily	NAD binding domain of 6-phosphogluconate dehydrogenase	PF03446	unclassified	unclassified	cis-2,3-dihydrobiphenyl-2,3-diol dehydrogenase	TIGR03325	20_Hydrolysis of polymers	Mannose	unclassified	unclassified	K02377	HMMsoil45672	unclassified	unclassified	unclassified	unclassified	unclassified	unclassified	unclassified	0	0	0	0	0	0	0.000549954
FHCFJDLK_05950	bin41	unclassified	unclassified	unclassified	unclassified	unclassified	unclassified	unclassified	unclassified	unclassified	unclassified	unclassified	unclassified	various	various	various	various	various	unclassified	various	unclassified	unclassified	unclassified	unclassified	unclassified	unclassified	unclassified	unclassified	unclassified	unclassified	unclassified	unclassified	unclassified	unknown	unclassified	unclassified	unclassified	unclassified	unclassified	unclassified	unclassified	unclassified	0	0	0	0	0	0	6.1106e-05
FHCFJDLK_06003	bin27	metabolism	Nucleotide transport and metabolism	4DP2T	Catalyzes the reversible transfer of the terminal phosphate group between ATP and AMP. Plays an important role in cellular energy homeostasis and in adenine nucleotide metabolism	1122994.AUFR01000002_gene1256	Bacteria	Actinobacteria	Actinomycetia	Propionibacteriales	Propionibacteriaceae	Nigerium	Nigerium massiliense	Bacteria	Actinobacteria	Actinomycetia	Propionibacteriales	Propionibacteriaceae	various	various	CL0023	P-loop_NTPase	P-loop containing nucleoside triphosphate hydrolase superfamily	AAA domain	PF13238	unclassified	unclassified	putative cytidylate kinase	TIGR02173	06_Amino acid utilization biosynthesis metabolism	Phenylalanine, tyrosine and tryptophan biosynthesis	unclassified	unclassified	K00891	HMMsoil30369	unclassified	unclassified	unclassified	unclassified	unclassified	unclassified	unclassified	0	0	0	0	0	0	0.000122212
FHCFJDLK_06007	bin27	poorly characterized	Function unknown	4D55W	ABC transporter substrate binding protein	1120947.ATUX01000005_gene1328	unclassified	unclassified	unclassified	unclassified	unclassified	unclassified	unclassified	Bacteria	Actinobacteria	Actinomycetia	Propionibacteriales	Propionibacteriaceae	Propioniciclava	Propioniciclava sp. MC1595	CL0144	Periplas_BP	Periplasmic binding protein like	ABC transporter substrate binding protein	PF04392	unclassified	unclassified	unclassified	unclassified	12_Transporters	ABC transporters, prokaryotic type	Monosaccharide transporters	Simple sugar transporter [mD:m00221]	K02058	HMMsoil77082	unclassified	unclassified	unclassified	unclassified	unclassified	unclassified	unclassified	0	0	0	0	0	0	0.000488848
FHCFJDLK_06008	bin27	poorly characterized	Function unknown	4DSH5	Domain of unknown function (DUF1707)	1120954.ATXE01000003_gene392	unclassified	unclassified	unclassified	unclassified	unclassified	unclassified	unclassified	Bacteria	Actinobacteria	Actinomycetia	Propionibacteriales	Propionibacteriaceae	Naumannella	Naumannella sp. ID2617S	CL0660	SHOCT	SHOCT superfamily	Domain of unknown function (DUF1707)	PF08044	unclassified	unclassified	unclassified	unclassified	unclassified	unclassified	unclassified	unclassified	unknown	unclassified	unclassified	unclassified	unclassified	unclassified	unclassified	unclassified	unclassified	0	0	0	0	0	0	0.000183318
FHCFJDLK_06009	bin27	information storage and processing	Translation, ribosomal structure and biogenesis	4DRMG	One of the essential components for the initiation of protein synthesis. Stabilizes the binding of IF-2 and IF-3 on the 30S subunit to which N-formylmethionyl-tRNA(fMet) subsequently binds. Helps modulate mRNA selection, yielding the 30S pre- initiation complex (PIC). Upon addition of the 50S ribosomal subunit IF-1, IF-2 and IF-3 are released leaving the mature 70S translation initation complex	267747.PPA1832	Bacteria	Actinobacteria	Actinomycetia	Propionibacteriales	Propionibacteriaceae	Aestuariimicrobium	Aestuariimicrobium ganziense	Bacteria	Actinobacteria	Actinomycetia	Propionibacteriales	Propionibacteriaceae	unclassified	various	CL0021	OB	OB fold	Translation initiation factor 1A / IF-1	PF01176	Protein synthesis	Translation factors	translation initiation factor eIF-1A	TIGR00523	unclassified	unclassified	unclassified	unclassified	K02518	unclassified	unclassified	unclassified	unclassified	unclassified	unclassified	unclassified	unclassified	0	0	0	0	0	0	0
FHCFJDLK_06010	bin27	information storage and processing	Translation, ribosomal structure and biogenesis	4DQUI	Located at the top of the head of the 30S subunit, it contacts several helices of the 16S rRNA. In the 70S ribosome it contacts the 23S rRNA (bridge B1a) and protein L5 of the 50S subunit (bridge B1b), connecting the 2 subunits	767029.HMPREF9154_2228	Bacteria	Actinobacteria	Actinomycetia	Propionibacteriales	Propionibacteriaceae	Nigerium	Nigerium massiliense	Bacteria	Actinobacteria	Actinomycetia	Propionibacteriales	Propionibacteriaceae	Propionibacterium	Propionibacterium sp.	CL0303	H2TH	Helix-two-turns-helix superfamily	Ribosomal protein S13/S18	PF00416	Protein synthesis	Ribosomal proteins: synthesis and modification	ribosomal protein uS13	TIGR03629	unclassified	unclassified	unclassified	unclassified	K02952	unclassified	unclassified	unclassified	unclassified	unclassified	unclassified	unclassified	unclassified	0	0	0	0	0	0	6.1106e-05
FHCFJDLK_06012	bin27	information storage and processing	Translation, ribosomal structure and biogenesis	260U9	One of the primary rRNA binding proteins, it binds directly to 16S rRNA where it nucleates assembly of the body of the 30S subunit	1035308.AQYY01000002_gene1021	Bacteria	Actinobacteria	Actinomycetia	Propionibacteriales	Propionibacteriaceae	various	various	Bacteria	Actinobacteria	Actinomycetia	Propionibacteriales	Propionibacteriaceae	various	various	CL0492	S4	S4 domain superfamily	S4 domain	PF01479	Unknown function	General	TlyA family rRNA methyltransferase/putative hemolysin	TIGR00478	unclassified	unclassified	unclassified	unclassified	K02986	unclassified	unclassified	unclassified	unclassified	unclassified	unclassified	unclassified	unclassified	0	0	0	0	0	0	0.000122212
FHCFJDLK_06013	bin27	information storage and processing	Transcription	2601K	DNA-dependent RNA polymerase catalyzes the transcription of DNA into RNA using the four ribonucleoside triphosphates as substrates	1035308.AQYY01000002_gene1022	Bacteria	Actinobacteria	Actinomycetia	Propionibacteriales	Propionibacteriaceae	various	various	Bacteria	Actinobacteria	Actinomycetia	Propionibacteriales	Propionibacteriaceae	various	various	CL0198	HHH	Helix-hairpin-helix superfamily	Helix-hairpin-helix domain	PF14520	Transcription	DNA-dependent RNA polymerase	DNA-directed RNA polymerase, alpha subunit	TIGR02027	07_Nucleic acid metabolism	various	unclassified	unclassified	K03047	HMMsoil17199	unclassified	unclassified	unclassified	unclassified	unclassified	unclassified	unclassified	0	0	0	0	0	0	0.000977696
FHCFJDLK_06014	bin27	information storage and processing	Translation, ribosomal structure and biogenesis	1V6JQ	ribosomal protein l17	1035308.AQYY01000002_gene1023	Bacteria	Actinobacteria	unclassified	unclassified	unclassified	unclassified	various	Bacteria	Actinobacteria	unclassified	unclassified	unclassified	unclassified	various	unclassified	unclassified	unclassified	Ribosomal protein L17	PF01196	Protein synthesis	Ribosomal proteins: synthesis and modification	ribosomal protein bL17	TIGR00059	unclassified	unclassified	unclassified	unclassified	K02879	unclassified	unclassified	unclassified	unclassified	unclassified	unclassified	unclassified	unclassified	0	0	0	0	0	0	0.000244424
FHCFJDLK_06016	bin27	metabolism	Inorganic ion transport and metabolism	260SB	Destroys radicals which are normally produced within the cells and which are toxic to biological systems	1035308.AQYY01000002_gene1031	Bacteria	Actinobacteria	Actinomycetia	Propionibacteriales	Propionibacteriaceae	various	various	Bacteria	Actinobacteria	Actinomycetia	Propionibacteriales	Propionibacteriaceae	various	various	unclassified	unclassified	unclassified	Iron/manganese superoxide dismutases, alpha-hairpin domain	PF00081	unclassified	unclassified	unclassified	unclassified	unclassified	unclassified	unclassified	unclassified	K04564	unclassified	unclassified	unclassified	unclassified	unclassified	unclassified	unclassified	unclassified	0	0	0	0	0	0	0.00116101
FHCFJDLK_06294	bin60	metabolism	Amino acid transport and metabolism	2NP0E	Aminotransferase class I and II	459349.CLOAM1245	unclassified	unclassified	unclassified	unclassified	unclassified	unclassified	unclassified	Bacteria	Candidatus Cloacimonetes	unclassified	unclassified	unclassified	unclassified	various	CL0061	PLP_aminotran	PLP dependent aminotransferase superfamily	Alanine-glyoxylate amino-transferase	PF12897	Energy metabolism	Amino acids and amines	methionine gamma-lyase	TIGR01328	06_Amino acid utilization biosynthesis metabolism	various	various	unclassified	K01739	HMMsoil123777	unclassified	unclassified	unclassified	Aminotransferase	Aminotran_1_2	PF00155.16 Aminotransferase class I and II	RF0024	0	0	0	0	0	0	0
FHCFJDLK_06369	Unbinned	cellular processes and signaling	Cell wall/membrane/envelope biogenesis	24C8N	PFAM Rhodanese-like domain	555088.DealDRAFT_1918	Bacteria	Spirochaetes	unclassified	unclassified	unclassified	unclassified	various	Bacteria	Spirochaetes	unclassified	unclassified	unclassified	unclassified	various	CL0031	Phosphatase	Phosphatase superfamily	Rhodanese-like domain	PF00581	Protein synthesis	tRNA and rRNA base modification	selenouridine synthase, SelU N-terminal-like subunit	TIGR04568	21_Cellular response to stress	various	unclassified	unclassified	K14165	HMMsoil79147	unclassified	unclassified	unclassified	unclassified	unclassified	unclassified	unclassified	0	0	0	0	0	0	0.000244424
FHCFJDLK_06479	bin58	metabolism	Energy production and conversion	36FT8	Iron-containing alcohol dehydrogenase	431943.CKL_0736	Bacteria	Firmicutes	Negativicutes	Selenomonadales	Sporomusaceae	Anaerosporomusa	Anaerosporomusa subterranea	Bacteria	Firmicutes	Negativicutes	Selenomonadales	Sporomusaceae	Anaerosporomusa	Anaerosporomusa subterranea	CL0224	DHQS	Dehydroquinate synthase-like superfamily	Iron-containing alcohol dehydrogenase	PF13685	unclassified	unclassified	NDMA-dependent methanol dehydrogenase	TIGR04266	21_Cellular response to stress	Cellular response to stress	unclassified	unclassified	K08317	HMMsoil53273	unclassified	unclassified	unclassified	unclassified	unclassified	unclassified	unclassified	0	0	0	0	0	0	0
FHCFJDLK_06537	bin66	cellular processes and signaling	Cell wall/membrane/envelope biogenesis	1I8V1	D-alanyl-D-alanine carboxypeptidase	1392490.JHZX01000001_gene2437	unclassified	unclassified	unclassified	unclassified	unclassified	unclassified	unclassified	Bacteria	Proteobacteria	Betaproteobacteria	Burkholderiales	unclassified	unclassified	various	CL0170	Peptidase_MD	Peptidase MD	D-alanyl-D-alanine carboxypeptidase	PF13539	various	various	chromosome segregation protein SMC	TIGR02168	unclassified	unclassified	unclassified	unclassified	unknown	unclassified	unclassified	unclassified	unclassified	unclassified	unclassified	unclassified	unclassified	0	0	0	0	0	0	0
FHCFJDLK_06539	bin66	metabolism	Energy production and conversion	36DJB	iron hydrogenase, small subunit	1304284.L21TH_2535	unclassified	unclassified	unclassified	unclassified	unclassified	unclassified	unclassified	Bacteria	Proteobacteria	Betaproteobacteria	Burkholderiales	unclassified	unclassified	various	CL0344	4Fe-4S	4Fe-4S ferredoxins	4Fe-4S double cluster binding domain	PF13484	Energy metabolism	Electron transport	cytochrome c nitrite reductase, Fe-S protein	TIGR03149	14_Methanogenesis	various	unclassified	unclassified	K00205	HMMsoil70169	unclassified	unclassified	unclassified	unclassified	unclassified	unclassified	unclassified	0	0	0	0	0	0	0
FHCFJDLK_06540	bin66	metabolism	Energy production and conversion	2NNM1	NDH-1 shuttles electrons from NADH, via FMN and iron- sulfur (Fe-S) centers, to quinones in the respiratory chain	1033810.HLPCO_002831	unclassified	unclassified	unclassified	unclassified	unclassified	unclassified	unclassified	Bacteria	Proteobacteria	Betaproteobacteria	Burkholderiales	unclassified	unclassified	various	CL0344	4Fe-4S	4Fe-4S ferredoxins	4Fe-4S double cluster binding domain	PF13484	Central intermediary metabolism	Nitrogen fixation	ferredoxin III, nif-specific	TIGR02936	14_Methanogenesis	various	unclassified	unclassified	K03388	HMMsoil109843	unclassified	unclassified	unclassified	unclassified	unclassified	unclassified	unclassified	0	0	0	0	0	0	0
FHCFJDLK_06681	Unbinned	metabolism	Carbohydrate transport and metabolism	1SCTK	Hep Hag repeat protein	156578.ATW7_18195	unclassified	unclassified	unclassified	unclassified	unclassified	unclassified	unclassified	Archaea	Euryarchaeota	Methanomicrobia	Methanosarcinales	various	various	various	CL0159	E-set	Ig-like fold superfamily (E-set)	Bacterial Ig domain	PF17963	unclassified	unclassified	unclassified	unclassified	unclassified	unclassified	unclassified	unclassified	unknown	unclassified	unclassified	unclassified	unclassified	unclassified	unclassified	unclassified	unclassified	0	0	0	0	0	0	0.00030553
FHCFJDLK_06724	bin36	information storage and processing	Transcription	47M5M	Periplasmic binding protein LacI transcriptional regulator	1124780.ANNU01000006_gene2785	unclassified	unclassified	unclassified	unclassified	unclassified	unclassified	unclassified	Bacteria	Bacteroidetes	Bacteroidia	Bacteroidales	unclassified	unclassified	various	CL0123	HTH	Helix-turn-helix clan	Bacterial regulatory proteins, lacI family	PF00356	Regulatory functions	DNA interactions	trehalose operon repressor	TIGR02405	12_Transporters	ABC transporters, prokaryotic type	Monosaccharide transporters	Fructose transporter [mD:m00218]	K10552	HMMsoil38261	unclassified	unclassified	unclassified	Gene Modulating Resistance	MarR_2	PF12802.2 MarR family	RF0093	0	0	0	0	0	0	0
FHCFJDLK_06728	bin36	metabolism	Carbohydrate transport and metabolism	2FN9P	Xylose isomerase	1408473.JHXO01000006_gene1119	unclassified	unclassified	unclassified	unclassified	unclassified	unclassified	unclassified	Bacteria	Bacteroidetes	Bacteroidia	Bacteroidales	unclassified	unclassified	various	unclassified	unclassified	unclassified	unclassified	unclassified	unclassified	unclassified	xylose isomerase	TIGR02631	various	various	unclassified	unclassified	K01805	HMMsoil29181	unclassified	unclassified	unclassified	unclassified	unclassified	unclassified	unclassified	0	0	0	0	0	0	0
FHCFJDLK_06767	bin56	cellular processes and signaling	Posttranslational modification, protein turnover, chaperones	3WGUG	Prevents misfolding and promotes the refolding and proper assembly of unfolded polypeptides generated under stress conditions	203119.Cthe_2892	unclassified	unclassified	unclassified	unclassified	unclassified	unclassified	unclassified	Bacteria	Firmicutes	Clostridia	Eubacteriales	Clostridiaceae	unclassified	various	unclassified	unclassified	unclassified	TCP-1/cpn60 chaperonin family	PF00118	unclassified	unclassified	T-complex protein 1, theta subunit	TIGR02346	unclassified	unclassified	unclassified	unclassified	K04077	unclassified	unclassified	unclassified	unclassified	unclassified	unclassified	unclassified	unclassified	0	0	0	0	0	0	0
FHCFJDLK_06874	Unbinned	information storage and processing	Translation, ribosomal structure and biogenesis	2N9KM	Belongs to the eukaryotic ribosomal protein eS1 family	368407.Memar_0427	unclassified	unclassified	unclassified	unclassified	unclassified	unclassified	unclassified	Archaea	Euryarchaeota	Methanomicrobia	Methanomicrobiales	unclassified	unclassified	various	unclassified	unclassified	unclassified	Ribosomal S3Ae family	PF01015	unclassified	unclassified	unclassified	unclassified	unclassified	unclassified	unclassified	unclassified	unknown	unclassified	unclassified	unclassified	unclassified	unclassified	unclassified	unclassified	unclassified	0	0	0	0	0	0	0
FHCFJDLK_07024	bin67	information storage and processing	Replication, recombination and repair	4BXVA	Can catalyze the hydrolysis of ATP in the presence of single-stranded DNA, the ATP-dependent uptake of single-stranded DNA by duplex DNA, and the ATP-dependent hybridization of homologous single-stranded DNAs. It interacts with LexA causing its activation and leading to its autocatalytic cleavage	1506994.JNLQ01000002_gene2078	unclassified	unclassified	unclassified	unclassified	unclassified	unclassified	unclassified	Bacteria	Firmicutes	unclassified	unclassified	unclassified	unclassified	various	CL0023	P-loop_NTPase	P-loop containing nucleoside triphosphate hydrolase superfamily	ATPase family associated with various cellular activities (AAA)	PF00004	unclassified	unclassified	2-aminoethylphosphonate ABC transport system, ATP-binding component PhnT	TIGR03258	unclassified	unclassified	unclassified	unclassified	K03553	unclassified	unclassified	unclassified	unclassified	unclassified	unclassified	unclassified	unclassified	0	0	0	0	0	0	0
FHCFJDLK_07153	bin69	metabolism	Nucleotide transport and metabolism	2FN01	SusD family	1168034.FH5T_17255	unclassified	unclassified	unclassified	unclassified	unclassified	unclassified	unclassified	Bacteria	Bacteroidetes	Bacteroidia	Bacteroidales	unclassified	unclassified	various	CL0020	TPR	Tetratrico peptide repeat superfamily	Starch-binding associating with outer membrane	PF14322	unclassified	unclassified	unclassified	unclassified	unclassified	unclassified	unclassified	unclassified	K21572	unclassified	unclassified	unclassified	unclassified	unclassified	unclassified	unclassified	unclassified	0	0	0	0	0	0	0.000244424
FHCFJDLK_07154	bin69	metabolism	Inorganic ion transport and metabolism	2FW4E	TonB-linked outer membrane protein, SusC RagA family	1168034.FH5T_17265	unclassified	unclassified	unclassified	unclassified	unclassified	unclassified	unclassified	Bacteria	Bacteroidetes	Bacteroidia	Bacteroidales	unclassified	unclassified	various	CL0287	Transthyretin	Transthyretin superfamily	Carboxypeptidase regulatory-like domain	PF13620	Transport and binding proteins	various	TonB-dependent heme/hemoglobin receptor family protein	TIGR01785	unclassified	unclassified	unclassified	unclassified	K21573	unclassified	unclassified	unclassified	unclassified	unclassified	unclassified	unclassified	unclassified	0	0	0	0	0	0	0.000366636
FHCFJDLK_07257	Unbinned	metabolism	Nucleotide transport and metabolism	27IUA	5'-nucleotidase, C-terminal domain	1408324.JNJK01000007_gene3109	unclassified	unclassified	unclassified	unclassified	unclassified	unclassified	unclassified	Bacteria	Firmicutes	unclassified	unclassified	unclassified	unclassified	various	unclassified	unclassified	unclassified	5'-nucleotidase, C-terminal domain	PF02872	various	various	NAD nucleotidase	TIGR01530	07_Nucleic acid metabolism	various	unclassified	unclassified	K01119	HMMsoil63770	unclassified	unclassified	unclassified	unclassified	unclassified	unclassified	unclassified	0	0	0	0	0	0	0
FHCFJDLK_07508	bin54	information storage and processing	Translation, ribosomal structure and biogenesis	2G6Z4	Required for dimerization of active 70S ribosomes into 100S ribosomes in stationary phase	926569.ANT_20690	unclassified	unclassified	unclassified	unclassified	unclassified	unclassified	unclassified	Bacteria	Chloroflexi	Anaerolineae	Anaerolineales	Anaerolineaceae	unclassified	various	unclassified	unclassified	unclassified	Sigma 54 modulation protein / S30EA ribosomal protein	PF02482	Protein synthesis	Translation factors	ribosomal subunit interface protein	TIGR00741	unclassified	unclassified	unclassified	unclassified	K05808	unclassified	unclassified	unclassified	unclassified	unclassified	unclassified	unclassified	unclassified	0	0	0	0	0	0	0
FHCFJDLK_07511	bin54	unclassified	unclassified	2G9CR	unclassified	926550.CLDAP_09630	unclassified	unclassified	unclassified	unclassified	unclassified	unclassified	unclassified	Bacteria	Chloroflexi	Anaerolineae	various	various	unclassified	various	unclassified	unclassified	unclassified	unclassified	unclassified	unclassified	unclassified	unclassified	unclassified	unclassified	unclassified	unclassified	unclassified	unknown	unclassified	unclassified	unclassified	unclassified	unclassified	unclassified	unclassified	unclassified	0	0	0	0	0	0	6.1106e-05
FHCFJDLK_07674	bin68	information storage and processing	Replication, recombination and repair	254WX	LexA DNA binding domain	411489.CLOL250_01154	unclassified	unclassified	unclassified	unclassified	unclassified	unclassified	unclassified	Bacteria	Atribacterota	unclassified	unclassified	unclassified	various	various	CL0123	HTH	Helix-turn-helix clan	Helix-turn-helix domain	PF12840	various	various	repressor LexA	TIGR00498	unclassified	unclassified	unclassified	unclassified	unknown	unclassified	unclassified	unclassified	unclassified	Gene Modulating Resistance	MarR_2	PF12802.2 MarR family	RF0093	0	0	0	0	0	0.25	0
FHCFJDLK_07685	bin68	metabolism	Carbohydrate transport and metabolism	COG1879	ABC-type sugar transport system periplasmic component	1499967.BAYZ01000119_gene3234	unclassified	unclassified	unclassified	unclassified	unclassified	unclassified	unclassified	Bacteria	Atribacterota	unclassified	unclassified	unclassified	various	various	CL0144	Periplas_BP	Periplasmic binding protein like	Periplasmic binding proteins and sugar binding domain of LacI family	PF00532	Transport and binding proteins	Carbohydrates, organic alcohols, and acids	D-xylose ABC transporter, D-xylose-binding protein	TIGR02634	12_Transporters	ABC transporters, prokaryotic type	Monosaccharide transporters	Simple sugar transporter [mD:m00221]	K02058	HMMsoil72787	unclassified	unclassified	unclassified	unclassified	unclassified	unclassified	unclassified	0	0	0	0	0	0	0
FHCFJDLK_07705	Unbinned	metabolism	Carbohydrate transport and metabolism	1ISWY	Fibronectin type 3 domain	1150600.ADIARSV_1580	unclassified	unclassified	unclassified	unclassified	unclassified	unclassified	unclassified	Bacteria	Bacteroidetes	Bacteroidia	Bacteroidales	unclassified	unclassified	various	CL0159	E-set	Ig-like fold superfamily (E-set)	PhoD-like phosphatase, N-terminal domain	PF16655	Cell envelope	Other	fibrobacter succinogenes major paralogous domain	TIGR02145	21_Cellular response to stress	various	unclassified	unclassified	K12567	HMMsoil6786	unclassified	unclassified	unclassified	unclassified	unclassified	unclassified	unclassified	0	0	0	0	0	0	0.000427742
FHCFJDLK_07828	Unbinned	cellular processes and signaling	Cell wall/membrane/envelope biogenesis	1YHNG	Carbohydrate-selective porin, OprB family	287.DR97_4750	unclassified	unclassified	unclassified	unclassified	unclassified	unclassified	unclassified	Bacteria	Proteobacteria	Gammaproteobacteria	Pseudomonadales	Pseudomonadaceae	Pseudomonas	various	CL0193	MBB	Outer membrane beta-barrel protein superfamily	Carbohydrate-selective porin, OprB family	PF04966	unclassified	unclassified	unclassified	unclassified	unclassified	unclassified	unclassified	unclassified	unknown	unclassified	unclassified	unclassified	unclassified	unclassified	unclassified	unclassified	unclassified	0	0	0	0	0	0	0.000183318
FHCFJDLK_07847	Unbinned	information storage and processing	Replication, recombination and repair	1W7Z9	Single-stranded DNA-binding protein	136273.GY22_04890	unclassified	unclassified	unclassified	unclassified	unclassified	unclassified	unclassified	Bacteria	Actinobacteria	Actinomycetia	Propionibacteriales	Propionibacteriaceae	Propionibacterium	Propionibacterium sp.	CL0021	OB	OB fold	Single-strand binding protein family	PF00436	DNA metabolism	DNA replication, recombination, and repair	single-stranded DNA-binding protein	TIGR00621	unclassified	unclassified	unclassified	unclassified	K03111	unclassified	unclassified	unclassified	unclassified	unclassified	unclassified	unclassified	unclassified	0	0	0	0	0	0	6.1106e-05
FHCFJDLK_07848	Unbinned	information storage and processing	Translation, ribosomal structure and biogenesis	4DRVS	Binds as a heterodimer with protein S6 to the central domain of the 16S rRNA, where it helps stabilize the platform of the 30S subunit	267747.PPA2228	Bacteria	Actinobacteria	Actinomycetia	Propionibacteriales	Propionibacteriaceae	various	various	Bacteria	Actinobacteria	Actinomycetia	Propionibacteriales	Propionibacteriaceae	various	various	CL0123	HTH	Helix-turn-helix clan	Ribosomal protein S18	PF01084	Protein synthesis	Ribosomal proteins: synthesis and modification	ribosomal protein bS18	TIGR00165	12_Transporters	ABC transporters, prokaryotic type	Monosaccharide transporters	Ribose transporter [mD:m00212]	K10441	HMMsoil71436	unclassified	unclassified	unclassified	unclassified	unclassified	unclassified	unclassified	0	0	0	0	0	0	0.000122212
FHCFJDLK_08035	bin27	metabolism	Amino acid transport and metabolism	4FVBA	Catalyzes the conversion of N-formimidoyl-L-glutamate to L-glutamate and formamide	1429046.RR21198_0628	unclassified	unclassified	unclassified	unclassified	unclassified	unclassified	unclassified	Bacteria	Actinobacteria	Actinomycetia	Actinomycetales	unclassified	unclassified	various	CL0302	Arginase	Arginase/deacetylase superfamily	Arginase family	PF00491	unclassified	unclassified	agmatinase	TIGR01230	06_Amino acid utilization biosynthesis metabolism	Arginine and proline metabolism	unclassified	unclassified	K01476	HMMsoil62859	unclassified	unclassified	unclassified	unclassified	unclassified	unclassified	unclassified	0	0	0	0	0	0	6.1106e-05
FHCFJDLK_08037	bin27	metabolism	Amino acid transport and metabolism	4FUIK	Catalyzes the conversion of urocanate to 4-imidazolone- 5-propionate	247156.NFA_12270	unclassified	unclassified	unclassified	unclassified	unclassified	unclassified	unclassified	Bacteria	Actinobacteria	Actinomycetia	Propionibacteriales	Propionibacteriaceae	Propionibacterium	Propionibacterium sp.	unclassified	unclassified	unclassified	Urocanase N-terminal domain	PF17391	Energy metabolism	Amino acids and amines	urocanate hydratase	TIGR01228	06_Amino acid utilization biosynthesis metabolism	various	various	unclassified	K01712	HMMsoil73539	unclassified	unclassified	unclassified	unclassified	unclassified	unclassified	unclassified	0	0	0	0	0	0	0.000183318
FHCFJDLK_08089	Unbinned	unclassified	unclassified	unclassified	unclassified	unclassified	Bacteria	Atribacterota	unclassified	unclassified	unclassified	unclassified	various	Bacteria	Atribacterota	unclassified	unclassified	unclassified	unclassified	various	unclassified	unclassified	unclassified	unclassified	unclassified	unclassified	unclassified	unclassified	unclassified	unclassified	unclassified	unclassified	unclassified	unknown	unclassified	unclassified	unclassified	unclassified	unclassified	unclassified	unclassified	unclassified	0	0	0	0	0	0	0
FHCFJDLK_08137	bin69	poorly characterized	Function unknown	2FPUQ	Susd and RagB outer membrane lipoprotein	1168034.FH5T_12505	unclassified	unclassified	unclassified	unclassified	unclassified	unclassified	unclassified	Bacteria	Bacteroidetes	Bacteroidia	Bacteroidales	unclassified	unclassified	various	CL0020	TPR	Tetratrico peptide repeat superfamily	Starch-binding associating with outer membrane	PF14322	unclassified	unclassified	unclassified	unclassified	unclassified	unclassified	unclassified	unclassified	K21572	unclassified	unclassified	unclassified	unclassified	unclassified	unclassified	unclassified	unclassified	0	0	0	0	0	0	0.000183318
FHCFJDLK_08138	bin69	metabolism	Inorganic ion transport and metabolism	2FMRZ	TonB-linked outer membrane protein, SusC RagA family	1168034.FH5T_12500	unclassified	unclassified	unclassified	unclassified	unclassified	unclassified	unclassified	Bacteria	Bacteroidetes	Bacteroidia	Bacteroidales	unclassified	unclassified	various	CL0287	Transthyretin	Transthyretin superfamily	Carboxypeptidase regulatory-like domain	PF13620	Transport and binding proteins	various	TonB-dependent heme/hemoglobin receptor family protein	TIGR01785	unclassified	unclassified	unclassified	unclassified	unknown	unclassified	unclassified	unclassified	unclassified	unclassified	unclassified	unclassified	unclassified	0	0	0	0	0	0	0.000855484
FHCFJDLK_08139	bin69	metabolism	Coenzyme transport and metabolism	1IJFB	Starch-binding associating with outer membrane	1353276.JADR01000007_gene1419	unclassified	unclassified	unclassified	unclassified	unclassified	unclassified	unclassified	Bacteria	Bacteroidetes	Bacteroidia	Bacteroidales	unclassified	unclassified	various	CL0020	TPR	Tetratrico peptide repeat superfamily	Starch-binding associating with outer membrane	PF14322	unclassified	unclassified	unclassified	unclassified	unclassified	unclassified	unclassified	unclassified	K21572	unclassified	unclassified	unclassified	unclassified	unclassified	unclassified	unclassified	unclassified	0	0	0	0	0	0	0.000488848
FHCFJDLK_08140	bin69	various	various	1IQXK	Carboxypeptidase regulatory-like domain	391596.PBAL39_10925	unclassified	unclassified	unclassified	unclassified	unclassified	unclassified	unclassified	Bacteria	Bacteroidetes	Bacteroidia	Bacteroidales	unclassified	unclassified	various	CL0287	Transthyretin	Transthyretin superfamily	Carboxypeptidase regulatory-like domain	PF13620	Transport and binding proteins	various	TonB-dependent vitamin B12 receptor	TIGR01779	unclassified	unclassified	unclassified	unclassified	unknown	unclassified	unclassified	unclassified	unclassified	unclassified	unclassified	unclassified	unclassified	0	0	0	0	0	0	0
FHCFJDLK_08191	Unbinned	metabolism	Energy production and conversion	3TAE5	Belongs to the Glu Leu Phe Val dehydrogenases family	592015.HMPREF1705_01939	unclassified	unclassified	unclassified	unclassified	unclassified	unclassified	unclassified	Bacteria	Synergistetes	Synergistia	Synergistales	Synergistaceae	unclassified	various	CL0603	AA_dh_N	Aminoacid dehydrogenase-like, N-terminal domain superfamily	Glu/Leu/Phe/Val dehydrogenase, dimerisation domain	PF02812	unclassified	unclassified	unclassified	unclassified	various	various	unclassified	unclassified	K00262	HMMsoil29433	unclassified	unclassified	unclassified	unclassified	unclassified	unclassified	unclassified	0	0	0	0	0	0	0
FHCFJDLK_08201	bin76	poorly characterized	Function unknown	1YEPY	outer membrane porin	287.DR97_3253	Bacteria	Proteobacteria	Gammaproteobacteria	Pseudomonadales	Pseudomonadaceae	Pseudomonas	various	Bacteria	Proteobacteria	Gammaproteobacteria	Pseudomonadales	Pseudomonadaceae	Pseudomonas	Pseudomonas aeruginosa	CL0193	MBB	Outer membrane beta-barrel protein superfamily	outer membrane porin, OprD family	PF03573	unclassified	unclassified	unclassified	unclassified	unclassified	unclassified	unclassified	unclassified	unknown	unclassified	unclassified	unclassified	unclassified	unclassified	unclassified	unclassified	unclassified	0	0	0	0	0	0	0.000733272
FHCFJDLK_08228	bin76	metabolism	Amino acid transport and metabolism	1YDTU	Belongs to the class-III pyridoxal-phosphate-dependent aminotransferase family	287.DR97_3228	Bacteria	Proteobacteria	Gammaproteobacteria	various	various	various	various	Bacteria	Proteobacteria	Gammaproteobacteria	Pseudomonadales	Pseudomonadaceae	Pseudomonas	Pseudomonas aeruginosa	CL0061	PLP_aminotran	PLP dependent aminotransferase superfamily	Aminotransferase class-III	PF00202	Central intermediary metabolism	Other	4-aminobutyrate aminotransferase	TIGR00699	06_Amino acid utilization biosynthesis metabolism	various	various	unclassified	K12256	HMMsoil28027	unclassified	unclassified	unclassified	unclassified	unclassified	unclassified	unclassified	0	0	0	0	0	0	0
FHCFJDLK_08329	bin72	metabolism	Inorganic ion transport and metabolism	22W5F	Belongs to the catalase family	1123008.KB905694_gene1786	Bacteria	Bacteroidetes	Bacteroidia	Bacteroidales	Porphyromonadaceae	unclassified	various	Bacteria	Bacteroidetes	Bacteroidia	Bacteroidales	Porphyromonadaceae	unclassified	various	unclassified	unclassified	unclassified	Catalase-related immune-responsive	PF06628	unclassified	unclassified	unclassified	unclassified	various	various	unclassified	unclassified	K03781	HMMsoil38042	unclassified	unclassified	unclassified	unclassified	unclassified	unclassified	unclassified	0	0	0	0	0	0	6.1106e-05
FHCFJDLK_08356	bin68	metabolism	Amino acid transport and metabolism	2GCEV	PFAM Extracellular ligand-binding receptor	443254.Marpi_1883	unclassified	unclassified	unclassified	unclassified	unclassified	unclassified	unclassified	Bacteria	Atribacterota	unclassified	unclassified	unclassified	various	various	CL0144	Periplas_BP	Periplasmic binding protein like	Periplasmic binding protein domain	PF13433	Transport and binding proteins	Amino acids, peptides and amines	urea ABC transporter, substrate-binding protein	TIGR03669	12_Transporters	ABC transporters, prokaryotic type	Phosphate and amino acid transporters	Branched-chain amino acid transporter [mD:m00237]	K01999	HMMsoil80868	unclassified	unclassified	unclassified	unclassified	unclassified	unclassified	unclassified	0	0	0	0	0	0	6.1106e-05
FHCFJDLK_08393	Unbinned	unclassified	unclassified	unclassified	unclassified	unclassified	unclassified	unclassified	unclassified	unclassified	unclassified	unclassified	unclassified	unclassified	unclassified	unclassified	unclassified	unclassified	unclassified	unclassified	CL0123	HTH	Helix-turn-helix clan	Helix-turn-helix	PF01381	unclassified	unclassified	unclassified	unclassified	06_Amino acid utilization biosynthesis metabolism	various	unclassified	unclassified	K00558	HMMsoil127341	unclassified	unclassified	unclassified	unclassified	unclassified	unclassified	unclassified	0	0	0	0	0	0	0
FHCFJDLK_08401	Unbinned	metabolism	Energy production and conversion	24WAK	Iron-storage protein, whose ferroxidase center binds Fe(2 ) ions, oxidizes them by dioxygen to Fe(3 ), and participates in the subsequent Fe(3 ) oxide mineral core formation within the central cavity of the protein complex	457570.Nther_2087	unclassified	unclassified	unclassified	unclassified	unclassified	unclassified	unclassified	Bacteria	Firmicutes	unclassified	unclassified	unclassified	unclassified	various	CL0044	Ferritin	Ferritin-like Superfamily	Ferritin-like	PF12902	Transport and binding proteins	Cations and iron carrying compounds	bacterioferritin	TIGR00754	unclassified	unclassified	unclassified	unclassified	K03594	unclassified	unclassified	unclassified	unclassified	unclassified	unclassified	unclassified	unclassified	0	0	0	0	0	0	6.1106e-05
FHCFJDLK_08467	bin43	metabolism	Carbohydrate transport and metabolism	2N93N	Belongs to the glyceraldehyde-3-phosphate dehydrogenase family	368407.Memar_2497	Archaea	Euryarchaeota	Methanomicrobia	Methanomicrobiales	Methanomicrobiaceae	Methanoculleus	Methanoculleus bourgensis	Archaea	Euryarchaeota	Methanomicrobia	Methanomicrobiales	Methanomicrobiaceae	Methanoculleus	Methanoculleus bourgensis	CL0063	NADP_Rossmann	FAD/NAD(P)-binding Rossmann fold Superfamily	D-isomer specific 2-hydroxyacid dehydrogenase, NAD binding domain	PF02826	Biosynthesis of cofactors, prosthetic groups, and carriers	Pyridoxine	erythrose-4-phosphate dehydrogenase	TIGR01532	various	various	unclassified	unclassified	K00134	HMMsoil108254	unclassified	unclassified	unclassified	unclassified	unclassified	unclassified	unclassified	0	0	0	0	0	0	0
FHCFJDLK_08486	bin69	metabolism	Amino acid transport and metabolism	2NWE8	Glyoxalase bleomycin resistance protein dioxygenase	1121889.AUDM01000023_gene43	unclassified	unclassified	unclassified	unclassified	unclassified	unclassified	unclassified	Bacteria	Bacteroidetes	Bacteroidia	Bacteroidales	unclassified	unclassified	various	CL0104	Glyoxalase	VOC superfamily	Glyoxalase-like domain	PF13468	unclassified	unclassified	3,4-dihydroxyphenylacetate 2,3-dioxygenase	TIGR02295	06_Amino acid utilization biosynthesis metabolism	Valine, leucine and isoleucine degradation	unclassified	unclassified	K05606	HMMsoil50445	unclassified	unclassified	unclassified	Other	Glyoxalase	PF00903.20 Glyoxalase/Bleomycin resistance protein/Dioxygenase superfamily	RF0077	0	0	0	0	0	0	6.1106e-05
FHCFJDLK_08557	bin53	metabolism	Energy production and conversion	2N9HH	Produces ATP from ADP in the presence of a proton gradient across the membrane	368407.Memar_0285	unclassified	unclassified	unclassified	unclassified	unclassified	unclassified	unclassified	Archaea	Euryarchaeota	Methanomicrobia	Methanomicrobiales	Methanomicrobiaceae	Methanoculleus	Methanoculleus bourgensis	unclassified	unclassified	unclassified	ATP synthase (C/AC39) subunit	PF01992	unclassified	unclassified	ATP synthase A1, C subunit	TIGR02923	unclassified	unclassified	unclassified	unclassified	K02119	unclassified	unclassified	unclassified	unclassified	unclassified	unclassified	unclassified	unclassified	0	0	0	0	0	0	0.000122212
FHCFJDLK_08558	bin53	metabolism	Energy production and conversion	2N9YY	Produces ATP from ADP in the presence of a proton gradient across the membrane	368407.Memar_0286	unclassified	unclassified	unclassified	unclassified	unclassified	unclassified	unclassified	Archaea	Euryarchaeota	Methanomicrobia	Methanomicrobiales	Methanomicrobiaceae	Methanoculleus	Methanoculleus bourgensis	unclassified	unclassified	unclassified	ATP synthase (F/14-kDa) subunit	PF01990	unclassified	unclassified	unclassified	unclassified	unclassified	unclassified	unclassified	unclassified	K02122	unclassified	unclassified	unclassified	unclassified	unclassified	unclassified	unclassified	unclassified	0	0	0	0	0	0	0
FHCFJDLK_08559	bin53	metabolism	Energy production and conversion	2N93M	Produces ATP from ADP in the presence of a proton gradient across the membrane. The archaeal alpha chain is a catalytic subunit	368407.Memar_0287	unclassified	unclassified	unclassified	unclassified	unclassified	unclassified	unclassified	Archaea	Euryarchaeota	Methanomicrobia	Methanomicrobiales	Methanomicrobiaceae	Methanoculleus	Methanoculleus bourgensis	CL0275	HAS-barrel	HAS-barrel superfamily	ATP synthase alpha/beta family, beta-barrel domain	PF02874	unclassified	unclassified	alternate F1F0 ATPase, F1 subunit alpha	TIGR03324	unclassified	unclassified	unclassified	unclassified	K02117	unclassified	unclassified	unclassified	unclassified	unclassified	unclassified	unclassified	unclassified	0	0	0	0	0	0	0.000977696
FHCFJDLK_08560	bin53	metabolism	Energy production and conversion	2N97D	Produces ATP from ADP in the presence of a proton gradient across the membrane. The archaeal beta chain is a regulatory subunit	368407.Memar_0288	unclassified	unclassified	unclassified	unclassified	unclassified	unclassified	unclassified	Archaea	Euryarchaeota	Methanomicrobia	Methanomicrobiales	unclassified	unclassified	various	CL0275	HAS-barrel	HAS-barrel superfamily	ATP synthase alpha/beta family, beta-barrel domain	PF02874	Transport and binding proteins	Cations and iron carrying compounds	V-type ATPase, A subunit	TIGR01042	unclassified	unclassified	unclassified	unclassified	K02118	unclassified	unclassified	unclassified	unclassified	unclassified	unclassified	unclassified	unclassified	0	0	0	0	0	0	0.00061106
FHCFJDLK_08562	bin53	metabolism	Carbohydrate transport and metabolism	2N98M	Belongs to the phosphoglycerate kinase family	368407.Memar_0290	unclassified	unclassified	unclassified	unclassified	unclassified	unclassified	unclassified	Archaea	Euryarchaeota	Methanomicrobia	Methanomicrobiales	Methanomicrobiaceae	Methanoculleus	Methanoculleus bourgensis	unclassified	unclassified	unclassified	Phosphoglycerate kinase	PF00162	unclassified	unclassified	unclassified	unclassified	various	various	various	unclassified	K00927	HMMsoil38199	unclassified	unclassified	unclassified	unclassified	unclassified	unclassified	unclassified	0	0	0	0	0	0	6.1106e-05
FHCFJDLK_08577	bin53	information storage and processing	Transcription	2N9SC	transcription termination protein NusA	368407.Memar_0317	unclassified	unclassified	unclassified	unclassified	unclassified	unclassified	unclassified	Archaea	Euryarchaeota	Methanomicrobia	Methanomicrobiales	Methanomicrobiaceae	Methanoculleus	Methanoculleus bourgensis	CL0007	KH	K-Homology (KH) domain Superfamily	KH domain	PF00013	Transcription	Transcription factors	transcription termination factor NusA	TIGR01953	07_Nucleic acid metabolism	various	unclassified	unclassified	K00962	HMMsoil37504	unclassified	unclassified	unclassified	unclassified	unclassified	unclassified	unclassified	0	0	0	0	0	0	0
FHCFJDLK_08581	bin53	information storage and processing	Translation, ribosomal structure and biogenesis	2N9HV	Binds directly to 23S rRNA. Probably involved in E site tRNA release	368407.Memar_0413	unclassified	unclassified	unclassified	unclassified	unclassified	unclassified	unclassified	Archaea	Euryarchaeota	Methanomicrobia	Methanomicrobiales	unclassified	unclassified	various	unclassified	unclassified	unclassified	Ribosomal protein L1p/L10e family	PF00687	Protein synthesis	Ribosomal proteins: synthesis and modification	ribosomal protein uL1	TIGR01169	unclassified	unclassified	unclassified	unclassified	K02863	unclassified	unclassified	unclassified	unclassified	unclassified	unclassified	unclassified	unclassified	0	0	0	0	0	0	0.000366636
FHCFJDLK_08586	bin53	cellular processes and signaling	Cell cycle control, cell division, chromosome partitioning	2N926	Essential cell division protein that forms a contractile ring structure (Z ring) at the future cell division site. The regulation of the ring assembly controls the timing and the location of cell division. One of the functions of the FtsZ ring is to recruit other cell division proteins to the septum to produce a new cell wall between the dividing cells. Binds GTP and shows GTPase activity	368407.Memar_0409	unclassified	unclassified	unclassified	unclassified	unclassified	unclassified	unclassified	Archaea	Euryarchaeota	Methanomicrobia	Methanomicrobiales	unclassified	unclassified	various	CL0063	NADP_Rossmann	FAD/NAD(P)-binding Rossmann fold Superfamily	NAD(P)H-binding	PF13460	Cellular processes	Cell division	cell division protein FtsZ	TIGR00065	unclassified	unclassified	unclassified	unclassified	K03531	unclassified	unclassified	unclassified	unclassified	unclassified	unclassified	unclassified	unclassified	0	0	0	0	0	0	0
FHCFJDLK_08592	bin53	information storage and processing	Translation, ribosomal structure and biogenesis	2N9A3	amino acids such as valine, to avoid such errors it has two additional distinct tRNA(Ile)-dependent editing activities. One activity is designated as 'pretransfer' editing and involves the hydrolysis of activated Val-AMP. The other activity is designated 'posttransfer' editing and involves deacylation of mischarged Val-tRNA(Ile)	368407.Memar_0403	unclassified	unclassified	unclassified	unclassified	unclassified	unclassified	unclassified	Archaea	Euryarchaeota	Methanomicrobia	Methanomicrobiales	Methanomicrobiaceae	Methanoculleus	Methanoculleus bourgensis	CL0039	HUP	HUP - HIGH-signature proteins, UspA, and PP-ATPase.	tRNA synthetases class I (K)	PF01921	Protein synthesis	tRNA aminoacylation	cysteine--tRNA ligase	TIGR00435	unclassified	unclassified	unclassified	unclassified	K01870	unclassified	unclassified	unclassified	unclassified	unclassified	unclassified	unclassified	unclassified	0	0	0	0	0	0	0
FHCFJDLK_08596	bin53	poorly characterized	Function unknown	2N998	Belongs to the peptidase M50B family	368407.Memar_0400	unclassified	unclassified	unclassified	unclassified	unclassified	unclassified	unclassified	Archaea	Euryarchaeota	Methanomicrobia	Methanomicrobiales	Methanomicrobiaceae	Methanoculleus	Methanoculleus bourgensis	CL0126	Peptidase_MA	Peptidase clan MA	Peptidase family M50	PF02163	Amino acid biosynthesis	Serine family	cystathionine beta-synthase	TIGR01137	12_Transporters	ABC transporters, prokaryotic type	Mineral and organic ion transporters	Osmoprotectant transporter [mD:m00209]	K05847	HMMsoil89197	unclassified	unclassified	unclassified	unclassified	unclassified	unclassified	unclassified	0	0	0	0	0	0	6.1106e-05
FHCFJDLK_08598	bin53	metabolism	Inorganic ion transport and metabolism	2NA9Q	PFAM periplasmic binding protein	368407.Memar_2098	unclassified	unclassified	unclassified	unclassified	unclassified	unclassified	unclassified	Archaea	Euryarchaeota	Methanomicrobia	Methanomicrobiales	Methanomicrobiaceae	Methanoculleus	Methanoculleus bourgensis	CL0043	Chelatase	Chelatase Superfamily	Periplasmic binding protein	PF01497	unclassified	unclassified	heme ABC transporter, heme-binding protein isdE	TIGR03659	12_Transporters	ABC transporters, prokaryotic type	metallic cation, iron-siderophore and vitamin b12 transporters	Iron complex transporter [mD:m00240]	K02016	HMMsoil22774	unclassified	unclassified	unclassified	unclassified	unclassified	unclassified	unclassified	0	0	0	0	0	0	6.1106e-05
FHCFJDLK_08613	bin53	metabolism	Coenzyme transport and metabolism	2N9CD	Catalyzes the formation of S-adenosylmethionine from methionine and ATP	368407.Memar_0838	unclassified	unclassified	unclassified	unclassified	unclassified	unclassified	unclassified	Archaea	Euryarchaeota	Methanomicrobia	Methanomicrobiales	Methanomicrobiaceae	Methanoculleus	Methanoculleus bourgensis	unclassified	unclassified	unclassified	S-adenosylmethionine synthetase (AdoMet synthetase)	PF01941	unclassified	unclassified	unclassified	unclassified	06_Amino acid utilization biosynthesis metabolism	various	various	unclassified	K00789	HMMsoil63344	unclassified	unclassified	unclassified	unclassified	unclassified	unclassified	unclassified	0	0	0	0	0	0	0.00030553
FHCFJDLK_08667	bin43	metabolism	Amino acid transport and metabolism	2N960	PFAM ABC transporter	368407.Memar_2065	Archaea	Euryarchaeota	Methanomicrobia	Methanomicrobiales	Methanomicrobiaceae	Methanoculleus	Methanoculleus bourgensis	Archaea	Euryarchaeota	Methanomicrobia	Methanomicrobiales	Methanomicrobiaceae	Methanoculleus	Methanoculleus bourgensis	CL0023	P-loop_NTPase	P-loop containing nucleoside triphosphate hydrolase superfamily	AAA domain, putative AbiEii toxin, Type IV TA system	PF13304	DNA metabolism	DNA replication, recombination, and repair	excinuclease ABC subunit A	TIGR00630	12_Transporters	ABC transporters, prokaryotic type	metallic cation, iron-siderophore and vitamin b12 transporters	Zinc/manganese transporter [mD:m00244]	K02074	HMMsoil129786	unclassified	unclassified	ABC Transporter	ABC Transporter	ABCAntibioticEffluxPump	ATP-binding cassette (ABC) antibiotic efflux pump	RF0007	0	0	0	0	0	0	0
FHCFJDLK_08803	bin24	poorly characterized	Function unknown	2NAXT	FmdE, Molybdenum formylmethanofuran dehydrogenase operon	323259.Mhun_0249	unclassified	unclassified	unclassified	unclassified	unclassified	unclassified	unclassified	Archaea	Euryarchaeota	Methanomicrobia	Methanosarcinales	various	various	various	unclassified	unclassified	unclassified	FmdE, Molybdenum formylmethanofuran dehydrogenase operon	PF02663	unclassified	unclassified	unclassified	unclassified	various	various	various	unclassified	K11261	HMMsoil38704	unclassified	unclassified	unclassified	unclassified	unclassified	unclassified	unclassified	0	0	0	0	0	0	0.0020165
FHCFJDLK_09049	Unbinned	unclassified	unclassified	unclassified	unclassified	unclassified	Bacteria	Spirochaetes	Spirochaetia	Spirochaetales	Sphaerochaetaceae	Sphaerochaeta	Sphaerochaeta sp.	Bacteria	Spirochaetes	Spirochaetia	Spirochaetales	Sphaerochaetaceae	Sphaerochaeta	Sphaerochaeta sp.	unclassified	unclassified	unclassified	unclassified	unclassified	unclassified	unclassified	unclassified	unclassified	unclassified	unclassified	unclassified	unclassified	unknown	unclassified	unclassified	unclassified	unclassified	unclassified	unclassified	unclassified	unclassified	0	0	0	0	0	0	0.000122212
FHCFJDLK_09101	Unbinned	information storage and processing	Translation, ribosomal structure and biogenesis	2N9FZ	This protein promotes the GTP-dependent binding of aminoacyl-tRNA to the A-site of ribosomes during protein biosynthesis	368407.Memar_0730	unclassified	unclassified	unclassified	unclassified	unclassified	unclassified	unclassified	Archaea	Euryarchaeota	Methanomicrobia	Methanomicrobiales	Methanomicrobiaceae	Methanoculleus	Methanoculleus bourgensis	unclassified	unclassified	unclassified	Elongation factor Tu domain 4	PF14578	Protein synthesis	Other	ribosome-associated GTPase EngA	TIGR03594	07_Nucleic acid metabolism	various	unclassified	unclassified	K03018	HMMsoil111136	unclassified	unclassified	Tetracycline Ribosomal Protection	Target Protection	TetM-TetW-TetO-TetS	tetM, tetW, tetO, and tetS: tetracycline resistance ribosomal protection protein	RF0133	0	0	0	0	0	0	0
FHCFJDLK_09120	bin11	metabolism	Amino acid transport and metabolism	3T9QY	PFAM Receptor family ligand binding region	891968.Anamo_0088	unclassified	unclassified	unclassified	unclassified	unclassified	unclassified	unclassified	Bacteria	Synergistetes	Synergistia	Synergistales	Synergistaceae	unclassified	various	CL0144	Periplas_BP	Periplasmic binding protein like	Periplasmic binding protein domain	PF13433	Transport and binding proteins	Amino acids, peptides and amines	urea ABC transporter, urea binding protein	TIGR03407	21_Cellular response to stress	various	unclassified	unclassified	K08884	HMMsoil9501	unclassified	unclassified	unclassified	unclassified	unclassified	unclassified	unclassified	0	0	0	0	0	0	6.1106e-05
FHCFJDLK_09308	bin58	poorly characterized	Function unknown	4H3F1	Rhodanese Homology Domain	401526.TcarDRAFT_0606	Bacteria	Firmicutes	Negativicutes	Selenomonadales	Sporomusaceae	Thermosinus	Thermosinus carboxydivorans	Bacteria	Firmicutes	Negativicutes	Selenomonadales	Sporomusaceae	Thermosinus	Thermosinus carboxydivorans	CL0023	P-loop_NTPase	P-loop containing nucleoside triphosphate hydrolase superfamily	AAA domain	PF13238	Transport and binding proteins	Other	pleiotropic drug resistance family protein	TIGR00956	various	various	various	unclassified	K01011	HMMsoil56661	unclassified	unclassified	unclassified	unclassified	unclassified	unclassified	unclassified	0	0	0	0	0	0	0
FHCFJDLK_09313	bin58	metabolism	Amino acid transport and metabolism	4H2BR	Catalyzes the condensation of (S)-aspartate-beta- semialdehyde (S)-ASA and pyruvate to 4-hydroxy- tetrahydrodipicolinate (HTPA)	1123288.SOV_1c12360	Bacteria	Firmicutes	Negativicutes	Selenomonadales	Sporomusaceae	Sporolituus	Sporolituus thermophilus	Bacteria	Firmicutes	Negativicutes	Selenomonadales	Sporomusaceae	Sporolituus	Sporolituus thermophilus	CL0036	TIM_barrel	Common phosphate binding-site TIM barrel superfamily	Dihydrodipicolinate synthetase family	PF00701	unclassified	unclassified	5-dehydro-4-deoxyglucarate dehydratase	TIGR03249	06_Amino acid utilization biosynthesis metabolism	Lysine biosynthesis	unclassified	unclassified	K01714	HMMsoil124611	unclassified	unclassified	unclassified	unclassified	unclassified	unclassified	unclassified	0	0	0	0	0	0	6.1106e-05
FHCFJDLK_09556	Unbinned	metabolism	Energy production and conversion	36GS7	Molybdopterin oxidoreductase Fe4S4 domain	1347392.CCEZ01000008_gene2150	unclassified	unclassified	unclassified	unclassified	unclassified	unclassified	unclassified	Bacteria	Firmicutes	Clostridia	Eubacteriales	Gracilibacteraceae	unclassified	various	CL0344	4Fe-4S	4Fe-4S ferredoxins	4Fe-4S single cluster domain	PF13459	unclassified	unclassified	trimethylamine-N-oxide reductase TorA	TIGR02164	14_Methanogenesis	various	unclassified	unclassified	K03390	HMMsoil82942	unclassified	unclassified	unclassified	unclassified	unclassified	unclassified	unclassified	0	0	0	0	0	0	6.1106e-05
FHCFJDLK_09591	bin29	information storage and processing	Transcription	1WJ5K	UTRA	937777.Deipe_1782	unclassified	unclassified	unclassified	unclassified	unclassified	unclassified	unclassified	Bacteria	Planctomycetes	various	various	unclassified	unclassified	various	CL0123	HTH	Helix-turn-helix clan	Helix-turn-helix domain	PF14502	various	various	fatty acid metabolism transcriptional regulator FadR	TIGR02812	06_Amino acid utilization biosynthesis metabolism	various	various	unclassified	K00825	HMMsoil123373	unclassified	unclassified	unclassified	Gene Modulating Resistance	MarR	PF01047.17 MarR family	RF0092	0	0	0	0	0	0	0
FHCFJDLK_09663	Unbinned	cellular processes and signaling	Signal transduction mechanisms	4F6WA	Forkhead associated domain	1089455.MOPEL_083_00020	Bacteria	Candidatus Cloacimonetes	unclassified	unclassified	unclassified	unclassified	various	Bacteria	Candidatus Cloacimonetes	unclassified	unclassified	unclassified	unclassified	various	CL0128	vWA-like	von Willebrand factor type A	von Willebrand factor type A domain	PF13519	unclassified	unclassified	marine proteobacterial sortase target protein	TIGR03788	06_Amino acid utilization biosynthesis metabolism	Phenylalanine metabolism	unclassified	unclassified	K00285	HMMsoil37807	unclassified	unclassified	unclassified	unclassified	unclassified	unclassified	unclassified	0	0	0	0	0	0	0
FHCFJDLK_09674	bin24	cellular processes and signaling	Posttranslational modification, protein turnover, chaperones	1S7QZ	Belongs to the small heat shock protein (HSP20) family	1123368.AUIS01000004_gene196	unclassified	unclassified	unclassified	unclassified	unclassified	unclassified	unclassified	various	various	various	various	various	various	various	CL0190	HSP20	HSP20-like chaperone superfamily	HSP20-like domain found in ArsA	PF17886	unclassified	unclassified	unclassified	unclassified	unclassified	unclassified	unclassified	unclassified	K13993	unclassified	unclassified	unclassified	unclassified	unclassified	unclassified	unclassified	unclassified	0	0	0	0	0	0	0
FHCFJDLK_09900	bin19	metabolism	Energy production and conversion	23NWU	PFAM Coenzyme F420 hydrogenase dehydrogenase beta subunit	1220534.B655_2215	unclassified	unclassified	unclassified	unclassified	unclassified	unclassified	unclassified	Archaea	Euryarchaeota	Methanobacteria	Methanobacteriales	unclassified	unclassified	various	unclassified	unclassified	unclassified	Coenzyme F420 hydrogenase/dehydrogenase, beta subunit N-term	PF04422	unclassified	unclassified	coenzyme F420 hydrogenase, subunit beta	TIGR03289	unclassified	unclassified	unclassified	unclassified	K00441	unclassified	unclassified	unclassified	unclassified	unclassified	unclassified	unclassified	unclassified	0	0	0	0	0	0	0.000122212
FHCFJDLK_09901	bin19	metabolism	Energy production and conversion	23NTB	TIGRFAM Coenzyme F420 hydrogenase, subunit gamma	868131.MSWAN_2263	unclassified	unclassified	unclassified	unclassified	unclassified	unclassified	unclassified	Archaea	Euryarchaeota	Methanobacteria	Methanobacteriales	unclassified	unclassified	various	CL0344	4Fe-4S	4Fe-4S ferredoxins	4Fe-4S double cluster binding domain	PF13484	Energy metabolism	Electron transport	electron transport complex, RnfABCDGE type, B subunit	TIGR01944	14_Methanogenesis	various	unclassified	unclassified	K00441	HMMsoil33513	unclassified	unclassified	unclassified	unclassified	unclassified	unclassified	unclassified	0	0	0	0	0	0	6.1106e-05
FHCFJDLK_09903	bin19	metabolism	Energy production and conversion	23NW4	Belongs to the NiFe NiFeSe hydrogenase large subunit family	868131.MSWAN_2265	unclassified	unclassified	unclassified	unclassified	unclassified	unclassified	unclassified	Archaea	Euryarchaeota	Methanobacteria	Methanobacteriales	unclassified	unclassified	various	unclassified	unclassified	unclassified	Nickel-dependent hydrogenase	PF00374	Energy metabolism	Electron transport	NADH dehydrogenase (quinone), D subunit	TIGR01962	unclassified	unclassified	unclassified	unclassified	K00440	unclassified	unclassified	unclassified	unclassified	unclassified	unclassified	unclassified	unclassified	0	0	0	0	0	0	0.000549954
FHCFJDLK_09921	bin43	information storage and processing	Replication, recombination and repair	2N9EH	TIGRFAM ATP-dependent DNA helicase, RecQ	368407.Memar_1439	Archaea	Euryarchaeota	Methanomicrobia	Methanomicrobiales	Methanomicrobiaceae	Methanoculleus	Methanoculleus bourgensis	Archaea	Euryarchaeota	Methanomicrobia	Methanomicrobiales	Methanomicrobiaceae	Methanoculleus	Methanoculleus bourgensis	CL0023	P-loop_NTPase	P-loop containing nucleoside triphosphate hydrolase superfamily	Type III restriction enzyme, res subunit	PF04851	DNA metabolism	DNA replication, recombination, and repair	ATP-dependent DNA helicase RecG	TIGR00643	21_Cellular response to stress	Cellular response to osmotic stress	unclassified	unclassified	K12598	HMMsoil77192	unclassified	unclassified	unclassified	unclassified	unclassified	unclassified	unclassified	0	0	0	0	0	0	0
FHCFJDLK_09982	bin66	cellular processes and signaling	Signal transduction mechanisms	261XA	response regulator receiver	1121430.JMLG01000015_gene1819	unclassified	unclassified	unclassified	unclassified	unclassified	unclassified	unclassified	Bacteria	Proteobacteria	Betaproteobacteria	Burkholderiales	unclassified	unclassified	various	CL0304	CheY	CheY-like superfamily	Response regulator receiver domain	PF00072	Regulatory functions	DNA interactions	PEP-CTERM-box response regulator transcription factor	TIGR02915	21_Cellular response to stress	various	unclassified	unclassified	K07708	HMMsoil13565	unclassified	unclassified	Other Efflux	Other Efflux	adeR	adeR: positive regulator of AdeABC efflux system	RF0022	0	0	0	0	0	0	0
FHCFJDLK_100002	bin65	metabolism	Amino acid transport and metabolism	1WWE5	Asparagine synthase, glutamine-hydrolyzing	472759.Nhal_3235	unclassified	unclassified	unclassified	unclassified	unclassified	unclassified	unclassified	Bacteria	unclassified	unclassified	unclassified	unclassified	unclassified	various	CL0052	NTN	NTN hydrolase superfamily	Aluminium induced protein	PF12481	various	various	glutamine-fructose-6-phosphate transaminase (isomerizing)	TIGR01135	various	various	various	unclassified	K00820	HMMsoil15924	unclassified	unclassified	unclassified	unclassified	unclassified	unclassified	unclassified	0	0	0	0	0	0	0
FHCFJDLK_100174	Unbinned	metabolism	Energy production and conversion	1HZ0W	FAD dependent oxidoreductase	1042376.AFPK01000052_gene2403	unclassified	unclassified	unclassified	unclassified	unclassified	unclassified	unclassified	Bacteria	Firmicutes	Clostridia	Eubacteriales	unclassified	unclassified	various	CL0063	NADP_Rossmann	FAD/NAD(P)-binding Rossmann fold Superfamily	FAD dependent oxidoreductase	PF12831	unclassified	unclassified	unclassified	unclassified	unclassified	unclassified	unclassified	unclassified	unknown	unclassified	unclassified	unclassified	unclassified	unclassified	unclassified	unclassified	unclassified	0	0	0	0	0	0	0
FHCFJDLK_100327	bin27	poorly characterized	Function unknown	228QV	HAD-like protein	80637.XP_007762473.1	Bacteria	Actinobacteria	Actinomycetia	Propionibacteriales	Propionibacteriaceae	Propioniciclava	Propioniciclava tarda	Bacteria	Actinobacteria	Actinomycetia	Propionibacteriales	Propionibacteriaceae	Propioniciclava	Propioniciclava tarda	CL0137	HAD	HAD superfamily	HAD-hyrolase-like	PF13242	unclassified	unclassified	HAD hydrolase, TIGR02253 family	TIGR02253	various	various	unclassified	unclassified	K01838	HMMsoil11987	unclassified	unclassified	unclassified	unclassified	unclassified	unclassified	unclassified	0	0	0	0	0	0	0.000427742
FHCFJDLK_100328	bin27	metabolism	Amino acid transport and metabolism	4D445	Reversibly catalyzes the transfer of the carbamoyl group from carbamoyl phosphate (CP) to the N(epsilon) atom of ornithine (ORN) to produce L-citrulline	762963.HMPREF9056_00328	Bacteria	Actinobacteria	Actinomycetia	Propionibacteriales	Propionibacteriaceae	Nigerium	Nigerium massiliense	Bacteria	Actinobacteria	Actinomycetia	Micrococcales	Bogoriellaceae	Georgenia	Georgenia thermotolerans	unclassified	unclassified	unclassified	Aspartate/ornithine carbamoyltransferase, carbamoyl-P binding domain	PF02729	unclassified	unclassified	knotted carbamoyltransferase YgeW	TIGR03316	various	various	unclassified	unclassified	K01955	HMMsoil54141	unclassified	unclassified	unclassified	unclassified	unclassified	unclassified	unclassified	0	0	0	0	0	0	0.000244424
FHCFJDLK_100364	bin75	metabolism	Carbohydrate transport and metabolism	2NRB5	Evidence 5 No homology to any previously reported sequences	459349.CLOAM0408	Bacteria	Candidatus Cloacimonetes	unclassified	unclassified	unclassified	unclassified	various	Bacteria	Candidatus Cloacimonetes	unclassified	unclassified	unclassified	unclassified	various	unclassified	unclassified	unclassified	Protein of unknown function (DUF5818)	PF19135	unclassified	unclassified	unclassified	unclassified	unclassified	unclassified	unclassified	unclassified	unknown	unclassified	unclassified	unclassified	unclassified	unclassified	unclassified	unclassified	unclassified	0	0	0	0	0	0	0
FHCFJDLK_100479	bin41	metabolism	Carbohydrate transport and metabolism	260W6	Fructose-1,6-bisphosphate aldolase, class II	370438.PTH_2838	unclassified	unclassified	unclassified	unclassified	unclassified	unclassified	unclassified	various	various	various	various	various	unclassified	various	CL0036	TIM_barrel	Common phosphate binding-site TIM barrel superfamily	Fructose-bisphosphate aldolase class-II	PF01116	Energy metabolism	Glycolysis/gluconeogenesis	fructose-bisphosphate aldolase, class II	TIGR01520	various	various	unclassified	unclassified	K08302	HMMsoil8570	unclassified	unclassified	unclassified	unclassified	unclassified	unclassified	unclassified	0	0	0	0	0	0	6.1106e-05
FHCFJDLK_100512	bin5	metabolism	Energy production and conversion	36FG0	PFAM Glycine sarcosine betaine reductase complex, protein B, alpha and beta subunits	1347392.CCEZ01000018_gene1136	unclassified	unclassified	unclassified	unclassified	unclassified	unclassified	unclassified	Bacteria	Firmicutes	Tissierellia	unclassified	unclassified	unclassified	various	unclassified	unclassified	unclassified	Glycine/sarcosine/betaine reductase component B subunits	PF09338	unclassified	unclassified	D-proline reductase (dithiol), PrdA proprotein	TIGR04480	06_Amino acid utilization biosynthesis metabolism	Arginine and proline metabolism	unclassified	unclassified	K10793	HMMsoil43860	unclassified	unclassified	unclassified	unclassified	unclassified	unclassified	unclassified	0	0	0	0	0	0	0
FHCFJDLK_100515	bin5	metabolism	Energy production and conversion	21YAG	Belongs to the class-II pyridine nucleotide-disulfide oxidoreductase family	1298920.KI911353_gene4983	unclassified	unclassified	unclassified	unclassified	unclassified	unclassified	unclassified	Bacteria	Firmicutes	various	various	unclassified	unclassified	various	CL0063	NADP_Rossmann	FAD/NAD(P)-binding Rossmann fold Superfamily	NAD(P)-binding Rossmann-like domain	PF13450	Biosynthesis of cofactors, prosthetic groups, and carriers	Pyridine nucleotides	L-aspartate oxidase	TIGR00551	21_Cellular response to stress	Response to osmotic stress	unclassified	unclassified	K00356	HMMsoil54891	unclassified	unclassified	unclassified	unclassified	unclassified	unclassified	unclassified	0	0	0	0	0	0	6.1106e-05
FHCFJDLK_100517	Unbinned	poorly characterized	Function unknown	1VKEX	Glycine sarcosine betaine reductase complex	1151292.QEW_2889	unclassified	unclassified	unclassified	unclassified	unclassified	unclassified	unclassified	Bacteria	Firmicutes	various	various	unclassified	unclassified	various	CL0063	NADP_Rossmann	FAD/NAD(P)-binding Rossmann fold Superfamily	Glycine reductase complex selenoprotein A	PF04723	unclassified	unclassified	unclassified	unclassified	unclassified	unclassified	unclassified	unclassified	K10670	unclassified	unclassified	unclassified	unclassified	unclassified	unclassified	unclassified	unclassified	0	0	0	0	0	0	6.1106e-05
FHCFJDLK_100519	bin5	metabolism	Lipid transport and metabolism	36FF2	3-Oxoacyl-[acyl-carrier-protein (ACP)] synthase III	1304284.L21TH_2354	unclassified	unclassified	unclassified	unclassified	unclassified	unclassified	unclassified	Bacteria	Firmicutes	various	various	unclassified	unclassified	various	CL0046	Thiolase	Thiolase-like Superfamily	3-Oxoacyl-[acyl-carrier-protein (ACP)] synthase III	PF08545	Fatty acid and phospholipid metabolism	Other	acetyl-CoA C-acyltransferase	TIGR01930	06_Amino acid utilization biosynthesis metabolism	various	unclassified	unclassified	K00626	HMMsoil89706	unclassified	unclassified	unclassified	unclassified	unclassified	unclassified	unclassified	0	0	0	0	0	0	0
FHCFJDLK_100522	bin5	metabolism	Carbohydrate transport and metabolism	3WSX3	Belongs to the glyceraldehyde-3-phosphate dehydrogenase family	1278311.AUAL01000033_gene470	unclassified	unclassified	unclassified	unclassified	unclassified	unclassified	unclassified	Bacteria	Firmicutes	various	various	unclassified	unclassified	various	CL0063	NADP_Rossmann	FAD/NAD(P)-binding Rossmann fold Superfamily	Dihydrodipicolinate reductase, N-terminus	PF01113	Amino acid biosynthesis	Aspartate family	aspartate-semialdehyde dehydrogenase	TIGR01296	various	various	unclassified	unclassified	K03340	HMMsoil12929	unclassified	unclassified	unclassified	unclassified	unclassified	unclassified	unclassified	0	0	0	0	0	0	0
FHCFJDLK_100526	bin5	metabolism	Carbohydrate transport and metabolism	268GV	Catalyzes the reversible conversion of 2- phosphoglycerate into phosphoenolpyruvate. It is essential for the degradation of carbohydrates via glycolysis	1128398.Curi_c10920	unclassified	unclassified	unclassified	unclassified	unclassified	unclassified	unclassified	Bacteria	Firmicutes	various	various	unclassified	unclassified	various	CL0256	Enolase_TIM	Enolase like TIM barrel	Enolase C-terminal domain-like	PF13378	Energy metabolism	various	methylaspartate ammonia-lyase	TIGR01502	various	various	unclassified	unclassified	K01689	HMMsoil93864	unclassified	unclassified	unclassified	unclassified	unclassified	unclassified	unclassified	0	0	0	0	0	0	0.00030553
FHCFJDLK_100740	Unbinned	metabolism	Amino acid transport and metabolism	COG3181	Tripartite tricarboxylate transporter family receptor	1219084.AP014508_gene685	unclassified	unclassified	unclassified	unclassified	unclassified	unclassified	unclassified	Bacteria	Firmicutes	unclassified	unclassified	unclassified	unclassified	various	CL0177	PBP	Periplasmic binding protein clan	Tripartite tricarboxylate transporter family receptor	PF03401	unclassified	unclassified	unclassified	unclassified	unclassified	unclassified	unclassified	unclassified	K07795	unclassified	unclassified	unclassified	unclassified	unclassified	unclassified	unclassified	unclassified	0	0	0	0	0	0	0.000549954
FHCFJDLK_101026	bin67	metabolism	Energy production and conversion	1ZBAH	Malate dehydrogenase	441769.ABFU01000051_gene3897	unclassified	unclassified	unclassified	unclassified	unclassified	unclassified	unclassified	Bacteria	Firmicutes	unclassified	unclassified	unclassified	unclassified	various	CL0063	NADP_Rossmann	FAD/NAD(P)-binding Rossmann fold Superfamily	Malic enzyme, NAD binding domain	PF03949	unclassified	unclassified	unclassified	unclassified	unclassified	unclassified	unclassified	unclassified	unknown	unclassified	unclassified	unclassified	unclassified	unclassified	unclassified	unclassified	unclassified	0	0	0	0	0	0	0
FHCFJDLK_10103	Unbinned	information storage and processing	Transcription	27JYG	Periplasmic binding protein domain	1410628.JNKS01000031_gene2865	Bacteria	Spirochaetes	Spirochaetia	Spirochaetales	Sphaerochaetaceae	Sphaerochaeta	Sphaerochaeta sp.	Bacteria	Spirochaetes	Spirochaetia	Spirochaetales	Sphaerochaetaceae	Sphaerochaeta	Sphaerochaeta sp.	CL0144	Periplas_BP	Periplasmic binding protein like	Periplasmic binding proteins and sugar binding domain of LacI family	PF00532	unclassified	unclassified	unclassified	unclassified	12_Transporters	ABC transporters, prokaryotic type	Monosaccharide transporters	Ribose transporter [mD:m00212]	K10439	HMMsoil8156	unclassified	unclassified	unclassified	unclassified	unclassified	unclassified	unclassified	0	0	0	0	0	0	0.000122212
FHCFJDLK_101059	bin54	metabolism	Amino acid transport and metabolism	2G5NI	The glycine cleavage system catalyzes the degradation of glycine. The P protein binds the alpha-amino group of glycine through its pyridoxal phosphate cofactor	926569.ANT_16790	unclassified	unclassified	unclassified	unclassified	unclassified	unclassified	unclassified	Bacteria	Chloroflexi	Anaerolineae	various	various	unclassified	various	CL0061	PLP_aminotran	PLP dependent aminotransferase superfamily	Aminotransferase class-V	PF00266	Unknown function	Enzymes of unknown specificity	cysteine desulfurase family protein	TIGR01976	various	various	unclassified	unclassified	K01760	HMMsoil4473	unclassified	unclassified	unclassified	unclassified	unclassified	unclassified	unclassified	0	0	0	0	0	0	0.000183318
FHCFJDLK_101100	Unbinned	metabolism	Energy production and conversion	4H52U	PFAM Desulfoferrodoxin, ferrous iron-binding region	484770.UFO1_1486	Bacteria	Firmicutes	Negativicutes	Selenomonadales	Sporomusaceae	Anaerosporomusa	Anaerosporomusa subterranea	Bacteria	Firmicutes	Negativicutes	Selenomonadales	Sporomusaceae	Anaerosporomusa	Anaerosporomusa subterranea	CL0503	SOR	Superoxide reductase-like superfamily	Sulfur oxidation protein SoxY	PF13501	Energy metabolism	Electron transport	desulfoferrodoxin	TIGR00320	21_Cellular response to stress	Cellular response to stress	unclassified	unclassified	K05919	HMMsoil22472	unclassified	unclassified	unclassified	unclassified	unclassified	unclassified	unclassified	0	0	0	0	0	0	0.000183318
FHCFJDLK_101221	bin60	metabolism	Amino acid transport and metabolism	2NNYA	Catalyzes the reversible conversion of 3- phosphohydroxypyruvate to phosphoserine and of 3-hydroxy-2-oxo-4- phosphonooxybutanoate to phosphohydroxythreonine	459349.CLOAM0992	unclassified	unclassified	unclassified	unclassified	unclassified	unclassified	unclassified	Bacteria	Candidatus Cloacimonetes	unclassified	unclassified	unclassified	unclassified	various	CL0061	PLP_aminotran	PLP dependent aminotransferase superfamily	Aminotransferase class-V	PF00266	Amino acid biosynthesis	Serine family	phosphoserine aminotransferase	TIGR01365	06_Amino acid utilization biosynthesis metabolism	Amino acid biosynthesis precursor pyruvate and oxaloacetate	various	unclassified	K00839	HMMsoil134562	unclassified	unclassified	unclassified	unclassified	unclassified	unclassified	unclassified	0	0	0	0	0	0	0.000183318
FHCFJDLK_101444	Unbinned	unclassified	unclassified	3VTP7	unclassified	428127.EUBDOL_01555	Viruses	Uroviricota	Caudoviricetes	Caudovirales	Siphoviridae	unclassified	various	Bacteria	Firmicutes	unclassified	unclassified	unclassified	unclassified	various	unclassified	unclassified	unclassified	unclassified	unclassified	unclassified	unclassified	unclassified	unclassified	unclassified	unclassified	unclassified	unclassified	unknown	unclassified	unclassified	unclassified	unclassified	unclassified	unclassified	unclassified	unclassified	0	0	0	0	0	0	0
FHCFJDLK_101458	Unbinned	metabolism	Energy production and conversion	42EUF	PFAM pyruvate flavodoxin ferredoxin oxidoreductase domain protein	1209989.TepiRe1_2369	unclassified	unclassified	unclassified	unclassified	unclassified	unclassified	unclassified	Bacteria	Firmicutes	Clostridia	Thermosediminibacterales	Tepidanaerobacteraceae	Tepidanaerobacter	Tepidanaerobacter acetatoxydans	CL0254	THDP-binding	Thiamin diphosphate-binding superfamily	Thiamine pyrophosphate enzyme, N-terminal TPP binding domain	PF02776	unclassified	unclassified	indolepyruvate ferredoxin oxidoreductase, alpha subunit	TIGR03336	01_Fermentation	Acetoin biosynthesis	various	unclassified	K00615	HMMsoil85310	unclassified	unclassified	unclassified	unclassified	unclassified	unclassified	unclassified	0	0	0	0	0	0	0
FHCFJDLK_101500	Unbinned	poorly characterized	Function unknown	2FMQW	Oxidoreductase family, NAD-binding Rossmann fold	1168034.FH5T_09235	unclassified	unclassified	unclassified	unclassified	unclassified	unclassified	unclassified	Bacteria	Bacteroidetes	Bacteroidia	Bacteroidales	unclassified	unclassified	various	CL0139	GADPH_aa-bio_dh	Amino acid biosynthesis and glycosomal dehydrogenase	Oxidoreductase family, C-terminal alpha/beta domain	PF02894	Protein fate	Protein and peptide secretion and trafficking	Tat (twin-arginine translocation) pathway signal sequence	TIGR01409	various	various	unclassified	unclassified	K03340	HMMsoil10952	alpha-N-acetylgalactosaminidase (EC 3.2.1.49)	GH109	unclassified	unclassified	unclassified	unclassified	unclassified	0	0	0	0	0	0	0.000244424
FHCFJDLK_101517	Unbinned	unclassified	unclassified	unclassified	unclassified	unclassified	unclassified	unclassified	unclassified	unclassified	unclassified	unclassified	unclassified	Bacteria	Firmicutes	unclassified	unclassified	unclassified	unclassified	various	unclassified	unclassified	unclassified	unclassified	unclassified	unclassified	unclassified	unclassified	unclassified	unclassified	unclassified	unclassified	unclassified	unknown	unclassified	unclassified	unclassified	unclassified	unclassified	unclassified	unclassified	unclassified	0	0	0	0	0	0	0.000122212
FHCFJDLK_101539	Unbinned	information storage and processing	Translation, ribosomal structure and biogenesis	248Y5	One of the primary rRNA binding proteins, it binds directly to 16S rRNA where it nucleates assembly of the body of the 30S subunit	498761.HM1_1406	unclassified	unclassified	unclassified	unclassified	unclassified	unclassified	unclassified	Bacteria	Firmicutes	Clostridia	unclassified	unclassified	unclassified	various	CL0492	S4	S4 domain superfamily	S4 domain	PF13275	Unknown function	General	TlyA family rRNA methyltransferase/putative hemolysin	TIGR00478	unclassified	unclassified	unclassified	unclassified	K02986	unclassified	unclassified	unclassified	unclassified	unclassified	unclassified	unclassified	unclassified	0	0	0	0	0	0	0
FHCFJDLK_101579	bin66	unclassified	unclassified	unclassified	unclassified	unclassified	unclassified	unclassified	unclassified	unclassified	unclassified	unclassified	unclassified	Bacteria	Proteobacteria	Betaproteobacteria	Burkholderiales	unclassified	unclassified	various	unclassified	unclassified	unclassified	unclassified	unclassified	unclassified	unclassified	unclassified	unclassified	unclassified	unclassified	unclassified	unclassified	unknown	unclassified	unclassified	unclassified	unclassified	unclassified	unclassified	unclassified	unclassified	0	0	0	0	0	0	0
FHCFJDLK_101718	bin2	metabolism	Carbohydrate transport and metabolism	260CH	Involved in the gluconeogenesis. Catalyzes stereospecifically the conversion of dihydroxyacetone phosphate (DHAP) to D-glyceraldehyde-3-phosphate (G3P)	370438.PTH_2721	unclassified	unclassified	unclassified	unclassified	unclassified	unclassified	unclassified	Bacteria	Firmicutes	unclassified	unclassified	unclassified	unclassified	various	CL0036	TIM_barrel	Common phosphate binding-site TIM barrel superfamily	Triosephosphate isomerase	PF00121	Energy metabolism	Glycolysis/gluconeogenesis	triose-phosphate isomerase	TIGR00419	various	various	various	unclassified	K01803	HMMsoil18297	unclassified	unclassified	unclassified	unclassified	unclassified	unclassified	unclassified	0	0	0	0	0	0	0
FHCFJDLK_101765	bin27	metabolism	Carbohydrate transport and metabolism	4DQKK	KduI/IolB family	767029.HMPREF9154_0144	Bacteria	Actinobacteria	Actinomycetia	Propionibacteriales	Propionibacteriaceae	Raineyella	Raineyella fluvialis	Bacteria	Actinobacteria	Actinomycetia	Propionibacteriales	Propionibacteriaceae	Raineyella	Raineyella sp. CBA3103	CL0029	Cupin	Cupin fold	KduI/IolB family	PF04962	Energy metabolism	Sugars	5-deoxy-glucuronate isomerase	TIGR04378	20_Hydrolysis of polymers	various	unclassified	unclassified	K03337	HMMsoil118303	unclassified	unclassified	unclassified	unclassified	unclassified	unclassified	unclassified	0	0	0	0	0	0	0
FHCFJDLK_101766	bin27	metabolism	Amino acid transport and metabolism	4DQ59	Thiamine pyrophosphate enzyme, central domain	767029.HMPREF9154_0145	Bacteria	Actinobacteria	Actinomycetia	Propionibacteriales	Propionibacteriaceae	Tessaracoccus	Tessaracoccus flavus	Bacteria	Actinobacteria	Actinomycetia	Propionibacteriales	Propionibacteriaceae	Tessaracoccus	Tessaracoccus flavus	CL0254	THDP-binding	Thiamin diphosphate-binding superfamily	Thiamine pyrophosphate enzyme, N-terminal TPP binding domain	PF02776	Biosynthesis of cofactors, prosthetic groups, and carriers	Menaquinone and ubiquinone	2-succinyl-5-enolpyruvyl-6-hydroxy-3-cyclohexene-1-carboxylic-acid synthase	TIGR00173	10_TCA cycle	various	unclassified	unclassified	K00175	HMMsoil113391	unclassified	unclassified	unclassified	unclassified	unclassified	unclassified	unclassified	0	0	0	0	0	0	0
FHCFJDLK_101768	bin27	metabolism	Carbohydrate transport and metabolism	4DPUG	Xylose isomerase-like TIM barrel	267747.PPA0468	unclassified	unclassified	unclassified	unclassified	unclassified	unclassified	unclassified	Bacteria	Actinobacteria	Actinomycetia	Propionibacteriales	Propionibacteriaceae	Cutibacterium	Cutibacterium avidum	CL0036	TIM_barrel	Common phosphate binding-site TIM barrel superfamily	Xylose isomerase-like TIM barrel	PF01261	Energy metabolism	Sugars	myo-inosose-2 dehydratase	TIGR04379	various	various	various	unclassified	K01686	HMMsoil40582	unclassified	unclassified	unclassified	unclassified	unclassified	unclassified	unclassified	0	0	0	0	0	0	0
FHCFJDLK_101795	bin54	cellular processes and signaling	Posttranslational modification, protein turnover, chaperones	2G65N	Prevents misfolding and promotes the refolding and proper assembly of unfolded polypeptides generated under stress conditions	926569.ANT_26670	unclassified	unclassified	unclassified	unclassified	unclassified	unclassified	unclassified	Bacteria	Chloroflexi	Anaerolineae	various	various	unclassified	various	unclassified	unclassified	unclassified	TCP-1/cpn60 chaperonin family	PF00118	unclassified	unclassified	T-complex protein 1, theta subunit	TIGR02346	unclassified	unclassified	unclassified	unclassified	K04077	unclassified	unclassified	unclassified	unclassified	unclassified	unclassified	unclassified	unclassified	0	0	0	0	0	0	0.00109991
FHCFJDLK_101965	bin24	metabolism	Inorganic ion transport and metabolism	24BQ7	PFAM periplasmic binding protein	1410653.JHVC01000003_gene3866	unclassified	unclassified	unclassified	unclassified	unclassified	unclassified	unclassified	various	various	various	various	various	various	various	unclassified	unclassified	unclassified	unclassified	unclassified	unclassified	unclassified	unclassified	unclassified	12_Transporters	ABC transporters, prokaryotic type	metallic cation, iron-siderophore and vitamin b12 transporters	Iron complex transporter [mD:m00240]	K02016	HMMsoil86685	unclassified	unclassified	unclassified	unclassified	unclassified	unclassified	unclassified	0	0	0	0	0	0	0
FHCFJDLK_101967	bin24	poorly characterized	Function unknown	arCOG06249	polysaccharide biosynthetic process	795797.C497_06779	unclassified	unclassified	unclassified	unclassified	unclassified	unclassified	unclassified	Archaea	Euryarchaeota	Methanomicrobia	Methanosarcinales	various	various	various	unclassified	unclassified	unclassified	unclassified	unclassified	unclassified	unclassified	unclassified	unclassified	unclassified	unclassified	unclassified	unclassified	unknown	unclassified	unclassified	unclassified	unclassified	unclassified	unclassified	unclassified	unclassified	0	0	0	0	0	0	0
FHCFJDLK_101980	bin24	information storage and processing	Translation, ribosomal structure and biogenesis	2N9T3	Involved in the binding of tRNA to the ribosomes	304371.MCP_1226	unclassified	unclassified	unclassified	unclassified	unclassified	unclassified	unclassified	Archaea	various	various	various	various	various	various	unclassified	unclassified	unclassified	Ribosomal protein S10p/S20e	PF00338	Protein synthesis	Ribosomal proteins: synthesis and modification	ribosomal protein uS10	TIGR01049	unclassified	unclassified	unclassified	unclassified	unknown	unclassified	unclassified	unclassified	unclassified	unclassified	unclassified	unclassified	unclassified	0	0	0	0	0	0	0
FHCFJDLK_101981	bin24	information storage and processing	Translation, ribosomal structure and biogenesis	2N9FZ	This protein promotes the GTP-dependent binding of aminoacyl-tRNA to the A-site of ribosomes during protein biosynthesis	1041930.Mtc_2153	unclassified	unclassified	unclassified	unclassified	unclassified	unclassified	unclassified	Archaea	Candidatus Verstraetearchaeota	Candidatus Methanomethylia	Candidatus Methanomethyliales	Candidatus Methanomethyliaceae	Candidatus Methanosuratus	Candidatus Methanosuratus sp.	CL0023	P-loop_NTPase	P-loop containing nucleoside triphosphate hydrolase superfamily	50S ribosome-binding GTPase	PF01926	Protein synthesis	Other	ribosome-associated GTPase EngA	TIGR03594	07_Nucleic acid metabolism	various	unclassified	unclassified	K03018	HMMsoil111136	unclassified	unclassified	Tetracycline Ribosomal Protection	Target Protection	TetM-TetW-TetO-TetS	tetM, tetW, tetO, and tetS: tetracycline resistance ribosomal protection protein	RF0133	0	0	0	0	0	0	0.000122212
FHCFJDLK_101982	bin24	information storage and processing	Translation, ribosomal structure and biogenesis	2N9FS	Catalyzes the GTP-dependent ribosomal translocation step during translation elongation. During this step, the ribosome changes from the pre-translocational (PRE) to the post- translocational (POST) state as the newly formed A-site-bound peptidyl-tRNA and P-site-bound deacylated tRNA move to the P and E sites, respectively. Catalyzes the coordinated movement of the two tRNA molecules, the mRNA and…	1094980.Mpsy_1014	unclassified	unclassified	unclassified	unclassified	unclassified	unclassified	unclassified	Archaea	Euryarchaeota	Methanomicrobia	Methanosarcinales	various	various	various	CL0023	P-loop_NTPase	P-loop containing nucleoside triphosphate hydrolase superfamily	50S ribosome-binding GTPase	PF01926	Protein synthesis	Other	ribosome-associated GTPase EngA	TIGR03594	unclassified	unclassified	unclassified	unclassified	unknown	unclassified	unclassified	unclassified	Tetracycline Ribosomal Protection	Target Protection	TetM-TetW-TetO-TetS	tetM, tetW, tetO, and tetS: tetracycline resistance ribosomal protection protein	RF0133	0	0	0	0	0	0	0
FHCFJDLK_102020	bin20	cellular processes and signaling	Cell wall/membrane/envelope biogenesis	3T2M7	Gram-negative porin	1437824.BN940_04936	unclassified	unclassified	unclassified	unclassified	unclassified	unclassified	unclassified	Bacteria	Proteobacteria	Betaproteobacteria	Burkholderiales	Alcaligenaceae	Castellaniella	Castellaniella defragrans	CL0193	MBB	Outer membrane beta-barrel protein superfamily	Gram-negative porin	PF00267	unclassified	unclassified	unclassified	unclassified	unclassified	unclassified	unclassified	unclassified	unknown	unclassified	unclassified	unclassified	unclassified	unclassified	unclassified	unclassified	unclassified	0	0	0	0	0	0	0.00030553
FHCFJDLK_102219	bin58	poorly characterized	Function unknown	261J3	TIGRFAM TRAP transporter solute receptor, TAXI family	768706.Desor_1201	unclassified	unclassified	unclassified	unclassified	unclassified	unclassified	unclassified	Bacteria	Firmicutes	Negativicutes	Veillonellales	Veillonellaceae	unclassified	various	CL0177	PBP	Periplasmic binding protein clan	Bacterial extracellular solute-binding proteins, family 3	PF00497	Transport and binding proteins	Other	ABC transporter, substrate-binding protein, aliphatic sulfonates family	TIGR01728	12_Transporters	ABC transporters, prokaryotic type	Mineral and organic ion transporters	Sulfonate/nitrate/taurine transporter [mD:m00188]	K02051	HMMsoil41456	unclassified	unclassified	unclassified	unclassified	unclassified	unclassified	unclassified	0	0	0	0	0	0	0.00091659
FHCFJDLK_10239	bin66	metabolism	Nucleotide transport and metabolism	3W08Y	Amidohydrolase family	712898.Pvag_2879	unclassified	unclassified	unclassified	unclassified	unclassified	unclassified	unclassified	Bacteria	Proteobacteria	Betaproteobacteria	Burkholderiales	unclassified	unclassified	various	CL0034	Amidohydrolase	Amidohydrolase superfamily	Amidohydrolase family	PF07969	Protein fate	Degradation of proteins, peptides, and glycopeptides	beta-aspartyl peptidase	TIGR01975	06_Amino acid utilization biosynthesis metabolism	various	various	unclassified	K01468	HMMsoil98685	N-acetylglucosamine 6-phosphate deacetylase (EC 3.5.1.25); N-acetylglucosamine 6-phosphate deacetylase (EC 3.5.1.80)	CE9	unclassified	unclassified	unclassified	unclassified	unclassified	0	0	0	0	0	0	0
FHCFJDLK_102395	bin58	poorly characterized	Function unknown	4DQF0	Belongs to the UPF0271 (lamB) family	1051006.HMPREF1162_1696	Bacteria	Firmicutes	Negativicutes	Selenomonadales	Sporomusaceae	Anaeromusa	Anaeromusa acidaminophila	Bacteria	Spirochaetes	Spirochaetia	Spirochaetales	unclassified	unclassified	various	CL0158	GH_CE	Glycoside hydrolase/deacetylase superfamily	LamB/YcsF family	PF03746	unclassified	unclassified	unclassified	unclassified	unclassified	unclassified	unclassified	unclassified	K07160	unclassified	unclassified	unclassified	unclassified	unclassified	unclassified	unclassified	unclassified	0	0	0	0	0	0	0
FHCFJDLK_102417	Unbinned	unclassified	unclassified	unclassified	unclassified	unclassified	unclassified	unclassified	unclassified	unclassified	unclassified	unclassified	unclassified	Bacteria	Tenericutes	Mollicutes	Acholeplasmatales	Acholeplasmataceae	unclassified	various	unclassified	unclassified	unclassified	unclassified	unclassified	unclassified	unclassified	unclassified	unclassified	unclassified	unclassified	unclassified	unclassified	unknown	unclassified	unclassified	unclassified	unclassified	unclassified	unclassified	unclassified	unclassified	0	0	0	0	0	0	0
FHCFJDLK_102674	Unbinned	unclassified	unclassified	unclassified	unclassified	unclassified	unclassified	unclassified	unclassified	unclassified	unclassified	unclassified	unclassified	unclassified	unclassified	unclassified	unclassified	unclassified	unclassified	unclassified	unclassified	unclassified	unclassified	unclassified	unclassified	unclassified	unclassified	unclassified	unclassified	unclassified	unclassified	unclassified	unclassified	unknown	unclassified	unclassified	unclassified	unclassified	unclassified	unclassified	unclassified	unclassified	0	0	0	0	0	0	6.1106e-05
FHCFJDLK_102930	bin27	metabolism	Inorganic ion transport and metabolism	2GJCB	Sulfate transporter	446466.Cfla_2042	unclassified	unclassified	unclassified	unclassified	unclassified	unclassified	unclassified	Bacteria	Actinobacteria	Actinomycetia	Propionibacteriales	Propionibacteriaceae	Propionibacterium	Propionibacterium sp.	CL0502	STAS	STAS domain superfamily	STAS domain	PF13466	Regulatory functions	Protein interactions	anti-anti-sigma factor	TIGR00377	various	various	unclassified	unclassified	K01425	HMMsoil69860	unclassified	unclassified	unclassified	unclassified	unclassified	unclassified	unclassified	0	0	0	0	0	0	6.1106e-05
FHCFJDLK_103159	Unbinned	metabolism	Carbohydrate transport and metabolism	2J9Z4	Bacterial extracellular solute-binding protein	760011.Spico_0714	Bacteria	Firmicutes	Clostridia	Eubacteriales	Peptococcaceae	unclassified	various	Bacteria	Firmicutes	various	various	various	unclassified	various	unclassified	unclassified	unclassified	unclassified	unclassified	unclassified	unclassified	unclassified	unclassified	unclassified	unclassified	unclassified	unclassified	unknown	unclassified	unclassified	unclassified	unclassified	unclassified	unclassified	unclassified	unclassified	0	0	0	0	0	0	0.000122212
FHCFJDLK_103183	bin62	unclassified	unclassified	unclassified	unclassified	unclassified	unclassified	unclassified	unclassified	unclassified	unclassified	unclassified	unclassified	Bacteria	Lentisphaerae	unclassified	unclassified	unclassified	unclassified	various	CL0193	MBB	Outer membrane beta-barrel protein superfamily	Outer membrane protein beta-barrel domain	PF13505	unclassified	unclassified	unclassified	unclassified	unclassified	unclassified	unclassified	unclassified	unknown	unclassified	unclassified	unclassified	unclassified	unclassified	unclassified	unclassified	unclassified	0	0	0	0	0	0	0
FHCFJDLK_10334	bin58	metabolism	Energy production and conversion	4H379	acyl-CoA dehydrogenase	401526.TcarDRAFT_2575	Bacteria	Firmicutes	Negativicutes	Selenomonadales	Sporomusaceae	Sporolituus	Sporolituus thermophilus	Bacteria	Firmicutes	Negativicutes	Selenomonadales	Sporomusaceae	Sporolituus	Sporolituus thermophilus	unclassified	unclassified	unclassified	Acyl-CoA dehydrogenase, middle domain	PF02770	Central intermediary metabolism	Sulfur metabolism	sulfur acquisition oxidoreductase, SfnB family	TIGR04022	06_Amino acid utilization biosynthesis metabolism	Valine, leucine and isoleucine degradation	unclassified	unclassified	K00253	HMMsoil17067	unclassified	unclassified	unclassified	unclassified	unclassified	unclassified	unclassified	0	0	0	0	0	0	6.1106e-05
FHCFJDLK_10335	bin58	metabolism	Lipid transport and metabolism	4H46U	MaoC domain protein dehydratase	1122947.FR7_2118	Bacteria	Firmicutes	Negativicutes	Selenomonadales	Sporomusaceae	Anaerosporomusa	Anaerosporomusa subterranea	Bacteria	Firmicutes	Negativicutes	Selenomonadales	Sporomusaceae	Anaerosporomusa	Anaerosporomusa subterranea	CL0050	HotDog	HotDog superfamily	N-terminal half of MaoC dehydratase	PF13452	unclassified	unclassified	phenylacetic acid degradation protein paaN	TIGR02278	various	various	various	unclassified	K00625	HMMsoil77993	alpha-amylase (EC 3.2.1.1); pullulanase (EC 3.2.1.41); cyclomaltodextrin glucanotransferase (EC 2.4.1.19); cyclomaltodextrinase (EC 3.2.1.54); trehalose-6-phosphate hydrolase (EC 3.2.1.93); oligo-alpha-glucosidase (EC 3.2.1.10); maltogenic amylase (EC 3.2.1.133); neopullulanase (EC 3.2.1.135); alpha-glucosidase (EC 3.2.1.20); maltotetraose-forming alpha-amylase (EC 3.2.1.60); isoamylase (EC 3.2.1…	GH13	unclassified	unclassified	unclassified	unclassified	unclassified	0	0	0	0	0	0	6.1106e-05
FHCFJDLK_103362	Unbinned	poorly characterized	Function unknown	4H2B2	TRAP transporter solute receptor TAXI family	401526.TcarDRAFT_1524	unclassified	unclassified	unclassified	unclassified	unclassified	unclassified	unclassified	Bacteria	Firmicutes	unclassified	unclassified	unclassified	unclassified	various	CL0177	PBP	Periplasmic binding protein clan	ABC transporter, phosphonate, periplasmic substrate-binding protein	PF12974	Transport and binding proteins	Other	ABC transporter, substrate-binding protein, aliphatic sulfonates family	TIGR01728	12_Transporters	ABC transporters, prokaryotic type	Mineral and organic ion transporters	Sulfonate/nitrate/taurine transporter [mD:m00188]	K02051	HMMsoil133277	unclassified	unclassified	unclassified	unclassified	unclassified	unclassified	unclassified	0	0	0	0	0	0	0.000122212
FHCFJDLK_103375	Unbinned	unclassified	unclassified	unclassified	unclassified	unclassified	unclassified	unclassified	unclassified	unclassified	unclassified	unclassified	unclassified	unclassified	unclassified	unclassified	unclassified	unclassified	unclassified	unclassified	unclassified	unclassified	unclassified	unclassified	unclassified	unclassified	unclassified	unclassified	unclassified	unclassified	unclassified	unclassified	unclassified	unknown	unclassified	unclassified	unclassified	unclassified	unclassified	unclassified	unclassified	unclassified	0	0	0	0	0	0	0
FHCFJDLK_10338	bin58	metabolism	Amino acid transport and metabolism	4H2WI	The glycine cleavage system catalyzes the degradation of glycine	1123511.KB905865_gene1781	Bacteria	unclassified	unclassified	unclassified	unclassified	unclassified	various	Bacteria	Firmicutes	Negativicutes	Selenomonadales	Sporomusaceae	Sporomusa	Sporomusa malonica	unclassified	unclassified	unclassified	Glycine cleavage T-protein C-terminal barrel domain	PF08669	Energy metabolism	Amino acids and amines	sarcosine oxidase, gamma subunit family	TIGR01375	06_Amino acid utilization biosynthesis metabolism	Glycine, serine and threonine metabolism	unclassified	unclassified	K00305	HMMsoil109950	unclassified	unclassified	unclassified	unclassified	unclassified	unclassified	unclassified	0	0	0	0	0	0	0.00030553
FHCFJDLK_10339	bin58	metabolism	Amino acid transport and metabolism	4H4UK	The glycine cleavage system catalyzes the degradation of glycine. The H protein shuttles the methylamine group of glycine from the P protein to the T protein	1123288.SOV_1c05840	Bacteria	Firmicutes	Negativicutes	Selenomonadales	Sporomusaceae	Acetonema	Acetonema longum	Bacteria	Firmicutes	Negativicutes	Selenomonadales	Sporomusaceae	Acetonema	Acetonema longum	CL0105	Hybrid	Barrel sandwich hybrid superfamily	Biotin-requiring enzyme	PF00364	unclassified	unclassified	glycine cleavage protein H-like protein	TIGR03077	06_Amino acid utilization biosynthesis metabolism	Arginine and proline metabolism	unclassified	unclassified	K01941	HMMsoil54516	unclassified	unclassified	unclassified	unclassified	unclassified	unclassified	unclassified	0	0	0	0	0	0	6.1106e-05
FHCFJDLK_10341	bin58	metabolism	Amino acid transport and metabolism	4H2E4	The glycine cleavage system catalyzes the degradation of glycine. The P protein binds the alpha-amino group of glycine through its pyridoxal phosphate cofactor	1009370.ALO_20117	Bacteria	Firmicutes	Negativicutes	Selenomonadales	Sporomusaceae	Acetonema	Acetonema longum	Bacteria	Firmicutes	Negativicutes	Selenomonadales	Sporomusaceae	Acetonema	Acetonema longum	CL0061	PLP_aminotran	PLP dependent aminotransferase superfamily	DegT/DnrJ/EryC1/StrS aminotransferase family	PF01041	Unknown function	Enzymes of unknown specificity	cysteine desulfurase family protein	TIGR01976	06_Amino acid utilization biosynthesis metabolism	various	unclassified	unclassified	K00817	HMMsoil32392	unclassified	unclassified	unclassified	unclassified	unclassified	unclassified	unclassified	0	0	0	0	0	0	6.1106e-05
FHCFJDLK_103510	bin41	poorly characterized	Function unknown	2WVXJ	PAS domain	338966.Ppro_1975	unclassified	unclassified	unclassified	unclassified	unclassified	unclassified	unclassified	Bacteria	Firmicutes	Clostridia	Eubacteriales	Peptococcaceae	unclassified	various	CL0183	PAS_Fold	PAS domain clan	PAS domain	PF13426	Regulatory functions	Small molecule interactions	PAS domain S-box protein	TIGR00229	21_Cellular response to stress	various	unclassified	unclassified	K11527	HMMsoil136787	unclassified	unclassified	unclassified	unclassified	unclassified	unclassified	unclassified	0	0	0	0	0	0	0.000183318
FHCFJDLK_103512	bin41	cellular processes and signaling	Cell wall/membrane/envelope biogenesis	42K1M	Ami_3	335541.Swol_0126	unclassified	unclassified	unclassified	unclassified	unclassified	unclassified	unclassified	Bacteria	Firmicutes	Clostridia	Eubacteriales	Peptococcaceae	unclassified	various	unclassified	unclassified	unclassified	Copper amine oxidase N-terminal domain	PF07833	unclassified	unclassified	unclassified	unclassified	06_Amino acid utilization biosynthesis metabolism	various	various	unclassified	K00276	HMMsoil121364	unclassified	unclassified	unclassified	unclassified	unclassified	unclassified	unclassified	0	0	0	0	0	0	0
FHCFJDLK_10354	bin58	metabolism	Energy production and conversion	4H35G	Belongs to the AlaDH PNT family	401526.TcarDRAFT_1361	Bacteria	Firmicutes	Negativicutes	Selenomonadales	Sporomusaceae	Thermosinus	Thermosinus carboxydivorans	Bacteria	Firmicutes	Negativicutes	Selenomonadales	Sporomusaceae	Thermosinus	Thermosinus carboxydivorans	CL0063	NADP_Rossmann	FAD/NAD(P)-binding Rossmann fold Superfamily	Putative NAD(P)-binding	PF13241	unclassified	unclassified	mycofactocin system FadH/OYE family oxidoreductase 2	TIGR03997	06_Amino acid utilization biosynthesis metabolism	Glycine, serine and threonine metabolism	unclassified	unclassified	K00018	HMMsoil74123	unclassified	unclassified	unclassified	unclassified	unclassified	unclassified	unclassified	0	0	0	0	0	0	0.000855484
FHCFJDLK_103572	Unbinned	cellular processes and signaling	various	2XUWK	Domain of unknown function (DUF3821)	368407.Memar_0550	unclassified	unclassified	unclassified	unclassified	unclassified	unclassified	unclassified	Archaea	Euryarchaeota	Methanomicrobia	Methanomicrobiales	Methanomicrobiaceae	Methanoculleus	Methanoculleus chikugoensis	unclassified	unclassified	unclassified	unclassified	unclassified	unclassified	unclassified	unclassified	unclassified	unclassified	unclassified	unclassified	unclassified	unknown	unclassified	unclassified	unclassified	unclassified	unclassified	unclassified	unclassified	unclassified	0	0	0	0	0	0	0.000427742
FHCFJDLK_103578	bin67	metabolism	Carbohydrate transport and metabolism	4F0XB	PFAM extracellular solute-binding protein family 1	593907.Celgi_1267	unclassified	unclassified	unclassified	unclassified	unclassified	unclassified	unclassified	Bacteria	Firmicutes	unclassified	unclassified	unclassified	unclassified	various	CL0177	PBP	Periplasmic binding protein clan	Bacterial extracellular solute-binding protein	PF13531	unclassified	unclassified	unclassified	unclassified	12_Transporters	ABC transporters, prokaryotic type	Oligosaccharide and polyol transporters	Multiple sugar transporter [mD:m00207]	K02027	HMMsoil57407	unclassified	unclassified	unclassified	unclassified	unclassified	unclassified	unclassified	0	0	0	0	0	0	0.00164986
FHCFJDLK_103648	bin10	metabolism	Lipid transport and metabolism	263PN	Thiolase, C-terminal domain	760568.Desku_1232	unclassified	unclassified	unclassified	unclassified	unclassified	unclassified	unclassified	Bacteria	Firmicutes	Clostridia	Eubacteriales	Peptococcaceae	Desulfofundulus	Desulfofundulus salinum	CL0046	Thiolase	Thiolase-like Superfamily	Beta-ketoacyl synthase, N-terminal domain	PF00109	Fatty acid and phospholipid metabolism	Biosynthesis	beta-ketoacyl-acyl-carrier-protein synthase II	TIGR03150	06_Amino acid utilization biosynthesis metabolism	Valine, leucine and isoleucine degradation	unclassified	unclassified	K00632	HMMsoil124710	unclassified	unclassified	unclassified	unclassified	unclassified	unclassified	unclassified	0	0	0	0	0	0	0
FHCFJDLK_103781	bin43	cellular processes and signaling	Defense mechanisms	2N9PT	DUF35 OB-fold domain, acyl-CoA-associated	368407.Memar_2363	Archaea	Euryarchaeota	Methanomicrobia	Methanomicrobiales	Methanomicrobiaceae	Methanoculleus	Methanoculleus bourgensis	Archaea	Euryarchaeota	Methanomicrobia	Methanomicrobiales	Methanomicrobiaceae	Methanoculleus	Methanoculleus bourgensis	CL0167	Zn_Beta_Ribbon	Zinc beta-ribbon	Rubredoxin-like zinc ribbon domain (DUF35_N)	PF12172	unclassified	unclassified	unclassified	unclassified	unclassified	unclassified	unclassified	unclassified	K07068	unclassified	unclassified	unclassified	unclassified	unclassified	unclassified	unclassified	unclassified	0	0	0	0	0	0	0
FHCFJDLK_103822	Unbinned	information storage and processing	Replication, recombination and repair	2N87V	Domain of unknown function (DUF3387)	1226322.HMPREF1545_00654	unclassified	unclassified	unclassified	unclassified	unclassified	unclassified	unclassified	Bacteria	Firmicutes	unclassified	unclassified	unclassified	unclassified	various	unclassified	unclassified	unclassified	Domain of unknown function (DUF3387)	PF11867	unclassified	unclassified	unclassified	unclassified	unclassified	unclassified	unclassified	unclassified	unknown	unclassified	unclassified	unclassified	unclassified	unclassified	unclassified	unclassified	unclassified	0	0	0	0	0	0	6.1106e-05
FHCFJDLK_103938	bin48	metabolism	Coenzyme transport and metabolism	3WGV6	Catalyzes the conversion of oxaloacetate (OAA) to phosphoenolpyruvate (PEP), the rate-limiting step in the metabolic pathway that produces glucose from lactate and other precursors derived from the citric acid cycle	203119.Cthe_2874	unclassified	unclassified	unclassified	unclassified	unclassified	unclassified	unclassified	Bacteria	Firmicutes	Clostridia	Eubacteriales	Clostridiaceae	unclassified	various	unclassified	unclassified	unclassified	Phosphoenolpyruvate carboxykinase N-terminal domain	PF17297	unclassified	unclassified	unclassified	unclassified	various	various	various	unclassified	K01596	HMMsoil37187	unclassified	unclassified	unclassified	unclassified	unclassified	unclassified	unclassified	0	0	0	0	0	0	0.000183318
FHCFJDLK_104088	bin76	metabolism	Secondary metabolites biosynthesis, transport and catabolism	1YCTG	ATPases associated with a variety of cellular activities	287.DR97_1634	Bacteria	various	various	various	various	various	various	Bacteria	Proteobacteria	Gammaproteobacteria	Pseudomonadales	Pseudomonadaceae	Pseudomonas	various	CL0023	P-loop_NTPase	P-loop containing nucleoside triphosphate hydrolase superfamily	Rad17 P-loop domain	PF03215	DNA metabolism	DNA replication, recombination, and repair	checkpoint protein rad24	TIGR00602	12_Transporters	ABC transporters, prokaryotic type	Monosaccharide transporters	AI-2 transporter [mD:m00219]	K10558	HMMsoil123289	unclassified	unclassified	ABC Transporter	ABC Transporter	ABCAntibioticEffluxPump	ATP-binding cassette (ABC) antibiotic efflux pump	RF0007	0	0	0	0	0	0	0
FHCFJDLK_104113	bin76	metabolism	Energy production and conversion	1YEC6	Component of the ubiquinol-cytochrome c reductase complex (complex III or cytochrome b-c1 complex), which is a respiratory chain that generates an electrochemical potential coupled to ATP synthesis	287.DR97_1609	Bacteria	various	various	various	various	various	various	Bacteria	Proteobacteria	Gammaproteobacteria	Pseudomonadales	Pseudomonadaceae	Pseudomonas	various	CL0516	ISP-domain	Rieske-like iron-sulphur domain	Rieske [2Fe-2S] domain	PF00355	Energy metabolism	Electron transport	ubiquinol-cytochrome c reductase, iron-sulfur subunit	TIGR01416	11_Nitrogen cycle	Nitrogenated compounds Reduction	Denitrification	Nitrate to nitrite	K15878	HMMsoil35602	unclassified	unclassified	unclassified	unclassified	unclassified	unclassified	unclassified	0	0	0	0	0	0	6.1106e-05
FHCFJDLK_104115	bin76	metabolism	Energy production and conversion	1YD91	Cytochrome C1 family	287.DR97_1607	Bacteria	Proteobacteria	Gammaproteobacteria	Pseudomonadales	Pseudomonadaceae	Pseudomonas	various	Bacteria	Proteobacteria	Gammaproteobacteria	Pseudomonadales	Pseudomonadaceae	Pseudomonas	various	CL0318	Cytochrome-c	Cytochrome c superfamily	Cytochrome C1 family	PF02167	unclassified	unclassified	unclassified	unclassified	11_Nitrogen cycle	Nitrogenated compounds Reduction	Denitrification	Nitrite oxide to nitrous oxide	K02305	HMMsoil18843	unclassified	unclassified	unclassified	unclassified	unclassified	unclassified	unclassified	0	0	0	0	0	0	6.1106e-05
FHCFJDLK_104159	bin76	cellular processes and signaling	Posttranslational modification, protein turnover, chaperones	1YDTS	Prevents misfolding and promotes the refolding and proper assembly of unfolded polypeptides generated under stress conditions	287.DR97_1563	Bacteria	Proteobacteria	Gammaproteobacteria	various	various	various	various	Bacteria	Proteobacteria	Gammaproteobacteria	Pseudomonadales	Pseudomonadaceae	Pseudomonas	various	unclassified	unclassified	unclassified	TCP-1/cpn60 chaperonin family	PF00118	unclassified	unclassified	T-complex protein 1, theta subunit	TIGR02346	unclassified	unclassified	unclassified	unclassified	K04077	unclassified	unclassified	unclassified	unclassified	unclassified	unclassified	unclassified	unclassified	0	0	0	0	0	0	0.00030553
FHCFJDLK_104179	bin76	metabolism	Inorganic ion transport and metabolism	1YD4Z	Destroys radicals which are normally produced within the cells and which are toxic to biological systems	287.DR97_1543	Bacteria	Proteobacteria	Gammaproteobacteria	various	various	various	various	Bacteria	Proteobacteria	Gammaproteobacteria	Pseudomonadales	Pseudomonadaceae	Pseudomonas	various	unclassified	unclassified	unclassified	Iron/manganese superoxide dismutases, alpha-hairpin domain	PF00081	unclassified	unclassified	unclassified	unclassified	unclassified	unclassified	unclassified	unclassified	K04564	unclassified	unclassified	unclassified	unclassified	unclassified	unclassified	unclassified	unclassified	0	0	0	0	0	0	6.1106e-05
FHCFJDLK_104229	bin76	poorly characterized	Function unknown	1YFUK	integral membrane protein	287.DR97_1493	various	various	various	various	various	various	various	Bacteria	Proteobacteria	Gammaproteobacteria	Pseudomonadales	Pseudomonadaceae	Pseudomonas	various	unclassified	unclassified	unclassified	unclassified	unclassified	unclassified	unclassified	unclassified	unclassified	unclassified	unclassified	unclassified	unclassified	unknown	unclassified	unclassified	unclassified	unclassified	unclassified	unclassified	unclassified	unclassified	0	0	0	0	0	0	6.1106e-05
FHCFJDLK_104231	bin76	poorly characterized	Function unknown	1YG2M	Transcriptional regulator	287.DR97_1491	Bacteria	Proteobacteria	Gammaproteobacteria	various	various	various	various	Bacteria	Proteobacteria	Gammaproteobacteria	Pseudomonadales	Pseudomonadaceae	Pseudomonas	various	unclassified	unclassified	unclassified	unclassified	unclassified	unclassified	unclassified	unclassified	unclassified	unclassified	unclassified	unclassified	unclassified	unknown	unclassified	unclassified	unclassified	unclassified	unclassified	unclassified	unclassified	unclassified	0	0	0	0	0	0	6.1106e-05
FHCFJDLK_104265	bin67	poorly characterized	Function unknown	2GCV5	LemA family	390874.Tpet_1788	unclassified	unclassified	unclassified	unclassified	unclassified	unclassified	unclassified	Bacteria	Firmicutes	unclassified	unclassified	unclassified	unclassified	various	unclassified	unclassified	unclassified	LemA family	PF04011	unclassified	unclassified	unclassified	unclassified	unclassified	unclassified	unclassified	unclassified	K03744	unclassified	unclassified	unclassified	unclassified	unclassified	unclassified	unclassified	unclassified	0	0	0	0	0	0	0.000183318
FHCFJDLK_104360	Unbinned	information storage and processing	Replication, recombination and repair	24AG9	Transposase	867903.ThesuDRAFT_00885	unclassified	unclassified	unclassified	unclassified	unclassified	unclassified	unclassified	Bacteria	Firmicutes	Clostridia	Thermoanaerobacterales	unclassified	unclassified	various	CL0219	RNase_H	Ribonuclease H-like superfamily	Transposase DDE domain	PF01609	unclassified	unclassified	unclassified	unclassified	unclassified	unclassified	unclassified	unclassified	K07487	unclassified	unclassified	unclassified	unclassified	unclassified	unclassified	unclassified	unclassified	0	0	0	0	0	0	0
FHCFJDLK_104650	bin71	cellular processes and signaling	Signal transduction mechanisms	2G7P1	Two component regulator propeller	765420.OSCT_2236	unclassified	unclassified	unclassified	unclassified	unclassified	unclassified	unclassified	Bacteria	Firmicutes	unclassified	unclassified	unclassified	unclassified	various	CL0025	His_Kinase_A	His Kinase A (phospho-acceptor) domain	Histidine kinase-like ATPase domain	PF13581	various	various	putative PEP-CTERM system histidine kinase	TIGR02916	21_Cellular response to stress	various	unclassified	unclassified	K04757	HMMsoil67842	unclassified	unclassified	unclassified	unclassified	unclassified	unclassified	unclassified	0	0	0	0	0	0	6.1106e-05
FHCFJDLK_104783	bin34	metabolism	Inorganic ion transport and metabolism	2J9R8	Bacterial extracellular solute-binding protein	158189.SpiBuddy_0528	unclassified	unclassified	unclassified	unclassified	unclassified	unclassified	unclassified	Bacteria	Firmicutes	unclassified	unclassified	unclassified	unclassified	various	CL0177	PBP	Periplasmic binding protein clan	Bacterial extracellular solute-binding protein	PF01547	Transport and binding proteins	Amino acids, peptides and amines	putative 2-aminoethylphosphonate ABC transporter, periplasmic 2-aminoethylphosphonate-binding protein	TIGR03261	12_Transporters	ABC transporters, prokaryotic type	Mineral and organic ion transporters	Iron(III) transporter [mD:m00190]	K02012	HMMsoil10739	unclassified	unclassified	unclassified	unclassified	unclassified	unclassified	unclassified	0	0	0	0	0	0	0.000244424
FHCFJDLK_104804	Unbinned	metabolism	Amino acid transport and metabolism	261CX	PFAM Alcohol dehydrogenase GroES-like domain	768710.DesyoDRAFT_3419	unclassified	unclassified	unclassified	unclassified	unclassified	unclassified	unclassified	Bacteria	Firmicutes	unclassified	unclassified	unclassified	unclassified	various	unclassified	unclassified	unclassified	Alcohol dehydrogenase GroES-associated	PF13823	Energy metabolism	Fermentation	zinc-binding alcohol dehydrogenase family protein	TIGR02817	09_Carbohydrate Active enzyme - CAZy	Glycoside hydrolase	unclassified	unclassified	K08257	HMMsoil74154	unclassified	unclassified	unclassified	unclassified	unclassified	unclassified	unclassified	0	0	0	0	0	0	0.000183318
FHCFJDLK_104877	bin3	metabolism	Amino acid transport and metabolism	268E7	Glutamate/Leucine/Phenylalanine/Valine dehydrogenase	1232452.BAIB02000016_gene2582	unclassified	unclassified	unclassified	unclassified	unclassified	unclassified	unclassified	Bacteria	Firmicutes	unclassified	unclassified	unclassified	unclassified	various	CL0603	AA_dh_N	Aminoacid dehydrogenase-like, N-terminal domain superfamily	Glu/Leu/Phe/Val dehydrogenase, dimerisation domain	PF02812	unclassified	unclassified	unclassified	unclassified	06_Amino acid utilization biosynthesis metabolism	various	unclassified	unclassified	K00263	HMMsoil98050	unclassified	unclassified	unclassified	unclassified	unclassified	unclassified	unclassified	0	0	0	0	0	0	6.1106e-05
FHCFJDLK_104898	bin16	poorly characterized	Function unknown	2J6DU	Domain of unknown function (DUF2088)	1123274.KB899406_gene995	Bacteria	Spirochaetes	unclassified	unclassified	unclassified	unclassified	various	Bacteria	Spirochaetes	unclassified	unclassified	unclassified	unclassified	various	CL0471	DUF362	DUF362-like superfamily	Lactate racemase N-terminal domain	PF09861	unclassified	unclassified	unclassified	unclassified	unclassified	unclassified	unclassified	unclassified	unknown	unclassified	unclassified	unclassified	unclassified	unclassified	unclassified	unclassified	unclassified	0	0	0	0	0	0	0
FHCFJDLK_105156	bin28	cellular processes and signaling	Cell wall/membrane/envelope biogenesis	3Y783	Alginate export	1267535.KB906767_gene3869	unclassified	unclassified	unclassified	unclassified	unclassified	unclassified	unclassified	Bacteria	Elusimicrobia	unclassified	unclassified	unclassified	unclassified	various	CL0193	MBB	Outer membrane beta-barrel protein superfamily	Alginate export	PF13372	unclassified	unclassified	unclassified	unclassified	unclassified	unclassified	unclassified	unclassified	unknown	unclassified	unclassified	unclassified	unclassified	unclassified	unclassified	unclassified	unclassified	0	0	0	0	0	0	0.000244424
FHCFJDLK_105260	bin34	metabolism	Energy production and conversion	42F4E	Produces ATP from ADP in the presence of a proton gradient across the membrane. The alpha chain is a regulatory subunit	1089553.Tph_c27390	unclassified	unclassified	unclassified	unclassified	unclassified	unclassified	unclassified	Bacteria	Firmicutes	unclassified	unclassified	unclassified	unclassified	various	CL0275	HAS-barrel	HAS-barrel superfamily	ATP synthase alpha/beta family, beta-barrel domain	PF02874	Transcription	Transcription factors	transcription termination factor Rho	TIGR00767	unclassified	unclassified	unclassified	unclassified	K02111	unclassified	unclassified	unclassified	unclassified	unclassified	unclassified	unclassified	unclassified	0	0	0	0	0	0	6.1106e-05
FHCFJDLK_105407	Unbinned	cellular processes and signaling	Defense mechanisms	arCOG00194	ABC-type multidrug transport system ATPase component	374847.Kcr_1141	unclassified	unclassified	unclassified	unclassified	unclassified	unclassified	unclassified	Archaea	Euryarchaeota	Methanomicrobia	Methanosarcinales	various	various	various	CL0023	P-loop_NTPase	P-loop containing nucleoside triphosphate hydrolase superfamily	RecF/RecN/SMC N terminal domain	PF02463	unclassified	unclassified	restriction system-associated AAA family ATPase	TIGR04435	unclassified	unclassified	unclassified	unclassified	K01990	unclassified	unclassified	unclassified	ABC Transporter	ABC Transporter	ABCAntibioticEffluxPump	ATP-binding cassette (ABC) antibiotic efflux pump	RF0007	0	0	0	0	0	0	0
FHCFJDLK_105523	bin66	metabolism	various	2NRBW	COGs COG4577 Carbon dioxide concentrating mechanism carboxysome shell protein	880073.Calab_1623	unclassified	unclassified	unclassified	unclassified	unclassified	unclassified	unclassified	Bacteria	Proteobacteria	Betaproteobacteria	Burkholderiales	unclassified	unclassified	various	unclassified	unclassified	unclassified	BMC domain	PF00936	unclassified	unclassified	PduT-like ethanolamine utilization protein	TIGR02526	unclassified	unclassified	unclassified	unclassified	K04027	unclassified	unclassified	unclassified	unclassified	unclassified	unclassified	unclassified	unclassified	0	0	0	0	0	0	0.000183318
FHCFJDLK_106165	Unbinned	poorly characterized	Function unknown	4DS45	Mycothiol maleylpyruvate isomerase N-terminal domain	267747.PPA0806	Bacteria	Actinobacteria	Actinomycetia	Propionibacteriales	Propionibacteriaceae	Propioniciclava	Propioniciclava soli	Bacteria	Actinobacteria	Actinomycetia	Propionibacteriales	Propionibacteriaceae	Propionibacterium	Propionibacterium sp.	CL0310	DinB	DinB-like superfamily	DinB superfamily	PF12867	Hypothetical proteins	Conserved	TIGR03084 family protein	TIGR03084	unclassified	unclassified	unclassified	unclassified	K16163	unclassified	unclassified	unclassified	unclassified	unclassified	unclassified	unclassified	unclassified	0	0	0	0	0	0	0.000244424
FHCFJDLK_106216	bin3	metabolism	Carbohydrate transport and metabolism	2NNNY	Belongs to the PEP-utilizing enzyme family	880073.Calab_2574	Bacteria	Firmicutes	unclassified	unclassified	unclassified	unclassified	various	Bacteria	Firmicutes	unclassified	unclassified	unclassified	unclassified	various	CL0364	Leu-IlvD	LeuD/IlvD-like	PEP-utilising enzyme, mobile domain	PF00391	unclassified	unclassified	phosphoenolpyruvate-protein phosphotransferase	TIGR01417	12_Transporters	Phosphotransferase system (pts)	Enzyme I and hpr	Hybrid protein	K05881	HMMsoil134378	unclassified	unclassified	unclassified	unclassified	unclassified	unclassified	unclassified	0	0	0	0	0	0	6.1106e-05
FHCFJDLK_106288	bin21	metabolism	Amino acid transport and metabolism	2NPMR	The glycine cleavage system catalyzes the degradation of glycine. The H protein shuttles the methylamine group of glycine from the P protein to the T protein	459349.CLOAM0290	Bacteria	Candidatus Cloacimonetes	unclassified	unclassified	unclassified	unclassified	various	Bacteria	Candidatus Cloacimonetes	unclassified	unclassified	unclassified	unclassified	various	CL0105	Hybrid	Barrel sandwich hybrid superfamily	Glycine cleavage H-protein	PF01597	unclassified	unclassified	glycine cleavage protein H-like protein	TIGR03077	unclassified	unclassified	unclassified	unclassified	K02437	unclassified	unclassified	unclassified	unclassified	unclassified	unclassified	unclassified	unclassified	0	0	0	0	0	0	6.1106e-05
FHCFJDLK_106335	Unbinned	information storage and processing	Transcription	2N9SC	transcription termination protein NusA	368407.Memar_0317	unclassified	unclassified	unclassified	unclassified	unclassified	unclassified	unclassified	Archaea	Euryarchaeota	Methanomicrobia	Methanomicrobiales	unclassified	unclassified	various	CL0007	KH	K-Homology (KH) domain Superfamily	KH domain	PF00013	Transcription	Transcription factors	transcription termination factor NusA	TIGR01953	07_Nucleic acid metabolism	various	unclassified	unclassified	K00962	HMMsoil37504	unclassified	unclassified	unclassified	unclassified	unclassified	unclassified	unclassified	0	0	0	0	0	0	0
FHCFJDLK_106484	bin44	metabolism	Carbohydrate transport and metabolism	248D0	M42 glutamyl aminopeptidase	1304880.JAGB01000002_gene1817	unclassified	unclassified	unclassified	unclassified	unclassified	unclassified	unclassified	Bacteria	Firmicutes	unclassified	unclassified	unclassified	unclassified	various	CL0035	Peptidase_MH	Peptidase clan MH/MC/MF	Peptidase family M20/M25/M40	PF01546	unclassified	unclassified	putative selenium metabolism hydrolase	TIGR03526	various	various	unclassified	unclassified	K01179	HMMsoil71226	unclassified	unclassified	unclassified	unclassified	unclassified	unclassified	unclassified	0	0	0	0	0	0	0
FHCFJDLK_10656	bin44	metabolism	Amino acid transport and metabolism	2GM00	PFAM Extracellular ligand-binding receptor	479433.Caci_2648	unclassified	unclassified	unclassified	unclassified	unclassified	unclassified	unclassified	Bacteria	Firmicutes	unclassified	unclassified	unclassified	unclassified	various	CL0144	Periplas_BP	Periplasmic binding protein like	Periplasmic binding protein domain	PF13407	Transport and binding proteins	Amino acids, peptides and amines	urea ABC transporter, urea binding protein	TIGR03407	21_Cellular response to stress	various	unclassified	unclassified	K08884	HMMsoil42915	unclassified	unclassified	unclassified	unclassified	unclassified	unclassified	unclassified	0	0	0	0	0	0	0.00030553
FHCFJDLK_106572	Unbinned	poorly characterized	Function unknown	23P87	Belongs to the UPF0147 family	877455.Metbo_0113	Archaea	Euryarchaeota	Methanobacteria	Methanobacteriales	Methanobacteriaceae	Methanobacterium	various	Archaea	Euryarchaeota	Methanobacteria	Methanobacteriales	Methanobacteriaceae	Methanobacterium	Methanobacterium congolense	unclassified	unclassified	unclassified	Uncharacterised protein family (UPF0147)	PF03685	unclassified	unclassified	unclassified	unclassified	unclassified	unclassified	unclassified	unclassified	K09721	unclassified	unclassified	unclassified	unclassified	unclassified	unclassified	unclassified	unclassified	0	0	0	0	0	0	6.1106e-05
FHCFJDLK_106687	bin44	metabolism	Carbohydrate transport and metabolism	2J5S3	PFAM Bacterial extracellular solute-binding protein	665571.STHERM_c10160	unclassified	unclassified	unclassified	unclassified	unclassified	unclassified	unclassified	Bacteria	Firmicutes	unclassified	unclassified	unclassified	unclassified	various	CL0177	PBP	Periplasmic binding protein clan	Bacterial extracellular solute-binding protein	PF01547	unclassified	unclassified	unclassified	unclassified	12_Transporters	ABC transporters, prokaryotic type	Oligosaccharide and polyol transporters	Multiple sugar transporter [mD:m00207]	K02027	HMMsoil78721	unclassified	unclassified	unclassified	unclassified	unclassified	unclassified	unclassified	0	0	0	0	0	0	0.00134433
FHCFJDLK_106695	bin44	metabolism	Lipid transport and metabolism	36GAR	3-oxoacid CoA-transferase, B subunit	1304284.L21TH_2531	unclassified	unclassified	unclassified	unclassified	unclassified	unclassified	unclassified	Bacteria	Firmicutes	unclassified	unclassified	unclassified	unclassified	various	CL0246	ISOCOT_Fold	Isomerase,CoA transferase & Translation initiation factor Superfamily	Coenzyme A transferase	PF01144	unclassified	unclassified	3-oxoacid CoA-transferase, B subunit	TIGR02428	01_Fermentation	Glutamate degradation V (via hydroxyglutarate)	unclassified	unclassified	K01040	HMMsoil32983	unclassified	unclassified	unclassified	unclassified	unclassified	unclassified	unclassified	0	0	0	0	0	0	0.000122212
FHCFJDLK_106696	bin44	metabolism	Lipid transport and metabolism	1ZCXP	COG1788 Acyl CoA acetate 3-ketoacid CoA transferase, alpha subunit	1347086.CCBA010000009_gene1374	unclassified	unclassified	unclassified	unclassified	unclassified	unclassified	unclassified	Bacteria	Firmicutes	unclassified	unclassified	unclassified	unclassified	various	CL0246	ISOCOT_Fold	Isomerase,CoA transferase & Translation initiation factor Superfamily	Coenzyme A transferase	PF01144	unclassified	unclassified	3-oxoacid CoA-transferase, A subunit	TIGR02429	06_Amino acid utilization biosynthesis metabolism	Valine, leucine and isoleucine degradation	unclassified	unclassified	K01028	HMMsoil27496	unclassified	unclassified	unclassified	unclassified	unclassified	unclassified	unclassified	0	0	0	0	0	0	6.1106e-05
FHCFJDLK_107081	bin53	metabolism	Coenzyme transport and metabolism	2N96I	PFAM bifunctional deaminase-reductase domain protein	521011.Mpal_1313	unclassified	unclassified	unclassified	unclassified	unclassified	unclassified	unclassified	Archaea	Euryarchaeota	Methanomicrobia	Methanomicrobiales	Methanomicrobiaceae	Methanoculleus	Methanoculleus bourgensis	CL0387	DHFred	Dihydrofolate reductase-like	RibD C-terminal domain	PF01872	Biosynthesis of cofactors, prosthetic groups, and carriers	Riboflavin, FMN, and FAD	riboflavin biosynthesis protein RibD	TIGR00326	unclassified	unclassified	unclassified	unclassified	K14654	unclassified	unclassified	unclassified	unclassified	unclassified	unclassified	unclassified	unclassified	0	0	0	0	0	0	6.1106e-05
FHCFJDLK_107083	bin53	poorly characterized	Function unknown	arCOG07676	TIR domain	368407.Memar_2027	unclassified	unclassified	unclassified	unclassified	unclassified	unclassified	unclassified	Archaea	Euryarchaeota	Methanomicrobia	Methanomicrobiales	Methanomicrobiaceae	Methanoculleus	Methanoculleus bourgensis	unclassified	unclassified	unclassified	unclassified	unclassified	unclassified	unclassified	unclassified	unclassified	unclassified	unclassified	unclassified	unclassified	unknown	unclassified	unclassified	unclassified	unclassified	unclassified	unclassified	unclassified	unclassified	0	0	0	0	0	0	6.1106e-05
FHCFJDLK_107092	bin53	poorly characterized	Function unknown	2NBG5	Porphyromonas-type peptidyl-arginine deiminase	368407.Memar_2038	unclassified	unclassified	unclassified	unclassified	unclassified	unclassified	unclassified	Archaea	Euryarchaeota	Methanomicrobia	Methanomicrobiales	Methanomicrobiaceae	Methanoculleus	Methanoculleus bourgensis	unclassified	unclassified	unclassified	Carbon-nitrogen hydrolase	PF00795	Unknown function	Enzymes of unknown specificity	putative nitrilase, sll0784 family	TIGR04048	various	various	unclassified	unclassified	K01501	HMMsoil62005	unclassified	unclassified	unclassified	unclassified	unclassified	unclassified	unclassified	0	0	0	0	0	0	0
FHCFJDLK_107098	bin53	metabolism	Energy production and conversion	2N98C	Proton pump that utilizes the energy of pyrophosphate hydrolysis as the driving force for proton movement across the membrane. Generates a proton motive force	368407.Memar_0044	unclassified	unclassified	unclassified	unclassified	unclassified	unclassified	unclassified	Archaea	Euryarchaeota	Methanomicrobia	Methanomicrobiales	Methanomicrobiaceae	Methanoculleus	Methanoculleus bourgensis	unclassified	unclassified	unclassified	Inorganic H+ pyrophosphatase	PF03030	Transport and binding proteins	Cations and iron carrying compounds	V-type H(+)-translocating pyrophosphatase	TIGR01104	unclassified	unclassified	unclassified	unclassified	K15987	unclassified	unclassified	unclassified	unclassified	unclassified	unclassified	unclassified	unclassified	0	0	0	0	0	0	0.000122212
FHCFJDLK_107126	bin27	metabolism	Coenzyme transport and metabolism	4DNX3	Catalyzes the reversible adenylation of nicotinate mononucleotide (NaMN) to nicotinic acid adenine dinucleotide (NaAD)	267747.PPA0836	Bacteria	Actinobacteria	Actinomycetia	Propionibacteriales	Propionibacteriaceae	Brevilactibacter	Brevilactibacter coleopterorum	Bacteria	Actinobacteria	Actinomycetia	Propionibacteriales	Propionibacteriaceae	Brevilactibacter	Brevilactibacter coleopterorum	CL0039	HUP	HUP - HIGH-signature proteins, UspA, and PP-ATPase.	Cytidylyltransferase-like	PF01467	Biosynthesis of cofactors, prosthetic groups, and carriers	Pantothenate and coenzyme A	pantetheine-phosphate adenylyltransferase	TIGR01510	unclassified	unclassified	unclassified	unclassified	K00969	unclassified	unclassified	unclassified	unclassified	unclassified	unclassified	unclassified	unclassified	0	0	0	0	0	0	6.1106e-05
FHCFJDLK_107127	bin27	metabolism	Amino acid transport and metabolism	260NX	Catalyzes the NADPH-dependent reduction of L-glutamate 5-phosphate into L-glutamate 5-semialdehyde and phosphate. The product spontaneously undergoes cyclization to form 1-pyrroline-5- carboxylate	1035308.AQYY01000001_gene3448	unclassified	unclassified	unclassified	unclassified	unclassified	unclassified	unclassified	Bacteria	Actinobacteria	Actinomycetia	Propionibacteriales	Nocardioidaceae	Micropruina	Micropruina sp.	CL0099	ALDH-like	ALDH-like superfamily	Aldehyde dehydrogenase family	PF00171	Energy metabolism	Amino acids and amines	methylmalonate-semialdehyde dehydrogenase (acylating)	TIGR01722	various	various	unclassified	unclassified	K00130	HMMsoil54311	unclassified	unclassified	unclassified	unclassified	unclassified	unclassified	unclassified	0	0	0	0	0	0	0.000549954
FHCFJDLK_107134	bin7	information storage and processing	Translation, ribosomal structure and biogenesis	277WK	This protein promotes the GTP-dependent binding of aminoacyl-tRNA to the A-site of ribosomes during protein biosynthesis	521098.Aaci_2713	unclassified	unclassified	unclassified	unclassified	unclassified	unclassified	unclassified	Bacteria	Firmicutes	unclassified	unclassified	unclassified	unclassified	various	CL0575	EFTPs	Translation proteins of Elongation Factors superfamily	Elongation factor Tu domain 2	PF03144	Protein synthesis	Translation factors	translation initiation factor aIF-2	TIGR00491	07_Nucleic acid metabolism	various	unclassified	unclassified	K03018	HMMsoil111136	unclassified	unclassified	Tetracycline Ribosomal Protection	Target Protection	TetM-TetW-TetO-TetS	tetM, tetW, tetO, and tetS: tetracycline resistance ribosomal protection protein	RF0133	0	0	0	0	0	0	0.000244424
FHCFJDLK_107360	Unbinned	information storage and processing	Translation, ribosomal structure and biogenesis	2N9HV	Binds directly to 23S rRNA. Probably involved in E site tRNA release	521011.Mpal_0163	Archaea	Euryarchaeota	Methanomicrobia	Methanomicrobiales	Methanomicrobiaceae	Methanoculleus	Methanoculleus bourgensis	Archaea	Euryarchaeota	Methanomicrobia	Methanomicrobiales	Methanomicrobiaceae	Methanoculleus	Methanoculleus bourgensis	unclassified	unclassified	unclassified	Ribosomal protein L1p/L10e family	PF00687	Protein synthesis	Ribosomal proteins: synthesis and modification	ribosomal protein uL1	TIGR01169	unclassified	unclassified	unclassified	unclassified	unknown	unclassified	unclassified	unclassified	unclassified	unclassified	unclassified	unclassified	unclassified	0	0	0	0	0	0	0
FHCFJDLK_107441	bin27	information storage and processing	Translation, ribosomal structure and biogenesis	260DE	Involved in mRNA degradation. Catalyzes the phosphorolysis of single-stranded polyribonucleotides processively in the 3'- to 5'-direction	1035308.AQYY01000001_gene3148	Bacteria	Actinobacteria	Actinomycetia	Propionibacteriales	Propionibacteriaceae	Nigerium	Nigerium massiliense	Bacteria	Actinobacteria	Actinomycetia	Propionibacteriales	Propionibacteriaceae	Brevilactibacter	Brevilactibacter coleopterorum	unclassified	unclassified	unclassified	3' exoribonuclease family, domain 2	PF03725	Transcription	Degradation of RNA	ribonuclease R	TIGR02063	07_Nucleic acid metabolism	various	unclassified	unclassified	K03049	HMMsoil29471	unclassified	unclassified	unclassified	unclassified	unclassified	unclassified	unclassified	0	0	0	0	0	0	0.00366636
FHCFJDLK_107442	bin27	metabolism	Carbohydrate transport and metabolism	1RRS1	HAD-superfamily hydrolase, subfamily IIA	1304275.C41B8_08025	unclassified	unclassified	unclassified	unclassified	unclassified	unclassified	unclassified	Bacteria	Actinobacteria	Actinomycetia	Propionibacteriales	Propionibacteriaceae	Brooklawnia	Brooklawnia sp.	CL0137	HAD	HAD superfamily	Haloacid dehalogenase-like hydrolase	PF13419	unclassified	unclassified	pyrimidine 5'-nucleotidase	TIGR01993	various	various	various	unclassified	K11725	HMMsoil46351	unclassified	unclassified	unclassified	unclassified	unclassified	unclassified	unclassified	0	0	0	0	0	0	0.000122212
FHCFJDLK_107443	bin27	metabolism	Amino acid transport and metabolism	2607V	Catalyzes the conversion of 4-hydroxy- tetrahydrodipicolinate (HTPA) to tetrahydrodipicolinate	1035308.AQYY01000001_gene3146	unclassified	unclassified	unclassified	unclassified	unclassified	unclassified	unclassified	Bacteria	Actinobacteria	Actinomycetia	Propionibacteriales	Propionibacteriaceae	Propionibacterium	Propionibacterium sp.	CL0063	NADP_Rossmann	FAD/NAD(P)-binding Rossmann fold Superfamily	Homoserine dehydrogenase, NAD binding domain	PF03447	Amino acid biosynthesis	Aspartate family	dihydrodipicolinate reductase	TIGR02130	various	various	unclassified	unclassified	K00215	HMMsoil29242	unclassified	unclassified	unclassified	unclassified	unclassified	unclassified	unclassified	0	0	0	0	0	0	6.1106e-05
FHCFJDLK_107445	bin27	metabolism	Coenzyme transport and metabolism	4F0UZ	Catalyzes the phosphorylation of D-fructose 6-phosphate to fructose 1,6-bisphosphate by ATP, the first committing step of glycolysis	1454010.JEOE01000002_gene479	Bacteria	Actinobacteria	Actinomycetia	Propionibacteriales	Propionibacteriaceae	Tessaracoccus	Tessaracoccus antarcticus	Bacteria	Actinobacteria	Actinomycetia	Propionibacteriales	Propionibacteriaceae	Tessaracoccus	Tessaracoccus antarcticus	CL0240	PFK	PFK-like superfamily	Phosphofructokinase	PF00365	Energy metabolism	Glycolysis/gluconeogenesis	diphosphate--fructose-6-phosphate 1-phosphotransferase	TIGR02477	unclassified	unclassified	unclassified	unclassified	K21071	unclassified	unclassified	unclassified	unclassified	unclassified	unclassified	unclassified	unclassified	0	0	0	0	0	0	0.000855484
FHCFJDLK_10749	bin67	metabolism	Energy production and conversion	1ZB9B	Aldo/keto reductase family	1450694.BTS2_2950	unclassified	unclassified	unclassified	unclassified	unclassified	unclassified	unclassified	Bacteria	Firmicutes	unclassified	unclassified	unclassified	unclassified	various	unclassified	unclassified	unclassified	Aldo/keto reductase family	PF00248	unclassified	unclassified	voltage-dependent potassium channel beta subunit	TIGR01293	20_Hydrolysis of polymers	Xylose	unclassified	unclassified	K05351	HMMsoil49864	unclassified	unclassified	unclassified	unclassified	unclassified	unclassified	unclassified	0	0	0	0	0	0	0
FHCFJDLK_107647	bin69	metabolism	Carbohydrate transport and metabolism	4PM6P	Xylose isomerase-like TIM barrel	1229276.DI53_3335	unclassified	unclassified	unclassified	unclassified	unclassified	unclassified	unclassified	Bacteria	Bacteroidetes	Bacteroidia	Bacteroidales	unclassified	unclassified	various	CL0036	TIM_barrel	Common phosphate binding-site TIM barrel superfamily	Xylose isomerase-like TIM barrel	PF01261	unclassified	unclassified	unclassified	unclassified	various	various	unclassified	unclassified	K12373	HMMsoil15489	endo-beta-1,4-glucanase / cellulase (EC 3.2.1.4); endo-beta-1,4-xylanase (EC 3.2.1.8); beta-glucosidase (EC 3.2.1.21); beta-mannosidase (EC 3.2.1.25); beta-glucosylceramidase (EC 3.2.1.45); glucan beta-1,3-glucosidase (EC 3.2.1.58); exo-beta-1,4-glucanase / cellodextrinase (EC 3.2.1.74); glucan endo-1,6-beta-glucosidase (EC 3.2.1.75); mannan endo-beta-1,4-mannosidase (EC 3.2.1.78); cellulose beta…	GH5	unclassified	unclassified	unclassified	unclassified	unclassified	0	0	0	0	0	0	6.1106e-05
FHCFJDLK_107707	bin43	unclassified	unclassified	arCOG05298	unclassified	368407.Memar_0987	Archaea	Euryarchaeota	Methanomicrobia	Methanomicrobiales	Methanomicrobiaceae	Methanoculleus	Methanoculleus bourgensis	Archaea	Euryarchaeota	Methanomicrobia	Methanomicrobiales	Methanomicrobiaceae	Methanoculleus	Methanoculleus bourgensis	unclassified	unclassified	unclassified	unclassified	unclassified	unclassified	unclassified	unclassified	unclassified	unclassified	unclassified	unclassified	unclassified	unknown	unclassified	unclassified	unclassified	unclassified	unclassified	unclassified	unclassified	unclassified	0	0	0	0	0	0	0
FHCFJDLK_107740	Unbinned	cellular processes and signaling	Posttranslational modification, protein turnover, chaperones	2NPW2	Binds to Cpn60 in the presence of Mg-ATP and suppresses the ATPase activity of the latter	459349.CLOAM0817	unclassified	unclassified	unclassified	unclassified	unclassified	unclassified	unclassified	Bacteria	Candidatus Cloacimonetes	unclassified	unclassified	unclassified	various	various	CL0296	GroES	GroES-like superfamily	Chaperonin 10 Kd subunit	PF00166	unclassified	unclassified	unclassified	unclassified	unclassified	unclassified	unclassified	unclassified	K04078	unclassified	unclassified	unclassified	unclassified	unclassified	unclassified	unclassified	unclassified	0	0	0	0	0	0	0
FHCFJDLK_107783	bin68	metabolism	Carbohydrate transport and metabolism	36M6Q	ABC-type sugar transport system, periplasmic component	1304284.L21TH_1121	unclassified	unclassified	unclassified	unclassified	unclassified	unclassified	unclassified	Bacteria	Firmicutes	Clostridia	Halanaerobiales	unclassified	various	various	CL0177	PBP	Periplasmic binding protein clan	Bacterial extracellular solute-binding protein	PF13416	Transport and binding proteins	Carbohydrates, organic alcohols, and acids	carbohydrate ABC transporter substrate-binding protein, CPR_0540 family	TIGR03850	12_Transporters	ABC transporters, prokaryotic type	Oligosaccharide and polyol transporters	Maltose/maltodextrin transporter [mD:m00194]	K10108	HMMsoil128704	unclassified	unclassified	unclassified	unclassified	unclassified	unclassified	unclassified	0	0	0	0	0	0	0
FHCFJDLK_107817	bin44	poorly characterized	Function unknown	4H2B2	TRAP transporter solute receptor TAXI family	401526.TcarDRAFT_1524	unclassified	unclassified	unclassified	unclassified	unclassified	unclassified	unclassified	Bacteria	Firmicutes	unclassified	unclassified	unclassified	unclassified	various	CL0177	PBP	Periplasmic binding protein clan	Bacterial extracellular solute-binding proteins, family 3	PF00497	Transport and binding proteins	Other	ABC transporter, substrate-binding protein, aliphatic sulfonates family	TIGR01728	12_Transporters	ABC transporters, prokaryotic type	Mineral and organic ion transporters	Sulfonate/nitrate/taurine transporter [mD:m00188]	K02051	HMMsoil133277	unclassified	unclassified	unclassified	unclassified	unclassified	unclassified	unclassified	0	0	0	0	0	0	0.000488848
FHCFJDLK_107869	bin41	metabolism	Energy production and conversion	24951	Nitrite and sulphite reductase 4Fe-4S	767817.Desgi_4081	unclassified	unclassified	unclassified	unclassified	unclassified	unclassified	unclassified	unclassified	unclassified	unclassified	unclassified	unclassified	unclassified	various	unclassified	unclassified	unclassified	Nitrite/Sulfite reductase ferredoxin-like half domain	PF03460	Central intermediary metabolism	Sulfur metabolism	sulfite reductase, ferredoxin dependent	TIGR02042	18_Sulfur compounds metabolism	Sulfur compounds cycle	Sulfate reduction (assimilatory)	unclassified	K00381	HMMsoil84271	unclassified	unclassified	unclassified	unclassified	unclassified	unclassified	unclassified	0	0	0	0	0	0	6.1106e-05
FHCFJDLK_107875	bin41	metabolism	Energy production and conversion	260R6	NADH dehydrogenase	370438.PTH_2648	unclassified	unclassified	unclassified	unclassified	unclassified	unclassified	unclassified	Bacteria	Firmicutes	Clostridia	Eubacteriales	Peptococcaceae	Pelotomaculum	Pelotomaculum schinkii	CL0344	4Fe-4S	4Fe-4S ferredoxins	4Fe-4S single cluster domain	PF13459	Energy metabolism	Methanogenesis	putative methanogenesis marker 16 metalloprotein	TIGR03287	unclassified	unclassified	unclassified	unclassified	K00335	unclassified	unclassified	unclassified	unclassified	unclassified	unclassified	unclassified	unclassified	0	0	0	0	0	0	0.000366636
FHCFJDLK_107876	bin41	metabolism	Energy production and conversion	261VF	PFAM Respiratory-chain NADH dehydrogenase 24 Kd subunit	485916.Dtox_3506	unclassified	unclassified	unclassified	unclassified	unclassified	unclassified	unclassified	Bacteria	Firmicutes	Clostridia	Eubacteriales	Peptococcaceae	unclassified	various	CL0172	Thioredoxin	Thioredoxin-like	Thioredoxin-like [2Fe-2S] ferredoxin	PF01257	Energy metabolism	Electron transport	NADH-quinone oxidoreductase, E subunit	TIGR01958	15_Methylotrophy	Methane oxidation to cO2	unclassified	unclassified	K00122	HMMsoil48598	unclassified	unclassified	unclassified	unclassified	unclassified	unclassified	unclassified	0	0	0	0	0	0	0
FHCFJDLK_107878	bin41	metabolism	Inorganic ion transport and metabolism	260JS	PFAM Formate nitrite transporter	370438.PTH_2651	unclassified	unclassified	unclassified	unclassified	unclassified	unclassified	unclassified	Bacteria	Firmicutes	Clostridia	Eubacteriales	Peptococcaceae	unclassified	various	unclassified	unclassified	unclassified	Formate/nitrite transporter	PF01226	Transport and binding proteins	Carbohydrates, organic alcohols, and acids	formate transporter FocA	TIGR04060	12_Transporters	ABC transporters, prokaryotic type	Mineral and organic ion transporters	Glycine betaine/proline transporter [mD:m00208]	K02002	HMMsoil58915	unclassified	unclassified	unclassified	unclassified	unclassified	unclassified	unclassified	0	0	0	0	0	0	0.000122212
FHCFJDLK_107894	bin71	poorly characterized	Function unknown	24NG7	FMN_bind	373903.Hore_18790	unclassified	unclassified	unclassified	unclassified	unclassified	unclassified	unclassified	Bacteria	Firmicutes	unclassified	unclassified	unclassified	unclassified	various	unclassified	unclassified	unclassified	FMN-binding domain	PF04205	unclassified	unclassified	unclassified	unclassified	10_TCA cycle	various	unclassified	unclassified	K00244	HMMsoil59780	unclassified	unclassified	unclassified	unclassified	unclassified	unclassified	unclassified	0	0	0	0	0	0	0
FHCFJDLK_108061	bin24	information storage and processing	Translation, ribosomal structure and biogenesis	2N9HV	Binds directly to 23S rRNA. Probably involved in E site tRNA release	1041930.Mtc_1421	unclassified	unclassified	unclassified	unclassified	unclassified	unclassified	unclassified	various	various	various	various	various	various	various	unclassified	unclassified	unclassified	Ribosomal protein L1p/L10e family	PF00687	Protein synthesis	Ribosomal proteins: synthesis and modification	ribosomal protein uL1, mitochondrial	TIGR01170	unclassified	unclassified	unclassified	unclassified	K02863	unclassified	unclassified	unclassified	unclassified	unclassified	unclassified	unclassified	unclassified	0	0	0	0	0	0	0
FHCFJDLK_108063	bin24	information storage and processing	Translation, ribosomal structure and biogenesis	2N9U8	Forms part of the ribosomal stalk, playing a central role in the interaction of the ribosome with GTP-bound translation factors	521011.Mpal_0165	unclassified	unclassified	unclassified	unclassified	unclassified	unclassified	unclassified	various	various	various	various	various	various	various	unclassified	unclassified	unclassified	60s Acidic ribosomal protein	PF00428	unclassified	unclassified	50S ribosomal protein P1	TIGR03685	unclassified	unclassified	unclassified	unclassified	K02869	unclassified	unclassified	unclassified	unclassified	unclassified	unclassified	unclassified	unclassified	0	0	0	0	0	0	0
FHCFJDLK_108064	bin24	poorly characterized	Function unknown	2NA4F	Non-histone chromosomal protein MC1	192952.MM_1221	unclassified	unclassified	unclassified	unclassified	unclassified	unclassified	unclassified	various	various	various	various	various	various	various	unclassified	unclassified	unclassified	Non-histone chromosomal protein MC1	PF05854	unclassified	unclassified	unclassified	unclassified	unclassified	unclassified	unclassified	unclassified	unknown	unclassified	unclassified	unclassified	unclassified	unclassified	unclassified	unclassified	unclassified	0	0	0	0	0	0	6.1106e-05
FHCFJDLK_108067	bin24	metabolism	Carbohydrate transport and metabolism	2XPUB	Belongs to the glyceraldehyde-3-phosphate dehydrogenase family	453591.Igni_1001	unclassified	unclassified	unclassified	unclassified	unclassified	unclassified	unclassified	Archaea	Euryarchaeota	Methanomicrobia	Methanosarcinales	various	various	various	unclassified	unclassified	unclassified	unclassified	unclassified	unclassified	unclassified	glyceraldehyde-3-phosphate dehydrogenase, type II	TIGR01546	unclassified	unclassified	unclassified	unclassified	unknown	unclassified	unclassified	unclassified	unclassified	unclassified	unclassified	unclassified	unclassified	0	0	0	0	0	0	0.000733272
FHCFJDLK_108069	bin24	metabolism	Energy production and conversion	arCOG02059	Nitrite sulfite reductase, hemoprotein beta-component, ferrodoxin domain protein	698757.Pogu_1014	unclassified	unclassified	unclassified	unclassified	unclassified	unclassified	unclassified	Archaea	Euryarchaeota	Methanomicrobia	Methanosarcinales	various	various	various	CL0344	4Fe-4S	4Fe-4S ferredoxins	4Fe-4S binding domain	PF12798	unclassified	unclassified	dimethylsulfoxide reductase, chain B	TIGR02951	11_Nitrogen cycle	Nitrogenated compounds Reduction	Assimilatory nitrate reduction	Nitrate to ammonia	K00362	HMMsoil13863	unclassified	unclassified	unclassified	unclassified	unclassified	unclassified	unclassified	0	0	0	0	0	0	0
FHCFJDLK_108118	Unbinned	cellular processes and signaling	Posttranslational modification, protein turnover, chaperones	4FBUN	Pyridine nucleotide-disulphide oxidoreductase	446465.Bfae_31890	unclassified	unclassified	unclassified	unclassified	unclassified	unclassified	unclassified	Bacteria	Actinobacteria	Actinomycetia	Propionibacteriales	Propionibacteriaceae	Propionibacterium	Propionibacterium sp.	CL0063	NADP_Rossmann	FAD/NAD(P)-binding Rossmann fold Superfamily	L-lysine 6-monooxygenase (NADPH-requiring)	PF13434	Central intermediary metabolism	Nitrogen metabolism	nitrite reductase [NAD(P)H], large subunit	TIGR02374	06_Amino acid utilization biosynthesis metabolism	various	unclassified	unclassified	K00382	HMMsoil103642	unclassified	unclassified	unclassified	unclassified	unclassified	unclassified	unclassified	0	0	0	0	0	0	0.000366636
FHCFJDLK_108251	bin5	information storage and processing	Translation, ribosomal structure and biogenesis	36E03	Catalyzes the attachment of alanine to tRNA(Ala) in a two-step reaction alanine is first activated by ATP to form Ala- AMP and then transferred to the acceptor end of tRNA(Ala). Also edits incorrectly charged Ser-tRNA(Ala) and Gly-tRNA(Ala) via its editing domain	1304284.L21TH_1998	unclassified	unclassified	unclassified	unclassified	unclassified	unclassified	unclassified	Bacteria	Firmicutes	Clostridia	Eubacteriales	unclassified	unclassified	various	CL0094	Peptidase_ME	LuxS/MPP-like metallohydrolase	Threonyl and Alanyl tRNA synthetase second additional domain	PF07973	unclassified	unclassified	alanine--tRNA ligase	TIGR03683	unclassified	unclassified	unclassified	unclassified	K01872	unclassified	unclassified	unclassified	unclassified	unclassified	unclassified	unclassified	unclassified	0	0	0	0	0	0	0
FHCFJDLK_108284	bin43	metabolism	Amino acid transport and metabolism	2N9D7	PFAM Aminotransferase class I and II	368407.Memar_0059	Archaea	Euryarchaeota	Methanomicrobia	Methanomicrobiales	Methanomicrobiaceae	Methanoculleus	Methanoculleus bourgensis	Archaea	Euryarchaeota	Methanomicrobia	Methanomicrobiales	Methanomicrobiaceae	Methanoculleus	Methanoculleus bourgensis	CL0061	PLP_aminotran	PLP dependent aminotransferase superfamily	Aminotransferase class-V	PF00266	Amino acid biosynthesis	Aspartate family	cystathionine beta-lyase	TIGR01324	06_Amino acid utilization biosynthesis metabolism	Amino acid biosynthesis precursor pyruvate and oxaloacetate	various	unclassified	K00839	HMMsoil25151	unclassified	unclassified	unclassified	Aminotransferase	Aminotran_1_2	PF00155.16 Aminotransferase class I and II	RF0024	0	0	0	0	0	0	6.1106e-05
FHCFJDLK_108285	bin43	metabolism	Coenzyme transport and metabolism	2N9NP	Catalyzes the formation of 6,7-dimethyl-8- ribityllumazine by condensation of 5-amino-6-(D- ribitylamino)uracil with 3,4-dihydroxy-2-butanone 4-phosphate. This is the penultimate step in the biosynthesis of riboflavin	521011.Mpal_0420	Archaea	Euryarchaeota	Methanomicrobia	Methanomicrobiales	Methanomicrobiaceae	Methanoculleus	Methanoculleus bourgensis	Archaea	Euryarchaeota	Methanomicrobia	Methanomicrobiales	Methanomicrobiaceae	Methanoculleus	Methanoculleus bourgensis	unclassified	unclassified	unclassified	6,7-dimethyl-8-ribityllumazine synthase	PF00885	Biosynthesis of cofactors, prosthetic groups, and carriers	Riboflavin, FMN, and FAD	riboflavin synthase	TIGR01506	various	various	various	unclassified	K00794	HMMsoil54522	unclassified	unclassified	unclassified	unclassified	unclassified	unclassified	unclassified	0	0	0	0	0	0	6.1106e-05
FHCFJDLK_108354	bin54	metabolism	Energy production and conversion	COG3411	Ferredoxin	926569.ANT_17790	unclassified	unclassified	unclassified	unclassified	unclassified	unclassified	unclassified	Bacteria	Chloroflexi	Anaerolineae	Anaerolineales	Anaerolineaceae	unclassified	various	unclassified	unclassified	unclassified	Sucrase/ferredoxin-like	PF06999	unclassified	unclassified	unclassified	unclassified	unclassified	unclassified	unclassified	unclassified	K17992	unclassified	unclassified	unclassified	unclassified	unclassified	unclassified	unclassified	unclassified	0	0	0	0	0	0	0.000183318
FHCFJDLK_108462	bin44	metabolism	Energy production and conversion	2610M	iron hydrogenase, small subunit	760568.Desku_2307	unclassified	unclassified	unclassified	unclassified	unclassified	unclassified	unclassified	Bacteria	Firmicutes	unclassified	unclassified	unclassified	unclassified	various	CL0344	4Fe-4S	4Fe-4S ferredoxins	4Fe-4S binding domain	PF12797	Energy metabolism	Electron transport	NADH-quinone oxidoreductase, chain I	TIGR01971	11_Nitrogen cycle	Nitrogenated compounds Reduction	Dissimilatory nitrate reduction	Nitrate to ammonia	K04014	HMMsoil21348	unclassified	unclassified	unclassified	unclassified	unclassified	unclassified	unclassified	0	0	0	0	0	0	6.1106e-05
FHCFJDLK_108580	bin58	metabolism	Lipid transport and metabolism	2NQRW	NAD-binding of NADP-dependent 3-hydroxyisobutyrate dehydrogenase	1499967.BAYZ01000171_gene5541	Bacteria	Firmicutes	Negativicutes	Selenomonadales	Sporomusaceae	Anaerosporomusa	Anaerosporomusa subterranea	Bacteria	Firmicutes	Negativicutes	Selenomonadales	Sporomusaceae	Anaerosporomusa	Anaerosporomusa subterranea	CL0063	NADP_Rossmann	FAD/NAD(P)-binding Rossmann fold Superfamily	3-hydroxyacyl-CoA dehydrogenase, NAD binding domain	PF02737	unclassified	unclassified	nucleotide sugar dehydrogenase	TIGR03026	06_Amino acid utilization biosynthesis metabolism	Glycine, serine and threonine metabolism	unclassified	unclassified	K12972	HMMsoil100526	unclassified	unclassified	unclassified	unclassified	unclassified	unclassified	unclassified	0	0	0	0	0	0	6.1106e-05
FHCFJDLK_108581	bin58	metabolism	Carbohydrate transport and metabolism	4H3G3	TIGRFAM TRAP dicarboxylate transporter, DctP subunit	401526.TcarDRAFT_0677	Bacteria	Firmicutes	Negativicutes	Selenomonadales	Sporomusaceae	Anaerosporomusa	Anaerosporomusa subterranea	Bacteria	Firmicutes	Negativicutes	Selenomonadales	Sporomusaceae	Anaerosporomusa	Anaerosporomusa subterranea	CL0177	PBP	Periplasmic binding protein clan	Bacterial extracellular solute-binding protein, family 7	PF03480	Transport and binding proteins	Carbohydrates, organic alcohols, and acids	TRAP transporter solute receptor, DctP family	TIGR00787	unclassified	unclassified	unclassified	unclassified	K21395	unclassified	unclassified	unclassified	unclassified	unclassified	unclassified	unclassified	unclassified	0	0	0	0	0	0	0.000427742
FHCFJDLK_10862	bin66	metabolism	Inorganic ion transport and metabolism	22Y1Z	Iron-storage protein, whose ferroxidase center binds Fe(2 ) ions, oxidizes them by dioxygen to Fe(3 ), and participates in the subsequent Fe(3 ) oxide mineral core formation within the central cavity of the protein complex	1121129.KB903359_gene2346	unclassified	unclassified	unclassified	unclassified	unclassified	unclassified	unclassified	Bacteria	Proteobacteria	Betaproteobacteria	Burkholderiales	unclassified	unclassified	various	unclassified	unclassified	unclassified	Opioid growth factor receptor (OGFr) conserved region	PF04664	Transport and binding proteins	Cations and iron carrying compounds	bacterioferritin	TIGR00754	unclassified	unclassified	unclassified	unclassified	K03594	unclassified	unclassified	unclassified	unclassified	unclassified	unclassified	unclassified	unclassified	0	0	0	0	0	0	6.1106e-05
FHCFJDLK_108781	bin32	metabolism	Energy production and conversion	3WGEA	glutamate synthase	641112.ACOK01000105_gene633	unclassified	unclassified	unclassified	unclassified	unclassified	unclassified	unclassified	Bacteria	Firmicutes	Clostridia	Eubacteriales	Lachnospiraceae	Roseburia	Roseburia sp. CAG:303	CL0063	NADP_Rossmann	FAD/NAD(P)-binding Rossmann fold Superfamily	Glutamate/Leucine/Phenylalanine/Valine dehydrogenase	PF00208	Amino acid biosynthesis	Other	pyrrolysine biosynthesis protein PylD	TIGR03911	08_Hydrocarbon degradation	Hydrocarbon degradation	unclassified	unclassified	K03379	HMMsoil411	cellobiose dehydrogenase (EC 1.1.99.18); glucose 1-oxidase (EC 1.1.3.4); aryl alcohol oxidase (EC 1.1.3.7); alcohol oxidase (EC 1.1.3.13); pyranose oxidase (EC 1.1.3.10)	AA3	Tetracycline Inactivation	Antibiotic Inactivation	TetX	tetX: tetracycline inactivation enzyme	RF0136	0	0	0	0	0	0	6.1106e-05
FHCFJDLK_108860	bin76	metabolism	Coenzyme transport and metabolism	1YEXT	Catalyzes the formation of 6,7-dimethyl-8- ribityllumazine by condensation of 5-amino-6-(D- ribitylamino)uracil with 3,4-dihydroxy-2-butanone 4-phosphate. This is the penultimate step in the biosynthesis of riboflavin	287.DR97_3814	various	various	various	various	various	various	various	Bacteria	Proteobacteria	Gammaproteobacteria	Pseudomonadales	Pseudomonadaceae	Pseudomonas	various	unclassified	unclassified	unclassified	6,7-dimethyl-8-ribityllumazine synthase	PF00885	Biosynthesis of cofactors, prosthetic groups, and carriers	Riboflavin, FMN, and FAD	6,7-dimethyl-8-ribityllumazine synthase	TIGR00114	various	various	various	unclassified	K00794	HMMsoil54522	unclassified	unclassified	unclassified	unclassified	unclassified	unclassified	unclassified	0	0	0	0	0	0	6.1106e-05
FHCFJDLK_108873	bin76	cellular processes and signaling	Cell wall/membrane/envelope biogenesis	1YFIK	OmpW family	287.DR97_3801	Bacteria	Proteobacteria	Gammaproteobacteria	various	various	various	various	Bacteria	Proteobacteria	Gammaproteobacteria	Pseudomonadales	Pseudomonadaceae	Pseudomonas	various	CL0193	MBB	Outer membrane beta-barrel protein superfamily	Outer membrane protein beta-barrel domain	PF13505	unclassified	unclassified	unclassified	unclassified	unclassified	unclassified	unclassified	unclassified	K07275	unclassified	unclassified	unclassified	unclassified	unclassified	unclassified	unclassified	unclassified	0	0	0	0	0	0	0.00061106
FHCFJDLK_109128	bin53	cellular processes and signaling	Signal transduction mechanisms	2Y7N2	PFAM chemotaxis sensory transducer	368407.Memar_1543	unclassified	unclassified	unclassified	unclassified	unclassified	unclassified	unclassified	Archaea	Euryarchaeota	Methanomicrobia	Methanomicrobiales	Methanomicrobiaceae	Methanoculleus	Methanoculleus bourgensis	CL0565	GHKL	ATPase domain of HSP90, DNA topoisomerase II and histidine kinase	Putative ATP-dependent DNA helicase recG C-terminal	PF13749	various	various	chromosome segregation protein SMC	TIGR02169	unclassified	unclassified	unclassified	unclassified	K03406	unclassified	unclassified	unclassified	unclassified	unclassified	unclassified	unclassified	unclassified	0	0	0	0	0	0	0
FHCFJDLK_109129	bin53	cellular processes and signaling	Cell cycle control, cell division, chromosome partitioning	2NB09	PFAM Cobyrinic acid a,c-diamide synthase	368407.Memar_1542	unclassified	unclassified	unclassified	unclassified	unclassified	unclassified	unclassified	Archaea	Euryarchaeota	Methanomicrobia	Methanomicrobiales	Methanomicrobiaceae	Methanoculleus	Methanoculleus bourgensis	CL0023	P-loop_NTPase	P-loop containing nucleoside triphosphate hydrolase superfamily	Anion-transporting ATPase	PF02374	unclassified	unclassified	arsenical pump-driving ATPase	TIGR04291	unclassified	unclassified	unclassified	unclassified	K03496	unclassified	unclassified	unclassified	unclassified	unclassified	unclassified	unclassified	unclassified	0	0	0	0	0	0	6.1106e-05
FHCFJDLK_109154	bin53	poorly characterized	Function unknown	2N9WB	Uncharacterised protein family UPF0047	368407.Memar_1415	unclassified	unclassified	unclassified	unclassified	unclassified	unclassified	unclassified	Archaea	Euryarchaeota	Methanomicrobia	Methanomicrobiales	Methanomicrobiaceae	Methanoculleus	Methanoculleus bourgensis	unclassified	unclassified	unclassified	Uncharacterised protein family UPF0047	PF01894	Unknown function	Enzymes of unknown specificity	secondary thiamine-phosphate synthase enzyme	TIGR00149	unclassified	unclassified	unclassified	unclassified	unknown	unclassified	unclassified	unclassified	unclassified	unclassified	unclassified	unclassified	unclassified	0	0	0	0	0	0	6.1106e-05
FHCFJDLK_109155	bin53	poorly characterized	Function unknown	2N9Y5	Belongs to the UPF0147 family	368407.Memar_1416	unclassified	unclassified	unclassified	unclassified	unclassified	unclassified	unclassified	Archaea	Euryarchaeota	Methanomicrobia	Methanomicrobiales	various	various	various	unclassified	unclassified	unclassified	Uncharacterised protein family (UPF0147)	PF03685	unclassified	unclassified	unclassified	unclassified	unclassified	unclassified	unclassified	unclassified	K09721	unclassified	unclassified	unclassified	unclassified	unclassified	unclassified	unclassified	unclassified	0	0	0	0	0	0	0
FHCFJDLK_109161	bin53	poorly characterized	Function unknown	2N9ME	Belongs to the UPF0173 family	368407.Memar_1421	unclassified	unclassified	unclassified	unclassified	unclassified	unclassified	unclassified	Archaea	Euryarchaeota	Methanomicrobia	Methanomicrobiales	Methanomicrobiaceae	Methanoculleus	Methanoculleus bourgensis	CL0381	Metallo-HOrase	Metallo-hydrolase/oxidoreductase superfamily	Metallo-beta-lactamase superfamily	PF00753	unclassified	unclassified	putative exonuclease, DNA ligase-associated	TIGR04122	unclassified	unclassified	unclassified	unclassified	unknown	unclassified	unclassified	unclassified	Beta-Lactamase	Beta-Lactamase	L1	L1 beta-lactamase (subclass B3 (metallo-) beta-lactamase)	RF0084	0	0	0	0	0	0	0.000122212
FHCFJDLK_109227	Unbinned	metabolism	Energy production and conversion	42EP3	TIGRFAM Carbon-monoxide dehydrogenase, catalytic subunit	1209989.TepiRe1_0598	unclassified	unclassified	unclassified	unclassified	unclassified	unclassified	unclassified	Bacteria	Firmicutes	Clostridia	Thermoanaerobacterales	Thermoanaerobacteraceae	unclassified	various	unclassified	unclassified	unclassified	Prismane/CO dehydrogenase family	PF03063	various	various	hydroxylamine reductase	TIGR01703	unclassified	unclassified	unclassified	unclassified	unknown	unclassified	unclassified	unclassified	unclassified	unclassified	unclassified	unclassified	unclassified	0	0	0	0	0	0	0
FHCFJDLK_10927	Unbinned	unclassified	unclassified	COG4632	unclassified	398512.JQKC01000015_gene4660	unclassified	unclassified	unclassified	unclassified	unclassified	unclassified	unclassified	Bacteria	Firmicutes	Clostridia	Eubacteriales	Peptococcaceae	unclassified	various	unclassified	unclassified	unclassified	Copper amine oxidase N-terminal domain	PF07833	unclassified	unclassified	unclassified	unclassified	06_Amino acid utilization biosynthesis metabolism	Amino acid biosynthesis precursor pyruvate and oxaloacetate	Cysteine and methionine	unclassified	K01448	HMMsoil16801	unclassified	unclassified	unclassified	unclassified	unclassified	unclassified	unclassified	0	0	0	0	0	0	6.1106e-05
FHCFJDLK_10936	Unbinned	unclassified	unclassified	unclassified	unclassified	unclassified	Bacteria	Candidatus Cloacimonetes	unclassified	unclassified	unclassified	unclassified	various	Bacteria	Candidatus Cloacimonetes	unclassified	unclassified	unclassified	unclassified	various	unclassified	unclassified	unclassified	unclassified	unclassified	unclassified	unclassified	unclassified	unclassified	unclassified	unclassified	unclassified	unclassified	unknown	unclassified	unclassified	unclassified	unclassified	unclassified	unclassified	unclassified	unclassified	0	0	0	0	0	0	6.1106e-05
FHCFJDLK_109412	bin69	unclassified	unclassified	3XIQT	unclassified	927658.AJUM01000037_gene2080	unclassified	unclassified	unclassified	unclassified	unclassified	unclassified	unclassified	Bacteria	Bacteroidetes	Bacteroidia	Bacteroidales	unclassified	unclassified	various	unclassified	unclassified	unclassified	unclassified	unclassified	unclassified	unclassified	unclassified	unclassified	unclassified	unclassified	unclassified	unclassified	unknown	unclassified	unclassified	unclassified	unclassified	unclassified	unclassified	unclassified	unclassified	0	0	0	0	0	0	0
FHCFJDLK_109514	bin27	metabolism	Energy production and conversion	4DN1I	Catalyzes the reversible oxidation of malate to oxaloacetate	1410634.JHVD01000012_gene626	Bacteria	Actinobacteria	Actinomycetia	Propionibacteriales	Propionibacteriaceae	various	various	Bacteria	Actinobacteria	Actinomycetia	Propionibacteriales	Propionibacteriaceae	various	various	CL0063	NADP_Rossmann	FAD/NAD(P)-binding Rossmann fold Superfamily	lactate/malate dehydrogenase, NAD binding domain	PF00056	Energy metabolism	various	L-lactate dehydrogenase	TIGR01771	various	various	various	unclassified	K00016	HMMsoil34168	unclassified	unclassified	unclassified	unclassified	unclassified	unclassified	unclassified	0	0	0	0	0	0	0.00439963
FHCFJDLK_10952	bin3	metabolism	Amino acid transport and metabolism	27891	Receptor family ligand binding region	1120973.AQXL01000126_gene2926	unclassified	unclassified	unclassified	unclassified	unclassified	unclassified	unclassified	Bacteria	Atribacterota	unclassified	unclassified	unclassified	unclassified	various	CL0144	Periplas_BP	Periplasmic binding protein like	Periplasmic binding protein domain	PF13433	Transport and binding proteins	Carbohydrates, organic alcohols, and acids	ABC transporter, substrate binding protein, PQQ-dependent alcohol dehydrogenase system	TIGR03863	21_Cellular response to stress	various	unclassified	unclassified	K08884	HMMsoil696	unclassified	unclassified	unclassified	unclassified	unclassified	unclassified	unclassified	0	0	0	0	0	0	0.000122212
FHCFJDLK_109650	Unbinned	metabolism	various	25RJY	Histidine triad domain protein	1035196.HMPREF9998_00500	unclassified	unclassified	unclassified	unclassified	unclassified	unclassified	unclassified	Bacteria	Firmicutes	Tissierellia	unclassified	unclassified	unclassified	various	CL0265	HIT	HIT superfamily	Scavenger mRNA decapping enzyme C-term binding	PF11969	unclassified	unclassified	unclassified	unclassified	07_Nucleic acid metabolism	Purine metabolism	unclassified	unclassified	K01522	HMMsoil126325	unclassified	unclassified	unclassified	unclassified	unclassified	unclassified	unclassified	0	0	0	0	0	0	0
FHCFJDLK_109668	Unbinned	poorly characterized	Function unknown	2N9SE	PFAM amino acid-binding ACT domain protein	368407.Memar_0748	Archaea	Euryarchaeota	Methanomicrobia	Methanomicrobiales	Methanomicrobiaceae	Methanoculleus	Methanoculleus bourgensis	Archaea	Euryarchaeota	Methanomicrobia	Methanomicrobiales	Methanomicrobiaceae	Methanoculleus	Methanoculleus bourgensis	CL0070	ACT	ACT-like domain	ACT domain	PF13740	Amino acid biosynthesis	Aspartate family	aspartate kinase	TIGR00657	unclassified	unclassified	unclassified	unclassified	unknown	unclassified	unclassified	unclassified	unclassified	unclassified	unclassified	unclassified	unclassified	0	0	0	0	0	0	0
FHCFJDLK_109877	bin57	unclassified	unclassified	unclassified	unclassified	unclassified	unclassified	unclassified	unclassified	unclassified	unclassified	unclassified	unclassified	Bacteria	Bacteroidetes	Bacteroidia	Bacteroidales	unclassified	unclassified	various	unclassified	unclassified	unclassified	unclassified	unclassified	unclassified	unclassified	unclassified	unclassified	unclassified	unclassified	unclassified	unclassified	unknown	unclassified	unclassified	unclassified	unclassified	unclassified	unclassified	unclassified	unclassified	0	0	0	0	0	0	6.1106e-05
FHCFJDLK_11020	bin27	cellular processes and signaling	Posttranslational modification, protein turnover, chaperones	3XJU4	Pyridine nucleotide-disulphide oxidoreductase	1168289.AJKI01000026_gene1420	unclassified	unclassified	unclassified	unclassified	unclassified	unclassified	unclassified	Bacteria	Acidobacteria	unclassified	unclassified	unclassified	unclassified	various	CL0063	NADP_Rossmann	FAD/NAD(P)-binding Rossmann fold Superfamily	FAD dependent oxidoreductase	PF12831	Energy metabolism	TCA cycle	succinate dehydrogenase, flavoprotein subunit	TIGR01816	11_Nitrogen cycle	Nitrogenated compounds Reduction	Assimilatory nitrate reduction	Nitrate to ammonia	K00362	HMMsoil48109	cellobiose dehydrogenase (EC 1.1.99.18); glucose 1-oxidase (EC 1.1.3.4); aryl alcohol oxidase (EC 1.1.3.7); alcohol oxidase (EC 1.1.3.13); pyranose oxidase (EC 1.1.3.10)	AA3	unclassified	unclassified	unclassified	unclassified	unclassified	0	0	0	0	0	0	0
FHCFJDLK_11021	bin27	unclassified	unclassified	323E9	unclassified	945713.IALB_2788	unclassified	unclassified	unclassified	unclassified	unclassified	unclassified	unclassified	Bacteria	Actinobacteria	Actinomycetia	Actinomycetales	unclassified	unclassified	various	unclassified	unclassified	unclassified	unclassified	unclassified	unclassified	unclassified	unclassified	unclassified	unclassified	unclassified	unclassified	unclassified	unknown	unclassified	unclassified	unclassified	unclassified	unclassified	unclassified	unclassified	unclassified	0	0	0	0	0	0	6.1106e-05
FHCFJDLK_11024	bin27	cellular processes and signaling	Posttranslational modification, protein turnover, chaperones	1WYQQ	META domain	765911.Thivi_2384	unclassified	unclassified	unclassified	unclassified	unclassified	unclassified	unclassified	unclassified	unclassified	unclassified	unclassified	unclassified	unclassified	various	CL0116	Calycin	Calycin superfamily	META domain	PF03724	unclassified	unclassified	unclassified	unclassified	unclassified	unclassified	unclassified	unclassified	K03668	unclassified	unclassified	unclassified	unclassified	unclassified	unclassified	unclassified	unclassified	0	0	0	0	0	0	0.000122212
FHCFJDLK_11025	bin27	cellular processes and signaling	Cell wall/membrane/envelope biogenesis	4E3HP	Domain of unknown function (DUF4349)	469371.Tbis_2263	unclassified	unclassified	unclassified	unclassified	unclassified	unclassified	unclassified	Bacteria	Actinobacteria	Actinomycetia	Propionibacteriales	Nocardioidaceae	Micropruina	Micropruina glycogenica	unclassified	unclassified	unclassified	Domain of unknown function (DUF4349)	PF14257	unclassified	unclassified	unclassified	unclassified	unclassified	unclassified	unclassified	unclassified	unknown	unclassified	unclassified	unclassified	unclassified	unclassified	unclassified	unclassified	unclassified	0	0	0	0	0	0	0.000244424
FHCFJDLK_11027	bin27	poorly characterized	Function unknown	2ZTVJ	Protein of unknown function (DUF3618)	1035308.AQYY01000001_gene3527	unclassified	unclassified	unclassified	unclassified	unclassified	unclassified	unclassified	Bacteria	Actinobacteria	Actinomycetia	Propionibacteriales	Propionibacteriaceae	Propionibacterium	Propionibacterium sp.	unclassified	unclassified	unclassified	Protein of unknown function (DUF3618)	PF12277	unclassified	unclassified	unclassified	unclassified	unclassified	unclassified	unclassified	unclassified	unknown	unclassified	unclassified	unclassified	unclassified	unclassified	unclassified	unclassified	unclassified	0	0	0	0	0	0	0.000488848
FHCFJDLK_110284	bin53	metabolism	Energy production and conversion	2N9E8	Flavodoxin	368407.Memar_0432	unclassified	unclassified	unclassified	unclassified	unclassified	unclassified	unclassified	Archaea	Euryarchaeota	Methanomicrobia	Methanomicrobiales	unclassified	unclassified	various	unclassified	unclassified	unclassified	unclassified	unclassified	Energy metabolism	Electron transport	flavodoxin	TIGR01753	unclassified	unclassified	unclassified	unclassified	unknown	unclassified	unclassified	unclassified	unclassified	unclassified	unclassified	unclassified	unclassified	0	0	0	0	0	0	0.000794378
FHCFJDLK_110287	bin53	information storage and processing	Translation, ribosomal structure and biogenesis	2N9VK	TIGRFAM Sua5 YciO YrdC YwlC family protein	368407.Memar_0436	unclassified	unclassified	unclassified	unclassified	unclassified	unclassified	unclassified	Archaea	Euryarchaeota	Methanomicrobia	Methanomicrobiales	Methanomicrobiaceae	Methanoculleus	Methanoculleus bourgensis	unclassified	unclassified	unclassified	Telomere recombination	PF01300	Protein fate	Protein modification and repair	carbamoyltransferase HypF	TIGR00143	unclassified	unclassified	unclassified	unclassified	K07566	unclassified	unclassified	unclassified	unclassified	unclassified	unclassified	unclassified	unclassified	0	0	0	0	0	0	0
FHCFJDLK_110297	bin24	poorly characterized	Function unknown	2Y1RB	S-layer protein	1094980.Mpsy_2214	unclassified	unclassified	unclassified	unclassified	unclassified	unclassified	unclassified	Archaea	Euryarchaeota	Methanomicrobia	Methanosarcinales	unclassified	unclassified	various	CL0287	Transthyretin	Transthyretin superfamily	CarboxypepD_reg-like domain	PF13715	Cell envelope	Surface structures	S-layer family duplication domain	TIGR01567	12_Transporters	ABC transporters, prokaryotic type	metallic cation, iron-siderophore and vitamin b12 transporters	Iron complex transporter [mD:m00240]	K02016	HMMsoil75078	unclassified	unclassified	unclassified	unclassified	unclassified	unclassified	unclassified	0	0	0	0	0	0	0
FHCFJDLK_11032	bin27	poorly characterized	Function unknown	4DUT1	CobB/CobQ-like glutamine amidotransferase domain	1122994.AUFR01000037_gene1156	unclassified	unclassified	unclassified	unclassified	unclassified	unclassified	unclassified	Bacteria	Actinobacteria	Actinomycetia	Micrococcales	Intrasporangiaceae	Janibacter	Janibacter terrae	CL0014	Glutaminase_I	Class-I Glutamine amidotransferase superfamily	CobB/CobQ-like glutamine amidotransferase domain	PF07685	Biosynthesis of cofactors, prosthetic groups, and carriers	Heme, porphyrin, and cobalamin	cobyric acid synthase CobQ	TIGR00313	unclassified	unclassified	unclassified	unclassified	K07009	unclassified	unclassified	unclassified	unclassified	unclassified	unclassified	unclassified	unclassified	0	0	0	0	0	0	6.1106e-05
FHCFJDLK_11035	bin27	metabolism	Carbohydrate transport and metabolism	4DN6Y	6-phosphogluconate dehydrogenase, decarboxylating	1121933.AUHH01000023_gene964	Bacteria	Actinobacteria	Actinomycetia	Propionibacteriales	Propionibacteriaceae	Granulicoccus	Granulicoccus phenolivorans	Bacteria	Actinobacteria	Actinomycetia	Micrococcales	Dermatophilaceae	Dermatophilus	Dermatophilus congolensis	CL0063	NADP_Rossmann	FAD/NAD(P)-binding Rossmann fold Superfamily	D-isomer specific 2-hydroxyacid dehydrogenase, NAD binding domain	PF02826	unclassified	unclassified	nucleotide sugar dehydrogenase	TIGR03026	06_Amino acid utilization biosynthesis metabolism	Glycine, serine and threonine metabolism	unclassified	unclassified	K00058	HMMsoil70993	unclassified	unclassified	Gylcopeptide Resistance	Gylcopeptide Resistance	vanH	VanH: D-specific alpha-ketoacid dehydrogenase that synthesizes D-lactate	RF0153	0	0	0	0	0	0	0.000366636
FHCFJDLK_11036	bin27	metabolism	Carbohydrate transport and metabolism	4ABH8	2-dehydro-3-deoxyphosphogluconate aldolase 4-hydroxy-2-oxoglutarate aldolase	358220.C380_04095	unclassified	unclassified	unclassified	unclassified	unclassified	unclassified	unclassified	Bacteria	Proteobacteria	Betaproteobacteria	Burkholderiales	unclassified	various	various	CL0036	TIM_barrel	Common phosphate binding-site TIM barrel superfamily	KDPG and KHG aldolase	PF01081	various	various	2-dehydro-3-deoxyphosphogluconate aldolase/4-hydroxy-2-oxoglutarate aldolase	TIGR01182	various	various	unclassified	unclassified	K01625	HMMsoil40924	unclassified	unclassified	unclassified	unclassified	unclassified	unclassified	unclassified	0	0	0	0	0	0	0.000183318
FHCFJDLK_110362	bin28	cellular processes and signaling	various	COG2165	general secretion pathway protein	661478.OP10G_1454	unclassified	unclassified	unclassified	unclassified	unclassified	unclassified	unclassified	Bacteria	Elusimicrobia	unclassified	unclassified	unclassified	unclassified	various	unclassified	unclassified	unclassified	Prokaryotic N-terminal methylation motif	PF07963	unclassified	unclassified	type II secretion system protein I	TIGR01707	unclassified	unclassified	unclassified	unclassified	unknown	unclassified	unclassified	unclassified	unclassified	unclassified	unclassified	unclassified	unclassified	0	0	0	0	0	0	6.1106e-05
FHCFJDLK_110363	bin28	cellular processes and signaling	Intracellular trafficking, secretion, and vesicular transport	3K9RI	Protein of unknown function (DUF1559)	278957.ABEA03000095_gene4612	unclassified	unclassified	unclassified	unclassified	unclassified	unclassified	unclassified	Bacteria	unclassified	unclassified	unclassified	unclassified	unclassified	various	unclassified	unclassified	unclassified	Protein of unknown function (DUF1559)	PF07596	unclassified	unclassified	type II secretion system protein I	TIGR01707	unclassified	unclassified	unclassified	unclassified	unknown	unclassified	unclassified	unclassified	unclassified	unclassified	unclassified	unclassified	unclassified	0	0	0	0	0	0	6.1106e-05
FHCFJDLK_11037	bin27	metabolism	various	4AA15	Belongs to the IlvD Edd family	232721.Ajs_2049	unclassified	unclassified	unclassified	unclassified	unclassified	unclassified	unclassified	Bacteria	Proteobacteria	Betaproteobacteria	Burkholderiales	Comamonadaceae	Schlegelella	Schlegelella thermodepolymerans	unclassified	unclassified	unclassified	Dehydratase family	PF00920	Unknown function	Enzymes of unknown specificity	putative dehydratase, YjhG/YagF family	TIGR03432	various	various	unclassified	unclassified	K01687	HMMsoil46697	unclassified	unclassified	unclassified	unclassified	unclassified	unclassified	unclassified	0	0	0	0	0	0	0
FHCFJDLK_11039	bin27	metabolism	Carbohydrate transport and metabolism	4F19E	TIGRFAM carbohydrate kinase, thermoresistant glucokinase family	1454010.JEOE01000024_gene2641	unclassified	unclassified	unclassified	unclassified	unclassified	unclassified	unclassified	Bacteria	Actinobacteria	Actinomycetia	Propionibacteriales	Propionibacteriaceae	Tessaracoccus	Tessaracoccus bendigoensis	CL0023	P-loop_NTPase	P-loop containing nucleoside triphosphate hydrolase superfamily	AAA domain	PF13671	unclassified	unclassified	carbohydrate kinase, thermoresistant glucokinase family	TIGR01313	06_Amino acid utilization biosynthesis metabolism	Phenylalanine, tyrosine and tryptophan biosynthesis	unclassified	unclassified	K00891	HMMsoil30369	unclassified	unclassified	unclassified	unclassified	unclassified	unclassified	unclassified	0	0	0	0	0	0	0
FHCFJDLK_110390	bin20	metabolism	Inorganic ion transport and metabolism	3T1QQ	Cytochrome C1	1437824.BN940_01781	Bacteria	Proteobacteria	Betaproteobacteria	Burkholderiales	Alcaligenaceae	Castellaniella	Castellaniella defragrans	Bacteria	Proteobacteria	Betaproteobacteria	Burkholderiales	Alcaligenaceae	Castellaniella	Castellaniella defragrans	CL0318	Cytochrome-c	Cytochrome c superfamily	Cytochrome C1 family	PF02167	unclassified	unclassified	unclassified	unclassified	unclassified	unclassified	unclassified	unclassified	K00413	unclassified	unclassified	unclassified	unclassified	unclassified	unclassified	unclassified	unclassified	0	0	0	0	0	0	6.1106e-05
FHCFJDLK_110401	bin20	poorly characterized	Function unknown	3T3BK	NMT1-like family	1437824.BN940_01681	unclassified	unclassified	unclassified	unclassified	unclassified	unclassified	unclassified	Bacteria	Proteobacteria	Betaproteobacteria	Burkholderiales	Alcaligenaceae	Castellaniella	Castellaniella defragrans	CL0177	PBP	Periplasmic binding protein clan	Bacterial extracellular solute-binding proteins, family 3	PF00497	Transport and binding proteins	Anions	phosphate/phosphite/phosphonate ABC transporter, periplasmic binding protein	TIGR01098	12_Transporters	ABC transporters, prokaryotic type	Mineral and organic ion transporters	Sulfonate/nitrate/taurine transporter [mD:m00188]	K02051	HMMsoil136930	unclassified	unclassified	unclassified	unclassified	unclassified	unclassified	unclassified	0	0	0	0	0	0	6.1106e-05
FHCFJDLK_11041	bin27	unclassified	unclassified	33Y9V	unclassified	1504822.CCNO01000014_gene1547	Bacteria	Actinobacteria	Coriobacteriia	Coriobacteriales	Atopobiaceae	Thermophilibacter	Thermophilibacter provencensis	Bacteria	Firmicutes	Clostridia	Eubacteriales	Lachnospiraceae	unclassified	various	CL0057	Met_repress	MetJ/Arc repressor, antitoxin of TA systems superfamily	Domain of unknown function (DUF1902)	PF08972	Unknown function	General	Planctomycetes uncharacterized domain TIGR03067	TIGR03067	unclassified	unclassified	unclassified	unclassified	unknown	unclassified	unclassified	unclassified	unclassified	unclassified	unclassified	unclassified	unclassified	0	0	0	0	0	0	0
FHCFJDLK_110909	bin24	information storage and processing	Translation, ribosomal structure and biogenesis	2N99R	Belongs to the class-I aminoacyl-tRNA synthetase family	1094980.Mpsy_1191	unclassified	unclassified	unclassified	unclassified	unclassified	unclassified	unclassified	Archaea	Euryarchaeota	Methanomicrobia	Methanosarcinales	various	various	various	CL0039	HUP	HUP - HIGH-signature proteins, UspA, and PP-ATPase.	tRNA synthetases class I (C) catalytic domain	PF01406	Protein synthesis	tRNA aminoacylation	arginine--tRNA ligase	TIGR00456	unclassified	unclassified	unclassified	unclassified	K01869	unclassified	unclassified	unclassified	unclassified	unclassified	unclassified	unclassified	unclassified	0	0	0	0	0	0	0
FHCFJDLK_110910	bin24	metabolism	Amino acid transport and metabolism	3J0G2	Aminotransferase class I and II	1123376.AUIU01000013_gene1914	unclassified	unclassified	unclassified	unclassified	unclassified	unclassified	unclassified	Archaea	Euryarchaeota	Methanomicrobia	Methanosarcinales	various	various	various	CL0061	PLP_aminotran	PLP dependent aminotransferase superfamily	Aminotransferase class I and II	PF00155	Energy metabolism	Amino acids and amines	aspartate 4-decarboxylase	TIGR03801	06_Amino acid utilization biosynthesis metabolism	various	unclassified	unclassified	K14265	HMMsoil113884	unclassified	unclassified	unclassified	Aminotransferase	Aminotran_1_2	PF00155.16 Aminotransferase class I and II	RF0024	0	0	0	0	0	0	0
FHCFJDLK_110918	bin24	metabolism	Inorganic ion transport and metabolism	2N923	ABC transporter, substrate-binding protein, aliphatic	368407.Memar_0851	unclassified	unclassified	unclassified	unclassified	unclassified	unclassified	unclassified	Archaea	Candidatus Verstraetearchaeota	Candidatus Methanomethylia	Candidatus Methanomethyliales	Candidatus Methanomethyliaceae	Candidatus Methanosuratus	Candidatus Methanosuratus sp.	CL0177	PBP	Periplasmic binding protein clan	NMT1/THI5 like	PF09084	Transport and binding proteins	Unknown substrate	TRAP transporter solute receptor, TAXI family	TIGR02122	12_Transporters	ABC transporters, prokaryotic type	Mineral and organic ion transporters	Sulfonate/nitrate/taurine transporter [mD:m00188]	K02049	HMMsoil62252	unclassified	unclassified	unclassified	unclassified	unclassified	unclassified	unclassified	0	0	0	0	0	0	6.1106e-05
FHCFJDLK_110920	bin24	metabolism	Nucleotide transport and metabolism	2463J	Catalyzes the formation of S-adenosylmethionine from methionine and ATP	693661.Arcve_1035	unclassified	unclassified	unclassified	unclassified	unclassified	unclassified	unclassified	Archaea	Euryarchaeota	Methanomicrobia	Methanosarcinales	various	various	various	unclassified	unclassified	unclassified	S-adenosylmethionine synthetase (AdoMet synthetase)	PF01941	unclassified	unclassified	unclassified	unclassified	06_Amino acid utilization biosynthesis metabolism	various	various	unclassified	K00789	HMMsoil63344	unclassified	unclassified	unclassified	unclassified	unclassified	unclassified	unclassified	0	0	0	0	0	0	0.000427742
FHCFJDLK_111086	bin27	metabolism	Amino acid transport and metabolism	1W7TN	Belongs to the Glu Leu Phe Val dehydrogenases family	1132441.KI519455_gene2744	Bacteria	Actinobacteria	Actinomycetia	Micrococcales	Promicromonosporaceae	Xylanibacterium	Xylanibacterium ulmi	Bacteria	Actinobacteria	Actinomycetia	Micrococcales	Promicromonosporaceae	Xylanibacterium	Xylanibacterium ulmi	CL0063	NADP_Rossmann	FAD/NAD(P)-binding Rossmann fold Superfamily	Glutamate/Leucine/Phenylalanine/Valine dehydrogenase	PF00208	unclassified	unclassified	unclassified	unclassified	06_Amino acid utilization biosynthesis metabolism	various	unclassified	unclassified	K00263	HMMsoil41626	unclassified	unclassified	unclassified	unclassified	unclassified	unclassified	unclassified	0	0	0	0	0	0	0
FHCFJDLK_111087	bin27	metabolism	Lipid transport and metabolism	4DND1	Catalyzes the NADP-dependent rearrangement and reduction of 1-deoxy-D-xylulose-5-phosphate (DXP) to 2-C-methyl-D-erythritol 4-phosphate (MEP)	1410634.JHVD01000004_gene819	Bacteria	Actinobacteria	Actinomycetia	Propionibacteriales	Propionibacteriaceae	Propioniciclava	Propioniciclava soli	Bacteria	Actinobacteria	Actinomycetia	Propionibacteriales	Propionibacteriaceae	Propioniciclava	various	CL0063	NADP_Rossmann	FAD/NAD(P)-binding Rossmann fold Superfamily	DXP reductoisomerase C-terminal domain	PF13288	Biosynthesis of cofactors, prosthetic groups, and carriers	Other	1-deoxy-D-xylulose 5-phosphate reductoisomerase	TIGR00243	06_Amino acid utilization biosynthesis metabolism	various	various	unclassified	K00003	HMMsoil16368	unclassified	unclassified	unclassified	unclassified	unclassified	unclassified	unclassified	0	0	0	0	0	0	0
FHCFJDLK_111089	bin27	metabolism	Lipid transport and metabolism	4EID0	Converts 2C-methyl-D-erythritol 2,4-cyclodiphosphate (ME-2,4cPP) into 1-hydroxy-2-methyl-2-(E)-butenyl 4-diphosphate	269800.Tfu_0749	unclassified	unclassified	unclassified	unclassified	unclassified	unclassified	unclassified	Bacteria	Actinobacteria	Actinomycetia	Propionibacteriales	Propionibacteriaceae	various	various	CL0036	TIM_barrel	Common phosphate binding-site TIM barrel superfamily	Type I 3-dehydroquinase	PF01487	Biosynthesis of cofactors, prosthetic groups, and carriers	Other	4-hydroxy-3-methylbut-2-en-1-yl diphosphate synthase	TIGR00612	unclassified	unclassified	unclassified	unclassified	K03526	unclassified	unclassified	unclassified	unclassified	unclassified	unclassified	unclassified	unclassified	0	0	0	0	0	0	0.000488848
FHCFJDLK_111092	bin27	cellular processes and signaling	Intracellular trafficking, secretion, and vesicular transport	4D405	TrkA C-terminal domain protein	1203556.HMPREF1478_02063	unclassified	unclassified	unclassified	unclassified	unclassified	unclassified	unclassified	Bacteria	Actinobacteria	Actinomycetia	Propionibacteriales	Propionibacteriaceae	Propionibacterium	Propionibacterium sp.	CL0582	TrkA_C	TrkA C-terminal domain-like	TrkA-C domain	PF02080	unclassified	unclassified	aspartate-alanine antiporter	TIGR03802	unclassified	unclassified	unclassified	unclassified	K07085	unclassified	unclassified	unclassified	unclassified	unclassified	unclassified	unclassified	unclassified	0	0	0	0	0	0	0.00030553
FHCFJDLK_111178	bin20	metabolism	Coenzyme transport and metabolism	3T26Y	May play a key role in the regulation of the intracellular concentration of adenosylhomocysteine	1437824.BN940_02386	unclassified	unclassified	unclassified	unclassified	unclassified	unclassified	unclassified	Bacteria	Proteobacteria	Betaproteobacteria	Burkholderiales	Alcaligenaceae	Castellaniella	Castellaniella defragrans	CL0063	NADP_Rossmann	FAD/NAD(P)-binding Rossmann fold Superfamily	Tetrahydrofolate dehydrogenase/cyclohydrolase, NAD(P)-binding domain	PF02882	Cellular processes	Sporulation and germination	dipicolinic acid synthetase, A subunit	TIGR02853	06_Amino acid utilization biosynthesis metabolism	Glycine, serine and threonine metabolism	unclassified	unclassified	K00058	HMMsoil70793	unclassified	unclassified	unclassified	unclassified	unclassified	unclassified	unclassified	0	0	0	0	0	0	0
FHCFJDLK_11120	bin22	metabolism	Coenzyme transport and metabolism	3TA86	Converts 2,5-diamino-6-(ribosylamino)-4(3h)-pyrimidinone 5'-phosphate into 5-amino-6-(ribosylamino)-2,4(1h,3h)- pyrimidinedione 5'-phosphate	1304875.JAFZ01000001_gene1771	unclassified	unclassified	unclassified	unclassified	unclassified	unclassified	unclassified	Bacteria	Ignavibacteriae	Ignavibacteria	unclassified	unclassified	unclassified	various	CL0109	CDA	Cytidine deaminase-like (CDA) superfamily	MafB19-like deaminase	PF14437	unclassified	unclassified	diaminohydroxyphosphoribosylaminopyrimidine reductase	TIGR01508	07_Nucleic acid metabolism	Pyrimidine metabolism	unclassified	unclassified	K01493	HMMsoil122033	unclassified	unclassified	unclassified	unclassified	unclassified	unclassified	unclassified	0	0	0	0	0	0	0
FHCFJDLK_111233	bin10	metabolism	Lipid transport and metabolism	2N94P	PFAM Thiolase	679926.Mpet_0551	unclassified	unclassified	unclassified	unclassified	unclassified	unclassified	unclassified	Bacteria	Firmicutes	Clostridia	Eubacteriales	Peptococcaceae	Desulfotomaculum	Desulfotomaculum sp.	CL0046	Thiolase	Thiolase-like Superfamily	Beta-ketoacyl synthase, N-terminal domain	PF00109	Fatty acid and phospholipid metabolism	Biosynthesis	3-oxoacyl-[acyl-carrier-protein] synthase III	TIGR00747	06_Amino acid utilization biosynthesis metabolism	various	unclassified	unclassified	K00626	HMMsoil130230	unclassified	unclassified	unclassified	unclassified	unclassified	unclassified	unclassified	0	0	0	0	0	0	0.000549954
FHCFJDLK_111234	bin10	cellular processes and signaling	Defense mechanisms	2XYBD	nucleic-acid-binding protein containing a Zn-ribbon	572546.Arcpr_1085	unclassified	unclassified	unclassified	unclassified	unclassified	unclassified	unclassified	Bacteria	Firmicutes	Clostridia	Eubacteriales	Desulfallaceae	Desulfoscipio	Desulfoscipio geothermicus	CL0167	Zn_Beta_Ribbon	Zinc beta-ribbon	Rubredoxin-like zinc ribbon domain (DUF35_N)	PF12172	unclassified	unclassified	unclassified	unclassified	unclassified	unclassified	unclassified	unclassified	K07068	unclassified	unclassified	unclassified	unclassified	unclassified	unclassified	unclassified	unclassified	0	0	0	0	0	0	6.1106e-05
FHCFJDLK_111335	bin66	information storage and processing	Translation, ribosomal structure and biogenesis	278Y0	Binds directly to 23S rRNA. The L1 stalk is quite mobile in the ribosome, and is involved in E site tRNA release	1048834.TC41_3053	unclassified	unclassified	unclassified	unclassified	unclassified	unclassified	unclassified	Bacteria	Proteobacteria	Betaproteobacteria	Burkholderiales	unclassified	unclassified	various	unclassified	unclassified	unclassified	Ribosomal protein L1p/L10e family	PF00687	Protein synthesis	Ribosomal proteins: synthesis and modification	ribosomal protein uL1, mitochondrial	TIGR01170	unclassified	unclassified	unclassified	unclassified	K02863	unclassified	unclassified	unclassified	unclassified	unclassified	unclassified	unclassified	unclassified	0	0	0	0	0	0	0
FHCFJDLK_111420	bin44	information storage and processing	Transcription	3K7IS	Transcriptional regulator, GntR family	452637.Oter_0766	unclassified	unclassified	unclassified	unclassified	unclassified	unclassified	unclassified	Bacteria	Firmicutes	unclassified	unclassified	unclassified	unclassified	various	CL0061	PLP_aminotran	PLP dependent aminotransferase superfamily	Cys/Met metabolism PLP-dependent enzyme	PF01053	unclassified	unclassified	LL-diaminopimelate aminotransferase	TIGR03542	06_Amino acid utilization biosynthesis metabolism	various	various	unclassified	K01739	HMMsoil78111	unclassified	unclassified	unclassified	Aminotransferase	Aminotran_1_2	PF00155.16 Aminotransferase class I and II	RF0024	0	0	0	0	0	0	6.1106e-05
FHCFJDLK_111421	bin44	metabolism	Energy production and conversion	23QJ8	PFAM Pyruvate	644281.MFS40622_0306	unclassified	unclassified	unclassified	unclassified	unclassified	unclassified	unclassified	Bacteria	Firmicutes	unclassified	unclassified	unclassified	unclassified	various	unclassified	unclassified	unclassified	Pyruvate ferredoxin/flavodoxin oxidoreductase	PF01558	unclassified	unclassified	indolepyruvate ferredoxin oxidoreductase, beta subunit	TIGR03334	various	various	unclassified	unclassified	K00172	HMMsoil23	unclassified	unclassified	unclassified	unclassified	unclassified	unclassified	unclassified	0	0	0	0	0	0	6.1106e-05
FHCFJDLK_111422	bin44	metabolism	Energy production and conversion	42F7D	Best Blastp hit gi 6685602 sp Q57957 KORB_METJA 2-OXOGLUTARATE SYNTHASE SUBUNIT KORB (2-KETOGLUTARATE OXIDOREDUCTASE BETA CHAIN) (KOR) (2-OXOGLUTARATE-FERREDOXIN OXIDOREDUCTASE BETA SUBUNIT) gi 2129229 pir A64367 pyruvate synthase (EC 1.2.7.1) beta chain - Methanococcus jannaschii gi 1591241 gb AAB98531.1 '(U67503) 2-ketoglutarate ferredoxin oxidoreductase, subunit beta (korB) Methanococcus janna…	555079.Toce_1203	Bacteria	Firmicutes	unclassified	unclassified	unclassified	unclassified	various	Bacteria	Firmicutes	unclassified	unclassified	unclassified	unclassified	various	CL0254	THDP-binding	Thiamin diphosphate-binding superfamily	Thiamine pyrophosphate enzyme, C-terminal TPP binding domain	PF02775	Energy metabolism	Sugars	3,5/4-trihydroxycyclohexa-1,2-dione hydrolase	TIGR04377	06_Amino acid utilization biosynthesis metabolism	various	various	unclassified	K01652	HMMsoil135536	unclassified	unclassified	unclassified	unclassified	unclassified	unclassified	unclassified	0	0	0	0	0	0	0
FHCFJDLK_111423	bin44	metabolism	Energy production and conversion	260SY	ferredoxin oxidoreductase	760568.Desku_3132	unclassified	unclassified	unclassified	unclassified	unclassified	unclassified	unclassified	Bacteria	Firmicutes	unclassified	unclassified	unclassified	unclassified	various	CL0591	TKC_like	Transketolase C-terminal domain-like superfamily	Transketolase, C-terminal domain	PF02780	unclassified	unclassified	pyruvate:ferredoxin (flavodoxin) oxidoreductase	TIGR02176	01_Fermentation	Acetoin biosynthesis	various	unclassified	K00615	HMMsoil98911	unclassified	unclassified	unclassified	unclassified	unclassified	unclassified	unclassified	0	0	0	0	0	0	0
FHCFJDLK_111475	Unbinned	poorly characterized	Function unknown	2GF6K	ABC transporter substrate binding protein	522772.Dacet_0109	Bacteria	Atribacterota	unclassified	unclassified	unclassified	unclassified	various	Bacteria	Atribacterota	unclassified	unclassified	unclassified	unclassified	various	CL0144	Periplas_BP	Periplasmic binding protein like	Periplasmic binding protein domain	PF13407	unclassified	unclassified	unclassified	unclassified	12_Transporters	ABC transporters, prokaryotic type	metallic cation, iron-siderophore and vitamin b12 transporters	Putative ABC transporter [mD:m00247]	K01989	HMMsoil6717	unclassified	unclassified	unclassified	unclassified	unclassified	unclassified	unclassified	0	0	0	0	0	0	0
FHCFJDLK_111482	bin35	metabolism	Energy production and conversion	3XJQ5	Domain of unknown function	1168289.AJKI01000004_gene2989	Bacteria	Bacteroidetes	unclassified	unclassified	unclassified	unclassified	various	Bacteria	Bacteroidetes	various	various	unclassified	unclassified	various	CL0344	4Fe-4S	4Fe-4S ferredoxins	4Fe-4S binding domain	PF12797	Unknown function	General	archaeoflavoprotein, MJ0208 family	TIGR02700	various	various	unclassified	unclassified	K00123	HMMsoil128292	unclassified	unclassified	unclassified	unclassified	unclassified	unclassified	unclassified	0	0	0	0	0	0	0
FHCFJDLK_111593	bin17	metabolism	Coenzyme transport and metabolism	2FREY	Catalyzes the formation of pyridoxal 5'-phosphate from ribose 5-phosphate (RBP), glyceraldehyde 3-phosphate (G3P) and ammonia. The ammonia is provided by the PdxT subunit. Can also use ribulose 5-phosphate and dihydroxyacetone phosphate as substrates, resulting from enzyme-catalyzed isomerization of RBP and G3P, respectively	997352.HMPREF9419_1627	unclassified	unclassified	unclassified	unclassified	unclassified	unclassified	unclassified	Bacteria	Firmicutes	unclassified	unclassified	unclassified	unclassified	various	CL0036	TIM_barrel	Common phosphate binding-site TIM barrel superfamily	Nitronate monooxygenase	PF03060	unclassified	unclassified	glycosyl amidation-associated protein WbuZ	TIGR03572	06_Amino acid utilization biosynthesis metabolism	Phenylalanine, tyrosine and tryptophan biosynthesis	unclassified	unclassified	K01609	HMMsoil4754	unclassified	unclassified	unclassified	unclassified	unclassified	unclassified	unclassified	0	0	0	0	0	0	0
FHCFJDLK_111776	Unbinned	cellular processes and signaling	Posttranslational modification, protein turnover, chaperones	247TD	Part of a stress-induced multi-chaperone system, it is involved in the recovery of the cell from heat-induced damage, in cooperation with DnaK, DnaJ and GrpE	1304880.JAGB01000001_gene498	unclassified	unclassified	unclassified	unclassified	unclassified	unclassified	unclassified	Bacteria	Chloroflexi	Anaerolineae	various	various	unclassified	various	CL0671	AAA_lid	AAA+ ATPase lid domain superfamily	C-terminal, D2-small domain, of ClpB protein	PF10431	Protein fate	Degradation of proteins, peptides, and glycopeptides	ATP-dependent Clp protease ATP-binding subunit ClpA	TIGR02639	unclassified	unclassified	unclassified	unclassified	unknown	unclassified	unclassified	unclassified	unclassified	unclassified	unclassified	unclassified	unclassified	0	0	0	0	0	0	0.000122212
FHCFJDLK_111906	Unbinned	information storage and processing	Translation, ribosomal structure and biogenesis	1ZGA6	Involved in the binding of tRNA to the ribosomes	441769.ABFU01000005_gene2876	unclassified	unclassified	unclassified	unclassified	unclassified	unclassified	unclassified	Bacteria	Armatimonadetes	unclassified	unclassified	unclassified	unclassified	various	unclassified	unclassified	unclassified	Ribosomal protein S10p/S20e	PF00338	Protein synthesis	Ribosomal proteins: synthesis and modification	ribosomal protein uS10	TIGR01046	unclassified	unclassified	unclassified	unclassified	K02946	unclassified	unclassified	unclassified	unclassified	unclassified	unclassified	unclassified	unclassified	0	0	0	0	0	0	0.000183318
FHCFJDLK_112134	bin27	metabolism	Coenzyme transport and metabolism	4FK3Y	Tetrapolymerization of the monopyrrole PBG into the hydroxymethylbilane pre-uroporphyrinogen in several discrete steps	529884.Rhola_00002880	unclassified	unclassified	unclassified	unclassified	unclassified	unclassified	unclassified	Bacteria	Actinobacteria	Actinomycetia	Propionibacteriales	Propionibacteriaceae	Brooklawnia	Brooklawnia sp.	unclassified	unclassified	unclassified	Porphobilinogen deaminase, C-terminal domain	PF03900	Biosynthesis of cofactors, prosthetic groups, and carriers	Heme, porphyrin, and cobalamin	hydroxymethylbilane synthase	TIGR00212	unclassified	unclassified	unclassified	unclassified	K01749	unclassified	unclassified	unclassified	unclassified	unclassified	unclassified	unclassified	unclassified	0	0	0	0	0	0	6.1106e-05
FHCFJDLK_112137	bin27	metabolism	Coenzyme transport and metabolism	4D4AG	Belongs to the ALAD family	1403948.Q618_VCMC00003G0326	Bacteria	Actinobacteria	Actinomycetia	Propionibacteriales	Nocardioidaceae	Propionicimonas	Propionicimonas paludicola	Bacteria	Actinobacteria	Actinomycetia	Propionibacteriales	Nocardioidaceae	Propionicimonas	Propionicimonas paludicola	CL0036	TIM_barrel	Common phosphate binding-site TIM barrel superfamily	Delta-aminolevulinic acid dehydratase	PF00490	unclassified	unclassified	unclassified	unclassified	unclassified	unclassified	unclassified	unclassified	K01698	unclassified	unclassified	unclassified	unclassified	unclassified	unclassified	unclassified	unclassified	0	0	0	0	0	0	0
FHCFJDLK_112138	bin27	metabolism	Coenzyme transport and metabolism	26072	PFAM Aminotransferase class-III	1035308.AQYY01000001_gene3075	unclassified	unclassified	unclassified	unclassified	unclassified	unclassified	unclassified	Bacteria	Actinobacteria	unclassified	unclassified	unclassified	unclassified	various	unclassified	unclassified	unclassified	Tetrapyrrole (Corrin/Porphyrin) Methylases	PF00590	Central intermediary metabolism	Other	4-aminobutyrate aminotransferase	TIGR00699	06_Amino acid utilization biosynthesis metabolism	Arginine and proline metabolism	unclassified	unclassified	K00819	HMMsoil64141	unclassified	unclassified	unclassified	unclassified	unclassified	unclassified	unclassified	0	0	0	0	0	0	0
FHCFJDLK_112140	bin27	metabolism	Carbohydrate transport and metabolism	COG1879	ABC-type sugar transport system periplasmic component	1416752.AYME01000002_gene790	Bacteria	unclassified	unclassified	unclassified	unclassified	unclassified	unclassified	Bacteria	Actinobacteria	Actinomycetia	Micrococcales	Microbacteriaceae	Microbacterium	Microbacterium sp. MYb66	CL0144	Periplas_BP	Periplasmic binding protein like	Periplasmic binding proteins and sugar binding domain of LacI family	PF00532	unclassified	unclassified	rhamnose ABC transporter, rhamnose-binding protein	TIGR02637	12_Transporters	ABC transporters, prokaryotic type	Monosaccharide transporters	Simple sugar transporter [mD:m00221]	K02058	HMMsoil106164	unclassified	unclassified	unclassified	unclassified	unclassified	unclassified	unclassified	0	0	0	0	0	0	0.00158876
FHCFJDLK_112141	bin27	metabolism	Carbohydrate transport and metabolism	2GJDW	Belongs to the binding-protein-dependent transport system permease family	1416752.AYME01000002_gene791	Bacteria	Actinobacteria	Actinomycetia	Micrococcales	Micrococcaceae	Arthrobacter	Arthrobacter yangruifuii	Bacteria	Actinobacteria	Actinomycetia	Micrococcales	Micrococcaceae	Arthrobacter	Arthrobacter yangruifuii	CL0142	Membrane_trans	Membrane and transport protein	Branched-chain amino acid transport system / permease component	PF02653	Transport and binding proteins	Amino acids, peptides and amines	urea ABC transporter, permease protein UrtC	TIGR03408	12_Transporters	ABC transporters, prokaryotic type	Phosphate and amino acid transporters	Branched-chain amino acid transporter [mD:m00237]	K01998	HMMsoil37679	unclassified	unclassified	unclassified	unclassified	unclassified	unclassified	unclassified	0	0	0	0	0	0	6.1106e-05
FHCFJDLK_112142	bin27	metabolism	Carbohydrate transport and metabolism	260WP	ABC transporter	913865.DOT_0129	Bacteria	Actinobacteria	Actinomycetia	Micrococcales	Microbacteriaceae	Microbacterium	Microbacterium sp. UCD-TDU	Bacteria	Actinobacteria	Actinomycetia	Micrococcales	Microbacteriaceae	Microbacterium	Microbacterium sp. UCD-TDU	CL0023	P-loop_NTPase	P-loop containing nucleoside triphosphate hydrolase superfamily	ABC transporter	PF00005	Transport and binding proteins	various	cyclic peptide transporter	TIGR01194	12_Transporters	ABC transporters, prokaryotic type	ABC-2 type and other transporters	Uncharacterized ABC transporter [mD:m00258]	K02003	HMMsoil11734	unclassified	unclassified	unclassified	ABC Transporter	ABC_tran	PF00005.22 ABC transporter	RF0008	0	0	0	0	0	0	6.1106e-05
FHCFJDLK_112497	Unbinned	metabolism	Amino acid transport and metabolism	3WNA7	Beta-eliminating lyase	720554.Clocl_1892	unclassified	unclassified	unclassified	unclassified	unclassified	unclassified	unclassified	Bacteria	Firmicutes	Clostridia	Eubacteriales	various	various	various	CL0061	PLP_aminotran	PLP dependent aminotransferase superfamily	Beta-eliminating lyase	PF01212	Energy metabolism	Amino acids and amines	tryptophanase	TIGR02617	06_Amino acid utilization biosynthesis metabolism	Arginine and proline metabolism	unclassified	unclassified	K00818	HMMsoil132890	unclassified	unclassified	unclassified	unclassified	unclassified	unclassified	unclassified	0	0	0	0	0	0	0
FHCFJDLK_112509	bin44	metabolism	Amino acid transport and metabolism	2608G	Reversibly catalyzes the transfer of the carbamoyl group from carbamoyl phosphate (CP) to the N(epsilon) atom of ornithine (ORN) to produce L-citrulline	768704.Desmer_0295	unclassified	unclassified	unclassified	unclassified	unclassified	unclassified	unclassified	Bacteria	Firmicutes	unclassified	unclassified	unclassified	unclassified	various	unclassified	unclassified	unclassified	Aspartate/ornithine carbamoyltransferase, carbamoyl-P binding domain	PF02729	unclassified	unclassified	knotted carbamoyltransferase YgeW	TIGR03316	various	various	unclassified	unclassified	K00610	HMMsoil7176	unclassified	unclassified	unclassified	unclassified	unclassified	unclassified	unclassified	0	0	0	0	0	0	6.1106e-05
FHCFJDLK_112550	Unbinned	metabolism	Carbohydrate transport and metabolism	2NNRE	Phosphoglucomutase/phosphomannomutase, alpha/beta/alpha domain III	459349.CLOAM0516	Bacteria	Candidatus Cloacimonetes	unclassified	unclassified	unclassified	unclassified	various	Bacteria	Candidatus Cloacimonetes	unclassified	unclassified	unclassified	unclassified	various	unclassified	unclassified	unclassified	Phosphoglucomutase/phosphomannomutase, C-terminal domain	PF00408	various	various	phosphoglucosamine mutase	TIGR01455	various	various	unclassified	unclassified	K01835	HMMsoil11794	unclassified	unclassified	unclassified	unclassified	unclassified	unclassified	unclassified	0	0	0	0	0	0	0
FHCFJDLK_11271	Unbinned	poorly characterized	Function unknown	3F3MZ	ABC transporter substrate-binding protein PnrA-like	1545702.LACWKB8_1529	unclassified	unclassified	unclassified	unclassified	unclassified	unclassified	unclassified	Bacteria	Firmicutes	unclassified	unclassified	unclassified	unclassified	various	CL0144	Periplas_BP	Periplasmic binding protein like	ABC transporter substrate-binding protein PnrA-like	PF02608	unclassified	unclassified	unclassified	unclassified	12_Transporters	ABC transporters, prokaryotic type	Monosaccharide transporters	Simple sugar transporter [mD:m00221]	K02058	HMMsoil65828	unclassified	unclassified	unclassified	unclassified	unclassified	unclassified	unclassified	0	0	0	0	0	0	0.00030553
FHCFJDLK_112738	bin29	cellular processes and signaling	Cell wall/membrane/envelope biogenesis	465FF	MltA-interacting protein MipA	1121923.GPUN_1720	unclassified	unclassified	unclassified	unclassified	unclassified	unclassified	unclassified	Bacteria	Planctomycetes	Phycisphaerae	Sedimentisphaerales	Anaerohalosphaeraceae	Anaerohalosphaera	Anaerohalosphaera lusitana	CL0193	MBB	Outer membrane beta-barrel protein superfamily	MltA-interacting protein MipA	PF06629	unclassified	unclassified	unclassified	unclassified	unclassified	unclassified	unclassified	unclassified	K07274	unclassified	unclassified	unclassified	unclassified	unclassified	unclassified	unclassified	unclassified	0	0	0	0	0	0	0
FHCFJDLK_112851	Unbinned	metabolism	Carbohydrate transport and metabolism	4H9AH	AraC-like ligand binding domain	401526.TcarDRAFT_0323	unclassified	unclassified	unclassified	unclassified	unclassified	unclassified	unclassified	Bacteria	Firmicutes	Negativicutes	Selenomonadales	Sporomusaceae	Sporolituus	Sporolituus thermophilus	CL0029	Cupin	Cupin fold	Mannose-6-phosphate isomerase	PF01050	unclassified	unclassified	bicupin, oxalate decarboxylase family	TIGR03404	various	various	unclassified	unclassified	K00971	HMMsoil61858	unclassified	unclassified	unclassified	unclassified	unclassified	unclassified	unclassified	0	0	0	0	0	0	6.1106e-05
FHCFJDLK_11293	bin24	unclassified	unclassified	unclassified	unclassified	unclassified	unclassified	unclassified	unclassified	unclassified	unclassified	unclassified	unclassified	various	various	various	various	various	various	various	unclassified	unclassified	unclassified	Phosphoribosylformylglycinamidine (FGAM) synthase	PF02700	Purines, pyrimidines, nucleosides, and nucleotides	Purine ribonucleotide biosynthesis	phosphoribosylformylglycinamidine synthase, purS protein	TIGR00302	07_Nucleic acid metabolism	Purine metabolism	unclassified	unclassified	K01952	HMMsoil28304	unclassified	unclassified	unclassified	unclassified	unclassified	unclassified	unclassified	0	0	0	0	0	0	0
FHCFJDLK_11294	bin24	metabolism	Nucleotide transport and metabolism	1JD85	Part of the phosphoribosylformylglycinamidine synthase complex involved in the purines biosynthetic pathway. Catalyzes the ATP-dependent conversion of formylglycinamide ribonucleotide (FGAR) and glutamine to yield formylglycinamidine ribonucleotide (FGAM) and glutamate. The FGAM synthase complex is composed of three subunits. PurQ produces an ammonia molecule by converting glutamine to glutamate.…	1122169.AREN01000010_gene2519	unclassified	unclassified	unclassified	unclassified	unclassified	unclassified	unclassified	various	various	various	various	various	various	various	CL0014	Glutaminase_I	Class-I Glutamine amidotransferase superfamily	SNO glutamine amidotransferase family	PF01174	unclassified	unclassified	herpesvirus tegument protein/v-FGAM-synthase	TIGR01739	various	various	various	unclassified	K01658	HMMsoil6762	unclassified	unclassified	unclassified	unclassified	unclassified	unclassified	unclassified	0	0	0	0	0	0	0
FHCFJDLK_11295	bin24	metabolism	Nucleotide transport and metabolism	1JDPB	Part of the phosphoribosylformylglycinamidine synthase complex involved in the purines biosynthetic pathway. Catalyzes the ATP-dependent conversion of formylglycinamide ribonucleotide (FGAR) and glutamine to yield formylglycinamidine ribonucleotide (FGAM) and glutamate. The FGAM synthase complex is composed of three subunits. PurQ produces an ammonia molecule by converting glutamine to glutamate.…	297246.lpp1650	Archaea	Euryarchaeota	Methanomicrobia	Methanotrichales	Methanotrichaceae	Methanothrix	Methanothrix soehngenii	Archaea	Euryarchaeota	Methanomicrobia	Methanosarcinales	various	various	various	unclassified	unclassified	unclassified	Formylglycinamide ribonucleotide amidotransferase linker domain	PF18072	Biosynthesis of cofactors, prosthetic groups, and carriers	Thiamine	thiamine-phosphate kinase	TIGR01379	07_Nucleic acid metabolism	Purine metabolism	unclassified	unclassified	K01952	HMMsoil68076	unclassified	unclassified	unclassified	unclassified	unclassified	unclassified	unclassified	0	0	0	0	0	0	6.1106e-05
FHCFJDLK_11297	bin24	unclassified	unclassified	unclassified	unclassified	unclassified	unclassified	unclassified	unclassified	unclassified	unclassified	unclassified	unclassified	Archaea	Euryarchaeota	Methanomicrobia	Methanosarcinales	various	various	various	unclassified	unclassified	unclassified	unclassified	unclassified	unclassified	unclassified	unclassified	unclassified	unclassified	unclassified	unclassified	unclassified	unknown	unclassified	unclassified	unclassified	unclassified	unclassified	unclassified	unclassified	unclassified	0	0	0	0	0	0	0
FHCFJDLK_113101	bin69	information storage and processing	Translation, ribosomal structure and biogenesis	3XIS0	tRNA synthetases class II (A)	1168289.AJKI01000031_gene1017	unclassified	unclassified	unclassified	unclassified	unclassified	unclassified	unclassified	Bacteria	Bacteroidetes	Bacteroidia	Bacteroidales	unclassified	unclassified	various	unclassified	unclassified	unclassified	DHHA1 domain	PF02272	unclassified	unclassified	alanine--tRNA ligase	TIGR03683	unclassified	unclassified	unclassified	unclassified	K01872	unclassified	unclassified	unclassified	unclassified	unclassified	unclassified	unclassified	unclassified	0	0	0	0	0	0	0
FHCFJDLK_113251	bin24	poorly characterized	Function unknown	2XY1M	PFAM Pyridoxamine 5'-phosphate	192952.MM_2691	unclassified	unclassified	unclassified	unclassified	unclassified	unclassified	unclassified	Archaea	Euryarchaeota	Methanomicrobia	Methanosarcinales	various	various	various	CL0336	FMN-binding	FMN-binding split barrel superfamily	Pyridoxamine 5'-phosphate oxidase	PF01243	Unknown function	Enzymes of unknown specificity	PPOX class probable F420-dependent enzyme	TIGR03618	unclassified	unclassified	unclassified	unclassified	K07006	unclassified	unclassified	unclassified	unclassified	unclassified	unclassified	unclassified	unclassified	0	0	0	0	0	0	6.1106e-05
FHCFJDLK_113254	bin24	poorly characterized	Function unknown	2Y1N9	PFAM Deoxyribonuclease rho motif-related TRAM	386456.JQKN01000013_gene2969	unclassified	unclassified	unclassified	unclassified	unclassified	unclassified	unclassified	various	various	various	various	various	various	various	CL0021	OB	OB fold	TRAM domain	PF01938	Protein synthesis	tRNA and rRNA base modification	23S rRNA (uracil-5-)-methyltransferase RumA	TIGR00479	various	various	various	unclassified	K03215	HMMsoil19546	unclassified	unclassified	unclassified	unclassified	unclassified	unclassified	unclassified	0	0	0	0	0	0	0
FHCFJDLK_113379	bin27	metabolism	Lipid transport and metabolism	COG4770	CoA carboxylase activity	1035308.AQYY01000001_gene3593	Bacteria	Actinobacteria	Actinomycetia	Propionibacteriales	Propionibacteriaceae	various	various	Bacteria	Actinobacteria	Actinomycetia	Propionibacteriales	Propionibacteriaceae	various	various	CL0105	Hybrid	Barrel sandwich hybrid superfamily	Barrel-sandwich domain of CusB or HlyD membrane-fusion	PF16576	Cellular processes	Biosynthesis of natural products	cyanophycin synthetase	TIGR02068	06_Amino acid utilization biosynthesis metabolism	Valine, leucine and isoleucine biosynthesis	unclassified	unclassified	K00162	HMMsoil1568	unclassified	unclassified	unclassified	RND Antibiotic Efflux	RND_mfp	TIGR01730: RND_mfp: efflux transporter, RND family, MFP subunit	RF0164	0	0	0	0	0	0	0.00317751
FHCFJDLK_113380	bin27	metabolism	Energy production and conversion	249R3	dihydrolipoamide dehydrogenase	1035308.AQYY01000001_gene3611	Bacteria	Actinobacteria	Actinomycetia	Propionibacteriales	Propionibacteriaceae	various	various	Bacteria	Actinobacteria	Actinomycetia	Propionibacteriales	Propionibacteriaceae	various	various	CL0063	NADP_Rossmann	FAD/NAD(P)-binding Rossmann fold Superfamily	Alanine dehydrogenase/PNT, C-terminal domain	PF01262	Biosynthesis of cofactors, prosthetic groups, and carriers	Menaquinone and ubiquinone	2-polyprenyl-6-methoxyphenol 4-hydroxylase	TIGR01984	various	various	unclassified	unclassified	K00384	HMMsoil79971	unclassified	unclassified	unclassified	unclassified	unclassified	unclassified	unclassified	0	0	0	0	0	0	0.000794378
FHCFJDLK_113381	bin27	metabolism	Inorganic ion transport and metabolism	4DNDT	ATPases associated with a variety of cellular activities	110319.CF8_2100	Bacteria	Actinobacteria	Actinomycetia	Propionibacteriales	Propionibacteriaceae	Enemella	Enemella evansiae	Bacteria	Actinobacteria	Actinomycetia	Propionibacteriales	Propionibacteriaceae	unclassified	various	CL0023	P-loop_NTPase	P-loop containing nucleoside triphosphate hydrolase superfamily	AAA domain	PF13521	unclassified	unclassified	type IV secretion/conjugal transfer ATPase, VirB4 family	TIGR00929	12_Transporters	ABC transporters, prokaryotic type	ABC-2 type and other transporters	ABC-2 type transporter [mD:m00254]	K01990	HMMsoil22283	unclassified	unclassified	unclassified	ABC Transporter	ABC_tran	PF00005.22 ABC transporter	RF0008	0	0	0	0	0	0	0.000122212
FHCFJDLK_113382	bin27	metabolism	Lipid transport and metabolism	4DNM7	Enoyl- acyl-carrier-protein reductase NADH	1121933.AUHH01000032_gene1976	unclassified	unclassified	unclassified	unclassified	unclassified	unclassified	unclassified	Bacteria	Actinobacteria	Actinomycetia	Propionibacteriales	Propionibacteriaceae	Propionibacterium	Propionibacterium sp.	CL0063	NADP_Rossmann	FAD/NAD(P)-binding Rossmann fold Superfamily	short chain dehydrogenase	PF00106	unclassified	unclassified	2,3-dihydro-2,3-dihydroxybenzoate dehydrogenase	TIGR04316	unclassified	unclassified	unclassified	unclassified	K11611	unclassified	unclassified	unclassified	unclassified	unclassified	unclassified	unclassified	unclassified	0	0	0	0	0	0	0
FHCFJDLK_113383	bin27	metabolism	various	4DPI8	Enoyl-(Acyl carrier protein) reductase	1120954.ATXE01000001_gene2492	Bacteria	Actinobacteria	Actinomycetia	Propionibacteriales	Propionibacteriaceae	Brevilactibacter	Brevilactibacter sp. MC1595	Bacteria	Actinobacteria	Actinomycetia	Propionibacteriales	Propionibacteriaceae	various	various	CL0063	NADP_Rossmann	FAD/NAD(P)-binding Rossmann fold Superfamily	RmlD substrate binding domain	PF04321	unclassified	unclassified	sepiapterin reductase	TIGR01500	unclassified	unclassified	unclassified	unclassified	K00059	unclassified	unclassified	unclassified	unclassified	unclassified	unclassified	unclassified	unclassified	0	0	0	0	0	0	6.1106e-05
FHCFJDLK_113433	bin3	information storage and processing	Translation, ribosomal structure and biogenesis	COG0099	Located at the top of the head of the 30S subunit, it contacts several helices of the 16S rRNA. In the 70S ribosome it contacts the 23S rRNA (bridge B1a) and protein L5 of the 50S subunit (bridge B1b), connecting the 2 subunits	498761.HM1_2125	unclassified	unclassified	unclassified	unclassified	unclassified	unclassified	unclassified	Bacteria	Firmicutes	unclassified	unclassified	unclassified	unclassified	various	CL0303	H2TH	Helix-two-turns-helix superfamily	Ribosomal protein S13/S18	PF00416	unclassified	unclassified	unclassified	unclassified	unclassified	unclassified	unclassified	unclassified	unknown	unclassified	unclassified	unclassified	unclassified	unclassified	unclassified	unclassified	unclassified	0	0	0	0	0	0	0.000122212
FHCFJDLK_113613	bin66	unclassified	unclassified	unclassified	unclassified	unclassified	unclassified	unclassified	unclassified	unclassified	unclassified	unclassified	unclassified	Bacteria	Proteobacteria	Betaproteobacteria	Burkholderiales	unclassified	unclassified	various	unclassified	unclassified	unclassified	unclassified	unclassified	unclassified	unclassified	unclassified	unclassified	unclassified	unclassified	unclassified	unclassified	unknown	unclassified	unclassified	unclassified	unclassified	unclassified	unclassified	unclassified	unclassified	0	0	0	0	0	0	0.000122212
FHCFJDLK_113619	bin66	unclassified	unclassified	unclassified	unclassified	unclassified	unclassified	unclassified	unclassified	unclassified	unclassified	unclassified	unclassified	Bacteria	Proteobacteria	Betaproteobacteria	Burkholderiales	unclassified	unclassified	various	unclassified	unclassified	unclassified	unclassified	unclassified	unclassified	unclassified	unclassified	unclassified	unclassified	unclassified	unclassified	unclassified	unknown	unclassified	unclassified	unclassified	unclassified	unclassified	unclassified	unclassified	unclassified	0	0	0	0	0	0	0
FHCFJDLK_113728	bin75	cellular processes and signaling	Intracellular trafficking, secretion, and vesicular transport	2NQZS	V-type ATPase 116kDa subunit family	459349.CLOAM1055	Bacteria	Candidatus Cloacimonetes	unclassified	unclassified	unclassified	unclassified	various	Bacteria	Candidatus Cloacimonetes	unclassified	unclassified	unclassified	unclassified	various	unclassified	unclassified	unclassified	V-type ATPase 116kDa subunit family	PF01496	unclassified	unclassified	unclassified	unclassified	unclassified	unclassified	unclassified	unclassified	K02123	unclassified	unclassified	unclassified	unclassified	unclassified	unclassified	unclassified	unclassified	0	0	0	0	0	0	0
FHCFJDLK_113733	bin75	metabolism	Energy production and conversion	3XJ25	Produces ATP from ADP in the presence of a proton gradient across the membrane	385682.AFSL01000014_gene2737	unclassified	unclassified	unclassified	unclassified	unclassified	unclassified	unclassified	Bacteria	Candidatus Cloacimonetes	unclassified	unclassified	unclassified	unclassified	various	CL0255	ATP_synthase	ATP synthase F0 subunit	HrpE/YscL/FliH and V-type ATPase subunit E	PF06188	unclassified	unclassified	HflK protein	TIGR01933	unclassified	unclassified	unclassified	unclassified	K02121	unclassified	unclassified	unclassified	unclassified	unclassified	unclassified	unclassified	unclassified	0	0	0	0	0	0	0
FHCFJDLK_113858	bin20	metabolism	various	3T2AM	Catalyzes the oxidation of 3-carboxy-2-hydroxy-4- methylpentanoate (3-isopropylmalate) to 3-carboxy-4-methyl-2- oxopentanoate. The product decarboxylates to 4-methyl-2 oxopentanoate	1437824.BN940_09701	Bacteria	Proteobacteria	Betaproteobacteria	Burkholderiales	Alcaligenaceae	Castellaniella	Castellaniella defragrans	Bacteria	Proteobacteria	Betaproteobacteria	Burkholderiales	Alcaligenaceae	Castellaniella	Castellaniella defragrans	CL0270	Iso_DH	Isocitrate/Isopropylmalate dehydrogenase-like superfamily	Isocitrate/isopropylmalate dehydrogenase	PF00180	Energy metabolism	TCA cycle	isocitrate dehydrogenase, NADP-dependent	TIGR00183	various	various	unclassified	unclassified	K00031	HMMsoil43305	unclassified	unclassified	unclassified	unclassified	unclassified	unclassified	unclassified	0	0	0	0	0	0	6.1106e-05
FHCFJDLK_113885	bin20	metabolism	Energy production and conversion	3T3MI	Catalyzes the hydrolysis of inorganic pyrophosphate (PPi) forming two phosphate ions	1437824.BN940_09546	Bacteria	Proteobacteria	Betaproteobacteria	Burkholderiales	Alcaligenaceae	Castellaniella	Castellaniella defragrans	Bacteria	Proteobacteria	Betaproteobacteria	Burkholderiales	Alcaligenaceae	Castellaniella	Castellaniella defragrans	unclassified	unclassified	unclassified	Inorganic pyrophosphatase	PF00719	unclassified	unclassified	unclassified	unclassified	unclassified	unclassified	unclassified	unclassified	K01507	unclassified	unclassified	unclassified	unclassified	unclassified	unclassified	unclassified	unclassified	0	0	0	0	0	0	0
FHCFJDLK_113890	bin20	metabolism	Energy production and conversion	3T279	Succinyl-CoA synthetase functions in the citric acid cycle (TCA), coupling the hydrolysis of succinyl-CoA to the synthesis of either ATP or GTP and thus represents the only step of substrate-level phosphorylation in the TCA. The alpha subunit of the enzyme binds the substrates coenzyme A and phosphate, while succinate binding and nucleotide specificity is provided by the beta subunit	1437824.BN940_09516	unclassified	unclassified	unclassified	unclassified	unclassified	unclassified	unclassified	Bacteria	Proteobacteria	Betaproteobacteria	Burkholderiales	Alcaligenaceae	Castellaniella	Castellaniella defragrans	CL0506	Succ_CoA_synth	Succinyl-CoA synthetase flavodoxin domain superfamily	Succinyl-CoA ligase like flavodoxin domain	PF13607	unclassified	unclassified	acetyl coenzyme A synthetase (ADP forming), alpha domain	TIGR02717	various	various	various	unclassified	K01905	HMMsoil28558	unclassified	unclassified	unclassified	unclassified	unclassified	unclassified	unclassified	0	0	0	0	0	0	6.1106e-05
FHCFJDLK_113891	bin20	metabolism	Nucleotide transport and metabolism	3T1TA	Succinyl-CoA synthetase functions in the citric acid cycle (TCA), coupling the hydrolysis of succinyl-CoA to the synthesis of either ATP or GTP and thus represents the only step of substrate-level phosphorylation in the TCA. The beta subunit provides nucleotide specificity of the enzyme and binds the substrate succinate, while the binding sites for coenzyme A and phosphate are found in the alpha …	1437824.BN940_09511	Bacteria	Proteobacteria	Betaproteobacteria	Burkholderiales	Alcaligenaceae	Castellaniella	Castellaniella defragrans	Bacteria	Proteobacteria	Betaproteobacteria	Burkholderiales	Alcaligenaceae	Castellaniella	Castellaniella defragrans	CL0179	ATP-grasp	ATP-grasp superfamily	Carbamoyl-phosphate synthase L chain, ATP binding domain	PF02786	Cellular processes	Biosynthesis of natural products	cyanophycin synthetase	TIGR02068	various	various	unclassified	unclassified	K01955	HMMsoil49422	unclassified	unclassified	unclassified	unclassified	unclassified	unclassified	unclassified	0	0	0	0	0	0	6.1106e-05
FHCFJDLK_113946	Unbinned	cellular processes and signaling	Cell wall/membrane/envelope biogenesis	36H00	leucine-rich repeat-containing protein typical subtype	332101.JIBU02000031_gene3126	unclassified	unclassified	unclassified	unclassified	unclassified	unclassified	unclassified	Bacteria	Firmicutes	Clostridia	Eubacteriales	Clostridiaceae	unclassified	various	CL0159	E-set	Ig-like fold superfamily (E-set)	Bacterial Ig-like domain	PF13205	unclassified	unclassified	unclassified	unclassified	unclassified	unclassified	unclassified	unclassified	unknown	unclassified	unclassified	unclassified	unclassified	unclassified	unclassified	unclassified	unclassified	0	0	0	0	0	0	0
FHCFJDLK_113950	bin67	poorly characterized	Function unknown	2G6UC	Protein of unknown function (DUF541)	926569.ANT_30480	unclassified	unclassified	unclassified	unclassified	unclassified	unclassified	unclassified	Bacteria	Firmicutes	unclassified	unclassified	unclassified	unclassified	various	unclassified	unclassified	unclassified	Protein of unknown function (DUF541)	PF04402	unclassified	unclassified	unclassified	unclassified	unclassified	unclassified	unclassified	unclassified	K09807	unclassified	unclassified	unclassified	unclassified	unclassified	unclassified	unclassified	unclassified	0	0	0	0	0	0	0
FHCFJDLK_113980	Unbinned	cellular processes and signaling	various	260EZ	Serine dehydrogenase proteinase	768710.DesyoDRAFT_1141	unclassified	unclassified	unclassified	unclassified	unclassified	unclassified	unclassified	Archaea	Euryarchaeota	Methanomicrobia	Methanosarcinales	various	various	various	CL0127	ClpP_crotonase	ClpP/Crotonase superfamily	Clp protease	PF00574	unclassified	unclassified	unclassified	unclassified	unclassified	unclassified	unclassified	unclassified	unknown	unclassified	unclassified	unclassified	unclassified	unclassified	unclassified	unclassified	unclassified	0	0	0	0	0	0	0
FHCFJDLK_114004	bin24	metabolism	Amino acid transport and metabolism	2NAC8	PFAM extracellular solute-binding protein, family 5	269797.Mbar_A3677	unclassified	unclassified	unclassified	unclassified	unclassified	unclassified	unclassified	Archaea	Euryarchaeota	Methanomicrobia	Methanosarcinales	various	various	various	CL0177	PBP	Periplasmic binding protein clan	Bacterial extracellular solute-binding proteins, family 5 Middle	PF00496	Transport and binding proteins	Unknown substrate	ABC transporter substrate binding protein, KPN_01854 family	TIGR04028	12_Transporters	ABC transporters, prokaryotic type	PEPtide and nickel transporters	PEPtides/nickel transporter [mD:m00239]	K02035	HMMsoil37653	unclassified	unclassified	unclassified	unclassified	unclassified	unclassified	unclassified	0	0	0	0	0	0	0.000427742
FHCFJDLK_114152	bin24	information storage and processing	Transcription	2N9UM	PFAM RNA polymerase Rpb4	1094980.Mpsy_2774	unclassified	unclassified	unclassified	unclassified	unclassified	unclassified	unclassified	various	various	various	various	various	various	various	CL0426	HRDC-like	HRDC-like superfamily	RNA polymerase Rpb4	PF03874	unclassified	unclassified	unclassified	unclassified	07_Nucleic acid metabolism	various	unclassified	unclassified	K03051	HMMsoil43491	unclassified	unclassified	unclassified	unclassified	unclassified	unclassified	unclassified	0	0	0	0	0	0	0
FHCFJDLK_114153	bin24	information storage and processing	Translation, ribosomal structure and biogenesis	2N9X1	Belongs to the eukaryotic ribosomal protein eL21 family	410358.Mlab_1568	unclassified	unclassified	unclassified	unclassified	unclassified	unclassified	unclassified	Archaea	Euryarchaeota	Methanomicrobia	Methanosarcinales	various	various	various	CL0107	KOW	KOW domain	Ribosomal protein L21e	PF01157	unclassified	unclassified	unclassified	unclassified	unclassified	unclassified	unclassified	unclassified	K02889	unclassified	unclassified	unclassified	unclassified	unclassified	unclassified	unclassified	unclassified	0	0	0	0	0	0	0
FHCFJDLK_114213	bin69	cellular processes and signaling	Posttranslational modification, protein turnover, chaperones	3XIIU	TCP-1/cpn60 chaperonin family	1168289.AJKI01000063_gene3448	unclassified	unclassified	unclassified	unclassified	unclassified	unclassified	unclassified	Bacteria	Bacteroidetes	Bacteroidia	Bacteroidales	unclassified	unclassified	various	unclassified	unclassified	unclassified	TCP-1/cpn60 chaperonin family	PF00118	unclassified	unclassified	T-complex protein 1, gamma subunit	TIGR02344	unclassified	unclassified	unclassified	unclassified	K04077	unclassified	unclassified	unclassified	unclassified	unclassified	unclassified	unclassified	unclassified	0	0	0	0	0	0	0
FHCFJDLK_114273	bin66	metabolism	Energy production and conversion	2JI40	Belongs to the FAD-dependent glycerol-3-phosphate dehydrogenase family	1267535.KB906767_gene2436	unclassified	unclassified	unclassified	unclassified	unclassified	unclassified	unclassified	Bacteria	Proteobacteria	Betaproteobacteria	Burkholderiales	unclassified	unclassified	various	CL0063	NADP_Rossmann	FAD/NAD(P)-binding Rossmann fold Superfamily	FAD dependent oxidoreductase	PF12831	unclassified	unclassified	dihydrolipoyl dehydrogenase	TIGR01350	06_Amino acid utilization biosynthesis metabolism	Arginine and proline metabolism	unclassified	unclassified	K09471	HMMsoil40420	cellobiose dehydrogenase (EC 1.1.99.18); glucose 1-oxidase (EC 1.1.3.4); aryl alcohol oxidase (EC 1.1.3.7); alcohol oxidase (EC 1.1.3.13); pyranose oxidase (EC 1.1.3.10)	AA3	unclassified	unclassified	unclassified	unclassified	unclassified	0	0	0	0	0	0	0
FHCFJDLK_114318	Unbinned	poorly characterized	Function unknown	1KRPM	Predicted permease YjgP/YjgQ family	1123354.AUDR01000016_gene1403	Bacteria	Proteobacteria	Hydrogenophilalia	Hydrogenophilales	Hydrogenophilaceae	Tepidiphilus	unclassified	Bacteria	Proteobacteria	Hydrogenophilalia	Hydrogenophilales	Hydrogenophilaceae	Tepidiphilus	Tepidiphilus thermophilus	CL0404	BPD_transp_1	BPD transporter like	Lipopolysaccharide export system permease LptF/LptG	PF03739	various	various	LPS export ABC transporter permease LptG	TIGR04408	12_Transporters	ABC transporters, prokaryotic type	ABC-2 type and other transporters	Lipopolysaccharide transporter [mD:m00320]	K07091	HMMsoil67192	unclassified	unclassified	unclassified	unclassified	unclassified	unclassified	unclassified	0	0	0	0	0	0	0
FHCFJDLK_114378	bin3	metabolism	Carbohydrate transport and metabolism	274JR	ABC-type sugar transport system, periplasmic component	1007103.AFHW01000107_gene5192	unclassified	unclassified	unclassified	unclassified	unclassified	unclassified	unclassified	Bacteria	Firmicutes	unclassified	unclassified	unclassified	unclassified	various	CL0177	PBP	Periplasmic binding protein clan	Bacterial extracellular solute-binding protein	PF01547	unclassified	unclassified	unclassified	unclassified	12_Transporters	ABC transporters, prokaryotic type	Oligosaccharide and polyol transporters	Multiple sugar transporter [mD:m00207]	K02027	HMMsoil70314	unclassified	unclassified	unclassified	unclassified	unclassified	unclassified	unclassified	0	0	0	0	0	0	0
FHCFJDLK_114436	Unbinned	information storage and processing	Replication, recombination and repair	2GJR7	3'-to-5' exoribonuclease specific for small oligoribonucleotides	996637.SGM_2917	unclassified	unclassified	unclassified	unclassified	unclassified	unclassified	unclassified	Bacteria	Actinobacteria	Actinomycetia	Micrococcales	Intrasporangiaceae	Janibacter	Janibacter terrae	CL0219	RNase_H	Ribonuclease H-like superfamily	Exonuclease	PF00929	unclassified	unclassified	unclassified	unclassified	07_Nucleic acid metabolism	various	unclassified	unclassified	K02342	HMMsoil130972	unclassified	unclassified	unclassified	unclassified	unclassified	unclassified	unclassified	0	0	0	0	0	0	6.1106e-05
FHCFJDLK_114444	Unbinned	metabolism	Carbohydrate transport and metabolism	21ZHX	Bacterial extracellular solute-binding protein	357809.Cphy_3590	unclassified	unclassified	unclassified	unclassified	unclassified	unclassified	unclassified	Bacteria	Firmicutes	unclassified	unclassified	unclassified	unclassified	various	unclassified	unclassified	unclassified	unclassified	unclassified	unclassified	unclassified	unclassified	unclassified	unclassified	unclassified	unclassified	unclassified	unknown	unclassified	unclassified	unclassified	unclassified	unclassified	unclassified	unclassified	unclassified	0	0	0	0	0	0	6.1106e-05
FHCFJDLK_114512	bin24	metabolism	Amino acid transport and metabolism	36I6B	imidazoleglycerol-phosphate dehydratase	536232.CLM_1809	unclassified	unclassified	unclassified	unclassified	unclassified	unclassified	unclassified	Archaea	Euryarchaeota	Methanomicrobia	Methanosarcinales	various	various	various	CL0329	S5	Ribosomal protein S5 domain 2-like superfamily	Imidazoleglycerol-phosphate dehydratase	PF00475	unclassified	unclassified	unclassified	unclassified	various	various	various	unclassified	K01089	HMMsoil74291	unclassified	unclassified	unclassified	unclassified	unclassified	unclassified	unclassified	0	0	0	0	0	0	0
FHCFJDLK_114524	bin24	cellular processes and signaling	Posttranslational modification, protein turnover, chaperones	262C4	Belongs to the thioredoxin family	756499.Desde_3005	unclassified	unclassified	unclassified	unclassified	unclassified	unclassified	unclassified	Archaea	Euryarchaeota	Methanomicrobia	Methanosarcinales	various	various	various	CL0172	Thioredoxin	Thioredoxin-like	Thioredoxin	PF14595	unclassified	unclassified	glutaredoxin-like domain protein	TIGR02187	various	various	various	unclassified	K12267	HMMsoil30212	unclassified	unclassified	unclassified	unclassified	unclassified	unclassified	unclassified	0	0	0	0	0	0	0
FHCFJDLK_114543	Unbinned	metabolism	Coenzyme transport and metabolism	2N9GK	Part of a complex that catalyzes the formation of methyl-coenzyme M and tetrahydromethanopterin from coenzyme M and methyl-tetrahydromethanopterin. This is an energy-conserving, sodium-ion translocating step	368407.Memar_0606	unclassified	unclassified	unclassified	unclassified	unclassified	unclassified	unclassified	Archaea	Euryarchaeota	Methanomicrobia	Methanomicrobiales	unclassified	unclassified	various	unclassified	unclassified	unclassified	Tetrahydromethanopterin S-methyltransferase, subunit G	PF04210	Transport and binding proteins	Cations and iron carrying compounds	tetrahydromethanopterin S-methyltransferase, subunit A	TIGR01111	unclassified	unclassified	unclassified	unclassified	unknown	unclassified	unclassified	unclassified	unclassified	unclassified	unclassified	unclassified	unclassified	0	0	0	0	0	0	0
FHCFJDLK_114689	bin41	metabolism	Carbohydrate transport and metabolism	2661T	Periplasmic binding proteins and sugar binding domain of LacI family	370438.PTH_1684	unclassified	unclassified	unclassified	unclassified	unclassified	unclassified	unclassified	various	various	various	various	various	unclassified	various	CL0144	Periplas_BP	Periplasmic binding protein like	Periplasmic binding proteins and sugar binding domain of LacI family	PF00532	Regulatory functions	DNA interactions	D-fructose-responsive transcription factor	TIGR02417	12_Transporters	ABC transporters, prokaryotic type	Monosaccharide transporters	L-Arabinose transporter [mD:m00213]	K10537	HMMsoil79269	unclassified	unclassified	unclassified	unclassified	unclassified	unclassified	unclassified	0	0	0	0	0	0	0.000122212
FHCFJDLK_114693	bin41	metabolism	Amino acid transport and metabolism	260K4	Catalyzes the sequential NAD-dependent oxidations of L- histidinol to L-histidinaldehyde and then to L-histidine	370438.PTH_1680	unclassified	unclassified	unclassified	unclassified	unclassified	unclassified	unclassified	Bacteria	Firmicutes	Clostridia	Eubacteriales	Peptococcaceae	unclassified	various	CL0099	ALDH-like	ALDH-like superfamily	Histidinol dehydrogenase	PF00815	Amino acid biosynthesis	Histidine family	histidinol dehydrogenase	TIGR00069	various	various	unclassified	unclassified	K01496	HMMsoil9254	unclassified	unclassified	unclassified	unclassified	unclassified	unclassified	unclassified	0	0	0	0	0	0	0
FHCFJDLK_114694	bin41	metabolism	Inorganic ion transport and metabolism	261GG	Reversible hydration of carbon dioxide	485916.Dtox_1737	unclassified	unclassified	unclassified	unclassified	unclassified	unclassified	unclassified	various	various	various	various	various	unclassified	various	unclassified	unclassified	unclassified	Carbonic anhydrase	PF00484	unclassified	unclassified	unclassified	unclassified	unclassified	unclassified	unclassified	unclassified	K01673	unclassified	unclassified	unclassified	unclassified	unclassified	unclassified	unclassified	unclassified	0	0	0	0	0	0	0.000183318
FHCFJDLK_114724	bin44	cellular processes and signaling	Posttranslational modification, protein turnover, chaperones	3WCEV	Heat shock 70 kDa protein	1051632.TPY_1182	unclassified	unclassified	unclassified	unclassified	unclassified	unclassified	unclassified	Bacteria	Firmicutes	unclassified	unclassified	unclassified	unclassified	various	CL0108	Actin_ATPase	Actin-like ATPase Superfamily	StbA protein	PF06406	Energy metabolism	Sugars	xylulokinase	TIGR01312	20_Hydrolysis of polymers	Xylose	unclassified	unclassified	K00854	HMMsoil1374	unclassified	unclassified	unclassified	unclassified	unclassified	unclassified	unclassified	0	0	0	0	0	0	6.1106e-05
FHCFJDLK_114760	Unbinned	metabolism	Amino acid transport and metabolism	23NU5	Belongs to the DegT DnrJ EryC1 family	868131.MSWAN_1354	Archaea	Euryarchaeota	Methanomicrobia	Methanomicrobiales	Methanomicrobiaceae	Methanoculleus	Methanoculleus sp. MH98A	Archaea	Euryarchaeota	Methanomicrobia	Methanomicrobiales	Methanomicrobiaceae	Methanoculleus	Methanoculleus sp. MH98A	CL0061	PLP_aminotran	PLP dependent aminotransferase superfamily	DegT/DnrJ/EryC1/StrS aminotransferase family	PF01041	Cell envelope	Biosynthesis and degradation of surface polysaccharides and lipopolysaccharides	TDP-4-keto-6-deoxy-D-glucose transaminase	TIGR02379	unclassified	unclassified	unclassified	unclassified	unknown	unclassified	unclassified	unclassified	unclassified	unclassified	unclassified	unclassified	unclassified	0	0	0	0	0	0	6.1106e-05
FHCFJDLK_114820	bin50	metabolism	Energy production and conversion	1H85V	belongs to the CobB CobQ family	459495.SPLC1_S100750	Bacteria	Bacteroidetes	unclassified	unclassified	unclassified	unclassified	various	Bacteria	Bacteroidetes	unclassified	unclassified	unclassified	unclassified	various	CL0023	P-loop_NTPase	P-loop containing nucleoside triphosphate hydrolase superfamily	AAA domain	PF13500	Energy metabolism	Amino acids and amines	branched-chain phosphotransacylase	TIGR02709	various	various	various	unclassified	K00625	HMMsoil54349	unclassified	unclassified	unclassified	unclassified	unclassified	unclassified	unclassified	0	0	0	0	0	0	0
FHCFJDLK_114979	bin27	metabolism	Amino acid transport and metabolism	4DPEF	IGPS catalyzes the conversion of PRFAR and glutamine to IGP, AICAR and glutamate. The HisF subunit catalyzes the cyclization activity that produces IGP and AICAR from PRFAR using the ammonia provided by the HisH subunit	585531.HMPREF0063_11024	unclassified	unclassified	unclassified	unclassified	unclassified	unclassified	unclassified	Bacteria	Actinobacteria	Actinomycetia	Propionibacteriales	Propionibacteriaceae	Propionibacterium	Propionibacterium sp.	CL0036	TIM_barrel	Common phosphate binding-site TIM barrel superfamily	Thiamine monophosphate synthase	PF02581	unclassified	unclassified	phosphoglycerol geranylgeranyltransferase	TIGR01769	08_Hydrocarbon degradation	Polycyclic aromatic hydrocarbon degradation	unclassified	unclassified	K01619	HMMsoil77940	unclassified	unclassified	unclassified	unclassified	unclassified	unclassified	unclassified	0	0	0	0	0	0	0.000549954
FHCFJDLK_114981	bin27	metabolism	Coenzyme transport and metabolism	260QA	TIGRFAM Acetolactate synthase, large subunit, biosynthetic	1035308.AQYY01000001_gene3024	Bacteria	Actinobacteria	Actinomycetia	Propionibacteriales	Propionibacteriaceae	Propioniciclava	Propioniciclava tarda	Bacteria	Actinobacteria	Actinomycetia	Propionibacteriales	Propionibacteriaceae	Propioniciclava	Propioniciclava tarda	CL0085	FAD_DHS	DHS-like NAD/FAD-binding domain	Thiamine pyrophosphate enzyme, central domain	PF00205	unclassified	unclassified	phosphonopyruvate decarboxylase	TIGR03297	10_TCA cycle	various	unclassified	unclassified	K00175	HMMsoil129084	unclassified	unclassified	unclassified	unclassified	unclassified	unclassified	unclassified	0	0	0	0	0	0	0.00152765
FHCFJDLK_114982	bin27	metabolism	Amino acid transport and metabolism	261FW	TIGRFAM Acetolactate synthase, small subunit	1035308.AQYY01000001_gene3023	unclassified	unclassified	unclassified	unclassified	unclassified	unclassified	unclassified	Bacteria	Actinobacteria	Actinomycetia	Propionibacteriales	Nocardioidaceae	Micropruina	Micropruina sp.	CL0070	ACT	ACT-like domain	ACT domain	PF13291	Amino acid biosynthesis	Serine family	phosphoglycerate dehydrogenase	TIGR01327	07_Nucleic acid metabolism	Purine metabolism	unclassified	unclassified	K01139	HMMsoil14794	unclassified	unclassified	unclassified	unclassified	unclassified	unclassified	unclassified	0	0	0	0	0	0	0.00030553
FHCFJDLK_114983	bin27	metabolism	Coenzyme transport and metabolism	260SZ	Involved in the biosynthesis of branched-chain amino acids (BCAA). Catalyzes an alkyl-migration followed by a ketol- acid reduction of (S)-2-acetolactate (S2AL) to yield (R)-2,3- dihydroxy-isovalerate. In the isomerase reaction, S2AL is rearranged via a Mg-dependent methyl migration to produce 3- hydroxy-3-methyl-2-ketobutyrate (HMKB). In the reductase reaction, this 2-ketoacid undergoes a metal-…	1035308.AQYY01000001_gene3022	Bacteria	Actinobacteria	Actinomycetia	Propionibacteriales	Propionibacteriaceae	Arachnia	Arachnia propionica	Bacteria	Actinobacteria	Actinomycetia	Propionibacteriales	Propionibacteriaceae	Arachnia	Arachnia propionica	CL0063	NADP_Rossmann	FAD/NAD(P)-binding Rossmann fold Superfamily	S-adenosyl-L-homocysteine hydrolase, NAD binding domain	PF00670	Cellular processes	Sporulation and germination	dipicolinic acid synthetase, A subunit	TIGR02853	06_Amino acid utilization biosynthesis metabolism	Glycine, serine and threonine metabolism	unclassified	unclassified	K00018	HMMsoil74123	unclassified	unclassified	unclassified	unclassified	unclassified	unclassified	unclassified	0	0	0	0	0	0	0.00213871
FHCFJDLK_114985	bin27	metabolism	various	260XK	Catalyzes the oxidation of 3-carboxy-2-hydroxy-4- methylpentanoate (3-isopropylmalate) to 3-carboxy-4-methyl-2- oxopentanoate. The product decarboxylates to 4-methyl-2 oxopentanoate	1035308.AQYY01000001_gene3017	Bacteria	Actinobacteria	Actinomycetia	Propionibacteriales	Propionibacteriaceae	Brevilactibacter	Brevilactibacter coleopterorum	Bacteria	Actinobacteria	Actinomycetia	Propionibacteriales	Propionibacteriaceae	Brevilactibacter	Brevilactibacter coleopterorum	CL0270	Iso_DH	Isocitrate/Isopropylmalate dehydrogenase-like superfamily	Isocitrate/isopropylmalate dehydrogenase	PF00180	Energy metabolism	TCA cycle	isocitrate dehydrogenase, NADP-dependent	TIGR00183	various	various	unclassified	unclassified	K00031	HMMsoil83780	unclassified	unclassified	unclassified	unclassified	unclassified	unclassified	unclassified	0	0	0	0	0	0	0.00030553
FHCFJDLK_114986	bin27	metabolism	Amino acid transport and metabolism	260DK	TIGRFAM branched-chain amino acid aminotransferase	1035308.AQYY01000001_gene3016	Bacteria	Actinobacteria	Actinomycetia	Propionibacteriales	Propionibacteriaceae	Brevilactibacter	Brevilactibacter coleopterorum	Bacteria	Actinobacteria	Actinomycetia	Propionibacteriales	Propionibacteriaceae	Brevilactibacter	Brevilactibacter coleopterorum	unclassified	unclassified	unclassified	Amino-transferase class IV	PF01063	Biosynthesis of cofactors, prosthetic groups, and carriers	Folic acid	aminodeoxychorismate lyase	TIGR03461	06_Amino acid utilization biosynthesis metabolism	various	unclassified	unclassified	K00826	HMMsoil3197	unclassified	unclassified	unclassified	Aminotransferase	Aminotran_4	PF01063.14 Aminotransferase class IV	RF0025	0	0	0	0	0	0	0.000794378
FHCFJDLK_114989	bin27	cellular processes and signaling	Posttranslational modification, protein turnover, chaperones	22N80	Thiol-specific peroxidase that catalyzes the reduction of hydrogen peroxide and organic hydroperoxides to water and alcohols, respectively. Plays a role in cell protection against oxidative stress by detoxifying peroxides	1121353.H924_05110	Bacteria	Actinobacteria	Actinomycetia	Propionibacteriales	Propionibacteriaceae	Brevilactibacter	Brevilactibacter coleopterorum	Bacteria	Actinobacteria	Actinomycetia	Propionibacteriales	Propionibacteriaceae	Brevilactibacter	Brevilactibacter coleopterorum	CL0172	Thioredoxin	Thioredoxin-like	AhpC/TSA family	PF00578	unclassified	unclassified	unclassified	unclassified	21_Cellular response to stress	various	unclassified	unclassified	K03564	HMMsoil66537	unclassified	unclassified	unclassified	unclassified	unclassified	unclassified	unclassified	0	0	0	0	0	0	0.00158876
FHCFJDLK_115080	bin27	poorly characterized	Function unknown	4DNJJ	ATPase family associated with various cellular activities (AAA)	1120954.ATXE01000002_gene1255	unclassified	unclassified	unclassified	unclassified	unclassified	unclassified	unclassified	Bacteria	Actinobacteria	Actinomycetia	Propionibacteriales	Nocardioidaceae	Micropruina	Micropruina glycogenica	CL0023	P-loop_NTPase	P-loop containing nucleoside triphosphate hydrolase superfamily	AAA domain (dynein-related subfamily)	PF07728	Biosynthesis of cofactors, prosthetic groups, and carriers	Chlorophyll and bacteriochlorphyll	magnesium chelatase ATPase subunit I	TIGR02030	unclassified	unclassified	unclassified	unclassified	K03924	unclassified	unclassified	unclassified	unclassified	unclassified	unclassified	unclassified	unclassified	0	0	0	0	0	0	0.000244424
FHCFJDLK_115086	bin27	cellular processes and signaling	Signal transduction mechanisms	4F7IG	Putative nucleotidyltransferase substrate binding domain	1089455.MOPEL_001_00760	Bacteria	Actinobacteria	Actinomycetia	Propionibacteriales	Propionibacteriaceae	Nigerium	Nigerium massiliense	Bacteria	Actinobacteria	Actinomycetia	Propionibacteriales	Propionibacteriaceae	Propionibacterium	Propionibacterium sp.	CL0029	Cupin	Cupin fold	Cyclic nucleotide-binding domain	PF00027	Transport and binding proteins	Amino acids, peptides and amines	glycine betaine/L-proline transport ATP binding subunit	TIGR01186	07_Nucleic acid metabolism	Purine metabolism	unclassified	unclassified	K00088	HMMsoil84522	unclassified	unclassified	unclassified	unclassified	unclassified	unclassified	unclassified	0	0	0	0	0	0	0.000672166
FHCFJDLK_115087	bin27	metabolism	Nucleotide transport and metabolism	260W1	Catalyzes the ATP-dependent amination of UTP to CTP with either L-glutamine or ammonia as the source of nitrogen. Regulates intracellular CTP levels through interactions with the four ribonucleotide triphosphates	1035308.AQYY01000001_gene3046	unclassified	unclassified	unclassified	unclassified	unclassified	unclassified	unclassified	Bacteria	Actinobacteria	unclassified	unclassified	unclassified	unclassified	various	CL0014	Glutaminase_I	Class-I Glutamine amidotransferase superfamily	Glutamine amidotransferase class-I	PF00117	Purines, pyrimidines, nucleosides, and nucleotides	Pyrimidine ribonucleotide biosynthesis	CTP synthase	TIGR00337	07_Nucleic acid metabolism	Pyrimidine metabolism	unclassified	unclassified	K01937	HMMsoil9304	unclassified	unclassified	unclassified	unclassified	unclassified	unclassified	unclassified	0	0	0	0	0	0	0
FHCFJDLK_115088	bin27	information storage and processing	Replication, recombination and repair	4DR6U	NUDIX domain	479435.Kfla_5412	unclassified	unclassified	unclassified	unclassified	unclassified	unclassified	unclassified	Bacteria	Actinobacteria	Actinomycetia	Propionibacteriales	Propionibacteriaceae	Propionibacterium	Propionibacterium sp.	CL0261	NUDIX	NUDIX superfamily	NUDIX domain	PF00293	Unknown function	Enzymes of unknown specificity	nudix-type nucleoside diphosphatase, YffH/AdpP family	TIGR00052	19_Saccharide and derivated synthesis	Polysaccharide biosynthesis and assembly of cell surface structure	Lipopolysaccharide biosynthesis	unclassified	K03574	HMMsoil66	unclassified	unclassified	unclassified	unclassified	unclassified	unclassified	unclassified	0	0	0	0	0	0	0
FHCFJDLK_115109	bin20	metabolism	Amino acid transport and metabolism	3T3EZ	ABC-type branched-chain amino acid transport systems periplasmic component	1437824.BN940_10366	Bacteria	Proteobacteria	Betaproteobacteria	Burkholderiales	Alcaligenaceae	Castellaniella	Castellaniella defragrans	Bacteria	Proteobacteria	Betaproteobacteria	Burkholderiales	Alcaligenaceae	Castellaniella	Castellaniella defragrans	CL0144	Periplas_BP	Periplasmic binding protein like	Periplasmic binding protein domain	PF13433	Transport and binding proteins	Amino acids, peptides and amines	urea ABC transporter, substrate-binding protein	TIGR03669	12_Transporters	ABC transporters, prokaryotic type	Phosphate and amino acid transporters	Urea transporter [mD:m00323]	K11959	HMMsoil31603	unclassified	unclassified	unclassified	unclassified	unclassified	unclassified	unclassified	0	0	0	0	0	0	0.000183318
FHCFJDLK_115111	bin20	metabolism	Carbohydrate transport and metabolism	3T1TI	With UgpACE is involved in the uptake of glycerol-3-phosphate	1437824.BN940_10376	unclassified	unclassified	unclassified	unclassified	unclassified	unclassified	unclassified	Bacteria	Proteobacteria	Betaproteobacteria	Burkholderiales	Alcaligenaceae	Castellaniella	Castellaniella defragrans	CL0177	PBP	Periplasmic binding protein clan	Bacterial extracellular solute-binding protein	PF01547	Transport and binding proteins	Carbohydrates, organic alcohols, and acids	carbohydrate ABC transporter substrate-binding protein, CPR_0540 family	TIGR03850	12_Transporters	ABC transporters, prokaryotic type	Oligosaccharide and polyol transporters	Maltose/maltodextrin transporter [mD:m00194]	K10108	HMMsoil68663	unclassified	unclassified	unclassified	unclassified	unclassified	unclassified	unclassified	0	0	0	0	0	0	0.000122212
FHCFJDLK_115115	bin20	metabolism	Amino acid transport and metabolism	3T1RB	ABC transporter	1437824.BN940_10396	Bacteria	Proteobacteria	Betaproteobacteria	Burkholderiales	Alcaligenaceae	Castellaniella	Castellaniella defragrans	Bacteria	Proteobacteria	Betaproteobacteria	Burkholderiales	Alcaligenaceae	Castellaniella	Castellaniella defragrans	CL0224	DHQS	Dehydroquinate synthase-like superfamily	Iron-containing alcohol dehydrogenase	PF00465	Transport and binding proteins	Amino acids, peptides and amines	urea ABC transporter, substrate-binding protein	TIGR03669	unclassified	unclassified	unclassified	unclassified	K01999	unclassified	unclassified	unclassified	unclassified	unclassified	unclassified	unclassified	unclassified	0	0	0	0	0	0	0.00061106
FHCFJDLK_115164	bin24	metabolism	Inorganic ion transport and metabolism	2MNA4	Periplasmic binding protein	1265505.ATUG01000002_gene2246	unclassified	unclassified	unclassified	unclassified	unclassified	unclassified	unclassified	Archaea	unclassified	unclassified	unclassified	unclassified	unclassified	various	CL0043	Chelatase	Chelatase Superfamily	Periplasmic binding protein	PF01497	unclassified	unclassified	proposed F420-0 ABC transporter, periplasmic F420-0 binding protein	TIGR03868	12_Transporters	ABC transporters, prokaryotic type	metallic cation, iron-siderophore and vitamin b12 transporters	Iron complex transporter [mD:m00240]	K02016	HMMsoil125621	unclassified	unclassified	unclassified	unclassified	unclassified	unclassified	unclassified	0	0	0	0	0	0	0
FHCFJDLK_115169	bin24	metabolism	Coenzyme transport and metabolism	2N9JQ	TIGRFAM F420-dependent oxidoreductase	1094980.Mpsy_1814	unclassified	unclassified	unclassified	unclassified	unclassified	unclassified	unclassified	unclassified	unclassified	unclassified	unclassified	unclassified	unclassified	various	CL0109	CDA	Cytidine deaminase-like (CDA) superfamily	Cytidine and deoxycytidylate deaminase zinc-binding region	PF08211	Purines, pyrimidines, nucleosides, and nucleotides	Salvage of nucleosides and nucleotides	cytidine deaminase	TIGR01355	07_Nucleic acid metabolism	Pyrimidine metabolism	unclassified	unclassified	K01489	HMMsoil4952	unclassified	unclassified	unclassified	unclassified	unclassified	unclassified	unclassified	0	0	0	0	0	0	0
FHCFJDLK_115170	bin24	metabolism	Energy production and conversion	2N92Q	Part of a complex that catalyzes the reversible reduction of CoM-S-S-CoB to the thiol-coenzymes H-S-CoM (coenzyme M) and H-S-CoB (coenzyme B). HdrD may act as the catalytic subunit	269797.Mbar_A1599	unclassified	unclassified	unclassified	unclassified	unclassified	unclassified	unclassified	various	various	various	various	various	various	various	CL0344	4Fe-4S	4Fe-4S ferredoxins	4Fe-4S double cluster binding domain	PF13484	Energy metabolism	various	succinate dehydrogenase and fumarate reductase iron-sulfur protein	TIGR00384	14_Methanogenesis	various	unclassified	unclassified	K00205	HMMsoil16445	unclassified	unclassified	unclassified	unclassified	unclassified	unclassified	unclassified	0	0	0	0	0	0	0.000122212
FHCFJDLK_115173	bin24	metabolism	Amino acid transport and metabolism	42J1D	Bacterial extracellular solute-binding proteins, family 5 Middle	1089553.Tph_c17920	unclassified	unclassified	unclassified	unclassified	unclassified	unclassified	unclassified	unclassified	unclassified	unclassified	unclassified	unclassified	unclassified	various	CL0177	PBP	Periplasmic binding protein clan	Bacterial extracellular solute-binding proteins, family 5 Middle	PF00496	Transport and binding proteins	Unknown substrate	ABC transporter substrate binding protein, KPN_01854 family	TIGR04028	12_Transporters	ABC transporters, prokaryotic type	PEPtide and nickel transporters	PEPtides/nickel transporter [mD:m00239]	K02035	HMMsoil112838	unclassified	unclassified	unclassified	unclassified	unclassified	unclassified	unclassified	0	0	0	0	0	0	0.00354415
FHCFJDLK_115231	bin41	metabolism	Carbohydrate transport and metabolism	260B9	Belongs to the PEP-utilizing enzyme family	370438.PTH_0903	unclassified	unclassified	unclassified	unclassified	unclassified	unclassified	unclassified	Bacteria	Firmicutes	Clostridia	Eubacteriales	Peptococcaceae	unclassified	various	CL0364	Leu-IlvD	LeuD/IlvD-like	PEP-utilising enzyme, mobile domain	PF00391	unclassified	unclassified	phosphoenolpyruvate-protein phosphotransferase	TIGR01417	various	various	unclassified	unclassified	K00873	HMMsoil3964	unclassified	unclassified	unclassified	unclassified	unclassified	unclassified	unclassified	0	0	0	0	0	0	0
FHCFJDLK_115316	Unbinned	metabolism	Amino acid transport and metabolism	4H3WN	PFAM Methylaspartate ammonia-lyase	401526.TcarDRAFT_1177	Bacteria	Firmicutes	Negativicutes	Veillonellales	Veillonellaceae	Lucifera	Lucifera butyrica	Bacteria	Firmicutes	Negativicutes	Veillonellales	Veillonellaceae	Lucifera	Lucifera butyrica	CL0256	Enolase_TIM	Enolase like TIM barrel	Enolase C-terminal domain-like	PF13378	unclassified	unclassified	muconate and chloromuconate cycloisomerases	TIGR02534	unclassified	unclassified	unclassified	unclassified	unknown	unclassified	unclassified	unclassified	unclassified	unclassified	unclassified	unclassified	unclassified	0	0	0	0	0	0	0
FHCFJDLK_115337	Unbinned	poorly characterized	Function unknown	36GI4	Putative cyclase	350688.Clos_0874	unclassified	unclassified	unclassified	unclassified	unclassified	unclassified	unclassified	Bacteria	Firmicutes	Tissierellia	unclassified	unclassified	unclassified	various	CL0364	Leu-IlvD	LeuD/IlvD-like	Putative cyclase	PF04199	Energy metabolism	Amino acids and amines	arylformamidase	TIGR03035	unclassified	unclassified	unclassified	unclassified	K07130	unclassified	unclassified	unclassified	unclassified	unclassified	unclassified	unclassified	unclassified	0	0	0	0	0	0	0
FHCFJDLK_115353	Unbinned	information storage and processing	Transcription	2NRE4	Evidence 5 No homology to any previously reported sequences	459349.CLOAM1790	Bacteria	Candidatus Cloacimonetes	unclassified	unclassified	unclassified	unclassified	various	Bacteria	Candidatus Cloacimonetes	unclassified	unclassified	unclassified	unclassified	various	CL0287	Transthyretin	Transthyretin superfamily	PEGA domain	PF08308	unclassified	unclassified	Por secretion system C-terminal sorting domain	TIGR04183	unclassified	unclassified	unclassified	unclassified	unknown	unclassified	unclassified	unclassified	unclassified	unclassified	unclassified	unclassified	unclassified	0	0	0	0	0	0	6.1106e-05
FHCFJDLK_115519	Unbinned	unclassified	unclassified	unclassified	unclassified	unclassified	unclassified	unclassified	unclassified	unclassified	unclassified	unclassified	unclassified	Bacteria	Thermotogae	Thermotogae	Thermotogales	Fervidobacteriaceae	Thermosipho	Thermosipho africanus	unclassified	unclassified	unclassified	unclassified	unclassified	unclassified	unclassified	unclassified	unclassified	unclassified	unclassified	unclassified	unclassified	unknown	unclassified	unclassified	unclassified	unclassified	unclassified	unclassified	unclassified	unclassified	0	0	0	0	0	0	6.1106e-05
FHCFJDLK_115545	Unbinned	metabolism	Carbohydrate transport and metabolism	268GV	Catalyzes the reversible conversion of 2- phosphoglycerate into phosphoenolpyruvate. It is essential for the degradation of carbohydrates via glycolysis	1232449.BAHV02000008_gene604	unclassified	unclassified	unclassified	unclassified	unclassified	unclassified	unclassified	Bacteria	Firmicutes	Erysipelotrichia	Erysipelotrichales	Erysipelotrichaceae	unclassified	various	CL0256	Enolase_TIM	Enolase like TIM barrel	Methylaspartate ammonia-lyase C-terminus	PF07476	unclassified	unclassified	muconate and chloromuconate cycloisomerases	TIGR02534	various	various	unclassified	unclassified	K01689	HMMsoil93864	unclassified	unclassified	unclassified	unclassified	unclassified	unclassified	unclassified	0	0	0	0	0	0	0
FHCFJDLK_115573	Unbinned	unclassified	unclassified	unclassified	unclassified	unclassified	unclassified	unclassified	unclassified	unclassified	unclassified	unclassified	unclassified	Bacteria	Firmicutes	unclassified	unclassified	unclassified	unclassified	various	unclassified	unclassified	unclassified	unclassified	unclassified	unclassified	unclassified	unclassified	unclassified	unclassified	unclassified	unclassified	unclassified	unknown	unclassified	unclassified	unclassified	unclassified	unclassified	unclassified	unclassified	unclassified	0	0	0	0	0	0	0.000183318
FHCFJDLK_115632	bin27	cellular processes and signaling	Cell cycle control, cell division, chromosome partitioning	4DNC8	Domain of Unknown Function (DUF349)	1171373.PACID_17940	unclassified	unclassified	unclassified	unclassified	unclassified	unclassified	unclassified	Bacteria	Actinobacteria	Actinomycetia	Propionibacteriales	Nocardioidaceae	Micropruina	Micropruina sp.	unclassified	unclassified	unclassified	Domain of Unknown Function (DUF349)	PF03993	unclassified	unclassified	unclassified	unclassified	unclassified	unclassified	unclassified	unclassified	unknown	unclassified	unclassified	unclassified	unclassified	unclassified	unclassified	unclassified	unclassified	0	0	0	0	0	0	0.000549954
FHCFJDLK_115633	bin27	various	various	260Q8	In eubacteria ppGpp (guanosine 3'-diphosphate 5-' diphosphate) is a mediator of the stringent response that coordinates a variety of cellular activities in response to changes in nutritional abundance	1035308.AQYY01000001_gene2635	Bacteria	Actinobacteria	Actinomycetia	Propionibacteriales	Propionibacteriaceae	Nigerium	Nigerium massiliense	Bacteria	Actinobacteria	Actinomycetia	Propionibacteriales	Propionibacteriaceae	Propioniciclava	Propioniciclava sp. MC1683	CL0070	ACT	ACT-like domain	ACT domain	PF01842	Unknown function	General	TIGR04562 family protein	TIGR04562	07_Nucleic acid metabolism	Purine metabolism	unclassified	unclassified	K01139	HMMsoil6308	unclassified	unclassified	unclassified	unclassified	unclassified	unclassified	unclassified	0	0	0	0	0	0	0
FHCFJDLK_115658	bin7	metabolism	Amino acid transport and metabolism	36WU1	Extracellular solute-binding protein, family 5	293826.Amet_2909	unclassified	unclassified	unclassified	unclassified	unclassified	unclassified	unclassified	Bacteria	Firmicutes	various	various	various	unclassified	various	CL0177	PBP	Periplasmic binding protein clan	Bacterial extracellular solute-binding proteins, family 5 Middle	PF00496	Transport and binding proteins	Unknown substrate	ABC transporter substrate binding protein, KPN_01854 family	TIGR04028	12_Transporters	ABC transporters, prokaryotic type	PEPtide and nickel transporters	PEPtides/nickel transporter [mD:m00239]	K02035	HMMsoil68911	unclassified	unclassified	unclassified	unclassified	unclassified	unclassified	unclassified	0	0	0	0	0	0	0
FHCFJDLK_115911	bin3	cellular processes and signaling	Posttranslational modification, protein turnover, chaperones	3J0TV	Belongs to the small heat shock protein (HSP20) family	330214.NIDE2453	Bacteria	Firmicutes	unclassified	unclassified	unclassified	unclassified	various	Bacteria	Firmicutes	unclassified	unclassified	unclassified	unclassified	various	CL0190	HSP20	HSP20-like chaperone superfamily	HSP20-like domain found in ArsA	PF17886	unclassified	unclassified	unclassified	unclassified	unclassified	unclassified	unclassified	unclassified	K13993	unclassified	unclassified	unclassified	unclassified	unclassified	unclassified	unclassified	unclassified	0	0	0	0	0	0	0
FHCFJDLK_115925	Unbinned	information storage and processing	Translation, ribosomal structure and biogenesis	2602U	This protein promotes the GTP-dependent binding of aminoacyl-tRNA to the A-site of ribosomes during protein biosynthesis	1121422.AUMW01000035_gene2649	unclassified	unclassified	unclassified	unclassified	unclassified	unclassified	unclassified	Bacteria	Firmicutes	Clostridia	Eubacteriales	Peptococcaceae	unclassified	various	CL0575	EFTPs	Translation proteins of Elongation Factors superfamily	Elongation factor Tu domain 2	PF03144	Protein synthesis	Translation factors	translation initiation factor aIF-2	TIGR00491	07_Nucleic acid metabolism	various	unclassified	unclassified	K03018	HMMsoil50385	unclassified	unclassified	Tetracycline Ribosomal Protection	Target Protection	TetM-TetW-TetO-TetS	tetM, tetW, tetO, and tetS: tetracycline resistance ribosomal protection protein	RF0133	0	0	0	0	0	0	0
FHCFJDLK_115989	bin24	unclassified	unclassified	unclassified	unclassified	unclassified	unclassified	unclassified	unclassified	unclassified	unclassified	unclassified	unclassified	Archaea	Euryarchaeota	Methanomicrobia	Methanosarcinales	various	various	various	unclassified	unclassified	unclassified	unclassified	unclassified	unclassified	unclassified	unclassified	unclassified	unclassified	unclassified	unclassified	unclassified	unknown	unclassified	unclassified	unclassified	unclassified	unclassified	unclassified	unclassified	unclassified	0	0	0	0	0	0	0
FHCFJDLK_116098	Unbinned	metabolism	Energy production and conversion	36FDP	Rubrerythrin	318464.IO99_12140	unclassified	unclassified	unclassified	unclassified	unclassified	unclassified	unclassified	Bacteria	Firmicutes	Tissierellia	unclassified	unclassified	unclassified	various	CL0044	Ferritin	Ferritin-like Superfamily	Ferritin-like domain	PF00210	unclassified	unclassified	unclassified	unclassified	13_Hydrogen metabolism	various	unclassified	unclassified	K00532	HMMsoil127995	unclassified	unclassified	unclassified	unclassified	unclassified	unclassified	unclassified	0	0	0	0	0	0	0.000122212
FHCFJDLK_116121	bin69	metabolism	Inorganic ion transport and metabolism	3XIWS	Iron/manganese superoxide dismutases, alpha-hairpin domain	1168289.AJKI01000011_gene506	unclassified	unclassified	unclassified	unclassified	unclassified	unclassified	unclassified	Bacteria	Bacteroidetes	Bacteroidia	Bacteroidales	unclassified	unclassified	various	unclassified	unclassified	unclassified	Iron/manganese superoxide dismutases, alpha-hairpin domain	PF00081	unclassified	unclassified	unclassified	unclassified	unclassified	unclassified	unclassified	unclassified	K04564	unclassified	unclassified	unclassified	unclassified	unclassified	unclassified	unclassified	unclassified	0	0	0	0	0	0	6.1106e-05
FHCFJDLK_116184	bin3	metabolism	Amino acid transport and metabolism	3T9XD	PFAM Pyridoxal-5'-phosphate-dependent protein beta subunit	1304874.JAFY01000007_gene2147	unclassified	unclassified	unclassified	unclassified	unclassified	unclassified	unclassified	Bacteria	Firmicutes	unclassified	unclassified	unclassified	unclassified	various	CL0063	NADP_Rossmann	FAD/NAD(P)-binding Rossmann fold Superfamily	Pyridoxal-phosphate dependent enzyme	PF00291	Amino acid biosynthesis	Pyruvate family	threonine ammonia-lyase	TIGR01127	06_Amino acid utilization biosynthesis metabolism	Glycine, serine and threonine metabolism	unclassified	unclassified	K01733	HMMsoil15748	unclassified	unclassified	unclassified	unclassified	unclassified	unclassified	unclassified	0	0	0	0	0	0	0.000122212
FHCFJDLK_116366	Unbinned	metabolism	Energy production and conversion	4H2A8	glutamate synthase (NADPH)	1123288.SOV_1c07760	Bacteria	Bacteroidetes	unclassified	unclassified	unclassified	unclassified	various	Bacteria	Bacteroidetes	various	various	various	various	various	CL0063	NADP_Rossmann	FAD/NAD(P)-binding Rossmann fold Superfamily	Putative NAD(P)-binding	PF13241	Biosynthesis of cofactors, prosthetic groups, and carriers	Other	phytoene desaturase	TIGR02734	21_Cellular response to stress	Cellular response to stress	unclassified	unclassified	K00383	HMMsoil15661	unclassified	unclassified	unclassified	unclassified	unclassified	unclassified	unclassified	0	0	0	0	0	0	0
FHCFJDLK_116600	bin48	metabolism	Carbohydrate transport and metabolism	248V0	Converts the aldose L-fucose into the corresponding ketose L-fuculose	1304880.JAGB01000002_gene2197	unclassified	unclassified	unclassified	unclassified	unclassified	unclassified	unclassified	Bacteria	Firmicutes	Clostridia	Eubacteriales	Clostridiaceae	unclassified	various	CL0393	FucI-AraA_C	FucI/AraA C-terminal domain-like [50443]	L-fucose isomerase, C-terminal domain	PF02952	Energy metabolism	Sugars	L-fucose isomerase	TIGR01089	unclassified	unclassified	unclassified	unclassified	K01818	unclassified	unclassified	unclassified	unclassified	unclassified	unclassified	unclassified	unclassified	0	0	0	0	0	0	0
FHCFJDLK_116610	bin48	cellular processes and signaling	Cell cycle control, cell division, chromosome partitioning	42K8N	Activator of cell division through the inhibition of FtsZ GTPase activity, therefore promoting FtsZ assembly into bundles of protofilaments necessary for the formation of the division Z ring. It is recruited early at mid-cell but it is not essential for cell division	643648.Slip_1724	unclassified	unclassified	unclassified	unclassified	unclassified	unclassified	unclassified	Bacteria	Firmicutes	Clostridia	Eubacteriales	Clostridiaceae	unclassified	various	unclassified	unclassified	unclassified	Initiation control protein YabA	PF06156	various	various	chromosome segregation protein SMC	TIGR02169	unclassified	unclassified	unclassified	unclassified	K09888	unclassified	unclassified	unclassified	unclassified	unclassified	unclassified	unclassified	unclassified	0	0	0	0	0	0	0
FHCFJDLK_117200	bin20	metabolism	Energy production and conversion	3T2I6	Destroys radicals which are normally produced within the cells and which are toxic to biological systems	1437824.BN940_11481	unclassified	unclassified	unclassified	unclassified	unclassified	unclassified	unclassified	Bacteria	Proteobacteria	Betaproteobacteria	Burkholderiales	Alcaligenaceae	Castellaniella	Castellaniella defragrans	unclassified	unclassified	unclassified	Iron/manganese superoxide dismutases, alpha-hairpin domain	PF00081	unclassified	unclassified	unclassified	unclassified	unclassified	unclassified	unclassified	unclassified	K04564	unclassified	unclassified	unclassified	unclassified	unclassified	unclassified	unclassified	unclassified	0	0	0	0	0	0	0.00061106
FHCFJDLK_117272	Unbinned	metabolism	Coenzyme transport and metabolism	2VINZ	Catalyzes the conversion of oxaloacetate (OAA) to phosphoenolpyruvate (PEP), the rate-limiting step in the metabolic pathway that produces glucose from lactate and other precursors derived from the citric acid cycle	1123354.AUDR01000001_gene2029	Bacteria	Proteobacteria	Hydrogenophilalia	Hydrogenophilales	Hydrogenophilaceae	Tepidiphilus	Tepidiphilus margaritifer	Bacteria	Proteobacteria	Hydrogenophilalia	Hydrogenophilales	Hydrogenophilaceae	Tepidiphilus	Tepidiphilus thermophilus	unclassified	unclassified	unclassified	Phosphoenolpyruvate carboxykinase N-terminal domain	PF17297	unclassified	unclassified	unclassified	unclassified	various	various	various	unclassified	K01596	HMMsoil37187	unclassified	unclassified	unclassified	unclassified	unclassified	unclassified	unclassified	0	0	0	0	0	0	0.000122212
FHCFJDLK_117560	bin11	poorly characterized	Function unknown	3TC1A	Uncharacterized protein conserved in archaea (DUF2193)	891968.Anamo_1148	unclassified	unclassified	unclassified	unclassified	unclassified	unclassified	unclassified	Bacteria	Synergistetes	Synergistia	Synergistales	Synergistaceae	unclassified	various	unclassified	unclassified	unclassified	Uncharacterized protein conserved in archaea (DUF2193)	PF09959	unclassified	unclassified	unclassified	unclassified	unclassified	unclassified	unclassified	unclassified	unknown	unclassified	unclassified	unclassified	unclassified	unclassified	unclassified	unclassified	unclassified	0	0	0	0	0	0	0.000183318
FHCFJDLK_11766	bin55	metabolism	Energy production and conversion	22GEB	Belongs to the glyceraldehyde-3-phosphate dehydrogenase family	411465.PEPMIC_01520	unclassified	unclassified	unclassified	unclassified	unclassified	unclassified	unclassified	Bacteria	Firmicutes	Erysipelotrichia	Erysipelotrichales	Erysipelotrichaceae	unclassified	various	CL0063	NADP_Rossmann	FAD/NAD(P)-binding Rossmann fold Superfamily	Glyceraldehyde 3-phosphate dehydrogenase, NAD binding domain	PF00044	Biosynthesis of cofactors, prosthetic groups, and carriers	Pyridoxine	erythrose-4-phosphate dehydrogenase	TIGR01532	various	various	various	unclassified	K00261	HMMsoil15576	unclassified	unclassified	unclassified	unclassified	unclassified	unclassified	unclassified	0	0	0	0	0	0	6.1106e-05
FHCFJDLK_117676	bin44	unclassified	unclassified	unclassified	unclassified	unclassified	unclassified	unclassified	unclassified	unclassified	unclassified	unclassified	unclassified	Bacteria	Firmicutes	unclassified	unclassified	unclassified	unclassified	various	unclassified	unclassified	unclassified	unclassified	unclassified	unclassified	unclassified	unclassified	unclassified	unclassified	unclassified	unclassified	unclassified	unknown	unclassified	unclassified	unclassified	unclassified	unclassified	unclassified	unclassified	unclassified	0	0	0	0	0	0	0.000183318
FHCFJDLK_117913	Unbinned	poorly characterized	Function unknown	arCOG02572	NAD(P)H-dependent FMN reductase	368407.Memar_1029	Archaea	Euryarchaeota	Methanomicrobia	Methanomicrobiales	Methanomicrobiaceae	Methanoculleus	Methanoculleus bourgensis	Archaea	Euryarchaeota	Methanomicrobia	Methanomicrobiales	Methanomicrobiaceae	Methanoculleus	Methanoculleus bourgensis	CL0042	Flavoprotein	Flavoprotein	Flavodoxin-like fold	PF02525	unclassified	unclassified	FMN reductase	TIGR03566	unclassified	unclassified	unclassified	unclassified	unknown	unclassified	1,4-benzoquinone reductase (EC. 1.6.5.6)	AA6	unclassified	unclassified	unclassified	unclassified	unclassified	0	0	0	0	0	0	6.1106e-05
FHCFJDLK_117919	bin43	metabolism	Carbohydrate transport and metabolism	2NAHE	Catalyzes the interconversion of 2-phosphoglycerate and 3-phosphoglycerate	368407.Memar_0425	Archaea	Euryarchaeota	Methanomicrobia	Methanomicrobiales	Methanomicrobiaceae	Methanoculleus	Methanoculleus bourgensis	Archaea	Euryarchaeota	Methanomicrobia	Methanomicrobiales	Methanomicrobiaceae	Methanoculleus	Methanoculleus bourgensis	CL0088	Alk_phosphatase	Alkaline phosphatase-like	Type I phosphodiesterase / nucleotide pyrophosphatase	PF01663	Energy metabolism	Glycolysis/gluconeogenesis	phosphoglycerate mutase (2,3-diphosphoglycerate-independent)	TIGR01307	various	various	unclassified	unclassified	K01834	HMMsoil26959	unclassified	unclassified	unclassified	unclassified	unclassified	unclassified	unclassified	0	0	0	0	0	0	0.000122212
FHCFJDLK_11808	bin27	cellular processes and signaling	Cell wall/membrane/envelope biogenesis	2H7J9	aspartate racemase	43759.JNWK01000014_gene2000	Bacteria	Actinobacteria	Actinomycetia	Propionibacteriales	Propionibacteriaceae	various	various	Bacteria	Actinobacteria	Actinomycetia	Propionibacteriales	Propionibacteriaceae	various	various	CL0399	Asp-glut_race	Aspartate/glutamate racemase superfamily	Asp/Glu/Hydantoin racemase	PF01177	Cell envelope	Biosynthesis and degradation of murein sacculus and peptidoglycan	glutamate racemase	TIGR00067	various	various	unclassified	unclassified	K01776	HMMsoil53645	unclassified	unclassified	unclassified	unclassified	unclassified	unclassified	unclassified	0	0	0	0	0	0	0
FHCFJDLK_11809	bin27	metabolism	various	2M2XH	Enoyl-(Acyl carrier protein) reductase	258052.JNYV01000008_gene3528	Bacteria	Actinobacteria	Actinomycetia	Propionibacteriales	Propionibacteriaceae	Tessaracoccus	Tessaracoccus antarcticus	Bacteria	Actinobacteria	Actinomycetia	Propionibacteriales	Propionibacteriaceae	Tessaracoccus	Tessaracoccus antarcticus	CL0063	NADP_Rossmann	FAD/NAD(P)-binding Rossmann fold Superfamily	KR domain	PF08659	Unknown function	Enzymes of unknown specificity	SDR family mycofactocin-dependent oxidoreductase	TIGR04504	06_Amino acid utilization biosynthesis metabolism	Amino acid biosynthesis precursor pyruvate and oxaloacetate	PEP	unclassified	K13237	HMMsoil2140	unclassified	unclassified	unclassified	unclassified	unclassified	unclassified	unclassified	0	0	0	0	0	0	0.000366636
FHCFJDLK_11815	bin27	metabolism	Energy production and conversion	22KKX	NADPH quinone reductase	649754.HMPREF0281_00725	Bacteria	Actinobacteria	Actinomycetia	Micrococcales	Micrococcaceae	Sinomonas	various	Bacteria	Actinobacteria	Actinomycetia	Micrococcales	Micrococcaceae	Sinomonas	Sinomonas atrocyanea	CL0296	GroES	GroES-like superfamily	Alcohol dehydrogenase GroES-like domain	PF08240	Biosynthesis of cofactors, prosthetic groups, and carriers	Chlorophyll and bacteriochlorphyll	chlorophyll synthesis pathway protein BchC	TIGR01202	unclassified	unclassified	unclassified	unclassified	K00344	unclassified	unclassified	unclassified	unclassified	unclassified	unclassified	unclassified	unclassified	0	0	0	0	0	0	0
FHCFJDLK_118163	bin20	information storage and processing	Translation, ribosomal structure and biogenesis	3T2DF	One of the primary rRNA binding proteins, it binds directly to 16S rRNA where it nucleates assembly of the body of the 30S subunit	1437824.BN940_00446	unclassified	unclassified	unclassified	unclassified	unclassified	unclassified	unclassified	Bacteria	Proteobacteria	Betaproteobacteria	Burkholderiales	Alcaligenaceae	Castellaniella	Castellaniella defragrans	CL0492	S4	S4 domain superfamily	S4 domain	PF01479	Energy metabolism	Photosynthesis	photosystem II S4 domain protein	TIGR03069	unclassified	unclassified	unclassified	unclassified	K02986	unclassified	unclassified	unclassified	unclassified	unclassified	unclassified	unclassified	unclassified	0	0	0	0	0	0	0.000122212
FHCFJDLK_118228	bin5	poorly characterized	Function unknown	36EW8	basic membrane	1449050.JNLE01000005_gene5162	unclassified	unclassified	unclassified	unclassified	unclassified	unclassified	unclassified	Bacteria	Firmicutes	Tissierellia	unclassified	unclassified	unclassified	various	CL0144	Periplas_BP	Periplasmic binding protein like	Periplasmic binding protein domain	PF13407	unclassified	unclassified	unclassified	unclassified	12_Transporters	ABC transporters, prokaryotic type	Monosaccharide transporters	Simple sugar transporter [mD:m00221]	K02058	HMMsoil126433	unclassified	unclassified	unclassified	unclassified	unclassified	unclassified	unclassified	0	0	0	0	0	0	6.1106e-05
FHCFJDLK_11823	bin27	metabolism	Energy production and conversion	22KAC	Isocitrate dehydrogenase	1035195.HMPREF9997_02787	Bacteria	Actinobacteria	Actinomycetia	Propionibacteriales	Propionibacteriaceae	Enemella	Enemella evansiae	Bacteria	Actinobacteria	Actinomycetia	Propionibacteriales	Propionibacteriaceae	various	various	CL0270	Iso_DH	Isocitrate/Isopropylmalate dehydrogenase-like superfamily	Monomeric isocitrate dehydrogenase	PF03971	Energy metabolism	TCA cycle	isocitrate dehydrogenase, NADP-dependent	TIGR00178	various	various	unclassified	unclassified	K00031	HMMsoil3701	unclassified	unclassified	unclassified	unclassified	unclassified	unclassified	unclassified	0	0	0	0	0	0	0.00091659
FHCFJDLK_118306	bin27	information storage and processing	Translation, ribosomal structure and biogenesis	260R1	TIGRFAM ribonuclease, Rne Rng family	1035308.AQYY01000001_gene3461	Bacteria	Actinobacteria	Actinomycetia	Propionibacteriales	Propionibacteriaceae	Nigerium	Nigerium massiliense	Bacteria	Actinobacteria	Actinomycetia	Propionibacteriales	Propionibacteriaceae	Brevilactibacter	Brevilactibacter coleopterorum	unclassified	unclassified	unclassified	Ribonuclease E/G family	PF10150	Transcription	Degradation of RNA	ribonuclease, Rne/Rng family	TIGR00757	unclassified	unclassified	unclassified	unclassified	K08300	unclassified	unclassified	unclassified	unclassified	unclassified	unclassified	unclassified	unclassified	0	0	0	0	0	0	0.000366636
FHCFJDLK_118309	bin27	metabolism	Coenzyme transport and metabolism	COG0171	NAD+ synthase (glutamine-hydrolyzing) activity	1089455.MOPEL_074_00530	Bacteria	Actinobacteria	Actinomycetia	Propionibacteriales	Propionibacteriaceae	Propioniciclava	Propioniciclava tarda	Bacteria	Actinobacteria	Actinomycetia	Propionibacteriales	Propionibacteriaceae	Propioniciclava	Propioniciclava tarda	CL0039	HUP	HUP - HIGH-signature proteins, UspA, and PP-ATPase.	NAD synthase	PF02540	Biosynthesis of cofactors, prosthetic groups, and carriers	Pyridine nucleotides	NAD+ synthetase	TIGR00552	07_Nucleic acid metabolism	Purine metabolism	unclassified	unclassified	K01951	HMMsoil93012	unclassified	unclassified	unclassified	unclassified	unclassified	unclassified	unclassified	0	0	0	0	0	0	0
FHCFJDLK_118310	bin27	information storage and processing	Translation, ribosomal structure and biogenesis	4DRJ6	This protein binds to 23S rRNA in the presence of protein L20	767029.HMPREF9154_1825	unclassified	unclassified	unclassified	unclassified	unclassified	unclassified	unclassified	Bacteria	Actinobacteria	Actinomycetia	Propionibacteriales	Propionibacteriaceae	Propionibacterium	Propionibacterium sp.	unclassified	unclassified	unclassified	Ribosomal prokaryotic L21 protein	PF00829	Protein synthesis	Ribosomal proteins: synthesis and modification	ribosomal protein bL21	TIGR00061	unclassified	unclassified	unclassified	unclassified	K02888	unclassified	unclassified	unclassified	unclassified	unclassified	unclassified	unclassified	unclassified	0	0	0	0	0	0	0
FHCFJDLK_118311	bin27	information storage and processing	Translation, ribosomal structure and biogenesis	2IQDI	Belongs to the bacterial ribosomal protein bL27 family	479433.Caci_7271	Bacteria	Actinobacteria	Actinomycetia	Micrococcales	Bogoriellaceae	Georgenia	Georgenia wutianyii	Bacteria	Actinobacteria	Actinomycetia	Micrococcales	Bogoriellaceae	Georgenia	Georgenia sp. Z294	unclassified	unclassified	unclassified	Ribosomal L27 protein	PF01016	Protein synthesis	Ribosomal proteins: synthesis and modification	ribosomal protein bL27	TIGR00062	unclassified	unclassified	unclassified	unclassified	K02899	unclassified	unclassified	unclassified	unclassified	unclassified	unclassified	unclassified	unclassified	0	0	0	0	0	0	0.000244424
FHCFJDLK_118318	bin44	metabolism	Carbohydrate transport and metabolism	42F5F	PFAM Periplasmic binding protein LacI transcriptional regulator	340099.Teth39_2038	unclassified	unclassified	unclassified	unclassified	unclassified	unclassified	unclassified	Bacteria	Firmicutes	unclassified	unclassified	unclassified	unclassified	various	CL0144	Periplas_BP	Periplasmic binding protein like	ABC transporter substrate binding protein	PF04392	Regulatory functions	DNA interactions	catabolite control protein A	TIGR01481	12_Transporters	ABC transporters, prokaryotic type	Phosphate and amino acid transporters	Branched-chain amino acid transporter [mD:m00237]	K01999	HMMsoil102903	unclassified	unclassified	unclassified	unclassified	unclassified	unclassified	unclassified	0	0	0	0	0	0	6.1106e-05
FHCFJDLK_11843	bin41	cellular processes and signaling	Posttranslational modification, protein turnover, chaperones	260UI	Cleaves peptides in various proteins in a process that requires ATP hydrolysis. Has a chymotrypsin-like activity. Plays a major role in the degradation of misfolded proteins	635013.TherJR_2563	unclassified	unclassified	unclassified	unclassified	unclassified	unclassified	unclassified	various	various	various	various	various	unclassified	various	CL0127	ClpP_crotonase	ClpP/Crotonase superfamily	Clp protease	PF00574	Protein fate	Degradation of proteins, peptides, and glycopeptides	ATP-dependent Clp endopeptidase, proteolytic subunit ClpP	TIGR00493	unclassified	unclassified	unclassified	unclassified	K01358	unclassified	unclassified	unclassified	unclassified	unclassified	unclassified	unclassified	unclassified	0	0	0	0	0	0	6.1106e-05
FHCFJDLK_118435	bin29	information storage and processing	Replication, recombination and repair	1ZT3C	Critical role in recombination and DNA repair. Helps process Holliday junction intermediates to mature products by catalyzing branch migration. Has a DNA unwinding activity characteristic of a DNA helicase with a 3'- to 5'- polarity. Unwinds branched duplex DNA (Y-DNA)	861299.J421_3084	unclassified	unclassified	unclassified	unclassified	unclassified	unclassified	unclassified	Bacteria	Planctomycetes	Phycisphaerae	Phycisphaerales	unclassified	unclassified	various	CL0023	P-loop_NTPase	P-loop containing nucleoside triphosphate hydrolase superfamily	SNF2 family N-terminal domain	PF00176	unclassified	unclassified	helicase/secretion neighborhood putative DEAH-box helicase	TIGR03817	07_Nucleic acid metabolism	Purine metabolism	unclassified	unclassified	K01509	HMMsoil137100	unclassified	unclassified	unclassified	unclassified	unclassified	unclassified	unclassified	0	0	0	0	0	0	6.1106e-05
FHCFJDLK_118496	Unbinned	information storage and processing	Translation, ribosomal structure and biogenesis	36DSW	Belongs to the class-I aminoacyl-tRNA synthetase family	999411.HMPREF1092_02446	unclassified	unclassified	unclassified	unclassified	unclassified	unclassified	unclassified	Bacteria	Firmicutes	Clostridia	Thermoanaerobacterales	unclassified	unclassified	various	CL0258	DALR	DALR superfamily	DALR domain	PF09190	Protein fate	Degradation of proteins, peptides, and glycopeptides	endopeptidase La	TIGR00763	unclassified	unclassified	unclassified	unclassified	unknown	unclassified	unclassified	unclassified	unclassified	unclassified	unclassified	unclassified	unclassified	0	0	0	0	0	0	0
FHCFJDLK_118596	Unbinned	metabolism	Carbohydrate transport and metabolism	2GJIP	Extracellular solute-binding protein	1463861.JNXE01000006_gene5787	unclassified	unclassified	unclassified	unclassified	unclassified	unclassified	unclassified	Bacteria	Firmicutes	unclassified	unclassified	unclassified	unclassified	various	CL0177	PBP	Periplasmic binding protein clan	Bacterial extracellular solute-binding protein	PF13416	Transport and binding proteins	Carbohydrates, organic alcohols, and acids	carbohydrate ABC transporter, N-acetylglucosamine/diacetylchitobiose-binding protein	TIGR03851	12_Transporters	ABC transporters, prokaryotic type	Oligosaccharide and polyol transporters	Multiple sugar transporter [mD:m00207]	K02027	HMMsoil134553	unclassified	unclassified	unclassified	unclassified	unclassified	unclassified	unclassified	0	0	0	0	0	0	0
FHCFJDLK_118786	Unbinned	unclassified	unclassified	unclassified	unclassified	unclassified	unclassified	unclassified	unclassified	unclassified	unclassified	unclassified	unclassified	unclassified	unclassified	unclassified	unclassified	unclassified	unclassified	unclassified	unclassified	unclassified	unclassified	Initiation control protein YabA	PF06156	unclassified	unclassified	unclassified	unclassified	21_Cellular response to stress	various	unclassified	unclassified	K02484	HMMsoil36330	unclassified	unclassified	unclassified	unclassified	unclassified	unclassified	unclassified	0	0	0	0	0	0	0
FHCFJDLK_118806	bin27	metabolism	Carbohydrate transport and metabolism	4D3P7	Polyphosphate kinase 2	1125718.HMPREF1318_0386	Bacteria	Actinobacteria	Actinomycetia	Propionibacteriales	Propionibacteriaceae	Propioniciclava	Propioniciclava tarda	Bacteria	Actinobacteria	Actinomycetia	Propionibacteriales	Propionibacteriaceae	Propioniciclava	Propioniciclava tarda	CL0023	P-loop_NTPase	P-loop containing nucleoside triphosphate hydrolase superfamily	Polyphosphate kinase 2 (PPK2)	PF03976	Central intermediary metabolism	Phosphorus compounds	polyphosphate:nucleotide phosphotransferase, PPK2 family	TIGR03709	unclassified	unclassified	unclassified	unclassified	K22468	unclassified	unclassified	unclassified	unclassified	unclassified	unclassified	unclassified	unclassified	0	0	0	0	0	0	0.000244424
FHCFJDLK_118807	bin27	poorly characterized	Function unknown	43KSW	Protein of unknown function (DUF2853)	1381123.AYOD01000049_gene34	unclassified	unclassified	unclassified	unclassified	unclassified	unclassified	unclassified	Bacteria	Actinobacteria	Actinomycetia	Micrococcales	Ruaniaceae	unclassified	various	unclassified	unclassified	unclassified	Protein of unknown function (DUF2853)	PF11015	unclassified	unclassified	unclassified	unclassified	unclassified	unclassified	unclassified	unclassified	unknown	unclassified	unclassified	unclassified	unclassified	unclassified	unclassified	unclassified	unclassified	0	0	0	0	0	0	0.00128323
FHCFJDLK_118808	bin27	poorly characterized	Function unknown	2IJS9	Psort location Cytoplasmic, score	767029.HMPREF9154_1360	unclassified	unclassified	unclassified	unclassified	unclassified	unclassified	unclassified	Bacteria	Actinobacteria	Actinomycetia	Propionibacteriales	Propionibacteriaceae	Brooklawnia	Brooklawnia sp.	unclassified	unclassified	unclassified	Putative heavy-metal chelation	PF13938	unclassified	unclassified	unclassified	unclassified	unclassified	unclassified	unclassified	unclassified	K09138	unclassified	unclassified	unclassified	unclassified	unclassified	unclassified	unclassified	unclassified	0	0	0	0	0	0	0
FHCFJDLK_118809	bin27	unclassified	unclassified	4ECSC	unclassified	2074.JNYD01000002_gene5775	unclassified	unclassified	unclassified	unclassified	unclassified	unclassified	unclassified	Bacteria	Actinobacteria	Actinomycetia	Propionibacteriales	Propionibacteriaceae	Propionibacterium	Propionibacterium sp. JV5	unclassified	unclassified	unclassified	unclassified	unclassified	unclassified	unclassified	unclassified	unclassified	unclassified	unclassified	unclassified	unclassified	unknown	unclassified	unclassified	unclassified	unclassified	unclassified	unclassified	unclassified	unclassified	0	0	0	0	0	0	0
FHCFJDLK_118810	bin27	poorly characterized	Function unknown	2GJRH	Uncharacterized conserved protein (DUF2278)	285514.JNWO01000016_gene9937	Bacteria	Actinobacteria	Actinomycetia	Streptosporangiales	Streptosporangiaceae	Streptosporangium	Streptosporangium roseum	Bacteria	Actinobacteria	Actinomycetia	Streptomycetales	Streptomycetaceae	Streptomyces	Streptomyces sp. Tue6028	CL0159	E-set	Ig-like fold superfamily (E-set)	Lamin Tail Domain	PF00932	unclassified	unclassified	unclassified	unclassified	unclassified	unclassified	unclassified	unclassified	unknown	unclassified	unclassified	unclassified	unclassified	unclassified	unclassified	unclassified	unclassified	0	0	0	0	0	0	6.1106e-05
FHCFJDLK_119008	bin21	information storage and processing	Translation, ribosomal structure and biogenesis	2NP65	This is 1 of the proteins that binds and probably mediates the attachment of the 5S RNA into the large ribosomal subunit, where it forms part of the central protuberance. In the 70S ribosome it contacts protein S13 of the 30S subunit (bridge B1b), connecting the 2 subunits	459349.CLOAM1128	Bacteria	Candidatus Cloacimonetes	unclassified	unclassified	unclassified	unclassified	various	Bacteria	Candidatus Cloacimonetes	unclassified	unclassified	unclassified	unclassified	various	CL0652	S24e_L23_L15e	Ribosomal S24e, L23 and L15e superfamily	Ribosomal protein L5	PF00281	unclassified	unclassified	unclassified	unclassified	unclassified	unclassified	unclassified	unclassified	K02931	unclassified	unclassified	unclassified	unclassified	unclassified	unclassified	unclassified	unclassified	0	0	0	0	0	0	0
FHCFJDLK_119026	bin21	unclassified	unclassified	unclassified	unclassified	unclassified	Bacteria	Candidatus Cloacimonetes	unclassified	unclassified	unclassified	unclassified	various	Bacteria	Candidatus Cloacimonetes	unclassified	unclassified	unclassified	unclassified	various	unclassified	unclassified	unclassified	unclassified	unclassified	unclassified	unclassified	unclassified	unclassified	unclassified	unclassified	unclassified	unclassified	unknown	unclassified	unclassified	unclassified	unclassified	unclassified	unclassified	unclassified	unclassified	0	0	0	0	0	0	0.000122212
FHCFJDLK_119037	bin21	metabolism	Amino acid transport and metabolism	2NNS2	Belongs to the DegT DnrJ EryC1 family	459349.CLOAM0103	unclassified	unclassified	unclassified	unclassified	unclassified	unclassified	unclassified	Bacteria	Candidatus Cloacimonetes	unclassified	unclassified	unclassified	unclassified	various	CL0061	PLP_aminotran	PLP dependent aminotransferase superfamily	Beta-eliminating lyase	PF01212	Unknown function	Enzymes of unknown specificity	cysteine desulfurase family protein	TIGR01977	various	various	various	unclassified	K00812	HMMsoil85409	unclassified	unclassified	unclassified	Aminotransferase	Aminotran_1_2	PF00155.16 Aminotransferase class I and II	RF0024	0	0	0	0	0	0	0
FHCFJDLK_119046	bin21	unclassified	unclassified	COG3137	unclassified	880073.Calab_2949	Bacteria	Candidatus Cloacimonetes	unclassified	unclassified	unclassified	unclassified	various	Bacteria	Candidatus Cloacimonetes	unclassified	unclassified	unclassified	unclassified	various	CL0193	MBB	Outer membrane beta-barrel protein superfamily	Protein of unknown function (DUF3078)	PF11276	unclassified	unclassified	unclassified	unclassified	unclassified	unclassified	unclassified	unclassified	unknown	unclassified	unclassified	unclassified	unclassified	unclassified	unclassified	unclassified	unclassified	0	0	0	0	0	0	0
FHCFJDLK_119199	bin24	metabolism	Amino acid transport and metabolism	42J1D	Bacterial extracellular solute-binding proteins, family 5 Middle	1089553.Tph_c17920	unclassified	unclassified	unclassified	unclassified	unclassified	unclassified	unclassified	unclassified	unclassified	unclassified	unclassified	unclassified	unclassified	various	CL0177	PBP	Periplasmic binding protein clan	Bacterial extracellular solute-binding proteins, family 5 Middle	PF00496	Transport and binding proteins	Unknown substrate	ABC transporter substrate binding protein, KPN_01854 family	TIGR04028	12_Transporters	ABC transporters, prokaryotic type	PEPtide and nickel transporters	PEPtides/nickel transporter [mD:m00239]	K02035	HMMsoil112838	unclassified	unclassified	unclassified	unclassified	unclassified	unclassified	unclassified	0	0	0	0	0	0	0.00061106
FHCFJDLK_119200	bin24	cellular processes and signaling	Cell cycle control, cell division, chromosome partitioning	23RMJ	PFAM Cobyrinic acid a,c-diamide synthase	579137.Metvu_0547	unclassified	unclassified	unclassified	unclassified	unclassified	unclassified	unclassified	various	various	various	various	various	various	various	CL0023	P-loop_NTPase	P-loop containing nucleoside triphosphate hydrolase superfamily	Helicase HerA, central domain	PF01935	unclassified	unclassified	type-IV secretion system protein TraC	TIGR02746	unclassified	unclassified	unclassified	unclassified	K07321	unclassified	unclassified	unclassified	unclassified	unclassified	unclassified	unclassified	unclassified	0	0	0	0	0	0	0
FHCFJDLK_119201	bin24	poorly characterized	Function unknown	2NARJ	Flavin reductase like domain	192952.MM_3288	unclassified	unclassified	unclassified	unclassified	unclassified	unclassified	unclassified	various	various	various	various	various	various	various	CL0336	FMN-binding	FMN-binding split barrel superfamily	Flavin reductase like domain	PF01613	unclassified	unclassified	unclassified	unclassified	08_Hydrocarbon degradation	various	unclassified	unclassified	K00492	HMMsoil61725	unclassified	unclassified	unclassified	unclassified	unclassified	unclassified	unclassified	0	0	0	0	0	0	6.1106e-05
FHCFJDLK_119267	bin8	information storage and processing	Replication, recombination and repair	4HAG5	Can catalyze the hydrolysis of ATP in the presence of single-stranded DNA, the ATP-dependent uptake of single-stranded DNA by duplex DNA, and the ATP-dependent hybridization of homologous single-stranded DNAs. It interacts with LexA causing its activation and leading to its autocatalytic cleavage	986075.CathTA2_2570	unclassified	unclassified	unclassified	unclassified	unclassified	unclassified	unclassified	Bacteria	Firmicutes	Clostridia	unclassified	unclassified	unclassified	various	CL0023	P-loop_NTPase	P-loop containing nucleoside triphosphate hydrolase superfamily	ATPase domain predominantly from Archaea	PF01637	unclassified	unclassified	KaiC domain protein, AF_0351 family	TIGR03880	unclassified	unclassified	unclassified	unclassified	K03553	unclassified	unclassified	unclassified	unclassified	unclassified	unclassified	unclassified	unclassified	0	0	0	0	0	0	0
FHCFJDLK_119451	bin27	cellular processes and signaling	Cell wall/membrane/envelope biogenesis	260BT	Provides the (R)-glutamate required for cell wall biosynthesis	1035308.AQYY01000001_gene3541	Bacteria	Actinobacteria	Actinomycetia	Propionibacteriales	Propionibacteriaceae	Propioniciclava	Propioniciclava tarda	Bacteria	Actinobacteria	Actinomycetia	Propionibacteriales	Propionibacteriaceae	Propioniciclava	Propioniciclava tarda	CL0399	Asp-glut_race	Aspartate/glutamate racemase superfamily	Asp/Glu/Hydantoin racemase	PF01177	Energy metabolism	Amino acids and amines	aspartate racemase	TIGR00035	06_Amino acid utilization biosynthesis metabolism	Alanine, aspartate and glutamate metabolism (contain asparagin as well)	unclassified	unclassified	K01779	HMMsoil114023	unclassified	unclassified	unclassified	unclassified	unclassified	unclassified	unclassified	0	0	0	0	0	0	0
FHCFJDLK_119665	Unbinned	poorly characterized	Function unknown	1HRJZ	Phospholipase/Carboxylesterase	56107.Cylst_2251	unclassified	unclassified	unclassified	unclassified	unclassified	unclassified	unclassified	Bacteria	Firmicutes	unclassified	unclassified	unclassified	unclassified	various	CL0028	AB_hydrolase	Alpha/Beta hydrolase fold	Alpha/beta hydrolase family	PF12697	Energy metabolism	Other	3-oxoadipate enol-lactonase	TIGR02427	06_Amino acid utilization biosynthesis metabolism	Amino acid biosynthesis precursor pyruvate and oxaloacetate	Oxaloacetate to aspartate and asparagine	unclassified	K01303	HMMsoil108225	arylesterase (EC 3.1.1.-); carboxyl esterase (EC 3.1.1.3); acetylcholinesterase (EC 3.1.1.7); cholinesterase (EC 3.1.1.8); sterol esterase (EC 3.1.1.13); brefeldin A esterase (EC 3.1.1.-).	CE10	unclassified	unclassified	unclassified	unclassified	unclassified	0	0	0	0	0	0	0
FHCFJDLK_11978	bin36	poorly characterized	Function unknown	2FW6U	Concanavalin A-like lectin/glucanases superfamily	1349822.NSB1T_01165	unclassified	unclassified	unclassified	unclassified	unclassified	unclassified	unclassified	Bacteria	Bacteroidetes	Bacteroidia	Bacteroidales	unclassified	unclassified	various	CL0004	Concanavalin	Concanavalin-like lectin/glucanase superfamily	Concanavalin A-like lectin/glucanases superfamily	PF13385	unclassified	unclassified	unclassified	unclassified	09_Carbohydrate Active enzyme - CAZy	Glycoside hydrolase	unclassified	unclassified	K01186	HMMsoil50301	The CBM66 module, derived from the Bacillus subtilis exo-acting beta-fructosidase SacC, targets the terminal fructoside residue of fructans.	CBM66	unclassified	unclassified	unclassified	unclassified	unclassified	0	0	0	0	0	0	0
FHCFJDLK_120086	bin25	metabolism	Inorganic ion transport and metabolism	4HC4U	ABC transporter, substratebinding protein	1449337.JQLL01000001_gene178	Bacteria	Chloroflexi	Anaerolineae	Anaerolineales	Anaerolineaceae	Brevefilum	Brevefilum fermentans	Bacteria	Chloroflexi	Anaerolineae	Anaerolineales	Anaerolineaceae	Brevefilum	Brevefilum fermentans	CL0177	PBP	Periplasmic binding protein clan	Bacterial extracellular solute-binding protein	PF13531	unclassified	unclassified	2-aminoethylphosphonate ABC transporter, 2-aminoethylphosphonate binding protein	TIGR03227	12_Transporters	ABC transporters, prokaryotic type	Mineral and organic ion transporters	2-Aminoethylphosphonate transporter [mD:m00302]	K11081	HMMsoil46391	unclassified	unclassified	unclassified	unclassified	unclassified	unclassified	unclassified	0	0	0	0	0	0	0
FHCFJDLK_120220	Unbinned	metabolism	Energy production and conversion	2N9E8	Flavodoxin	368407.Memar_0432	Archaea	Euryarchaeota	Methanomicrobia	Methanomicrobiales	Methanomicrobiaceae	Methanoculleus	Methanoculleus bourgensis	Archaea	Euryarchaeota	Methanomicrobia	Methanomicrobiales	Methanomicrobiaceae	Methanoculleus	Methanoculleus bourgensis	unclassified	unclassified	unclassified	unclassified	unclassified	Energy metabolism	Electron transport	flavodoxin	TIGR01753	unclassified	unclassified	unclassified	unclassified	unknown	unclassified	unclassified	unclassified	unclassified	unclassified	unclassified	unclassified	unclassified	0	0	0	0	0	0	0
FHCFJDLK_120301	Unbinned	metabolism	Carbohydrate transport and metabolism	276C3	Bacterial extracellular solute-binding protein	1121346.KB899809_gene3762	unclassified	unclassified	unclassified	unclassified	unclassified	unclassified	unclassified	Bacteria	Dictyoglomi	Dictyoglomia	Dictyoglomales	Dictyoglomaceae	Dictyoglomus	Dictyoglomus sp. NZ13-RE01	CL0177	PBP	Periplasmic binding protein clan	Bacterial extracellular solute-binding protein	PF13416	Transport and binding proteins	Carbohydrates, organic alcohols, and acids	carbohydrate ABC transporter, N-acetylglucosamine/diacetylchitobiose-binding protein	TIGR03851	12_Transporters	ABC transporters, prokaryotic type	Oligosaccharide and polyol transporters	Maltose/maltodextrin transporter [mD:m00194]	K10108	HMMsoil97285	unclassified	unclassified	unclassified	unclassified	unclassified	unclassified	unclassified	0	0	0	0	0	0	6.1106e-05
FHCFJDLK_120441	bin27	poorly characterized	Function unknown	248NF	aldo keto reductase	1035308.AQYY01000001_gene3006	Bacteria	Actinobacteria	Actinomycetia	Propionibacteriales	Propionibacteriaceae	Tessaracoccus	various	Bacteria	Actinobacteria	Actinomycetia	Propionibacteriales	Propionibacteriaceae	Tessaracoccus	various	unclassified	unclassified	unclassified	Aldo/keto reductase family	PF00248	unclassified	unclassified	voltage-dependent potassium channel beta subunit	TIGR01293	20_Hydrolysis of polymers	Xylose	unclassified	unclassified	K05351	HMMsoil49864	unclassified	unclassified	unclassified	unclassified	unclassified	unclassified	unclassified	0	0	0	0	0	0	6.1106e-05
FHCFJDLK_120458	Unbinned	metabolism	Amino acid transport and metabolism	4H2M1	Belongs to the Glu Leu Phe Val dehydrogenases family	1009370.ALO_00430	Bacteria	Firmicutes	Negativicutes	Selenomonadales	Sporomusaceae	Acetonema	Acetonema longum	Bacteria	Firmicutes	Negativicutes	Selenomonadales	Sporomusaceae	Acetonema	Acetonema longum	CL0603	AA_dh_N	Aminoacid dehydrogenase-like, N-terminal domain superfamily	Glu/Leu/Phe/Val dehydrogenase, dimerisation domain	PF02812	unclassified	unclassified	unclassified	unclassified	06_Amino acid utilization biosynthesis metabolism	various	unclassified	unclassified	K00263	HMMsoil76531	unclassified	unclassified	unclassified	unclassified	unclassified	unclassified	unclassified	0	0	0	0	0	0	6.1106e-05
FHCFJDLK_120496	bin30	information storage and processing	Translation, ribosomal structure and biogenesis	3VNVP	This protein promotes the GTP-dependent binding of aminoacyl-tRNA to the A-site of ribosomes during protein biosynthesis	999413.HMPREF1094_01717	Bacteria	Firmicutes	unclassified	unclassified	unclassified	unclassified	various	Bacteria	Firmicutes	various	various	various	unclassified	various	CL0023	P-loop_NTPase	P-loop containing nucleoside triphosphate hydrolase superfamily	50S ribosome-binding GTPase	PF01926	Protein synthesis	Translation factors	translation initiation factor aIF-2	TIGR00491	07_Nucleic acid metabolism	various	unclassified	unclassified	K03018	HMMsoil50385	unclassified	unclassified	Tetracycline Ribosomal Protection	Target Protection	TetM-TetW-TetO-TetS	tetM, tetW, tetO, and tetS: tetracycline resistance ribosomal protection protein	RF0133	0	0	0	0	0	0	6.1106e-05
FHCFJDLK_120558	bin41	metabolism	Amino acid transport and metabolism	3WH60	Catalyzes the NADPH-dependent reduction of L-glutamate 5-phosphate into L-glutamate 5-semialdehyde and phosphate. The product spontaneously undergoes cyclization to form 1-pyrroline-5- carboxylate	203119.Cthe_0262	unclassified	unclassified	unclassified	unclassified	unclassified	unclassified	unclassified	various	various	various	various	various	unclassified	various	CL0099	ALDH-like	ALDH-like superfamily	Aldehyde dehydrogenase family	PF00171	Energy metabolism	Other	2-hydroxymuconic semialdehyde dehydrogenase	TIGR03216	various	various	unclassified	unclassified	K00135	HMMsoil52551	unclassified	unclassified	unclassified	unclassified	unclassified	unclassified	unclassified	0	0	0	0	0	0	0
FHCFJDLK_12056	Unbinned	metabolism	Secondary metabolites biosynthesis, transport and catabolism	1XP6R	Part of the tripartite ATP-independent periplasmic (TRAP) transport system	1118153.MOY_09790	unclassified	unclassified	unclassified	unclassified	unclassified	unclassified	unclassified	Bacteria	Firmicutes	unclassified	unclassified	unclassified	unclassified	various	unclassified	unclassified	unclassified	unclassified	unclassified	unclassified	unclassified	unclassified	unclassified	unclassified	unclassified	unclassified	unclassified	unknown	unclassified	unclassified	unclassified	unclassified	unclassified	unclassified	unclassified	unclassified	0	0	0	0	0	0	6.1106e-05
FHCFJDLK_120653	Unbinned	cellular processes and signaling	Posttranslational modification, protein turnover, chaperones	2611G	Prevents misfolding and promotes the refolding and proper assembly of unfolded polypeptides generated under stress conditions	1121422.AUMW01000025_gene313	unclassified	unclassified	unclassified	unclassified	unclassified	unclassified	unclassified	Bacteria	Firmicutes	unclassified	unclassified	unclassified	unclassified	various	unclassified	unclassified	unclassified	TCP-1/cpn60 chaperonin family	PF00118	unclassified	unclassified	T-complex protein 1, gamma subunit	TIGR02344	unclassified	unclassified	unclassified	unclassified	K04077	unclassified	unclassified	unclassified	unclassified	unclassified	unclassified	unclassified	unclassified	0	0	0	0	0	0	0
FHCFJDLK_120699	bin69	metabolism	Inorganic ion transport and metabolism	2NV9U	Putative esterase	1121887.AUDK01000004_gene403	unclassified	unclassified	unclassified	unclassified	unclassified	unclassified	unclassified	Bacteria	Bacteroidetes	Bacteroidia	Bacteroidales	unclassified	unclassified	various	CL0028	AB_hydrolase	Alpha/Beta hydrolase fold	Putative esterase	PF00756	unclassified	unclassified	unclassified	unclassified	09_Carbohydrate Active enzyme - CAZy	Glycoside hydrolase	unclassified	unclassified	K01200	HMMsoil120610	Modules of approx. 100 residues with glycogen-binding function, appended to GH13 modules. Also found in the beta subunit (glycogen-binding) of AMP-activated protein kinases (AMPK)	CBM48	unclassified	unclassified	unclassified	unclassified	unclassified	0	0	0	0	0	0	0
FHCFJDLK_12086	bin27	metabolism	Carbohydrate transport and metabolism	4DS6H	Glycosyl hydrolases family 32	1032480.MLP_06630	Bacteria	Actinobacteria	Actinomycetia	Propionibacteriales	Propionibacteriaceae	Auraticoccus	Auraticoccus monumenti	Bacteria	Actinobacteria	Actinomycetia	Propionibacteriales	Propionibacteriaceae	Auraticoccus	Auraticoccus monumenti	CL0004	Concanavalin	Concanavalin-like lectin/glucanase superfamily	Glycosyl hydrolases family 32 C terminal	PF08244	Energy metabolism	Biosynthesis and degradation of polysaccharides	sucrose-6-phosphate hydrolase	TIGR01322	various	various	unclassified	unclassified	K01212	HMMsoil99090	beta-xylosidase (EC 3.2.1.37); alpha-L-arabinofuranosidase (EC 3.2.1.55); xylanase (EC 3.2.1.8); alpha-1,2-L-arabinofuranosidase (EC 3.2.1.-); exo-alpha-1,5-L-arabinofuranosidase (EC 3.2.1.-); [inverting] exo-alpha-1,5-L-arabinanase (EC 3.2.1.-); beta-1,3-xylosidase (EC 3.2.1.-); [inverting] exo-alpha-1,5-L-arabinanase (EC 3.2.1.-); [inverting] endo-alpha-1,5-L-arabinanase (EC 3.2.1.99); exo-beta…	GH43	unclassified	unclassified	unclassified	unclassified	unclassified	0	0	0	0	0	0	6.1106e-05
FHCFJDLK_120866	bin7	cellular processes and signaling	Posttranslational modification, protein turnover, chaperones	2681F	Prevents misfolding and promotes the refolding and proper assembly of unfolded polypeptides generated under stress conditions	1449126.JQKL01000011_gene3567	unclassified	unclassified	unclassified	unclassified	unclassified	unclassified	unclassified	Bacteria	Firmicutes	various	various	various	unclassified	various	unclassified	unclassified	unclassified	TCP-1/cpn60 chaperonin family	PF00118	unclassified	unclassified	T-complex protein 1, theta subunit	TIGR02346	unclassified	unclassified	unclassified	unclassified	K04077	unclassified	unclassified	unclassified	unclassified	unclassified	unclassified	unclassified	unclassified	0	0	0	0	0	0	0
FHCFJDLK_121039	bin68	cellular processes and signaling	Posttranslational modification, protein turnover, chaperones	2GEY4	Prevents misfolding and promotes the refolding and proper assembly of unfolded polypeptides generated under stress conditions	717231.Flexsi_2328	unclassified	unclassified	unclassified	unclassified	unclassified	unclassified	unclassified	Bacteria	Atribacterota	unclassified	unclassified	unclassified	various	various	unclassified	unclassified	unclassified	TCP-1/cpn60 chaperonin family	PF00118	unclassified	unclassified	T-complex protein 1, alpha subunit	TIGR02340	unclassified	unclassified	unclassified	unclassified	K04077	unclassified	unclassified	unclassified	unclassified	unclassified	unclassified	unclassified	unclassified	0	0	0	0	0	0	0
FHCFJDLK_121084	bin41	poorly characterized	Function unknown	266EN	Zn-dependent hydrolases including glyoxylases-like protein	370438.PTH_0653	unclassified	unclassified	unclassified	unclassified	unclassified	unclassified	unclassified	various	various	unclassified	unclassified	unclassified	unclassified	various	CL0381	Metallo-HOrase	Metallo-hydrolase/oxidoreductase superfamily	Beta-lactamase superfamily domain	PF12706	Transcription	RNA processing	ribonuclease Z	TIGR02651	unclassified	unclassified	unclassified	unclassified	unknown	unclassified	unclassified	unclassified	Beta-Lactamase	Beta-Lactamase	NDM-CcrA	A grouping of related NDM and CcrA beta-lactamases	RF0108	0	0	0	0	0	0	0
FHCFJDLK_121376	bin5	poorly characterized	Function unknown	268MF	dihydrodipicolinate reductase	1123009.AUID01000004_gene1523	unclassified	unclassified	unclassified	unclassified	unclassified	unclassified	unclassified	Bacteria	Firmicutes	Tissierellia	unclassified	unclassified	unclassified	various	CL0063	NADP_Rossmann	FAD/NAD(P)-binding Rossmann fold Superfamily	Dihydrodipicolinate reductase, N-terminus	PF01113	unclassified	unclassified	diaminopimelate dehydrogenase	TIGR01921	various	various	unclassified	unclassified	K03340	HMMsoil10952	unclassified	unclassified	unclassified	unclassified	unclassified	unclassified	unclassified	0	0	0	0	0	0	6.1106e-05
FHCFJDLK_121408	Unbinned	poorly characterized	Function unknown	3WIRE	Serine aminopeptidase, S33	1341157.RF007C_13395	unclassified	unclassified	unclassified	unclassified	unclassified	unclassified	unclassified	Bacteria	Firmicutes	unclassified	unclassified	unclassified	unclassified	various	CL0028	AB_hydrolase	Alpha/Beta hydrolase fold	alpha/beta hydrolase fold	PF00561	unclassified	unclassified	unclassified	unclassified	06_Amino acid utilization biosynthesis metabolism	Tryptophan metabolism	unclassified	unclassified	K01432	HMMsoil60285	unclassified	unclassified	unclassified	unclassified	unclassified	unclassified	unclassified	0	0	0	0	0	0	0
FHCFJDLK_121438	bin41	metabolism	Energy production and conversion	260DB	PFAM Iron-containing alcohol dehydrogenase	370438.PTH_0606	unclassified	unclassified	unclassified	unclassified	unclassified	unclassified	unclassified	Bacteria	Firmicutes	Clostridia	Eubacteriales	Peptococcaceae	unclassified	various	CL0224	DHQS	Dehydroquinate synthase-like superfamily	Iron-containing alcohol dehydrogenase	PF13685	unclassified	unclassified	phosphonate metabolism-associated iron-containing alcohol dehydrogenase	TIGR03405	21_Cellular response to stress	Cellular response to stress	unclassified	unclassified	K08317	HMMsoil53273	unclassified	unclassified	unclassified	unclassified	unclassified	unclassified	unclassified	0	0	0	0	0	0	0.00464406
FHCFJDLK_121653	bin41	cellular processes and signaling	Cell wall/membrane/envelope biogenesis	COG0741	lytic transglycosylase activity	511051.CSE_02190	unclassified	unclassified	unclassified	unclassified	unclassified	unclassified	unclassified	Bacteria	Firmicutes	Clostridia	Eubacteriales	Peptococcaceae	unclassified	various	unclassified	unclassified	unclassified	Copper amine oxidase N-terminal domain	PF07833	unclassified	unclassified	unclassified	unclassified	06_Amino acid utilization biosynthesis metabolism	Amino acid biosynthesis precursor pyruvate and oxaloacetate	Cysteine and methionine	unclassified	K01448	HMMsoil88802	unclassified	unclassified	unclassified	unclassified	unclassified	unclassified	unclassified	0	0	0	0	0	0	0
FHCFJDLK_121715	bin46	unclassified	unclassified	2IYZP	unclassified	344747.PM8797T_10304	unclassified	unclassified	unclassified	unclassified	unclassified	unclassified	unclassified	Bacteria	Lentisphaerae	unclassified	unclassified	unclassified	unclassified	various	unclassified	unclassified	unclassified	unclassified	unclassified	unclassified	unclassified	unclassified	unclassified	unclassified	unclassified	unclassified	unclassified	unknown	unclassified	unclassified	unclassified	unclassified	unclassified	unclassified	unclassified	unclassified	0	0	0	0	0	0	0
FHCFJDLK_121745	Unbinned	metabolism	Nucleotide transport and metabolism	2MQ91	Belongs to the 5'-nucleotidase family	335543.Sfum_0741	unclassified	unclassified	unclassified	unclassified	unclassified	unclassified	unclassified	Bacteria	Proteobacteria	Betaproteobacteria	Burkholderiales	unclassified	unclassified	various	CL0163	Calcineurin	Calcineurin-like phosphoesterase superfamily	Calcineurin-like phosphoesterase	PF00149	various	various	NAD nucleotidase	TIGR01530	07_Nucleic acid metabolism	various	unclassified	unclassified	K01081	HMMsoil114600	unclassified	unclassified	unclassified	unclassified	unclassified	unclassified	unclassified	0	0	0	0	0	0	0
FHCFJDLK_121768	bin20	metabolism	Inorganic ion transport and metabolism	3T2XG	Outer membrane receptor proteins mostly Fe transport	1437824.BN940_15796	Bacteria	Proteobacteria	Betaproteobacteria	Burkholderiales	Alcaligenaceae	Castellaniella	Castellaniella defragrans	Bacteria	Proteobacteria	Betaproteobacteria	Burkholderiales	Alcaligenaceae	Castellaniella	Castellaniella defragrans	unclassified	unclassified	unclassified	TonB-dependent Receptor Plug Domain	PF07715	Transport and binding proteins	various	TonB-dependent siderophore receptor	TIGR01783	unclassified	unclassified	unclassified	unclassified	K02014	unclassified	unclassified	unclassified	unclassified	unclassified	unclassified	unclassified	unclassified	0	0	0	0	0	0	0.000122212
FHCFJDLK_122195	bin54	metabolism	Energy production and conversion	2G5MG	Belongs to the glyceraldehyde-3-phosphate dehydrogenase family	926569.ANT_13250	unclassified	unclassified	unclassified	unclassified	unclassified	unclassified	unclassified	Bacteria	Chloroflexi	Anaerolineae	various	various	unclassified	various	CL0063	NADP_Rossmann	FAD/NAD(P)-binding Rossmann fold Superfamily	Glyceraldehyde 3-phosphate dehydrogenase, NAD binding domain	PF00044	Biosynthesis of cofactors, prosthetic groups, and carriers	Pyridoxine	erythrose-4-phosphate dehydrogenase	TIGR01532	various	various	unclassified	unclassified	K00134	HMMsoil9563	unclassified	unclassified	unclassified	unclassified	unclassified	unclassified	unclassified	0	0	0	0	0	0	0.00030553
FHCFJDLK_122217	bin66	cellular processes and signaling	Signal transduction mechanisms	375YC	PFAM Forkhead-associated protein	324602.Caur_3814	unclassified	unclassified	unclassified	unclassified	unclassified	unclassified	unclassified	Bacteria	Proteobacteria	Betaproteobacteria	Burkholderiales	unclassified	unclassified	various	CL0167	Zn_Beta_Ribbon	Zinc beta-ribbon	zinc-ribbon domain	PF13248	various	various	type VI secretion system FHA domain protein	TIGR03354	unclassified	unclassified	unclassified	unclassified	unknown	unclassified	unclassified	unclassified	unclassified	unclassified	unclassified	unclassified	unclassified	0	0	0	0	0	0	0
FHCFJDLK_122356	Unbinned	cellular processes and signaling	Cell wall/membrane/envelope biogenesis	2GMHG	Transglycosylase-like domain	1463854.JOHT01000013_gene4054	unclassified	unclassified	unclassified	unclassified	unclassified	unclassified	unclassified	Bacteria	Chloroflexi	Anaerolineae	Anaerolineales	Anaerolineaceae	unclassified	various	CL0187	LysM	LysM-like domain	LysM domain	PF01476	unclassified	unclassified	unclassified	unclassified	06_Amino acid utilization biosynthesis metabolism	Amino acid biosynthesis precursor pyruvate and oxaloacetate	various	unclassified	K01449	HMMsoil74111	Modules of approx. 50 residues found attached to various enzymes from families GH18, GH19, GH23, GH24, GH25 and GH73, i.e. enzymes cleaving either chitin or peptidoglycan. Binding to chitopentaose demonstrated in the case of Pteris ryukyuensis chitinase A [Ohnuma T et al. (2008) J. Biol. Chem. 283:5178-87 (PMID: 18083709)]. CBM50 modules are also found in a multitude of other enzymes targeting th…	CBM50	unclassified	unclassified	unclassified	unclassified	unclassified	0	0	0	0	0	0	0.000183318
FHCFJDLK_122358	Unbinned	poorly characterized	Function unknown	2G96D	Domain of unknown function (DUF4332)	926569.ANT_18860	unclassified	unclassified	unclassified	unclassified	unclassified	unclassified	unclassified	Bacteria	Chloroflexi	Anaerolineae	Anaerolineales	Anaerolineaceae	unclassified	various	CL0198	HHH	Helix-hairpin-helix superfamily	Domain of unknown function (DUF4332)	PF14229	unclassified	unclassified	putative RecB family nuclease, TM0106 family	TIGR03491	unclassified	unclassified	unclassified	unclassified	unknown	unclassified	unclassified	unclassified	unclassified	unclassified	unclassified	unclassified	unclassified	0	0	0	0	0	0	6.1106e-05
FHCFJDLK_122405	Unbinned	poorly characterized	Function unknown	32ERD	Outer membrane protein beta-barrel domain	1158294.JOMI01000009_gene859	unclassified	unclassified	unclassified	unclassified	unclassified	unclassified	unclassified	Bacteria	Bacteroidetes	Bacteroidia	Bacteroidales	unclassified	unclassified	various	CL0193	MBB	Outer membrane beta-barrel protein superfamily	Outer membrane protein beta-barrel domain	PF13568	unclassified	unclassified	unclassified	unclassified	unclassified	unclassified	unclassified	unclassified	unknown	unclassified	unclassified	unclassified	unclassified	unclassified	unclassified	unclassified	unclassified	0	0	0	0	0	0	6.1106e-05
FHCFJDLK_122517	Unbinned	metabolism	Carbohydrate transport and metabolism	4DNQ8	Belongs to the glyceraldehyde-3-phosphate dehydrogenase family	1410634.JHVD01000004_gene762	Bacteria	Actinobacteria	Actinomycetia	Propionibacteriales	Propionibacteriaceae	various	various	Bacteria	Actinobacteria	Actinomycetia	Propionibacteriales	Propionibacteriaceae	various	various	CL0063	NADP_Rossmann	FAD/NAD(P)-binding Rossmann fold Superfamily	Glyceraldehyde 3-phosphate dehydrogenase, NAD binding domain	PF00044	Amino acid biosynthesis	Aspartate family	aspartate-semialdehyde dehydrogenase	TIGR01296	various	various	unclassified	unclassified	K00134	HMMsoil9563	unclassified	unclassified	unclassified	unclassified	unclassified	unclassified	unclassified	0	0	0	0	0	0	0.00653834
FHCFJDLK_122585	bin38	information storage and processing	Transcription	466V2	Necessary for efficient RNA polymerase transcription elongation past template-encoded arresting sites. The arresting sites in DNA have the property of trapping a certain fraction of elongating RNA polymerases that pass through, resulting in locked ternary complexes. Cleavage of the nascent transcript by cleavage factors such as GreA or GreB allows the resumption of elongation from the new 3'termi…	715451.ambt_11465	unclassified	unclassified	unclassified	unclassified	unclassified	unclassified	unclassified	Bacteria	unclassified	unclassified	unclassified	unclassified	unclassified	various	unclassified	unclassified	unclassified	Transcription elongation factor, N-terminal	PF03449	Transcription	Transcription factors	transcription elongation factor GreB	TIGR01461	unclassified	unclassified	unclassified	unclassified	K03624	unclassified	unclassified	unclassified	unclassified	unclassified	unclassified	unclassified	unclassified	0	0	0	0	0	0	0
FHCFJDLK_122637	bin67	metabolism	Carbohydrate transport and metabolism	260W6	Fructose-1,6-bisphosphate aldolase, class II	871968.DESME_15575	unclassified	unclassified	unclassified	unclassified	unclassified	unclassified	unclassified	Bacteria	Firmicutes	unclassified	unclassified	unclassified	unclassified	various	CL0036	TIM_barrel	Common phosphate binding-site TIM barrel superfamily	Fructose-bisphosphate aldolase class-II	PF01116	Energy metabolism	Glycolysis/gluconeogenesis	fructose-bisphosphate aldolase, class II	TIGR01520	various	various	unclassified	unclassified	K08302	HMMsoil8570	unclassified	unclassified	unclassified	unclassified	unclassified	unclassified	unclassified	0	0	0	0	0	0	6.1106e-05
FHCFJDLK_122698	bin43	cellular processes and signaling	Posttranslational modification, protein turnover, chaperones	2N9V8	Belongs to the small heat shock protein (HSP20) family	368407.Memar_1986	Archaea	Euryarchaeota	Methanomicrobia	Methanomicrobiales	Methanomicrobiaceae	Methanoculleus	Methanoculleus bourgensis	Archaea	Euryarchaeota	Methanomicrobia	Methanomicrobiales	Methanomicrobiaceae	Methanoculleus	Methanoculleus bourgensis	CL0190	HSP20	HSP20-like chaperone superfamily	HSP20-like domain found in ArsA	PF17886	unclassified	unclassified	unclassified	unclassified	unclassified	unclassified	unclassified	unclassified	K13993	unclassified	unclassified	unclassified	unclassified	unclassified	unclassified	unclassified	unclassified	0	0	0	0	0	0	0.000122212
FHCFJDLK_122816	bin44	metabolism	Nucleotide transport and metabolism	2NQJ5	5'-nucleotidase, C-terminal domain	1128421.JAGA01000002_gene1513	Bacteria	Firmicutes	unclassified	unclassified	unclassified	unclassified	various	Bacteria	Firmicutes	unclassified	unclassified	unclassified	unclassified	various	CL0163	Calcineurin	Calcineurin-like phosphoesterase superfamily	Calcineurin-like phosphoesterase	PF00149	various	various	NAD nucleotidase	TIGR01530	07_Nucleic acid metabolism	various	unclassified	unclassified	K11751	HMMsoil99596	unclassified	unclassified	unclassified	unclassified	unclassified	unclassified	unclassified	0	0	0	0	0	0	0.00109991
FHCFJDLK_123055	bin53	metabolism	Coenzyme transport and metabolism	2N9W8	Catalyzes the insertion of Co(2 ) into sirohydrochlorin as part of the anaerobic pathway to cobalamin biosynthesis. Involved in the biosynthesis of the unique nickel-containing tetrapyrrole coenzyme F430, the prosthetic group of methyl- coenzyme M reductase (MCR), which plays a key role in methanogenesis and anaerobic methane oxidation. Catalyzes the insertion of Ni(2 ) into sirohydrochlorin to y…	368407.Memar_1731	unclassified	unclassified	unclassified	unclassified	unclassified	unclassified	unclassified	Archaea	Euryarchaeota	Methanomicrobia	Methanomicrobiales	Methanomicrobiaceae	Methanoculleus	Methanoculleus bourgensis	CL0043	Chelatase	Chelatase Superfamily	Cobalt chelatase (CbiK)	PF06180	unclassified	unclassified	unclassified	unclassified	unclassified	unclassified	unclassified	unclassified	K22011	unclassified	unclassified	unclassified	unclassified	unclassified	unclassified	unclassified	unclassified	0	0	0	0	0	0	0.000244424
FHCFJDLK_123059	bin53	metabolism	Amino acid transport and metabolism	2N9CI	Belongs to the class-IV pyridoxal-phosphate-dependent aminotransferase family	368407.Memar_1735	unclassified	unclassified	unclassified	unclassified	unclassified	unclassified	unclassified	Archaea	Euryarchaeota	Methanomicrobia	Methanomicrobiales	Methanomicrobiaceae	Methanoculleus	Methanoculleus bourgensis	unclassified	unclassified	unclassified	Amino-transferase class IV	PF01063	Amino acid biosynthesis	Pyruvate family	branched-chain amino acid aminotransferase	TIGR01123	06_Amino acid utilization biosynthesis metabolism	various	unclassified	unclassified	K00826	HMMsoil52516	unclassified	unclassified	unclassified	Aminotransferase	Aminotran_4	PF01063.14 Aminotransferase class IV	RF0025	0	0	0	0	0	0	6.1106e-05
FHCFJDLK_123491	Unbinned	metabolism	Inorganic ion transport and metabolism	1YFVZ	Iron-storage protein, whose ferroxidase center binds Fe(2 ) ions, oxidizes them by dioxygen to Fe(3 ), and participates in the subsequent Fe(3 ) oxide mineral core formation within the central cavity of the protein complex	287.DR97_3676	Bacteria	various	various	various	various	various	various	Bacteria	Proteobacteria	Gammaproteobacteria	Pseudomonadales	Pseudomonadaceae	Pseudomonas	various	CL0044	Ferritin	Ferritin-like Superfamily	Ferritin-like domain	PF00210	Transport and binding proteins	Cations and iron carrying compounds	bacterioferritin	TIGR00754	unclassified	unclassified	unclassified	unclassified	K03594	unclassified	unclassified	unclassified	unclassified	unclassified	unclassified	unclassified	unclassified	0	0	0	0	0	0	6.1106e-05
FHCFJDLK_123494	Unbinned	information storage and processing	Transcription	1YCXZ	DNA-dependent RNA polymerase catalyzes the transcription of DNA into RNA using the four ribonucleoside triphosphates as substrates	287.DR97_3673	various	various	various	various	various	various	various	Bacteria	Proteobacteria	Gammaproteobacteria	Pseudomonadales	Pseudomonadaceae	Pseudomonas	various	CL0509	RBP11-like	RBP11-like subunits of RNA polymerase	RNA polymerase Rpb3/Rpb11 dimerisation domain	PF01193	Transcription	DNA-dependent RNA polymerase	DNA-directed RNA polymerase, alpha subunit	TIGR02027	07_Nucleic acid metabolism	various	unclassified	unclassified	K03047	HMMsoil83762	unclassified	unclassified	unclassified	unclassified	unclassified	unclassified	unclassified	0	0	0	0	0	0	0.000122212
FHCFJDLK_123495	Unbinned	information storage and processing	Translation, ribosomal structure and biogenesis	1YD7E	One of the primary rRNA binding proteins, it binds directly to 16S rRNA where it nucleates assembly of the body of the 30S subunit	287.DR97_3672	various	various	various	various	various	various	various	Bacteria	Proteobacteria	Gammaproteobacteria	Pseudomonadales	Pseudomonadaceae	Pseudomonas	various	CL0492	S4	S4 domain superfamily	S4 domain	PF01479	Unknown function	General	TlyA family rRNA methyltransferase/putative hemolysin	TIGR00478	unclassified	unclassified	unclassified	unclassified	K02986	unclassified	unclassified	unclassified	unclassified	unclassified	unclassified	unclassified	unclassified	0	0	0	0	0	0	0
FHCFJDLK_123496	Unbinned	information storage and processing	Translation, ribosomal structure and biogenesis	1YFUB	Located on the platform of the 30S subunit, it bridges several disparate RNA helices of the 16S rRNA. Forms part of the Shine-Dalgarno cleft in the 70S ribosome	1245471.PCA10_06140	Bacteria	various	various	various	various	various	various	Bacteria	Proteobacteria	various	various	various	various	various	CL0267	S11_L18p	Ribosomal protein S11/L18p superfamily	Ribosomal protein S11	PF00411	Protein synthesis	Ribosomal proteins: synthesis and modification	ribosomal protein uS11	TIGR03628	unclassified	unclassified	unclassified	unclassified	K02948	unclassified	unclassified	unclassified	unclassified	unclassified	unclassified	unclassified	unclassified	0	0	0	0	0	0	0
FHCFJDLK_123500	Unbinned	information storage and processing	Translation, ribosomal structure and biogenesis	1YFVM	Binds to the 23S rRNA	287.DR97_3667	various	various	various	various	various	various	various	Bacteria	Proteobacteria	Gammaproteobacteria	Pseudomonadales	Pseudomonadaceae	Pseudomonas	various	CL0588	Ribos_L15p_L18e	Ribosomal proteins L15 bacteria, L18e archaea	Ribosomal proteins 50S-L15, 50S-L18e, 60S-L27A	PF00828	Protein synthesis	Ribosomal proteins: synthesis and modification	ribosomal protein uL15	TIGR01071	unclassified	unclassified	unclassified	unclassified	K02876	unclassified	unclassified	unclassified	unclassified	unclassified	unclassified	unclassified	unclassified	0	0	0	0	0	0	0
FHCFJDLK_123502	Unbinned	information storage and processing	Translation, ribosomal structure and biogenesis	1YFDK	Located at the back of the 30S subunit body where it stabilizes the conformation of the head with respect to the body	287.DR97_3665	Bacteria	various	various	various	various	various	various	Bacteria	Proteobacteria	Gammaproteobacteria	Pseudomonadales	Pseudomonadaceae	Pseudomonas	various	CL0196	DSRM	DSRM-like clan	Ribosomal protein S5, N-terminal domain	PF00333	Protein synthesis	Ribosomal proteins: synthesis and modification	ribosomal protein uS5	TIGR01020	unclassified	unclassified	unclassified	unclassified	K02988	unclassified	unclassified	unclassified	unclassified	unclassified	unclassified	unclassified	unclassified	0	0	0	0	0	0	0
FHCFJDLK_123507	Unbinned	information storage and processing	Translation, ribosomal structure and biogenesis	1YE0P	This is 1 of the proteins that binds and probably mediates the attachment of the 5S RNA into the large ribosomal subunit, where it forms part of the central protuberance. In the 70S ribosome it contacts protein S13 of the 30S subunit (bridge B1b), connecting the 2 subunits	287.DR97_3660	Bacteria	Proteobacteria	Gammaproteobacteria	various	various	various	various	Bacteria	Proteobacteria	Gammaproteobacteria	Pseudomonadales	Pseudomonadaceae	Pseudomonas	various	CL0652	S24e_L23_L15e	Ribosomal S24e, L23 and L15e superfamily	Ribosomal protein L5	PF00281	unclassified	unclassified	unclassified	unclassified	unclassified	unclassified	unclassified	unclassified	K02931	unclassified	unclassified	unclassified	unclassified	unclassified	unclassified	unclassified	unclassified	0	0	0	0	0	0	0.000244424
FHCFJDLK_123512	Unbinned	information storage and processing	Translation, ribosomal structure and biogenesis	1YFU5	Binds 23S rRNA and is also seen to make contacts with the A and possibly P site tRNAs	287.DR97_3655	Bacteria	Proteobacteria	Gammaproteobacteria	various	various	various	various	Bacteria	Proteobacteria	Gammaproteobacteria	Pseudomonadales	Pseudomonadaceae	Pseudomonas	various	unclassified	unclassified	unclassified	Ribosomal protein L16p/L10e	PF00252	Protein synthesis	Ribosomal proteins: synthesis and modification	ribosomal protein uL16	TIGR01164	unclassified	unclassified	unclassified	unclassified	K02878	unclassified	unclassified	unclassified	unclassified	unclassified	unclassified	unclassified	unclassified	0	0	0	0	0	0	0
FHCFJDLK_123513	Unbinned	information storage and processing	Translation, ribosomal structure and biogenesis	1YFIY	Binds the lower part of the 30S subunit head. Binds mRNA in the 70S ribosome, positioning it for translation	287.DR97_3654	Bacteria	various	various	various	various	various	various	Bacteria	Proteobacteria	Gammaproteobacteria	Pseudomonadales	Pseudomonadaceae	Pseudomonas	various	CL0007	KH	K-Homology (KH) domain Superfamily	KH domain	PF07650	unclassified	unclassified	NusA family KH domain protein, archaeal	TIGR01952	21_Cellular response to stress	various	unclassified	unclassified	K07675	HMMsoil134642	unclassified	unclassified	unclassified	unclassified	unclassified	unclassified	unclassified	0	0	0	0	0	0	6.1106e-05
FHCFJDLK_123516	Unbinned	information storage and processing	Translation, ribosomal structure and biogenesis	1YDJ1	One of the primary rRNA binding proteins. Required for association of the 30S and 50S subunits to form the 70S ribosome, for tRNA binding and peptide bond formation. It has been suggested to have peptidyltransferase activity	287.DR97_3651	Bacteria	various	various	various	various	various	various	Bacteria	Proteobacteria	Gammaproteobacteria	Pseudomonadales	Pseudomonadaceae	Pseudomonas	various	CL0021	OB	OB fold	Ribosomal Proteins L2, RNA binding domain	PF00181	Protein synthesis	Ribosomal proteins: synthesis and modification	ribosomal protein uL2	TIGR01171	unclassified	unclassified	unclassified	unclassified	K02886	unclassified	unclassified	unclassified	unclassified	unclassified	unclassified	unclassified	unclassified	0	0	0	0	0	0	6.1106e-05
FHCFJDLK_123518	Unbinned	information storage and processing	Translation, ribosomal structure and biogenesis	1YDRR	Forms part of the polypeptide exit tunnel	287.DR97_3649	Bacteria	various	various	various	various	various	various	Bacteria	Proteobacteria	Gammaproteobacteria	Pseudomonadales	Pseudomonadaceae	Pseudomonas	various	unclassified	unclassified	unclassified	Ribosomal protein L4/L1 family	PF00573	unclassified	unclassified	50S ribosomal protein uL4	TIGR03672	unclassified	unclassified	unclassified	unclassified	K02926	unclassified	unclassified	unclassified	unclassified	unclassified	unclassified	unclassified	unclassified	0	0	0	0	0	0	0
FHCFJDLK_123765	bin58	metabolism	Carbohydrate transport and metabolism	3WBV8	extracellular solute-binding protein, family 7	748449.Halha_2531	Bacteria	Firmicutes	Negativicutes	Selenomonadales	Sporomusaceae	Anaerosporomusa	Anaerosporomusa subterranea	Bacteria	Firmicutes	Negativicutes	Selenomonadales	Sporomusaceae	Anaerosporomusa	Anaerosporomusa subterranea	CL0177	PBP	Periplasmic binding protein clan	Bacterial extracellular solute-binding protein, family 7	PF03480	Transport and binding proteins	Carbohydrates, organic alcohols, and acids	TRAP transporter solute receptor, DctP family	TIGR00787	unclassified	unclassified	unclassified	unclassified	K21395	unclassified	unclassified	unclassified	unclassified	unclassified	unclassified	unclassified	unclassified	0	0	0	0	0	0	0.000488848
FHCFJDLK_123820	bin27	cellular processes and signaling	Posttranslational modification, protein turnover, chaperones	2ICFD	Chaperone involved in the correct folding and assembly of outer membrane proteins. Recognizes specific patterns of aromatic residues and the orientation of their side chains, which are found more frequently in integral outer membrane proteins. May act in both early periplasmic and late outer membrane-associated steps of protein maturation	1170318.PALO_08085	Bacteria	Actinobacteria	Actinomycetia	Propionibacteriales	Nocardioidaceae	Friedmanniella	Friedmanniella luteola	Bacteria	Actinobacteria	Actinomycetia	Propionibacteriales	Nocardioidaceae	Friedmanniella	Friedmanniella luteola	CL0262	Trigger_C	Trigger factor/SurA domain	SurA N-terminal domain	PF13624	unclassified	unclassified	unclassified	unclassified	unclassified	unclassified	unclassified	unclassified	unknown	unclassified	unclassified	unclassified	unclassified	unclassified	unclassified	unclassified	unclassified	0	0	0	0	0	0	0.000122212
FHCFJDLK_123821	bin27	poorly characterized	Function unknown	4DV8P	MazG nucleotide pyrophosphohydrolase domain	1292373.H640_07589	Bacteria	Actinobacteria	Actinomycetia	Propionibacteriales	Propionibacteriaceae	Tessaracoccus	Tessaracoccus sp. SD287	Bacteria	Actinobacteria	Actinomycetia	Propionibacteriales	Propionibacteriaceae	Arachnia	Arachnia propionica	CL0231	MazG	all-alpha NTP pyrophosphohydrolase superfamily	MazG nucleotide pyrophosphohydrolase domain	PF03819	Unknown function	General	MazG family protein	TIGR00444	07_Nucleic acid metabolism	various	unclassified	unclassified	K02428	HMMsoil130471	unclassified	unclassified	unclassified	unclassified	unclassified	unclassified	unclassified	0	0	0	0	0	0	0
FHCFJDLK_124280	bin58	poorly characterized	Function unknown	36H5C	PFAM NADPH-dependent FMN reductase	641107.CDLVIII_5790	Bacteria	Firmicutes	Clostridia	Eubacteriales	Clostridiaceae	Anaerosolibacter	Anaerosolibacter carboniphilus	Bacteria	Firmicutes	Clostridia	Eubacteriales	Clostridiaceae	Anaerosolibacter	Anaerosolibacter carboniphilus	CL0042	Flavoprotein	Flavoprotein	Flavodoxin-like fold	PF02525	unclassified	unclassified	FMN reductase	TIGR03566	unclassified	unclassified	unclassified	unclassified	unknown	unclassified	1,4-benzoquinone reductase (EC. 1.6.5.6)	AA6	unclassified	unclassified	unclassified	unclassified	unclassified	0	0	0	0	0	0	0.000122212
FHCFJDLK_124393	bin54	metabolism	Amino acid transport and metabolism	42GBR	Bacterial extracellular solute-binding proteins, family 5 Middle	246194.CHY_1128	unclassified	unclassified	unclassified	unclassified	unclassified	unclassified	unclassified	Bacteria	Chloroflexi	Anaerolineae	Anaerolineales	Anaerolineaceae	unclassified	various	CL0177	PBP	Periplasmic binding protein clan	Bacterial extracellular solute-binding proteins, family 5 Middle	PF00496	Transport and binding proteins	Unknown substrate	ABC transporter substrate binding protein, KPN_01854 family	TIGR04028	12_Transporters	ABC transporters, prokaryotic type	PEPtide and nickel transporters	PEPtides/nickel transporter [mD:m00239]	K02035	HMMsoil68911	unclassified	unclassified	unclassified	unclassified	unclassified	unclassified	unclassified	0	0	0	0	0	0	0.000672166
FHCFJDLK_124442	bin67	information storage and processing	Translation, ribosomal structure and biogenesis	42GJK	Protein S19 forms a complex with S13 that binds strongly to the 16S ribosomal RNA	264732.Moth_2456	unclassified	unclassified	unclassified	unclassified	unclassified	unclassified	unclassified	Bacteria	Firmicutes	unclassified	unclassified	unclassified	unclassified	various	unclassified	unclassified	unclassified	Ribosomal protein S19	PF00203	Protein synthesis	Ribosomal proteins: synthesis and modification	ribosomal protein uS19	TIGR01025	unclassified	unclassified	unclassified	unclassified	K02965	unclassified	unclassified	unclassified	unclassified	unclassified	unclassified	unclassified	unclassified	0	0	0	0	0	0	0
FHCFJDLK_12454	bin27	poorly characterized	Function unknown	COG1938	PAC2 family	1035308.AQYY01000001_gene2932	unclassified	unclassified	unclassified	unclassified	unclassified	unclassified	unclassified	Bacteria	Actinobacteria	Actinomycetia	Propionibacteriales	Propionibacteriaceae	various	various	CL0408	PUP	Purine and uridine phosphorylase superfamily	PAC2 family	PF09754	unclassified	unclassified	unclassified	unclassified	unclassified	unclassified	unclassified	unclassified	unknown	unclassified	unclassified	unclassified	unclassified	unclassified	unclassified	unclassified	unclassified	0	0	0	0	0	0	0
FHCFJDLK_12455	bin27	metabolism	Lipid transport and metabolism	1W7MI	Acyl-CoA thioesterase	1077972.ARGLB_074_00340	Bacteria	Actinobacteria	Actinomycetia	Propionibacteriales	Propionibacteriaceae	various	various	Bacteria	Actinobacteria	Actinomycetia	Propionibacteriales	Propionibacteriaceae	various	various	CL0050	HotDog	HotDog superfamily	Acyl-CoA thioesterase	PF02551	Fatty acid and phospholipid metabolism	Biosynthesis	acyl-CoA thioesterase II	TIGR00189	unclassified	unclassified	unclassified	unclassified	unknown	unclassified	unclassified	unclassified	unclassified	unclassified	unclassified	unclassified	unclassified	0	0	0	0	0	0	0.000183318
FHCFJDLK_124555	bin71	metabolism	Carbohydrate transport and metabolism	26AF8	Periplasmic binding protein-like domain	1449126.JQKL01000025_gene2410	unclassified	unclassified	unclassified	unclassified	unclassified	unclassified	unclassified	Bacteria	Firmicutes	unclassified	unclassified	unclassified	unclassified	various	CL0144	Periplas_BP	Periplasmic binding protein like	Periplasmic binding protein	PF13458	Regulatory functions	DNA interactions	catabolite control protein A	TIGR01481	12_Transporters	ABC transporters, prokaryotic type	Phosphate and amino acid transporters	Branched-chain amino acid transporter [mD:m00237]	K01999	HMMsoil132418	unclassified	unclassified	unclassified	unclassified	unclassified	unclassified	unclassified	0	0	0	0	0	0	0.000427742
FHCFJDLK_124559	bin71	metabolism	Carbohydrate transport and metabolism	36DBX	PFAM periplasmic binding protein	1469948.JPNB01000003_gene159	unclassified	unclassified	unclassified	unclassified	unclassified	unclassified	unclassified	Bacteria	Firmicutes	Clostridia	Eubacteriales	Lachnospiraceae	unclassified	various	CL0144	Periplas_BP	Periplasmic binding protein like	Periplasmic binding protein domain	PF13407	Transport and binding proteins	Carbohydrates, organic alcohols, and acids	D-xylose ABC transporter, D-xylose-binding protein	TIGR02634	12_Transporters	ABC transporters, prokaryotic type	Monosaccharide transporters	Putative multiple sugar transporter [mD:m00216]	K10546	HMMsoil61988	unclassified	unclassified	unclassified	unclassified	unclassified	unclassified	unclassified	0	0	0	0	0	0	0.000366636
FHCFJDLK_124797	bin16	metabolism	Carbohydrate transport and metabolism	2J5QI	Phosphoglucomutase phosphomannomutase, alpha beta alpha domain II	158189.SpiBuddy_1993	Bacteria	Spirochaetes	Spirochaetia	Spirochaetales	Sphaerochaetaceae	Sphaerochaeta	Sphaerochaeta sp.	Bacteria	Spirochaetes	Spirochaetia	Spirochaetales	Sphaerochaetaceae	Sphaerochaeta	Sphaerochaeta sp.	unclassified	unclassified	unclassified	Phosphoglucomutase/phosphomannomutase, C-terminal domain	PF00408	various	various	phosphoglucosamine mutase	TIGR01455	20_Hydrolysis of polymers	Mannose	unclassified	unclassified	K00966	HMMsoil75173	unclassified	unclassified	unclassified	unclassified	unclassified	unclassified	unclassified	0	0	0	0	0	0	0.000122212
FHCFJDLK_125187	Unbinned	metabolism	Nucleotide transport and metabolism	2G3N8	Catalyzes the reversible conversion of 2- phosphoglycerate into phosphoenolpyruvate. It is essential for the degradation of carbohydrates via glycolysis	1158345.JNLL01000001_gene1116	unclassified	unclassified	unclassified	unclassified	unclassified	unclassified	unclassified	Bacteria	Candidatus Cloacimonetes	unclassified	unclassified	unclassified	various	various	CL0256	Enolase_TIM	Enolase like TIM barrel	Enolase C-terminal domain-like	PF13378	Energy metabolism	Glycolysis/gluconeogenesis	phosphopyruvate hydratase	TIGR01060	various	various	unclassified	unclassified	K01689	HMMsoil93864	unclassified	unclassified	unclassified	unclassified	unclassified	unclassified	unclassified	0	0	0	0	0	0	6.1106e-05
FHCFJDLK_125235	bin18	information storage and processing	Translation, ribosomal structure and biogenesis	2NNQV	This protein promotes the GTP-dependent binding of aminoacyl-tRNA to the A-site of ribosomes during protein biosynthesis	459349.CLOAM0464	unclassified	unclassified	unclassified	unclassified	unclassified	unclassified	unclassified	Bacteria	Candidatus Cloacimonetes	unclassified	unclassified	unclassified	unclassified	various	CL0575	EFTPs	Translation proteins of Elongation Factors superfamily	Elongation factor Tu domain 2	PF03144	Protein synthesis	Translation factors	translation initiation factor aIF-2	TIGR00491	07_Nucleic acid metabolism	various	unclassified	unclassified	K03018	HMMsoil111136	unclassified	unclassified	Tetracycline Ribosomal Protection	Target Protection	TetM-TetW-TetO-TetS	tetM, tetW, tetO, and tetS: tetracycline resistance ribosomal protection protein	RF0133	0	0	0	0	0	0	0
FHCFJDLK_125267	Unbinned	information storage and processing	Translation, ribosomal structure and biogenesis	2N71Q	This protein promotes the GTP-dependent binding of aminoacyl-tRNA to the A-site of ribosomes during protein biosynthesis	1226322.HMPREF1545_03701	unclassified	unclassified	unclassified	unclassified	unclassified	unclassified	unclassified	Bacteria	Firmicutes	Clostridia	Eubacteriales	unclassified	unclassified	various	CL0023	P-loop_NTPase	P-loop containing nucleoside triphosphate hydrolase superfamily	50S ribosome-binding GTPase	PF01926	Protein synthesis	Translation factors	translation initiation factor aIF-2	TIGR00491	07_Nucleic acid metabolism	various	unclassified	unclassified	K03018	HMMsoil111136	unclassified	unclassified	Tetracycline Ribosomal Protection	Target Protection	TetM-TetW-TetO-TetS	tetM, tetW, tetO, and tetS: tetracycline resistance ribosomal protection protein	RF0133	0	0	0	0	0	0	0.000122212
FHCFJDLK_125289	bin67	cellular processes and signaling	Posttranslational modification, protein turnover, chaperones	25RP1	Redoxin	1511.CLOST_2406	unclassified	unclassified	unclassified	unclassified	unclassified	unclassified	unclassified	Bacteria	Firmicutes	unclassified	unclassified	unclassified	unclassified	various	CL0172	Thioredoxin	Thioredoxin-like	Redoxin	PF08534	Cellular processes	various	peroxiredoxin	TIGR03137	21_Cellular response to stress	various	unclassified	unclassified	K03564	HMMsoil51460	unclassified	unclassified	unclassified	unclassified	unclassified	unclassified	unclassified	0	0	0	0	0	0	6.1106e-05
FHCFJDLK_125375	bin24	metabolism	Nucleotide transport and metabolism	2N92B	Catalyzes the synthesis of GMP from XMP	1041930.Mtc_0687	unclassified	unclassified	unclassified	unclassified	unclassified	unclassified	unclassified	Archaea	Euryarchaeota	Methanomicrobia	Methanosarcinales	various	various	various	CL0039	HUP	HUP - HIGH-signature proteins, UspA, and PP-ATPase.	tRNA methyl transferase	PF03054	various	various	tRNA sulfurtransferase ThiI	TIGR00342	various	various	various	unclassified	K01953	HMMsoil79858	unclassified	unclassified	unclassified	unclassified	unclassified	unclassified	unclassified	0	0	0	0	0	0	0
FHCFJDLK_125383	bin24	metabolism	Energy production and conversion	2NAM9	4Fe-4S double cluster binding domain	269797.Mbar_A1288	unclassified	unclassified	unclassified	unclassified	unclassified	unclassified	unclassified	Archaea	Euryarchaeota	Methanomicrobia	Methanosarcinales	various	various	various	CL0344	4Fe-4S	4Fe-4S ferredoxins	4Fe-4S single cluster domain	PF13459	unclassified	unclassified	cytochrome c oxidase accessory protein CcoG	TIGR02745	11_Nitrogen cycle	Nitrogenated compounds Reduction	Dissimilatory nitrate reduction	Nitrate to ammonia	K04014	HMMsoil64904	unclassified	unclassified	unclassified	unclassified	unclassified	unclassified	unclassified	0	0	0	0	0	0	0
FHCFJDLK_125384	bin24	metabolism	Energy production and conversion	2N9G0	Formylmethanofuran dehydrogenase subunit A	269797.Mbar_A1289	unclassified	unclassified	unclassified	unclassified	unclassified	unclassified	unclassified	Archaea	Euryarchaeota	Methanomicrobia	Methanosarcinales	various	various	various	CL0034	Amidohydrolase	Amidohydrolase superfamily	Amidohydrolase family	PF01979	Purines, pyrimidines, nucleosides, and nucleotides	Pyrimidine ribonucleotide biosynthesis	dihydroorotase, multifunctional complex type	TIGR00857	07_Nucleic acid metabolism	Pyrimidine metabolism	unclassified	unclassified	K01464	HMMsoil96547	N-acetylglucosamine 6-phosphate deacetylase (EC 3.5.1.25); N-acetylglucosamine 6-phosphate deacetylase (EC 3.5.1.80)	CE9	unclassified	unclassified	unclassified	unclassified	unclassified	0	0	0	0	0	0	0
FHCFJDLK_125385	bin24	metabolism	Energy production and conversion	2NBJQ	GXGXG motif	1094980.Mpsy_2759	unclassified	unclassified	unclassified	unclassified	unclassified	unclassified	unclassified	Archaea	Euryarchaeota	Methanomicrobia	Methanosarcinales	unclassified	unclassified	various	unclassified	unclassified	unclassified	GXGXG motif	PF01493	unclassified	unclassified	formylmethanofuran dehydrogenase subunit C	TIGR03122	11_Nitrogen cycle	Ammonia assimilation	unclassified	unclassified	K00284	HMMsoil80513	unclassified	unclassified	unclassified	unclassified	unclassified	unclassified	unclassified	0	0	0	0	0	0	0
FHCFJDLK_125386	bin24	metabolism	Energy production and conversion	2NA1E	Molydopterin dinucleotide binding domain	192952.MM_1568	unclassified	unclassified	unclassified	unclassified	unclassified	unclassified	unclassified	Archaea	Euryarchaeota	Methanomicrobia	Methanosarcinales	various	various	various	CL0332	AcetylDC-like	Acetyl-decarboxylase like superfamily	Molydopterin dinucleotide binding domain	PF01568	unclassified	unclassified	unclassified	unclassified	14_Methanogenesis	various	unclassified	unclassified	K00203	HMMsoil47140	unclassified	unclassified	unclassified	unclassified	unclassified	unclassified	unclassified	0	0	0	0	0	0	0
FHCFJDLK_125387	bin24	metabolism	Energy production and conversion	2N91V	Molybdopterin oxidoreductase	192952.MM_1569	unclassified	unclassified	unclassified	unclassified	unclassified	unclassified	unclassified	Archaea	Euryarchaeota	Methanomicrobia	Methanosarcinales	various	various	various	unclassified	unclassified	unclassified	Molybdopterin oxidoreductase	PF00384	Energy metabolism	Electron transport	arsenite oxidase, large subunit	TIGR02693	various	various	unclassified	unclassified	K00123	HMMsoil108243	unclassified	unclassified	unclassified	unclassified	unclassified	unclassified	unclassified	0	0	0	0	0	0	0
FHCFJDLK_125417	bin44	metabolism	Inorganic ion transport and metabolism	4BRUV	Bacterial extracellular solute-binding protein	991905.SL003B_0971	unclassified	unclassified	unclassified	unclassified	unclassified	unclassified	unclassified	Bacteria	Firmicutes	unclassified	unclassified	unclassified	unclassified	various	CL0177	PBP	Periplasmic binding protein clan	Bacterial extracellular solute-binding protein	PF01547	Transport and binding proteins	Anions	molybdate ABC transporter, periplasmic molybdate-binding protein	TIGR01256	12_Transporters	ABC transporters, prokaryotic type	Oligosaccharide and polyol transporters	Multiple sugar transporter [mD:m00207]	K02027	HMMsoil136106	unclassified	unclassified	unclassified	unclassified	unclassified	unclassified	unclassified	0	0	0	0	0	0	0.000488848
[truncated: 3,802 more rows]
[truncated: 24 more columns]

## Sheet: alcohol_dehy
members_identifier	MAG_ID	task_0::Functional_Annotation_Task_1::main role	task_0::Functional_Annotation_Task_1::subrole	task_0::Functional_Annotation_Task_1::og	task_0::Functional_Annotation_Task_1::desc	task_0::Functional_Annotation_Task_1::seed ortholog	task_1::Taxonomic_Annotation_Task_1::superkingdom	task_1::Taxonomic_Annotation_Task_1::phylum	task_1::Taxonomic_Annotation_Task_1::class	task_1::Taxonomic_Annotation_Task_1::order	task_1::Taxonomic_Annotation_Task_1::family	task_1::Taxonomic_Annotation_Task_1::genus	task_1::Taxonomic_Annotation_Task_1::species	task_2::Taxonomic_Annotation_Task_2::superkingdom	task_2::Taxonomic_Annotation_Task_2::phylum	task_2::Taxonomic_Annotation_Task_2::class	task_2::Taxonomic_Annotation_Task_2::order	task_2::Taxonomic_Annotation_Task_2::family	task_2::Taxonomic_Annotation_Task_2::genus	task_2::Taxonomic_Annotation_Task_2::species	task_3::Functional_Annotation_Task_2::clan	task_3::Functional_Annotation_Task_2::clan symbol	task_3::Functional_Annotation_Task_2::clan descr	task_3::Functional_Annotation_Task_2::pfam descr	task_3::Functional_Annotation_Task_2::pfam ID	task_4::Functional_Annotation_Task_3::mainrole	task_4::Functional_Annotation_Task_3::subrole	task_4::Functional_Annotation_Task_3::descr	task_4::Functional_Annotation_Task_3::tigrfam ID	task_5::Functional_Annotation_Task_4::level1	task_5::Functional_Annotation_Task_4::level2	task_5::Functional_Annotation_Task_4::level3	task_5::Functional_Annotation_Task_4::level4	task_5::Functional_Annotation_Task_4::ko	task_5::Functional_Annotation_Task_4::acc	task_6::Functional_Annotation_Task_5::description	task_6::Functional_Annotation_Task_5::CAZyDB family ID	task_7::Functional_Annotation_Task_6::mechanistic class	task_7::Functional_Annotation_Task_6::antibiotic class	task_7::Functional_Annotation_Task_6::resfam family	task_7::Functional_Annotation_Task_6::descr	task_7::Functional_Annotation_Task_6::resfam id	EEC_R1	EEC_R2	EEC_R3	EBBC_R1	EBBC_R2	EBBC_R3	ENEC_R1
[truncated: 29 more rows]
[truncated: 24 more columns]

[truncated: 11 more sheets: aldehyde_dehy, FHCFJDLK_86872 , FHCFJDLK_121438, FHCFJDLK_294919, acetylcoa_aceate_bin41, S-l phos_bin41, FHCFJDLK_137668, methanogenesis, FHCFJDLK_220512, -hydrogenase, Formate]
