# Supplementary material for: Tracing active members in microbial communities by BONCAT and click chemistry-based enrichment of newly synthesized proteins
Source: ISME Commun. 2024 Dec 4;4(1):ycae153. doi: 10.1093/ismeco/ycae153 (PMC11683836; doi:10.1093/ismeco/ycae153)
Supplement: Supplementary_table_6_bubble_plot_V2_ycae153 [file supplementary_table_6_bubble_plot_v2_ycae153.xlsx]

## Sheet: Introduction
EEA	Ethanol elution with AHA
ENEA	Ethanol not enriched sample with AHA

## Sheet: ratio_MAGs_without_stress
MAG_ID	Combi	Family	Species	Complete	Fragmented	Completeness	Summe_von_EEA_R1	Summe_von_EEA_R2	Summe_von_ENEA_R1	Summe_von_ENEA_R2	Ratio_EEA/ENEA_R1	Ratio_EEA/ENEA_R2	MAG_Length_standardization	MAG_length_[Mba]	Summe_von_EEA_R1	Summe_von_EEA_R2	Summe_von_ENEA_R1	Summe_von_ENEA_R2	Ratio_EEA/ENEA_R1	Ratio_EEA/ENEA_R2
bin05	Bin_05_fam_Acidilutibacteraceae(C=64.8%)*	fam_Acidilutibacteraceae	Acidilutibacter cellobiosedens	62.8	2	64.8	0.00131492	0.00125707	0.00170672	0.00161998	0.77044	0.775979		2.59455	0.000506802	0.000484504	0.000657808	0.000624378	0.77044	0.775979
bin07	Bin_07_fam_Pseudomonadaceae(C=95.9%)	fam_Pseudomonadaceae	unknown	95.2	0.7	95.9	0.000328731	0	0.004574	0.00364495	0.0718694	0		2.91556	0.00011275	0	0.00156882	0.00125017	0.0718694	0
bin11	Bin_11_fam_Synergistaceae(C=71.6%)	fam_Synergistaceae	unknown	66.2	5.4	71.6	0.00328731	0.00377121	0.00150191	0.00107999	2.18875	3.49191		1.34365	0.00244655	0.00280669	0.00111778	0.00080377	2.18875	3.49191
bin13	Bin_13_unknown_Bacteria(C=88.5%)	unknown_Bacteria	unknown	85.8	2.7	88.5	0	0	0.000819224	0.000877489	0	0		1.51958	0	0	0.000539111	0.000577453	0	0
bin16	Bin_16_fam_Sphaerochaetaceae(C=73%)	fam_Sphaerochaetaceae	unknown	70.3	2.7	73	0.000328731	0.000628536	0.00798744	0.00863989	0.041156	0.0727481		1.55667	0.000211176	0.000403769	0.0051311	0.00555024	0.041156	0.0727481
bin19	Bin_19_fam_Methanobacteriaceae(C=4.1%)	fam_Methanobacteriaceae	unknown	1.4	2.7	4.1	0.0042735	0.00691389	0.0043692	0.00357746	0.978098	1.93263		0.53932	0.00792388	0.0128196	0.00810131	0.00663327	0.978098	1.93263
bin20	Bin_20_fam_Alcaligenaceae(C=94.6%)	fam_Alcaligenaceae	unknown	91.9	2.7	94.6	0.0197239	0.00817096	0.00102403	0.00134998	19.261	6.05264		2.65091	0.00744042	0.00308233	0.000386294	0.000509253	19.261	6.05264
bin22	Bin_22_fam_Dysgonomonadaceae(C=62.9%)*	fam_Dysgonomonadaceae	Fermentimonas caenicola	54.1	8.8	62.9	0	0.000628536	0.00191152	0.00188998	0	0.332563		4.43915	0	0.000141589	0.000430606	0.000425752	0	0.332563
bin23	Bin_23_fam_Methanobacteriaceae(C=16.2%)	fam_Methanobacteriaceae	unknown	8.8	7.4	16.2	0.000328731	0	0.00477881	0.00485994	0.0687893	0		0.603306	0.000544883	0	0.00792104	0.00805551	0.0687893	0
bin24	Bin_24_class_Methanomicrobia(C=29%)	class_Methanomicrobia	unknown	15.5	13.5	29	0.270874	0.269642	0.228427	0.218832	1.18582	1.23218		2.04576	0.132408	0.131805	0.111659	0.106969	1.18582	1.23218
bin25	Bin_25_fam_Anaerolineaceae(C=83.1%)*	fam_Anaerolineaceae	Candidatus Brevifilum fermentans	79.7	3.4	83.1	0	0	0.00300382	0.00283496	0	0		2.04093	0	0	0.00147179	0.00138906	0	0
bin27	Bin_27_fam_Propionibacteriaceae(C=85.2%)	fam_Propionibacteriaceae	unknown	79.1	6.1	85.2	0.17883	0.207417	0.295467	0.323793	0.605244	0.640583		2.23173	0.0801305	0.0929399	0.132394	0.145086	0.605244	0.640583
bin34	Bin_34_class_Betaproteobacteria(C=20.3%)	class_Betaproteobacteria	unknown	17.6	2.7	20.3	0	0	0.0023894	0.00303746	0	0		0.638239	0	0	0.00374375	0.00475913	0	0
bin36	Bin_36_class_Bacteroidia(C=74.3%)	class_Bacteroidia	unknown	71.6	2.7	74.3	0.00230112	0.00188561	0.00136537	0.00168748	1.68534	1.11741		2.28185	0.00100845	0.000826352	0.000598364	0.000739524	1.68534	1.11741
bin40	Bin_40_fam_Atribacteraceae(C=19.6%)	fam_Atribacteraceae	unknown	16.9	2.7	19.6	0.00131492	0.00125707	0.000409612	0.000337496	3.21017	3.7247		0.484734	0.00271267	0.00259332	0.000845025	0.000696249	3.21017	3.7247
bin41	Bin_41_class_Clostridia(C=87.9%)	class_Clostridia	unknown	84.5	3.4	87.9	0.0723208	0.0729101	0.0504506	0.0506244	1.4335	1.44022		2.35177	0.0307517	0.0310022	0.0214522	0.0215261	1.4335	1.44022
bin43	Bin_43_fam_Methanomicrobiaceae(C=13.5%)	fam_Methanomicrobiaceae	unknown	8.1	5.4	13.5	0.00887574	0.00691389	0.0154287	0.0132298	0.575274	0.522598		1.55189	0.0057193	0.00445513	0.00994187	0.00852496	0.575274	0.522598
bin46	Bin_46_unknown_Bacteria(C=63.6%)	unknown_Bacteria	unknown	56.8	6.8	63.6	0.000657462	0.00125707	6.82687e-05	6.74992e-05	9.63051	18.6235		3.06484	0.000214518	0.000410159	2.22748e-05	2.20237e-05	9.63051	18.6235
bin48	Bin_48_class_Clostridia(C=96.6%)	class_Clostridia	unknown	95.9	0.7	96.6	0.000986193	0.000628536	0.0032769	0.00350996	0.300953	0.179072		5.6208	0.000175454	0.000111823	0.000582995	0.000624459	0.300953	0.179072
bin53	Bin_53_fam_Methanomicrobiaceae(C=28.4%)*	fam_Methanomicrobiaceae	Candidatus Methanoculleus thermohydrogenitrophicus	16.9	11.5	28.4	0.166995	0.181018	0.114555	0.102059	1.45778	1.77367		2.02663	0.0824007	0.08932	0.056525	0.050359	1.45778	1.77367
bin58	Bin_58_fam_Aeromonadaceae(C=93.2%)	fam_Aeromonadaceae	unknown	88.5	4.7	93.2	0.00164366	0.000628536	0.00211633	0.00188998	0.776654	0.332563		3.27366	0.000502084	0.000191998	0.000646471	0.000577328	0.776654	0.332563
bin62	Bin_62_unknown_Bacteria(C=33.1%)	unknown_Bacteria	unknown	27	6.1	33.1	0	0	0.000136537	0.000202497	0	0		0.532949	0	0	0.000256192	0.000379957	0	0
bin66	Bin_66_class_Betaproteobacteria(C=78.4%)	class_Betaproteobacteria	unknown	76.4	2	78.4	0.0128205	0.00628536	0.0204806	0.0195073	0.625983	0.322206		3.36267	0.0038126	0.00186916	0.00609059	0.00580113	0.625983	0.322206
bin67	Bin_67_fam_Pseudomonadaceae(C=89.2%)*	fam_Pseudomonadaceae	Halopseudomonas salegens	86.5	2.7	89.2	0.00591716	0.00565682	0.0309257	0.0288221	0.191335	0.196266		1.96443	0.00301216	0.00287963	0.0157429	0.014672	0.191335	0.196266
bin68	Bin_68_fam_Cloacimonadaceae(C=85.2%)*	fam_Cloacimonadaceae	Candidatus Syntrophosphaera thermopropionivorans	81.1	4.1	85.2	0	0.000628536	0.000682687	0.00114749	0	0.54775		2.18473	0	0.000287695	0.000312481	0.00052523	0	0.54775
bin69	Bin_69_fam_Flavobacteriaceae(C=82.4%)	fam_Flavobacteriaceae	unknown	79.7	2.7	82.4	0.00131492	0.00125707	0.00730475	0.0076274	0.180009	0.16481		2.45461	0.000535695	0.000512126	0.00297593	0.00310737	0.180009	0.16481
bin71	Bin_71_class_Clostridia(C=72.3%)	class_Clostridia	unknown	68.9	3.4	72.3	0.00131492	0.00125707	0.0143364	0.0147148	0.0917191	0.0854289		1.88	0.000699427	0.000668654	0.00762575	0.00782702	0.0917191	0.0854289
bin74	Bin_74_fam_Desulfobacteraceae(C=95.3%)	fam_Desulfobacteraceae	unknown	94.6	0.7	95.3	0.00230112	0.00502828	0.000273075	0.000337496	8.42669	14.8988		2.69758	0.000853032	0.001864	0.00010123	0.000125111	8.42669	14.8988
bin75	Bin_75_class_Actinomycetia(C=89.9%)	class_Actinomycetia	unknown	87.2	2.7	89.9	0.000657462	0	0.0129028	0.0132973	0.0509551	0		1.99508	0.000329542	0	0.0064673	0.00666506	0.0509551	0

## Sheet: ratio_MAGs_with_stress
MAG_ID	Combi	Family	Species	Complete	Fragmented	Completeness	Summe_von_EEA_R1	Summe_von_EEA_R2	Summe_von_ENEA_R1	Summe_von_ENEA_R2	Ratio_EEA/ENEA_R1	Ratio_EEA/ENEA_R2	MAG_Length_standardization	MAG_length_[Mba]	Summe_von_EEA_R1	Summe_von_EEA_R2	Summe_von_ENEA_R1	Summe_von_ENEA_R2	Ratio_EEA/ENEA_R1	Ratio_EEA/ENEA_R2
bin05	Bin_05_fam_Acidilutibacteraceae(C=64.8%)*	fam_Acidilutibacteraceae	Acidilutibacter cellobiosedens	62.8	2	64.8	0.00197239	0.00125707	0.0023894	0.00236247	0.825472	0.5321		2.59455	0.000760203	0.000484504	0.000920932	0.000910551	0.825472	0.5321
bin07	Bin_07_fam_Pseudomonadaceae(C=95.9%)	fam_Pseudomonadaceae	unknown	95.2	0.7	95.9	0.000328731	0	0.004574	0.00371245	0.0718694	0		2.91556	0.00011275	0	0.00156882	0.00127332	0.0718694	0
bin11	Bin_11_fam_Synergistaceae(C=71.6%)	fam_Synergistaceae	unknown	66.2	5.4	71.6	0.0144642	0.0144563	0.00177499	0.00128248	8.14889	11.2721		1.34365	0.0107648	0.010759	0.00132102	0.000954477	8.14889	11.2721
bin13	Bin_13_unknown_Bacteria(C=88.5%)	unknown_Bacteria	unknown	85.8	2.7	88.5	0.00394477	0.00439975	0.0010923	0.00107999	3.61144	4.07389		1.51958	0.00259596	0.00289536	0.000718815	0.000710712	3.61144	4.07389
bin16	Bin_16_fam_Sphaerochaetaceae(C=73%)	fam_Sphaerochaetaceae	unknown	70.3	2.7	73	0.00197239	0.00377121	0.00846532	0.00904489	0.232996	0.416944		1.55667	0.00126705	0.00242261	0.00543809	0.0058104	0.232996	0.416944
bin19	Bin_19_fam_Methanobacteriaceae(C=4.1%)	fam_Methanobacteriaceae	unknown	1.4	2.7	4.1	0.0042735	0.00691389	0.0043692	0.00357746	0.978098	1.93263		0.53932	0.00792388	0.0128196	0.00810131	0.00663327	0.978098	1.93263
bin20	Bin_20_fam_Alcaligenaceae(C=94.6%)	fam_Alcaligenaceae	unknown	91.9	2.7	94.6	0.0407627	0.0213702	0.00225287	0.00202497	18.0937	10.5533		2.65091	0.0153769	0.00806147	0.000849847	0.00076388	18.0937	10.5533
bin22	Bin_22_fam_Dysgonomonadaceae(C=62.9%)*	fam_Dysgonomonadaceae	Fermentimonas caenicola	54.1	8.8	62.9	0.000328731	0.00125707	0.00204806	0.00222747	0.160508	0.564349		4.43915	7.40527e-05	0.000283178	0.000461363	0.000501779	0.160508	0.564349
bin23	Bin_23_fam_Methanobacteriaceae(C=16.2%)	fam_Methanobacteriaceae	unknown	8.8	7.4	16.2	0.000328731	0	0.00491535	0.00492744	0.0668785	0		0.603306	0.000544883	0	0.00814735	0.00816739	0.0668785	0
bin24	Bin_24_class_Methanomicrobia(C=29%)	class_Methanomicrobia	unknown	15.5	13.5	29	0.272189	0.269642	0.232796	0.221735	1.16922	1.21606		2.04576	0.13305	0.131805	0.113794	0.108387	1.16922	1.21606
bin25	Bin_25_fam_Anaerolineaceae(C=83.1%)*	fam_Anaerolineaceae	Candidatus Brevifilum fermentans	79.7	3.4	83.1	0.000657462	0	0.00307209	0.00283496	0.214011	0		2.04093	0.000322139	0	0.00150524	0.00138906	0.214011	0
bin27	Bin_27_fam_Propionibacteriaceae(C=85.2%)	fam_Propionibacteriaceae	unknown	79.1	6.1	85.2	0.184747	0.211816	0.298607	0.327573	0.618695	0.646623		2.23173	0.0827819	0.0949113	0.133801	0.14678	0.618695	0.646623
bin34	Bin_34_class_Betaproteobacteria(C=20.3%)	class_Betaproteobacteria	unknown	17.6	2.7	20.3	0.00164366	0.00188561	0.00279902	0.00337496	0.587226	0.558705		0.638239	0.0025753	0.00295439	0.00438553	0.00528792	0.587226	0.558705
bin36	Bin_36_class_Bacteroidia(C=74.3%)	class_Bacteroidia	unknown	71.6	2.7	74.3	0.00230112	0.00188561	0.00136537	0.00168748	1.68534	1.11741		2.28185	0.00100845	0.000826352	0.000598364	0.000739524	1.68534	1.11741
bin40	Bin_40_fam_Atribacteraceae(C=19.6%)	fam_Atribacteraceae	unknown	16.9	2.7	19.6	0.00230112	0.00251414	0.00054615	0.000607492	4.21335	4.13856		0.484734	0.00474718	0.00518664	0.0011267	0.00125325	4.21335	4.13856
bin41	Bin_41_class_Clostridia(C=87.9%)	class_Clostridia	unknown	84.5	3.4	87.9	0.0969757	0.0886235	0.0514746	0.0515694	1.88395	1.71853		2.35177	0.0412352	0.0376837	0.0218876	0.0219279	1.88395	1.71853
bin43	Bin_43_fam_Methanomicrobiaceae(C=13.5%)	fam_Methanomicrobiaceae	unknown	8.1	5.4	13.5	0.00887574	0.00691389	0.0158383	0.0136348	0.560396	0.507076		1.55189	0.0057193	0.00445513	0.0102058	0.00878593	0.560396	0.507076
bin46	Bin_46_unknown_Bacteria(C=63.6%)	unknown_Bacteria	unknown	56.8	6.8	63.6	0.00164366	0.00314268	0.000273075	0.000269997	6.01907	11.6397		3.06484	0.000536294	0.0010254	8.90992e-05	8.80949e-05	6.01907	11.6397
bin48	Bin_48_class_Clostridia(C=96.6%)	class_Clostridia	unknown	95.9	0.7	96.6	0.000986193	0.000628536	0.00341344	0.00357746	0.288915	0.175693		5.6208	0.000175454	0.000111823	0.000607287	0.000636468	0.288915	0.175693
bin53	Bin_53_fam_Methanomicrobiaceae(C=28.4%)*	fam_Methanomicrobiaceae	Candidatus Methanoculleus thermohydrogenitrophicus	16.9	11.5	28.4	0.166995	0.181018	0.11476	0.102396	1.45517	1.76782		2.02663	0.0824007	0.08932	0.056626	0.0505255	1.45517	1.76782
bin58	Bin_58_fam_Aeromonadaceae(C=93.2%)	fam_Aeromonadaceae	unknown	88.5	4.7	93.2	0.00230112	0.000628536	0.00300382	0.00263247	0.766063	0.238763		3.27366	0.000702918	0.000191998	0.000917572	0.000804135	0.766063	0.238763
bin62	Bin_62_unknown_Bacteria(C=33.1%)	unknown_Bacteria	unknown	27	6.1	33.1	0.00262985	0.00188561	0.000136537	0.000269997	19.261	6.98382		0.532949	0.00493452	0.00353806	0.000256192	0.000506609	19.261	6.98382
bin66	Bin_66_class_Betaproteobacteria(C=78.4%)	class_Betaproteobacteria	unknown	76.4	2	78.4	0.0207101	0.0119422	0.0234162	0.0222072	0.884434	0.537761		3.36267	0.00615882	0.0035514	0.00696357	0.00660405	0.884434	0.537761
bin67	Bin_67_fam_Pseudomonadaceae(C=89.2%)*	fam_Pseudomonadaceae	Halopseudomonas salegens	86.5	2.7	89.2	0.00591716	0.00565682	0.0313353	0.0291596	0.188833	0.193995		1.96443	0.00301216	0.00287963	0.0159514	0.0148438	0.188833	0.193995
bin68	Bin_68_fam_Cloacimonadaceae(C=85.2%)*	fam_Cloacimonadaceae	Candidatus Syntrophosphaera thermopropionivorans	81.1	4.1	85.2	0.00230112	0.00251414	0.000682687	0.00114749	3.37068	2.191		2.18473	0.00105327	0.00115078	0.000312481	0.00052523	3.37068	2.191
bin69	Bin_69_fam_Flavobacteriaceae(C=82.4%)	fam_Flavobacteriaceae	unknown	79.7	2.7	82.4	0.00131492	0.00125707	0.00730475	0.0076274	0.180009	0.16481		2.45461	0.000535695	0.000512126	0.00297593	0.00310737	0.180009	0.16481
bin71	Bin_71_class_Clostridia(C=72.3%)	class_Clostridia	unknown	68.9	3.4	72.3	0.00131492	0.00125707	0.0149508	0.0151873	0.0879498	0.0827711		1.88	0.000699427	0.000668654	0.00795257	0.00807835	0.0879498	0.0827711
bin74	Bin_74_fam_Desulfobacteraceae(C=95.3%)	fam_Desulfobacteraceae	unknown	94.6	0.7	95.3	0.00460224	0.00754243	0.000887493	0.00101249	5.18566	7.4494		2.69758	0.00170606	0.002796	0.000328997	0.000375332	5.18566	7.4494
bin75	Bin_75_class_Actinomycetia(C=89.9%)	class_Actinomycetia	unknown	87.2	2.7	89.9	0.00295858	0.000628536	0.0135855	0.0138373	0.217775	0.0454232		1.99508	0.00148294	0.000315043	0.00680949	0.00693573	0.217775	0.0454232

## Sheet: MAGs top abundant
members_identifier	MAG_ID	Top_MAG	task_0::Functional_Annotation_Task_1::main role	task_0::Functional_Annotation_Task_1::subrole	task_0::Functional_Annotation_Task_1::og	task_0::Functional_Annotation_Task_1::desc	task_0::Functional_Annotation_Task_1::seed ortholog	task_1::Taxonomic_Annotation_Task_1::superkingdom	task_1::Taxonomic_Annotation_Task_1::phylum	task_1::Taxonomic_Annotation_Task_1::class	task_1::Taxonomic_Annotation_Task_1::order	task_1::Taxonomic_Annotation_Task_1::family	task_1::Taxonomic_Annotation_Task_1::genus	task_1::Taxonomic_Annotation_Task_1::species	task_2::Taxonomic_Annotation_Task_2::superkingdom	task_2::Taxonomic_Annotation_Task_2::phylum	task_2::Taxonomic_Annotation_Task_2::class	task_2::Taxonomic_Annotation_Task_2::order	task_2::Taxonomic_Annotation_Task_2::family	task_2::Taxonomic_Annotation_Task_2::genus	task_2::Taxonomic_Annotation_Task_2::species	task_3::Functional_Annotation_Task_2::clan	task_3::Functional_Annotation_Task_2::clan symbol	task_3::Functional_Annotation_Task_2::clan descr	task_3::Functional_Annotation_Task_2::pfam descr	task_3::Functional_Annotation_Task_2::pfam ID	task_4::Functional_Annotation_Task_3::mainrole	task_4::Functional_Annotation_Task_3::subrole	task_4::Functional_Annotation_Task_3::descr	task_4::Functional_Annotation_Task_3::tigrfam ID	task_5::Functional_Annotation_Task_4::level1	task_5::Functional_Annotation_Task_4::level2	task_5::Functional_Annotation_Task_4::level3	task_5::Functional_Annotation_Task_4::level4	task_5::Functional_Annotation_Task_4::ko	task_5::Functional_Annotation_Task_4::acc	task_6::Functional_Annotation_Task_5::description	task_6::Functional_Annotation_Task_5::CAZyDB family ID	task_7::Functional_Annotation_Task_6::mechanistic class	task_7::Functional_Annotation_Task_6::antibiotic class	task_7::Functional_Annotation_Task_6::resfam family	task_7::Functional_Annotation_Task_6::descr	task_7::Functional_Annotation_Task_6::resfam id	EEC_R1	EEC_R2	EEC_R3	EBBC_R1	EBBC_R2	EBBC_R3
FHCFJDLK_00297	bin53	bin53	metabolism	Amino acid transport and metabolism	2XT0T	ABC-type multidrug transport system ATPase component	368407.Memar_0809	unclassified	unclassified	unclassified	unclassified	unclassified	unclassified	unclassified	Archaea	Euryarchaeota	Methanomicrobia	Methanomicrobiales	Methanomicrobiaceae	Methanoculleus	Methanoculleus bourgensis	CL0023	P-loop_NTPase	P-loop containing nucleoside triphosphate hydrolase superfamily	AAA domain, putative AbiEii toxin, Type IV TA system	PF13304	Transport and binding proteins	various	cyclic peptide transporter	TIGR01194	12_Transporters	ABC transporters, prokaryotic type	metallic cation, iron-siderophore and vitamin b12 transporters	Iron complex transporter [mD:m00240]	K02013	HMMsoil123930	unclassified	unclassified	ABC Transporter	ABC Transporter	ABCAntibioticEffluxPump	ATP-binding cassette (ABC) antibiotic efflux pump	RF0007	0	0	0	0	0	0
FHCFJDLK_00727	bin27	bin27	metabolism	Inorganic ion transport and metabolism	4D93S	Rhodanese domain protein	134676.ACPL_759	unclassified	unclassified	unclassified	unclassified	unclassified	unclassified	unclassified	Bacteria	Actinobacteria	Actinomycetia	Propionibacteriales	Propionibacteriaceae	Propionibacterium	Propionibacterium sp.	CL0031	Phosphatase	Phosphatase superfamily	Rhodanese-like domain	PF00581	unclassified	unclassified	unclassified	unclassified	various	various	various	unclassified	K01011	HMMsoil27169	unclassified	unclassified	unclassified	unclassified	unclassified	unclassified	unclassified	0	0	0	0	0	0
FHCFJDLK_00728	bin27	bin27	metabolism	Amino acid transport and metabolism	264Q7	Glutamine synthetase, catalytic domain	1035308.AQYY01000001_gene2059	Bacteria	Actinobacteria	Actinomycetia	Propionibacteriales	Propionibacteriaceae	Nigerium	Nigerium massiliense	Bacteria	Actinobacteria	Actinomycetia	Propionibacteriales	Propionibacteriaceae	various	various	unclassified	unclassified	unclassified	Glutamine synthetase, beta-Grasp domain	PF03951	unclassified	unclassified	glutamine synthetase, type III	TIGR03105	various	various	unclassified	unclassified	K01915	HMMsoil15134	unclassified	unclassified	unclassified	unclassified	unclassified	unclassified	unclassified	0	0	0	0	0	0
FHCFJDLK_01076	bin24	bin24	cellular processes and signaling	Signal transduction mechanisms	24672	PFAM UspA	693661.Arcve_0132	unclassified	unclassified	unclassified	unclassified	unclassified	unclassified	unclassified	various	various	various	various	various	various	various	CL0039	HUP	HUP - HIGH-signature proteins, UspA, and PP-ATPase.	Universal stress protein family	PF00582	unclassified	unclassified	unclassified	unclassified	unclassified	unclassified	unclassified	unclassified	unknown	unclassified	unclassified	unclassified	unclassified	Stress Response	Usp	PF00582.21_Universal stress protein family	RF0171	0	0	0	0	0	0
FHCFJDLK_01078	bin24	bin24	information storage and processing	Translation, ribosomal structure and biogenesis	23NZM	May be involved in maturation of the 30S ribosomal subunit	1220534.B655_1848	unclassified	unclassified	unclassified	unclassified	unclassified	unclassified	unclassified	Archaea	Euryarchaeota	Methanomicrobia	Methanosarcinales	various	various	various	CL0123	HTH	Helix-turn-helix clan	Ribosomal protein S19e	PF01090	unclassified	unclassified	unclassified	unclassified	unclassified	unclassified	unclassified	unclassified	K02966	unclassified	unclassified	unclassified	unclassified	unclassified	unclassified	unclassified	unclassified	0	0	0	0	0	0
FHCFJDLK_01081	bin24	bin24	information storage and processing	Translation, ribosomal structure and biogenesis	2N9YU	Belongs to the eukaryotic ribosomal protein eL31 family	269797.Mbar_A0458	unclassified	unclassified	unclassified	unclassified	unclassified	unclassified	unclassified	Archaea	Euryarchaeota	Methanomicrobia	Methanosarcinales	various	various	various	unclassified	unclassified	unclassified	Ribosomal protein L31e	PF01198	unclassified	unclassified	unclassified	unclassified	unclassified	unclassified	unclassified	unclassified	K02910	unclassified	unclassified	unclassified	unclassified	unclassified	unclassified	unclassified	unclassified	0	0	0	0	0	0
FHCFJDLK_01087	bin24	bin24	poorly characterized	Function unknown	2N9Y6	Uncharacterized protein conserved in archaea (DUF2111)	456442.Mboo_1790	unclassified	unclassified	unclassified	unclassified	unclassified	unclassified	unclassified	Archaea	Euryarchaeota	Methanomicrobia	Methanosarcinales	various	various	various	unclassified	unclassified	unclassified	Uncharacterized protein conserved in archaea (DUF2111)	PF09884	unclassified	unclassified	unclassified	unclassified	unclassified	unclassified	unclassified	unclassified	unknown	unclassified	unclassified	unclassified	unclassified	unclassified	unclassified	unclassified	unclassified	0	0	0	0	0	0
FHCFJDLK_01088	bin24	bin24	metabolism	Amino acid transport and metabolism	2N9DR	Belongs to the argininosuccinate synthase family. Type 1 subfamily	1041930.Mtc_2494	unclassified	unclassified	unclassified	unclassified	unclassified	unclassified	unclassified	various	various	various	various	various	various	various	CL0039	HUP	HUP - HIGH-signature proteins, UspA, and PP-ATPase.	Arginosuccinate synthase	PF00764	Amino acid biosynthesis	Glutamate family	argininosuccinate synthase	TIGR00032	07_Nucleic acid metabolism	Purine metabolism	unclassified	unclassified	K01951	HMMsoil59938	unclassified	unclassified	unclassified	unclassified	unclassified	unclassified	unclassified	0	0	0	0	0	0
FHCFJDLK_01145	bin71	bin71	poorly characterized	Function unknown	27BG0	SigmaW regulon antibacterial	1341151.ASZU01000004_gene373	unclassified	unclassified	unclassified	unclassified	unclassified	unclassified	unclassified	Bacteria	Firmicutes	unclassified	unclassified	unclassified	unclassified	various	unclassified	unclassified	unclassified	SigmaW regulon antibacterial	PF12127	unclassified	unclassified	unclassified	unclassified	unclassified	unclassified	unclassified	unclassified	unknown	unclassified	unclassified	unclassified	unclassified	unclassified	unclassified	unclassified	unclassified	0	0	0	0	0	0
FHCFJDLK_01193	bin27	bin27	unclassified	unclassified	33198	unclassified	1035308.AQYY01000001_gene3391	unclassified	unclassified	unclassified	unclassified	unclassified	unclassified	unclassified	Bacteria	Actinobacteria	unclassified	unclassified	unclassified	unclassified	various	unclassified	unclassified	unclassified	Family of unknown function (DUF5709)	PF18970	unclassified	unclassified	unclassified	unclassified	unclassified	unclassified	unclassified	unclassified	unknown	unclassified	unclassified	unclassified	unclassified	unclassified	unclassified	unclassified	unclassified	0	0	0	0	0	0
FHCFJDLK_01197	bin27	bin27	information storage and processing	Translation, ribosomal structure and biogenesis	4DQEM	Specifically methylates the N3 position of the uracil ring of uridine 1498 (m3U1498) in 16S rRNA. Acts on the fully assembled 30S ribosomal subunit	754252.PFREUD_08770	unclassified	unclassified	unclassified	unclassified	unclassified	unclassified	unclassified	Bacteria	Actinobacteria	Actinomycetia	Propionibacteriales	Propionibacteriaceae	Propionibacterium	Propionibacterium sp.	CL0098	SPOUT	SPOUT Methyltransferase Superfamily	RNA methyltransferase	PF04452	Protein synthesis	tRNA and rRNA base modification	RNA methyltransferase, RsmE family	TIGR00046	unclassified	unclassified	unclassified	unclassified	K09761	unclassified	unclassified	unclassified	unclassified	unclassified	unclassified	unclassified	unclassified	0	0	0	0	0	0
FHCFJDLK_01200	bin27	bin27	various	various	COG0491	Thiolesterase that catalyzes the hydrolysis of S-D- lactoyl-glutathione to form glutathione and D-lactic acid	1035308.AQYY01000001_gene3397	Bacteria	Actinobacteria	unclassified	unclassified	unclassified	unclassified	various	Bacteria	Actinobacteria	unclassified	unclassified	unclassified	unclassified	various	CL0381	Metallo-HOrase	Metallo-hydrolase/oxidoreductase superfamily	Beta-lactamase superfamily domain	PF12706	Transcription	RNA processing	ribonuclease Z	TIGR02651	07_Nucleic acid metabolism	Purine metabolism	unclassified	unclassified	K01120	HMMsoil15852	unclassified	unclassified	Beta-Lactamase	Beta-Lactamase	SubclassB3	Subclass B3 (metallo-) beta-lactamase hydrolize penicillins, cephalosporins and carbapenems	RF0125	0	0	0	0	0	0
FHCFJDLK_01365	bin24	bin24	metabolism	Lipid transport and metabolism	2NA1N	PFAM Phosphatidylglycerophosphatase A	1094980.Mpsy_3102	unclassified	unclassified	unclassified	unclassified	unclassified	unclassified	unclassified	Archaea	Euryarchaeota	Methanomicrobia	Methanosarcinales	various	various	various	unclassified	unclassified	unclassified	Phosphatidylglycerophosphatase A	PF04608	Biosynthesis of cofactors, prosthetic groups, and carriers	Heme, porphyrin, and cobalamin	alpha-ribazole phosphatase CobZ	TIGR03161	unclassified	unclassified	unclassified	unclassified	unknown	unclassified	unclassified	unclassified	unclassified	unclassified	unclassified	unclassified	unclassified	0	0	0	0	0	0
FHCFJDLK_01367	bin24	bin24	cellular processes and signaling	Posttranslational modification, protein turnover, chaperones	3WAXG	PFAM NifU-like domain	748449.Halha_1223	unclassified	unclassified	unclassified	unclassified	unclassified	unclassified	unclassified	various	various	various	various	various	various	various	CL0232	NifU	NifU C-terminal domain-like superfamily	NifU-like domain	PF01106	Biosynthesis of cofactors, prosthetic groups, and carriers	Other	IscR-regulated protein YhgI	TIGR03341	unclassified	unclassified	unclassified	unclassified	K19168	unclassified	unclassified	unclassified	unclassified	unclassified	unclassified	unclassified	unclassified	0	0	0	0	0	0
FHCFJDLK_01374	bin24	bin24	metabolism	Energy production and conversion	246RM	Formylmethanofuran dehydrogenase, subunit B	565033.GACE_0361	unclassified	unclassified	unclassified	unclassified	unclassified	unclassified	unclassified	various	various	various	various	various	various	various	unclassified	unclassified	unclassified	unclassified	unclassified	unclassified	unclassified	formate dehydrogenase, alpha subunit	TIGR01591	various	various	unclassified	unclassified	K00123	HMMsoil2408	unclassified	unclassified	unclassified	unclassified	unclassified	unclassified	unclassified	0	0	0	0	0	0
FHCFJDLK_01612	bin58	bin58	poorly characterized	Function unknown	4H6DM	Putative cyclase	1009370.ALO_13085	Bacteria	Firmicutes	Negativicutes	Selenomonadales	Sporomusaceae	Anaerospora	Anaerospora hongkongensis	Bacteria	Firmicutes	Negativicutes	Selenomonadales	Sporomusaceae	Anaerospora	Anaerospora hongkongensis	CL0364	Leu-IlvD	LeuD/IlvD-like	Putative cyclase	PF04199	Energy metabolism	Amino acids and amines	arylformamidase	TIGR03035	unclassified	unclassified	unclassified	unclassified	K07130	unclassified	unclassified	unclassified	unclassified	unclassified	unclassified	unclassified	unclassified	0	0	0	0	0	0
FHCFJDLK_02095	bin36	bin36	metabolism	Inorganic ion transport and metabolism	47MXX	TonB dependent receptor	649349.Lbys_2008	unclassified	unclassified	unclassified	unclassified	unclassified	unclassified	unclassified	Bacteria	Bacteroidetes	Bacteroidia	Bacteroidales	unclassified	unclassified	various	CL0287	Transthyretin	Transthyretin superfamily	Carboxypeptidase regulatory-like domain	PF13620	unclassified	unclassified	TonB-dependent outer membrane receptor, SusC/RagA subfamily, signature region	TIGR04057	unclassified	unclassified	unclassified	unclassified	K21573	unclassified	unclassified	unclassified	unclassified	unclassified	unclassified	unclassified	unclassified	0	0	0	0	0	0
FHCFJDLK_02096	bin36	bin36	poorly characterized	Function unknown	4ASD7	Pfam:SusD	411479.BACUNI_01092	Bacteria	Bacteroidetes	unclassified	unclassified	unclassified	unclassified	various	Bacteria	Bacteroidetes	various	various	unclassified	unclassified	various	CL0020	TPR	Tetratrico peptide repeat superfamily	Starch-binding associating with outer membrane	PF12771	unclassified	unclassified	unclassified	unclassified	unclassified	unclassified	unclassified	unclassified	K21572	unclassified	unclassified	unclassified	unclassified	unclassified	unclassified	unclassified	unclassified	0	0	0	0	0	0
FHCFJDLK_02699	bin36	bin36	poorly characterized	Function unknown	2XW7S	Metallophosphoesterase, calcineurin superfamily	523845.AQXV01000054_gene1552	unclassified	unclassified	unclassified	unclassified	unclassified	unclassified	unclassified	Bacteria	Bacteroidetes	Bacteroidia	Bacteroidales	unclassified	unclassified	various	CL0163	Calcineurin	Calcineurin-like phosphoesterase superfamily	Calcineurin-like phosphoesterase superfamily domain	PF12850	unclassified	unclassified	unclassified	unclassified	unclassified	unclassified	unclassified	unclassified	K07096	unclassified	unclassified	unclassified	unclassified	unclassified	unclassified	unclassified	unclassified	0	0	0	0	0	0
FHCFJDLK_02872	bin67	bin67	metabolism	Carbohydrate transport and metabolism	24869	Belongs to the xylose isomerase family	373903.Hore_19530	unclassified	unclassified	unclassified	unclassified	unclassified	unclassified	unclassified	Bacteria	Firmicutes	unclassified	unclassified	unclassified	unclassified	various	CL0036	TIM_barrel	Common phosphate binding-site TIM barrel superfamily	Xylose isomerase-like TIM barrel	PF01261	unclassified	unclassified	xylose isomerase	TIGR02631	various	various	unclassified	unclassified	K01805	HMMsoil29181	unclassified	unclassified	unclassified	unclassified	unclassified	unclassified	unclassified	0	0	0	0	0	0
FHCFJDLK_03150	bin11	bin11	metabolism	Amino acid transport and metabolism	3TAJA	PFAM Receptor family ligand binding region	891968.Anamo_0358	unclassified	unclassified	unclassified	unclassified	unclassified	unclassified	unclassified	Bacteria	Synergistetes	Synergistia	Synergistales	Synergistaceae	unclassified	various	CL0144	Periplas_BP	Periplasmic binding protein like	LppC putative lipoprotein	PF04348	Transport and binding proteins	Amino acids, peptides and amines	urea ABC transporter, substrate-binding protein	TIGR03669	07_Nucleic acid metabolism	Purine metabolism	unclassified	unclassified	K01769	HMMsoil54673	unclassified	unclassified	unclassified	unclassified	unclassified	unclassified	unclassified	0	0	0	0	0	0
FHCFJDLK_03244	bin71	bin71	metabolism	Amino acid transport and metabolism	2GCNZ	PFAM extracellular solute-binding protein, family 5	416591.Tlet_1531	unclassified	unclassified	unclassified	unclassified	unclassified	unclassified	unclassified	Bacteria	Firmicutes	unclassified	unclassified	unclassified	unclassified	various	CL0177	PBP	Periplasmic binding protein clan	Bacterial extracellular solute-binding proteins, family 5 Middle	PF00496	Transport and binding proteins	Unknown substrate	ABC transporter substrate binding protein, KPN_01854 family	TIGR04028	12_Transporters	ABC transporters, prokaryotic type	PEPtide and nickel transporters	PEPtides/nickel transporter [mD:m00239]	K02035	HMMsoil112838	unclassified	unclassified	unclassified	unclassified	unclassified	unclassified	unclassified	0	0	0	0	0	0
FHCFJDLK_03369	bin24	bin24	information storage and processing	Translation, ribosomal structure and biogenesis	2XR49	Promotes the exchange of GDP for GTP in EF-1-alpha GDP, thus allowing the regeneration of EF-1-alpha GTP that could then be used to form the ternary complex EF-1-alpha GTP AAtRNA	933801.Ahos_0628	unclassified	unclassified	unclassified	unclassified	unclassified	unclassified	unclassified	various	various	various	various	various	various	various	unclassified	unclassified	unclassified	EF-1 guanine nucleotide exchange domain	PF00736	Protein synthesis	Translation factors	translation elongation factor aEF-1 beta	TIGR00489	unclassified	unclassified	unclassified	unclassified	unknown	unclassified	unclassified	unclassified	unclassified	unclassified	unclassified	unclassified	unclassified	0	0	0	0	0	0
FHCFJDLK_03679	bin66	bin66	unclassified	unclassified	unclassified	unclassified	unclassified	unclassified	unclassified	unclassified	unclassified	unclassified	unclassified	unclassified	Bacteria	Proteobacteria	Betaproteobacteria	Burkholderiales	unclassified	unclassified	various	unclassified	unclassified	unclassified	unclassified	unclassified	unclassified	unclassified	unclassified	unclassified	unclassified	unclassified	unclassified	unclassified	unknown	unclassified	unclassified	unclassified	unclassified	unclassified	unclassified	unclassified	unclassified	0	0	0	0	0	0
FHCFJDLK_03810	bin23	bin23	poorly characterized	Function unknown	23PA1	Uncharacterized protein conserved in archaea (DUF2193)	1220534.B655_0554	unclassified	unclassified	unclassified	unclassified	unclassified	unclassified	unclassified	Archaea	Euryarchaeota	Methanobacteria	Methanobacteriales	unclassified	unclassified	various	unclassified	unclassified	unclassified	Uncharacterized protein conserved in archaea (DUF2193)	PF09959	unclassified	unclassified	unclassified	unclassified	unclassified	unclassified	unclassified	unclassified	unknown	unclassified	unclassified	unclassified	unclassified	unclassified	unclassified	unclassified	unclassified	0	0	0	0	0	0
FHCFJDLK_03830	bin27	bin27	information storage and processing	Translation, ribosomal structure and biogenesis	4DQKX	Required for the formation of a threonylcarbamoyl group on adenosine at position 37 (t(6)A37) in tRNAs that read codons beginning with adenine	1298863.AUEP01000001_gene890	Bacteria	Actinobacteria	Actinomycetia	Propionibacteriales	Propionibacteriaceae	Propioniciclava	Propioniciclava soli	Bacteria	Actinobacteria	Actinomycetia	Propionibacteriales	Propionibacteriaceae	Propionibacterium	Propionibacterium sp.	unclassified	unclassified	unclassified	Telomere recombination	PF01300	Protein fate	Protein modification and repair	carbamoyltransferase HypF	TIGR00143	unclassified	unclassified	unclassified	unclassified	K07566	unclassified	unclassified	unclassified	unclassified	unclassified	unclassified	unclassified	unclassified	0	0	0	0	0	0
FHCFJDLK_03834	bin27	bin27	metabolism	Energy production and conversion	COG0356	it plays a direct role in the translocation of protons across the membrane	1035308.AQYY01000001_gene2542	unclassified	unclassified	unclassified	unclassified	unclassified	unclassified	unclassified	Bacteria	Actinobacteria	Actinomycetia	Propionibacteriales	Propionibacteriaceae	Brevilactibacter	Brevilactibacter sinopodophylli	unclassified	unclassified	unclassified	ATP synthase A chain	PF00119	unclassified	unclassified	alternate F1F0 ATPase, F0 subunit A	TIGR03306	unclassified	unclassified	unclassified	unclassified	K02108	unclassified	unclassified	unclassified	unclassified	unclassified	unclassified	unclassified	unclassified	0	0	0	0	0	0
FHCFJDLK_03836	bin27	bin27	metabolism	Energy production and conversion	4DQDT	Component of the F(0) channel, it forms part of the peripheral stalk, linking F(1) to F(0)	1170318.PALO_04730	Bacteria	Actinobacteria	Actinomycetia	Propionibacteriales	Nocardioidaceae	Propionicicella	Propionicicella superfundia	Bacteria	Actinobacteria	Actinomycetia	Propionibacteriales	Propionibacteriaceae	Propionibacterium	Propionibacterium sp.	CL0255	ATP_synthase	ATP synthase F0 subunit	ATP synthase B/B' CF(0)	PF00430	unclassified	unclassified	alternate F1F0 ATPase, F0 subunit B	TIGR03321	unclassified	unclassified	unclassified	unclassified	K02109	unclassified	unclassified	unclassified	unclassified	unclassified	unclassified	unclassified	unclassified	0	0	0	0	0	0
FHCFJDLK_03837	bin27	bin27	metabolism	Energy production and conversion	232X8	F(1)F(0) ATP synthase produces ATP from ADP in the presence of a proton or sodium gradient. F-type ATPases consist of two structural domains, F(1) containing the extramembraneous catalytic core and F(0) containing the membrane proton channel, linked together by a central stalk and a peripheral stalk. During catalysis, ATP synthesis in the catalytic domain of F(1) is coupled via a rotary mechanism…	710687.KI912270_gene145	Bacteria	Actinobacteria	Actinomycetia	Propionibacteriales	Propionibacteriaceae	various	various	Bacteria	Actinobacteria	Actinomycetia	Propionibacteriales	Propionibacteriaceae	various	various	CL0255	ATP_synthase	ATP synthase F0 subunit	ATP synthase delta (OSCP) subunit	PF00213	unclassified	unclassified	alternate F1F0 ATPase, F0 subunit B	TIGR03321	unclassified	unclassified	unclassified	unclassified	K02113	unclassified	unclassified	unclassified	unclassified	unclassified	unclassified	unclassified	unclassified	0	0	0	0	0	0
FHCFJDLK_04047	bin41	bin41	metabolism	Nucleotide transport and metabolism	24CF8	Protein of unknown function (DUF1343)	767817.Desgi_0778	unclassified	unclassified	unclassified	unclassified	unclassified	unclassified	unclassified	various	various	various	various	various	unclassified	various	unclassified	unclassified	unclassified	Copper amine oxidase N-terminal domain	PF07833	unclassified	unclassified	unclassified	unclassified	06_Amino acid utilization biosynthesis metabolism	various	various	unclassified	K00276	HMMsoil121364	unclassified	unclassified	unclassified	unclassified	unclassified	unclassified	unclassified	0	0	0	0	0	0
FHCFJDLK_04203	bin74	bin74	metabolism	Coenzyme transport and metabolism	3WGV6	Catalyzes the conversion of oxaloacetate (OAA) to phosphoenolpyruvate (PEP), the rate-limiting step in the metabolic pathway that produces glucose from lactate and other precursors derived from the citric acid cycle	203119.Cthe_2874	unclassified	unclassified	unclassified	unclassified	unclassified	unclassified	unclassified	Bacteria	Proteobacteria	Deltaproteobacteria	unclassified	unclassified	unclassified	various	unclassified	unclassified	unclassified	Phosphoenolpyruvate carboxykinase N-terminal domain	PF17297	unclassified	unclassified	unclassified	unclassified	various	various	various	unclassified	K01596	HMMsoil37187	unclassified	unclassified	unclassified	unclassified	unclassified	unclassified	unclassified	0	0	0	0	0	0
FHCFJDLK_04573	bin27	bin27	cellular processes and signaling	Cell cycle control, cell division, chromosome partitioning	2GMN8	AAA domain	298653.Franean1_1989	Bacteria	Actinobacteria	Actinomycetia	Corynebacteriales	Mycobacteriaceae	Mycobacterium	Mycobacterium sp. M1	Bacteria	Actinobacteria	Actinomycetia	Micrococcales	Intrasporangiaceae	Phycicoccus	Phycicoccus sp.	CL0023	P-loop_NTPase	P-loop containing nucleoside triphosphate hydrolase superfamily	P-loop containing region of AAA domain	PF13555	unclassified	unclassified	unclassified	unclassified	unclassified	unclassified	unclassified	unclassified	unknown	unclassified	unclassified	unclassified	unclassified	unclassified	unclassified	unclassified	unclassified	0	0	0	0	0	0
FHCFJDLK_04576	bin27	bin27	poorly characterized	Function unknown	4F72M	Domain of unknown function DUF21	1089455.MOPEL_009_00110	Bacteria	Actinobacteria	Actinomycetia	Propionibacteriales	Propionibacteriaceae	Tessaracoccus	Tessaracoccus sp. ZS01	Bacteria	Actinobacteria	Actinomycetia	Propionibacteriales	Propionibacteriaceae	Tessaracoccus	Tessaracoccus flavus	unclassified	unclassified	unclassified	CBS domain	PF00571	unclassified	unclassified	gliding motility-associated protein GldE	TIGR03520	06_Amino acid utilization biosynthesis metabolism	various	various	unclassified	K01697	HMMsoil90167	unclassified	unclassified	unclassified	unclassified	unclassified	unclassified	unclassified	0	0	0	0	0	0
FHCFJDLK_04662	bin69	bin69	metabolism	Lipid transport and metabolism	3XJAI	Outer membrane protein transport protein (OMPP1/FadL/TodX)	886379.AEWI01000024_gene352	unclassified	unclassified	unclassified	unclassified	unclassified	unclassified	unclassified	Bacteria	Bacteroidetes	Bacteroidia	Bacteroidales	unclassified	unclassified	various	unclassified	unclassified	unclassified	unclassified	unclassified	unclassified	unclassified	unclassified	unclassified	unclassified	unclassified	unclassified	unclassified	unknown	unclassified	unclassified	unclassified	unclassified	unclassified	unclassified	unclassified	unclassified	0	0	0	0	0	0
FHCFJDLK_04775	bin27	bin27	metabolism	Energy production and conversion	2IC84	Catalyzes the reduction of nitrite to ammonia, consuming six electrons in the process	1410634.JHVD01000003_gene1869	unclassified	unclassified	unclassified	unclassified	unclassified	unclassified	unclassified	Bacteria	Actinobacteria	Actinomycetia	Actinomycetales	unclassified	unclassified	various	CL0317	Multiheme_cytos	Multiheme cytochrome superfamily	Doubled CXXCH motif (Paired_CXXCH_1)	PF09699	Energy metabolism	Electron transport	cytochrome c nitrite reductase, pentaheme subunit	TIGR03146	11_Nitrogen cycle	Nitrification (aerobic ammonia oxydation, bacterial and archea)	Hydroxylamine to nitrite	unclassified	K10535	HMMsoil8459	unclassified	unclassified	unclassified	unclassified	unclassified	unclassified	unclassified	0	0	0	0	0	0
FHCFJDLK_04776	bin27	bin27	cellular processes and signaling	Posttranslational modification, protein turnover, chaperones	4F73V	Tetratricopeptide repeat	1089455.MOPEL_074_00850	Bacteria	Actinobacteria	Actinomycetia	Propionibacteriales	Propionibacteriaceae	Nigerium	Nigerium massiliense	Bacteria	Actinobacteria	Actinomycetia	Actinomycetales	unclassified	unclassified	various	CL0020	TPR	Tetratrico peptide repeat superfamily	Tetratricopeptide repeat	PF14561	unclassified	unclassified	type III secretion low calcium response chaperone LcrH/SycD	TIGR02552	21_Cellular response to stress	Response to osmotic stress	unclassified	unclassified	K05864	HMMsoil108460	UDP-GlcNAc: peptide beta-N-acetylglucosaminyltransferase (EC 2.4.1.255); UDP-Glc: peptide N-beta-glucosyltransferase (EC 2.4.1.-)	GT41	unclassified	unclassified	unclassified	unclassified	unclassified	0	0	0	0	0	0
FHCFJDLK_04777	bin27	bin27	cellular processes and signaling	Posttranslational modification, protein turnover, chaperones	4F61R	ResB-like family	1184607.AUCHE_17_00210	unclassified	unclassified	unclassified	unclassified	unclassified	unclassified	unclassified	Bacteria	Actinobacteria	Actinomycetia	Micromonosporales	Micromonosporaceae	Micromonospora	Micromonospora polyrhachis	unclassified	unclassified	unclassified	ResB-like family	PF05140	unclassified	unclassified	unclassified	unclassified	unclassified	unclassified	unclassified	unclassified	K07399	unclassified	unclassified	unclassified	unclassified	unclassified	unclassified	unclassified	unclassified	0	0	0	0	0	0
FHCFJDLK_04806	bin67	bin67	metabolism	Energy production and conversion	2MGGN	Iron-storage protein, whose ferroxidase center binds Fe(2 ) ions, oxidizes them by dioxygen to Fe(3 ), and participates in the subsequent Fe(3 ) oxide mineral core formation within the central cavity of the protein complex	1307759.JOMJ01000003_gene1449	unclassified	unclassified	unclassified	unclassified	unclassified	unclassified	unclassified	Bacteria	Firmicutes	unclassified	unclassified	unclassified	unclassified	various	CL0044	Ferritin	Ferritin-like Superfamily	Ferritin-like	PF12902	Transport and binding proteins	Cations and iron carrying compounds	bacterioferritin	TIGR00754	unclassified	unclassified	unclassified	unclassified	K03594	unclassified	unclassified	unclassified	unclassified	unclassified	unclassified	unclassified	unclassified	0	0	0	0	0	0
FHCFJDLK_05174	bin20	bin20	cellular processes and signaling	Cell wall/membrane/envelope biogenesis	3T346	Belongs to the ompA family	1437824.BN940_07141	Bacteria	Proteobacteria	Betaproteobacteria	Burkholderiales	Alcaligenaceae	Castellaniella	Castellaniella defragrans	Bacteria	Proteobacteria	Betaproteobacteria	Burkholderiales	Alcaligenaceae	Castellaniella	Castellaniella defragrans	unclassified	unclassified	unclassified	OmpA family	PF00691	Protein fate	Protein and peptide secretion and trafficking	proteobacterial sortase system peptidoglycan-associated protein	TIGR03789	12_Transporters	ABC transporters, prokaryotic type	Monosaccharide transporters	Phosphate transporter [mD:m00222]	K02040	HMMsoil60431	Oxidase with oxygen as acceptor (EC 1.1.3.-); galactose oxidase (EC 1.1.3.9); glyoxal oxidase (EC 1.2.3.15); alcohol oxidase (EC 1.1.3.13); raffinose oxidase (EC 1.1.3.-)	AA5	unclassified	unclassified	unclassified	unclassified	unclassified	0	0	0	0	0	0
FHCFJDLK_05201	bin20	bin20	cellular processes and signaling	Posttranslational modification, protein turnover, chaperones	3T25S	C-terminal domain of 1-Cys peroxiredoxin	1437824.BN940_07246	Bacteria	Proteobacteria	Betaproteobacteria	Burkholderiales	Alcaligenaceae	Castellaniella	Castellaniella defragrans	Bacteria	Proteobacteria	Betaproteobacteria	Burkholderiales	Alcaligenaceae	Castellaniella	Castellaniella defragrans	unclassified	unclassified	unclassified	C-terminal domain of 1-Cys peroxiredoxin	PF10417	Cellular processes	various	peroxiredoxin	TIGR03137	various	various	various	unclassified	K12267	HMMsoil30212	unclassified	unclassified	unclassified	unclassified	unclassified	unclassified	unclassified	0	0	0	0	0	0
FHCFJDLK_05214	bin20	bin20	metabolism	Energy production and conversion	3T2FB	Isocitrate lyase	1437824.BN940_07326	Bacteria	Proteobacteria	Betaproteobacteria	Burkholderiales	Alcaligenaceae	Castellaniella	Castellaniella defragrans	Bacteria	Proteobacteria	Betaproteobacteria	Burkholderiales	Alcaligenaceae	Castellaniella	Castellaniella defragrans	CL0151	PK_TIM	Pyruvate kinase-like TIM barrel superfamily	Phosphoenolpyruvate phosphomutase	PF13714	unclassified	unclassified	carboxyvinyl-carboxyphosphonate phosphorylmutase	TIGR02319	10_TCA cycle	Replenishment of TCA cycle intermediates (necessary because some intermediates serve as precursors for biosysnthesis)	unclassified	unclassified	K01637	HMMsoil63915	unclassified	unclassified	unclassified	unclassified	unclassified	unclassified	unclassified	0	0	0	0	0	0
FHCFJDLK_05345	bin24	bin24	metabolism	Amino acid transport and metabolism	2N960	PFAM ABC transporter	269797.Mbar_A0707	unclassified	unclassified	unclassified	unclassified	unclassified	unclassified	unclassified	unclassified	unclassified	unclassified	unclassified	unclassified	unclassified	various	CL0023	P-loop_NTPase	P-loop containing nucleoside triphosphate hydrolase superfamily	RsgA GTPase	PF03193	Cellular processes	Chemotaxis and motility	flagellar protein export ATPase FliI	TIGR03496	12_Transporters	ABC transporters, prokaryotic type	ABC-2 type and other transporters	Antibiotic ABC transporter [mD:m00248]	K09687	HMMsoil67417	unclassified	unclassified	unclassified	ABC Transporter	ABC_tran	PF00005.22 ABC transporter	RF0008	0	0	0	0	0	0
FHCFJDLK_05495	bin24	bin24	cellular processes and signaling	various	429YR	Four repeated domains in the Fasciclin I family of proteins, present in many other contexts.	6669.EFX90384	unclassified	unclassified	unclassified	unclassified	unclassified	unclassified	unclassified	Archaea	Euryarchaeota	Methanomicrobia	Methanosarcinales	various	various	various	unclassified	unclassified	unclassified	Fasciclin domain	PF02469	unclassified	unclassified	unclassified	unclassified	unclassified	unclassified	unclassified	unclassified	unknown	unclassified	unclassified	unclassified	unclassified	unclassified	unclassified	unclassified	unclassified	0	0	0	0	0	0
FHCFJDLK_05523	bin53	bin53	cellular processes and signaling	Cell motility	2XXWM	Flagellin is the subunit protein which polymerizes to form the filaments of archaeal flagella	368407.Memar_0963	unclassified	unclassified	unclassified	unclassified	unclassified	unclassified	unclassified	Archaea	Euryarchaeota	Methanomicrobia	Methanomicrobiales	Methanomicrobiaceae	Methanoculleus	Methanoculleus bourgensis	CL0159	E-set	Ig-like fold superfamily (E-set)	Archaebacterial flagellin	PF01917	unclassified	unclassified	unclassified	unclassified	unclassified	unclassified	unclassified	unclassified	K07325	unclassified	unclassified	unclassified	unclassified	unclassified	unclassified	unclassified	unclassified	0	0	0	0	0	0
FHCFJDLK_05524	bin53	bin53	cellular processes and signaling	Cell motility	2NBJM	Flagellin is the subunit protein which polymerizes to form the filaments of archaeal flagella	679926.Mpet_2053	unclassified	unclassified	unclassified	unclassified	unclassified	unclassified	unclassified	Archaea	Euryarchaeota	Methanomicrobia	Methanomicrobiales	Methanomicrobiaceae	Methanoculleus	Methanoculleus bourgensis	CL0159	E-set	Ig-like fold superfamily (E-set)	Archaebacterial flagellin	PF01917	unclassified	unclassified	unclassified	unclassified	unclassified	unclassified	unclassified	unclassified	K07325	unclassified	unclassified	unclassified	ABC Transporter	ABC Transporter	macA	macA: subunit of efflux pump conferring antibiotic resistance	RF0088	0	0	0	0	0	0
FHCFJDLK_05646	bin58	bin58	metabolism	Energy production and conversion	4H26S	Key enzyme in the regulation of glycerol uptake and metabolism. Catalyzes the phosphorylation of glycerol to yield sn- glycerol 3-phosphate	484770.UFO1_4025	Bacteria	Firmicutes	Negativicutes	Selenomonadales	Sporomusaceae	Sporomusa	uncultured Sporomusa sp.	Bacteria	Firmicutes	Negativicutes	Selenomonadales	Sporomusaceae	Sporomusa	uncultured Sporomusa sp.	CL0108	Actin_ATPase	Actin-like ATPase Superfamily	FGGY family of carbohydrate kinases, C-terminal domain	PF02782	unclassified	unclassified	rhamnulokinase	TIGR02627	20_Hydrolysis of polymers	Xylose	unclassified	unclassified	K00848	HMMsoil1569	unclassified	unclassified	unclassified	unclassified	unclassified	unclassified	unclassified	0	0	0	0	0	0
FHCFJDLK_05771	bin24	bin24	cellular processes and signaling	Posttranslational modification, protein turnover, chaperones	27A2G	Hsp20/alpha crystallin family	562970.Btus_2294	unclassified	unclassified	unclassified	unclassified	unclassified	unclassified	unclassified	various	various	various	various	various	various	various	CL0190	HSP20	HSP20-like chaperone superfamily	CS domain	PF04969	unclassified	unclassified	unclassified	unclassified	unclassified	unclassified	unclassified	unclassified	K13993	unclassified	unclassified	unclassified	unclassified	unclassified	unclassified	unclassified	unclassified	0	0	0	0	0	0
FHCFJDLK_05800	bin23	bin23	metabolism	Inorganic ion transport and metabolism	2Y0VW	DsrE/DsrF-like family	1220534.B655_1175	Archaea	Euryarchaeota	Methanobacteria	Methanobacteriales	Methanobacteriaceae	Methanobacterium	Methanobacterium congolense	Archaea	Euryarchaeota	Methanobacteria	Methanobacteriales	Methanobacteriaceae	Methanobacterium	Methanobacterium congolense	CL0394	DsrEFH-like	DsrEFH-like superfamily	DsrE/DsrF-like family	PF02635	Protein synthesis	tRNA and rRNA base modification	sulfur relay protein TusD/DsrE	TIGR03012	unclassified	unclassified	unclassified	unclassified	unknown	unclassified	unclassified	unclassified	unclassified	unclassified	unclassified	unclassified	unclassified	0	0	0	0	0	0
FHCFJDLK_05823	bin34	bin34	metabolism	Carbohydrate transport and metabolism	2GC7X	PFAM extracellular solute-binding protein family 1	243274.THEMA_08310	unclassified	unclassified	unclassified	unclassified	unclassified	unclassified	unclassified	Bacteria	Firmicutes	unclassified	unclassified	unclassified	unclassified	various	CL0177	PBP	Periplasmic binding protein clan	Bacterial extracellular solute-binding protein	PF13416	unclassified	unclassified	unclassified	unclassified	12_Transporters	ABC transporters, prokaryotic type	Oligosaccharide and polyol transporters	Maltose/maltodextrin transporter [mD:m00194]	K10108	HMMsoil63587	unclassified	unclassified	unclassified	unclassified	unclassified	unclassified	unclassified	0	0	0	0	0	0
FHCFJDLK_05946	bin41	bin41	metabolism	Energy production and conversion	26568	Domain of unknown function (DUF362)	370438.PTH_2637	unclassified	unclassified	unclassified	unclassified	unclassified	unclassified	unclassified	various	various	various	various	various	unclassified	various	CL0471	DUF362	DUF362-like superfamily	Domain of unknown function (DUF362)	PF04015	Central intermediary metabolism	Sulfur metabolism	adenylylsulfate reductase, beta subunit	TIGR02060	07_Nucleic acid metabolism	various	unclassified	unclassified	K03047	HMMsoil60316	unclassified	unclassified	unclassified	unclassified	unclassified	unclassified	unclassified	0	0.0307692	0	0	0	0
FHCFJDLK_05949	bin41	bin41	various	various	COG0451	ADP-glyceromanno-heptose 6-epimerase activity	370438.PTH_2634	unclassified	unclassified	unclassified	unclassified	unclassified	unclassified	unclassified	various	various	various	various	various	unclassified	various	CL0063	NADP_Rossmann	FAD/NAD(P)-binding Rossmann fold Superfamily	NAD binding domain of 6-phosphogluconate dehydrogenase	PF03446	unclassified	unclassified	cis-2,3-dihydrobiphenyl-2,3-diol dehydrogenase	TIGR03325	20_Hydrolysis of polymers	Mannose	unclassified	unclassified	K02377	HMMsoil45672	unclassified	unclassified	unclassified	unclassified	unclassified	unclassified	unclassified	0	0	0	0	0	0
FHCFJDLK_05950	bin41	bin41	unclassified	unclassified	unclassified	unclassified	unclassified	unclassified	unclassified	unclassified	unclassified	unclassified	unclassified	unclassified	various	various	various	various	various	unclassified	various	unclassified	unclassified	unclassified	unclassified	unclassified	unclassified	unclassified	unclassified	unclassified	unclassified	unclassified	unclassified	unclassified	unknown	unclassified	unclassified	unclassified	unclassified	unclassified	unclassified	unclassified	unclassified	0	0	0	0	0	0
FHCFJDLK_06003	bin27	bin27	metabolism	Nucleotide transport and metabolism	4DP2T	Catalyzes the reversible transfer of the terminal phosphate group between ATP and AMP. Plays an important role in cellular energy homeostasis and in adenine nucleotide metabolism	1122994.AUFR01000002_gene1256	Bacteria	Actinobacteria	Actinomycetia	Propionibacteriales	Propionibacteriaceae	Nigerium	Nigerium massiliense	Bacteria	Actinobacteria	Actinomycetia	Propionibacteriales	Propionibacteriaceae	various	various	CL0023	P-loop_NTPase	P-loop containing nucleoside triphosphate hydrolase superfamily	AAA domain	PF13238	unclassified	unclassified	putative cytidylate kinase	TIGR02173	06_Amino acid utilization biosynthesis metabolism	Phenylalanine, tyrosine and tryptophan biosynthesis	unclassified	unclassified	K00891	HMMsoil30369	unclassified	unclassified	unclassified	unclassified	unclassified	unclassified	unclassified	0	0	0	0	0	0
FHCFJDLK_06007	bin27	bin27	poorly characterized	Function unknown	4D55W	ABC transporter substrate binding protein	1120947.ATUX01000005_gene1328	unclassified	unclassified	unclassified	unclassified	unclassified	unclassified	unclassified	Bacteria	Actinobacteria	Actinomycetia	Propionibacteriales	Propionibacteriaceae	Propioniciclava	Propioniciclava sp. MC1595	CL0144	Periplas_BP	Periplasmic binding protein like	ABC transporter substrate binding protein	PF04392	unclassified	unclassified	unclassified	unclassified	12_Transporters	ABC transporters, prokaryotic type	Monosaccharide transporters	Simple sugar transporter [mD:m00221]	K02058	HMMsoil77082	unclassified	unclassified	unclassified	unclassified	unclassified	unclassified	unclassified	0	0	0	0	0	0
FHCFJDLK_06008	bin27	bin27	poorly characterized	Function unknown	4DSH5	Domain of unknown function (DUF1707)	1120954.ATXE01000003_gene392	unclassified	unclassified	unclassified	unclassified	unclassified	unclassified	unclassified	Bacteria	Actinobacteria	Actinomycetia	Propionibacteriales	Propionibacteriaceae	Naumannella	Naumannella sp. ID2617S	CL0660	SHOCT	SHOCT superfamily	Domain of unknown function (DUF1707)	PF08044	unclassified	unclassified	unclassified	unclassified	unclassified	unclassified	unclassified	unclassified	unknown	unclassified	unclassified	unclassified	unclassified	unclassified	unclassified	unclassified	unclassified	0	0	0	0	0	0
FHCFJDLK_06009	bin27	bin27	information storage and processing	Translation, ribosomal structure and biogenesis	4DRMG	One of the essential components for the initiation of protein synthesis. Stabilizes the binding of IF-2 and IF-3 on the 30S subunit to which N-formylmethionyl-tRNA(fMet) subsequently binds. Helps modulate mRNA selection, yielding the 30S pre- initiation complex (PIC). Upon addition of the 50S ribosomal subunit IF-1, IF-2 and IF-3 are released leaving the mature 70S translation initation complex	267747.PPA1832	Bacteria	Actinobacteria	Actinomycetia	Propionibacteriales	Propionibacteriaceae	Aestuariimicrobium	Aestuariimicrobium ganziense	Bacteria	Actinobacteria	Actinomycetia	Propionibacteriales	Propionibacteriaceae	unclassified	various	CL0021	OB	OB fold	Translation initiation factor 1A / IF-1	PF01176	Protein synthesis	Translation factors	translation initiation factor eIF-1A	TIGR00523	unclassified	unclassified	unclassified	unclassified	K02518	unclassified	unclassified	unclassified	unclassified	unclassified	unclassified	unclassified	unclassified	0	0	0	0	0	0
FHCFJDLK_06010	bin27	bin27	information storage and processing	Translation, ribosomal structure and biogenesis	4DQUI	Located at the top of the head of the 30S subunit, it contacts several helices of the 16S rRNA. In the 70S ribosome it contacts the 23S rRNA (bridge B1a) and protein L5 of the 50S subunit (bridge B1b), connecting the 2 subunits	767029.HMPREF9154_2228	Bacteria	Actinobacteria	Actinomycetia	Propionibacteriales	Propionibacteriaceae	Nigerium	Nigerium massiliense	Bacteria	Actinobacteria	Actinomycetia	Propionibacteriales	Propionibacteriaceae	Propionibacterium	Propionibacterium sp.	CL0303	H2TH	Helix-two-turns-helix superfamily	Ribosomal protein S13/S18	PF00416	Protein synthesis	Ribosomal proteins: synthesis and modification	ribosomal protein uS13	TIGR03629	unclassified	unclassified	unclassified	unclassified	K02952	unclassified	unclassified	unclassified	unclassified	unclassified	unclassified	unclassified	unclassified	0	0	0	0	0	0
FHCFJDLK_06012	bin27	bin27	information storage and processing	Translation, ribosomal structure and biogenesis	260U9	One of the primary rRNA binding proteins, it binds directly to 16S rRNA where it nucleates assembly of the body of the 30S subunit	1035308.AQYY01000002_gene1021	Bacteria	Actinobacteria	Actinomycetia	Propionibacteriales	Propionibacteriaceae	various	various	Bacteria	Actinobacteria	Actinomycetia	Propionibacteriales	Propionibacteriaceae	various	various	CL0492	S4	S4 domain superfamily	S4 domain	PF01479	Unknown function	General	TlyA family rRNA methyltransferase/putative hemolysin	TIGR00478	unclassified	unclassified	unclassified	unclassified	K02986	unclassified	unclassified	unclassified	unclassified	unclassified	unclassified	unclassified	unclassified	0	0	0	0	0	0
FHCFJDLK_06013	bin27	bin27	information storage and processing	Transcription	2601K	DNA-dependent RNA polymerase catalyzes the transcription of DNA into RNA using the four ribonucleoside triphosphates as substrates	1035308.AQYY01000002_gene1022	Bacteria	Actinobacteria	Actinomycetia	Propionibacteriales	Propionibacteriaceae	various	various	Bacteria	Actinobacteria	Actinomycetia	Propionibacteriales	Propionibacteriaceae	various	various	CL0198	HHH	Helix-hairpin-helix superfamily	Helix-hairpin-helix domain	PF14520	Transcription	DNA-dependent RNA polymerase	DNA-directed RNA polymerase, alpha subunit	TIGR02027	07_Nucleic acid metabolism	various	unclassified	unclassified	K03047	HMMsoil17199	unclassified	unclassified	unclassified	unclassified	unclassified	unclassified	unclassified	0	0	0	0	0	0
FHCFJDLK_06014	bin27	bin27	information storage and processing	Translation, ribosomal structure and biogenesis	1V6JQ	ribosomal protein l17	1035308.AQYY01000002_gene1023	Bacteria	Actinobacteria	unclassified	unclassified	unclassified	unclassified	various	Bacteria	Actinobacteria	unclassified	unclassified	unclassified	unclassified	various	unclassified	unclassified	unclassified	Ribosomal protein L17	PF01196	Protein synthesis	Ribosomal proteins: synthesis and modification	ribosomal protein bL17	TIGR00059	unclassified	unclassified	unclassified	unclassified	K02879	unclassified	unclassified	unclassified	unclassified	unclassified	unclassified	unclassified	unclassified	0	0	0	0	0	0
FHCFJDLK_06016	bin27	bin27	metabolism	Inorganic ion transport and metabolism	260SB	Destroys radicals which are normally produced within the cells and which are toxic to biological systems	1035308.AQYY01000002_gene1031	Bacteria	Actinobacteria	Actinomycetia	Propionibacteriales	Propionibacteriaceae	various	various	Bacteria	Actinobacteria	Actinomycetia	Propionibacteriales	Propionibacteriaceae	various	various	unclassified	unclassified	unclassified	Iron/manganese superoxide dismutases, alpha-hairpin domain	PF00081	unclassified	unclassified	unclassified	unclassified	unclassified	unclassified	unclassified	unclassified	K04564	unclassified	unclassified	unclassified	unclassified	unclassified	unclassified	unclassified	unclassified	0	0	0	0	0	0
FHCFJDLK_06479	bin58	bin58	metabolism	Energy production and conversion	36FT8	Iron-containing alcohol dehydrogenase	431943.CKL_0736	Bacteria	Firmicutes	Negativicutes	Selenomonadales	Sporomusaceae	Anaerosporomusa	Anaerosporomusa subterranea	Bacteria	Firmicutes	Negativicutes	Selenomonadales	Sporomusaceae	Anaerosporomusa	Anaerosporomusa subterranea	CL0224	DHQS	Dehydroquinate synthase-like superfamily	Iron-containing alcohol dehydrogenase	PF13685	unclassified	unclassified	NDMA-dependent methanol dehydrogenase	TIGR04266	21_Cellular response to stress	Cellular response to stress	unclassified	unclassified	K08317	HMMsoil53273	unclassified	unclassified	unclassified	unclassified	unclassified	unclassified	unclassified	0	0	0	0	0	0
FHCFJDLK_06537	bin66	bin66	cellular processes and signaling	Cell wall/membrane/envelope biogenesis	1I8V1	D-alanyl-D-alanine carboxypeptidase	1392490.JHZX01000001_gene2437	unclassified	unclassified	unclassified	unclassified	unclassified	unclassified	unclassified	Bacteria	Proteobacteria	Betaproteobacteria	Burkholderiales	unclassified	unclassified	various	CL0170	Peptidase_MD	Peptidase MD	D-alanyl-D-alanine carboxypeptidase	PF13539	various	various	chromosome segregation protein SMC	TIGR02168	unclassified	unclassified	unclassified	unclassified	unknown	unclassified	unclassified	unclassified	unclassified	unclassified	unclassified	unclassified	unclassified	0	0	0	0	0	0
FHCFJDLK_06539	bin66	bin66	metabolism	Energy production and conversion	36DJB	iron hydrogenase, small subunit	1304284.L21TH_2535	unclassified	unclassified	unclassified	unclassified	unclassified	unclassified	unclassified	Bacteria	Proteobacteria	Betaproteobacteria	Burkholderiales	unclassified	unclassified	various	CL0344	4Fe-4S	4Fe-4S ferredoxins	4Fe-4S double cluster binding domain	PF13484	Energy metabolism	Electron transport	cytochrome c nitrite reductase, Fe-S protein	TIGR03149	14_Methanogenesis	various	unclassified	unclassified	K00205	HMMsoil70169	unclassified	unclassified	unclassified	unclassified	unclassified	unclassified	unclassified	0	0	0	0	0	0
FHCFJDLK_06540	bin66	bin66	metabolism	Energy production and conversion	2NNM1	NDH-1 shuttles electrons from NADH, via FMN and iron- sulfur (Fe-S) centers, to quinones in the respiratory chain	1033810.HLPCO_002831	unclassified	unclassified	unclassified	unclassified	unclassified	unclassified	unclassified	Bacteria	Proteobacteria	Betaproteobacteria	Burkholderiales	unclassified	unclassified	various	CL0344	4Fe-4S	4Fe-4S ferredoxins	4Fe-4S double cluster binding domain	PF13484	Central intermediary metabolism	Nitrogen fixation	ferredoxin III, nif-specific	TIGR02936	14_Methanogenesis	various	unclassified	unclassified	K03388	HMMsoil109843	unclassified	unclassified	unclassified	unclassified	unclassified	unclassified	unclassified	0	0	0	0	0	0
FHCFJDLK_06724	bin36	bin36	information storage and processing	Transcription	47M5M	Periplasmic binding protein LacI transcriptional regulator	1124780.ANNU01000006_gene2785	unclassified	unclassified	unclassified	unclassified	unclassified	unclassified	unclassified	Bacteria	Bacteroidetes	Bacteroidia	Bacteroidales	unclassified	unclassified	various	CL0123	HTH	Helix-turn-helix clan	Bacterial regulatory proteins, lacI family	PF00356	Regulatory functions	DNA interactions	trehalose operon repressor	TIGR02405	12_Transporters	ABC transporters, prokaryotic type	Monosaccharide transporters	Fructose transporter [mD:m00218]	K10552	HMMsoil38261	unclassified	unclassified	unclassified	Gene Modulating Resistance	MarR_2	PF12802.2 MarR family	RF0093	0	0	0	0	0	0
FHCFJDLK_06728	bin36	bin36	metabolism	Carbohydrate transport and metabolism	2FN9P	Xylose isomerase	1408473.JHXO01000006_gene1119	unclassified	unclassified	unclassified	unclassified	unclassified	unclassified	unclassified	Bacteria	Bacteroidetes	Bacteroidia	Bacteroidales	unclassified	unclassified	various	unclassified	unclassified	unclassified	unclassified	unclassified	unclassified	unclassified	xylose isomerase	TIGR02631	various	various	unclassified	unclassified	K01805	HMMsoil29181	unclassified	unclassified	unclassified	unclassified	unclassified	unclassified	unclassified	0	0	0	0	0	0
FHCFJDLK_07024	bin67	bin67	information storage and processing	Replication, recombination and repair	4BXVA	Can catalyze the hydrolysis of ATP in the presence of single-stranded DNA, the ATP-dependent uptake of single-stranded DNA by duplex DNA, and the ATP-dependent hybridization of homologous single-stranded DNAs. It interacts with LexA causing its activation and leading to its autocatalytic cleavage	1506994.JNLQ01000002_gene2078	unclassified	unclassified	unclassified	unclassified	unclassified	unclassified	unclassified	Bacteria	Firmicutes	unclassified	unclassified	unclassified	unclassified	various	CL0023	P-loop_NTPase	P-loop containing nucleoside triphosphate hydrolase superfamily	ATPase family associated with various cellular activities (AAA)	PF00004	unclassified	unclassified	2-aminoethylphosphonate ABC transport system, ATP-binding component PhnT	TIGR03258	unclassified	unclassified	unclassified	unclassified	K03553	unclassified	unclassified	unclassified	unclassified	unclassified	unclassified	unclassified	unclassified	0	0	0	0	0	0
FHCFJDLK_07153	bin69	bin69	metabolism	Nucleotide transport and metabolism	2FN01	SusD family	1168034.FH5T_17255	unclassified	unclassified	unclassified	unclassified	unclassified	unclassified	unclassified	Bacteria	Bacteroidetes	Bacteroidia	Bacteroidales	unclassified	unclassified	various	CL0020	TPR	Tetratrico peptide repeat superfamily	Starch-binding associating with outer membrane	PF14322	unclassified	unclassified	unclassified	unclassified	unclassified	unclassified	unclassified	unclassified	K21572	unclassified	unclassified	unclassified	unclassified	unclassified	unclassified	unclassified	unclassified	0	0	0	0	0	0
FHCFJDLK_07154	bin69	bin69	metabolism	Inorganic ion transport and metabolism	2FW4E	TonB-linked outer membrane protein, SusC RagA family	1168034.FH5T_17265	unclassified	unclassified	unclassified	unclassified	unclassified	unclassified	unclassified	Bacteria	Bacteroidetes	Bacteroidia	Bacteroidales	unclassified	unclassified	various	CL0287	Transthyretin	Transthyretin superfamily	Carboxypeptidase regulatory-like domain	PF13620	Transport and binding proteins	various	TonB-dependent heme/hemoglobin receptor family protein	TIGR01785	unclassified	unclassified	unclassified	unclassified	K21573	unclassified	unclassified	unclassified	unclassified	unclassified	unclassified	unclassified	unclassified	0	0	0	0	0	0
FHCFJDLK_07674	bin68	bin68	information storage and processing	Replication, recombination and repair	254WX	LexA DNA binding domain	411489.CLOL250_01154	unclassified	unclassified	unclassified	unclassified	unclassified	unclassified	unclassified	Bacteria	Atribacterota	unclassified	unclassified	unclassified	various	various	CL0123	HTH	Helix-turn-helix clan	Helix-turn-helix domain	PF12840	various	various	repressor LexA	TIGR00498	unclassified	unclassified	unclassified	unclassified	unknown	unclassified	unclassified	unclassified	unclassified	Gene Modulating Resistance	MarR_2	PF12802.2 MarR family	RF0093	0	0	0	0	0	0.25
FHCFJDLK_07685	bin68	bin68	metabolism	Carbohydrate transport and metabolism	COG1879	ABC-type sugar transport system periplasmic component	1499967.BAYZ01000119_gene3234	unclassified	unclassified	unclassified	unclassified	unclassified	unclassified	unclassified	Bacteria	Atribacterota	unclassified	unclassified	unclassified	various	various	CL0144	Periplas_BP	Periplasmic binding protein like	Periplasmic binding proteins and sugar binding domain of LacI family	PF00532	Transport and binding proteins	Carbohydrates, organic alcohols, and acids	D-xylose ABC transporter, D-xylose-binding protein	TIGR02634	12_Transporters	ABC transporters, prokaryotic type	Monosaccharide transporters	Simple sugar transporter [mD:m00221]	K02058	HMMsoil72787	unclassified	unclassified	unclassified	unclassified	unclassified	unclassified	unclassified	0	0	0	0	0	0
FHCFJDLK_08035	bin27	bin27	metabolism	Amino acid transport and metabolism	4FVBA	Catalyzes the conversion of N-formimidoyl-L-glutamate to L-glutamate and formamide	1429046.RR21198_0628	unclassified	unclassified	unclassified	unclassified	unclassified	unclassified	unclassified	Bacteria	Actinobacteria	Actinomycetia	Actinomycetales	unclassified	unclassified	various	CL0302	Arginase	Arginase/deacetylase superfamily	Arginase family	PF00491	unclassified	unclassified	agmatinase	TIGR01230	06_Amino acid utilization biosynthesis metabolism	Arginine and proline metabolism	unclassified	unclassified	K01476	HMMsoil62859	unclassified	unclassified	unclassified	unclassified	unclassified	unclassified	unclassified	0	0	0	0	0	0
FHCFJDLK_08037	bin27	bin27	metabolism	Amino acid transport and metabolism	4FUIK	Catalyzes the conversion of urocanate to 4-imidazolone- 5-propionate	247156.NFA_12270	unclassified	unclassified	unclassified	unclassified	unclassified	unclassified	unclassified	Bacteria	Actinobacteria	Actinomycetia	Propionibacteriales	Propionibacteriaceae	Propionibacterium	Propionibacterium sp.	unclassified	unclassified	unclassified	Urocanase N-terminal domain	PF17391	Energy metabolism	Amino acids and amines	urocanate hydratase	TIGR01228	06_Amino acid utilization biosynthesis metabolism	various	various	unclassified	K01712	HMMsoil73539	unclassified	unclassified	unclassified	unclassified	unclassified	unclassified	unclassified	0	0	0	0	0	0
FHCFJDLK_08137	bin69	bin69	poorly characterized	Function unknown	2FPUQ	Susd and RagB outer membrane lipoprotein	1168034.FH5T_12505	unclassified	unclassified	unclassified	unclassified	unclassified	unclassified	unclassified	Bacteria	Bacteroidetes	Bacteroidia	Bacteroidales	unclassified	unclassified	various	CL0020	TPR	Tetratrico peptide repeat superfamily	Starch-binding associating with outer membrane	PF14322	unclassified	unclassified	unclassified	unclassified	unclassified	unclassified	unclassified	unclassified	K21572	unclassified	unclassified	unclassified	unclassified	unclassified	unclassified	unclassified	unclassified	0	0	0	0	0	0
FHCFJDLK_08138	bin69	bin69	metabolism	Inorganic ion transport and metabolism	2FMRZ	TonB-linked outer membrane protein, SusC RagA family	1168034.FH5T_12500	unclassified	unclassified	unclassified	unclassified	unclassified	unclassified	unclassified	Bacteria	Bacteroidetes	Bacteroidia	Bacteroidales	unclassified	unclassified	various	CL0287	Transthyretin	Transthyretin superfamily	Carboxypeptidase regulatory-like domain	PF13620	Transport and binding proteins	various	TonB-dependent heme/hemoglobin receptor family protein	TIGR01785	unclassified	unclassified	unclassified	unclassified	unknown	unclassified	unclassified	unclassified	unclassified	unclassified	unclassified	unclassified	unclassified	0	0	0	0	0	0
FHCFJDLK_08139	bin69	bin69	metabolism	Coenzyme transport and metabolism	1IJFB	Starch-binding associating with outer membrane	1353276.JADR01000007_gene1419	unclassified	unclassified	unclassified	unclassified	unclassified	unclassified	unclassified	Bacteria	Bacteroidetes	Bacteroidia	Bacteroidales	unclassified	unclassified	various	CL0020	TPR	Tetratrico peptide repeat superfamily	Starch-binding associating with outer membrane	PF14322	unclassified	unclassified	unclassified	unclassified	unclassified	unclassified	unclassified	unclassified	K21572	unclassified	unclassified	unclassified	unclassified	unclassified	unclassified	unclassified	unclassified	0	0	0	0	0	0
FHCFJDLK_08140	bin69	bin69	various	various	1IQXK	Carboxypeptidase regulatory-like domain	391596.PBAL39_10925	unclassified	unclassified	unclassified	unclassified	unclassified	unclassified	unclassified	Bacteria	Bacteroidetes	Bacteroidia	Bacteroidales	unclassified	unclassified	various	CL0287	Transthyretin	Transthyretin superfamily	Carboxypeptidase regulatory-like domain	PF13620	Transport and binding proteins	various	TonB-dependent vitamin B12 receptor	TIGR01779	unclassified	unclassified	unclassified	unclassified	unknown	unclassified	unclassified	unclassified	unclassified	unclassified	unclassified	unclassified	unclassified	0	0	0	0	0	0
FHCFJDLK_08356	bin68	bin68	metabolism	Amino acid transport and metabolism	2GCEV	PFAM Extracellular ligand-binding receptor	443254.Marpi_1883	unclassified	unclassified	unclassified	unclassified	unclassified	unclassified	unclassified	Bacteria	Atribacterota	unclassified	unclassified	unclassified	various	various	CL0144	Periplas_BP	Periplasmic binding protein like	Periplasmic binding protein domain	PF13433	Transport and binding proteins	Amino acids, peptides and amines	urea ABC transporter, substrate-binding protein	TIGR03669	12_Transporters	ABC transporters, prokaryotic type	Phosphate and amino acid transporters	Branched-chain amino acid transporter [mD:m00237]	K01999	HMMsoil80868	unclassified	unclassified	unclassified	unclassified	unclassified	unclassified	unclassified	0	0	0	0	0	0
FHCFJDLK_08467	bin43	bin43	metabolism	Carbohydrate transport and metabolism	2N93N	Belongs to the glyceraldehyde-3-phosphate dehydrogenase family	368407.Memar_2497	Archaea	Euryarchaeota	Methanomicrobia	Methanomicrobiales	Methanomicrobiaceae	Methanoculleus	Methanoculleus bourgensis	Archaea	Euryarchaeota	Methanomicrobia	Methanomicrobiales	Methanomicrobiaceae	Methanoculleus	Methanoculleus bourgensis	CL0063	NADP_Rossmann	FAD/NAD(P)-binding Rossmann fold Superfamily	D-isomer specific 2-hydroxyacid dehydrogenase, NAD binding domain	PF02826	Biosynthesis of cofactors, prosthetic groups, and carriers	Pyridoxine	erythrose-4-phosphate dehydrogenase	TIGR01532	various	various	unclassified	unclassified	K00134	HMMsoil108254	unclassified	unclassified	unclassified	unclassified	unclassified	unclassified	unclassified	0	0	0	0	0	0
FHCFJDLK_08486	bin69	bin69	metabolism	Amino acid transport and metabolism	2NWE8	Glyoxalase bleomycin resistance protein dioxygenase	1121889.AUDM01000023_gene43	unclassified	unclassified	unclassified	unclassified	unclassified	unclassified	unclassified	Bacteria	Bacteroidetes	Bacteroidia	Bacteroidales	unclassified	unclassified	various	CL0104	Glyoxalase	VOC superfamily	Glyoxalase-like domain	PF13468	unclassified	unclassified	3,4-dihydroxyphenylacetate 2,3-dioxygenase	TIGR02295	06_Amino acid utilization biosynthesis metabolism	Valine, leucine and isoleucine degradation	unclassified	unclassified	K05606	HMMsoil50445	unclassified	unclassified	unclassified	Other	Glyoxalase	PF00903.20 Glyoxalase/Bleomycin resistance protein/Dioxygenase superfamily	RF0077	0	0	0	0	0	0
FHCFJDLK_08557	bin53	bin53	metabolism	Energy production and conversion	2N9HH	Produces ATP from ADP in the presence of a proton gradient across the membrane	368407.Memar_0285	unclassified	unclassified	unclassified	unclassified	unclassified	unclassified	unclassified	Archaea	Euryarchaeota	Methanomicrobia	Methanomicrobiales	Methanomicrobiaceae	Methanoculleus	Methanoculleus bourgensis	unclassified	unclassified	unclassified	ATP synthase (C/AC39) subunit	PF01992	unclassified	unclassified	ATP synthase A1, C subunit	TIGR02923	unclassified	unclassified	unclassified	unclassified	K02119	unclassified	unclassified	unclassified	unclassified	unclassified	unclassified	unclassified	unclassified	0	0	0	0	0	0
FHCFJDLK_08558	bin53	bin53	metabolism	Energy production and conversion	2N9YY	Produces ATP from ADP in the presence of a proton gradient across the membrane	368407.Memar_0286	unclassified	unclassified	unclassified	unclassified	unclassified	unclassified	unclassified	Archaea	Euryarchaeota	Methanomicrobia	Methanomicrobiales	Methanomicrobiaceae	Methanoculleus	Methanoculleus bourgensis	unclassified	unclassified	unclassified	ATP synthase (F/14-kDa) subunit	PF01990	unclassified	unclassified	unclassified	unclassified	unclassified	unclassified	unclassified	unclassified	K02122	unclassified	unclassified	unclassified	unclassified	unclassified	unclassified	unclassified	unclassified	0	0	0	0	0	0
FHCFJDLK_08559	bin53	bin53	metabolism	Energy production and conversion	2N93M	Produces ATP from ADP in the presence of a proton gradient across the membrane. The archaeal alpha chain is a catalytic subunit	368407.Memar_0287	unclassified	unclassified	unclassified	unclassified	unclassified	unclassified	unclassified	Archaea	Euryarchaeota	Methanomicrobia	Methanomicrobiales	Methanomicrobiaceae	Methanoculleus	Methanoculleus bourgensis	CL0275	HAS-barrel	HAS-barrel superfamily	ATP synthase alpha/beta family, beta-barrel domain	PF02874	unclassified	unclassified	alternate F1F0 ATPase, F1 subunit alpha	TIGR03324	unclassified	unclassified	unclassified	unclassified	K02117	unclassified	unclassified	unclassified	unclassified	unclassified	unclassified	unclassified	unclassified	0	0	0	0	0	0
FHCFJDLK_08560	bin53	bin53	metabolism	Energy production and conversion	2N97D	Produces ATP from ADP in the presence of a proton gradient across the membrane. The archaeal beta chain is a regulatory subunit	368407.Memar_0288	unclassified	unclassified	unclassified	unclassified	unclassified	unclassified	unclassified	Archaea	Euryarchaeota	Methanomicrobia	Methanomicrobiales	unclassified	unclassified	various	CL0275	HAS-barrel	HAS-barrel superfamily	ATP synthase alpha/beta family, beta-barrel domain	PF02874	Transport and binding proteins	Cations and iron carrying compounds	V-type ATPase, A subunit	TIGR01042	unclassified	unclassified	unclassified	unclassified	K02118	unclassified	unclassified	unclassified	unclassified	unclassified	unclassified	unclassified	unclassified	0	0	0	0	0	0
FHCFJDLK_08562	bin53	bin53	metabolism	Carbohydrate transport and metabolism	2N98M	Belongs to the phosphoglycerate kinase family	368407.Memar_0290	unclassified	unclassified	unclassified	unclassified	unclassified	unclassified	unclassified	Archaea	Euryarchaeota	Methanomicrobia	Methanomicrobiales	Methanomicrobiaceae	Methanoculleus	Methanoculleus bourgensis	unclassified	unclassified	unclassified	Phosphoglycerate kinase	PF00162	unclassified	unclassified	unclassified	unclassified	various	various	various	unclassified	K00927	HMMsoil38199	unclassified	unclassified	unclassified	unclassified	unclassified	unclassified	unclassified	0	0	0	0	0	0
FHCFJDLK_08577	bin53	bin53	information storage and processing	Transcription	2N9SC	transcription termination protein NusA	368407.Memar_0317	unclassified	unclassified	unclassified	unclassified	unclassified	unclassified	unclassified	Archaea	Euryarchaeota	Methanomicrobia	Methanomicrobiales	Methanomicrobiaceae	Methanoculleus	Methanoculleus bourgensis	CL0007	KH	K-Homology (KH) domain Superfamily	KH domain	PF00013	Transcription	Transcription factors	transcription termination factor NusA	TIGR01953	07_Nucleic acid metabolism	various	unclassified	unclassified	K00962	HMMsoil37504	unclassified	unclassified	unclassified	unclassified	unclassified	unclassified	unclassified	0	0	0	0	0	0
FHCFJDLK_08581	bin53	bin53	information storage and processing	Translation, ribosomal structure and biogenesis	2N9HV	Binds directly to 23S rRNA. Probably involved in E site tRNA release	368407.Memar_0413	unclassified	unclassified	unclassified	unclassified	unclassified	unclassified	unclassified	Archaea	Euryarchaeota	Methanomicrobia	Methanomicrobiales	unclassified	unclassified	various	unclassified	unclassified	unclassified	Ribosomal protein L1p/L10e family	PF00687	Protein synthesis	Ribosomal proteins: synthesis and modification	ribosomal protein uL1	TIGR01169	unclassified	unclassified	unclassified	unclassified	K02863	unclassified	unclassified	unclassified	unclassified	unclassified	unclassified	unclassified	unclassified	0	0	0	0	0	0
FHCFJDLK_08586	bin53	bin53	cellular processes and signaling	Cell cycle control, cell division, chromosome partitioning	2N926	Essential cell division protein that forms a contractile ring structure (Z ring) at the future cell division site. The regulation of the ring assembly controls the timing and the location of cell division. One of the functions of the FtsZ ring is to recruit other cell division proteins to the septum to produce a new cell wall between the dividing cells. Binds GTP and shows GTPase activity	368407.Memar_0409	unclassified	unclassified	unclassified	unclassified	unclassified	unclassified	unclassified	Archaea	Euryarchaeota	Methanomicrobia	Methanomicrobiales	unclassified	unclassified	various	CL0063	NADP_Rossmann	FAD/NAD(P)-binding Rossmann fold Superfamily	NAD(P)H-binding	PF13460	Cellular processes	Cell division	cell division protein FtsZ	TIGR00065	unclassified	unclassified	unclassified	unclassified	K03531	unclassified	unclassified	unclassified	unclassified	unclassified	unclassified	unclassified	unclassified	0	0	0	0	0	0
FHCFJDLK_08592	bin53	bin53	information storage and processing	Translation, ribosomal structure and biogenesis	2N9A3	amino acids such as valine, to avoid such errors it has two additional distinct tRNA(Ile)-dependent editing activities. One activity is designated as 'pretransfer' editing and involves the hydrolysis of activated Val-AMP. The other activity is designated 'posttransfer' editing and involves deacylation of mischarged Val-tRNA(Ile)	368407.Memar_0403	unclassified	unclassified	unclassified	unclassified	unclassified	unclassified	unclassified	Archaea	Euryarchaeota	Methanomicrobia	Methanomicrobiales	Methanomicrobiaceae	Methanoculleus	Methanoculleus bourgensis	CL0039	HUP	HUP - HIGH-signature proteins, UspA, and PP-ATPase.	tRNA synthetases class I (K)	PF01921	Protein synthesis	tRNA aminoacylation	cysteine--tRNA ligase	TIGR00435	unclassified	unclassified	unclassified	unclassified	K01870	unclassified	unclassified	unclassified	unclassified	unclassified	unclassified	unclassified	unclassified	0	0	0	0	0	0
FHCFJDLK_08596	bin53	bin53	poorly characterized	Function unknown	2N998	Belongs to the peptidase M50B family	368407.Memar_0400	unclassified	unclassified	unclassified	unclassified	unclassified	unclassified	unclassified	Archaea	Euryarchaeota	Methanomicrobia	Methanomicrobiales	Methanomicrobiaceae	Methanoculleus	Methanoculleus bourgensis	CL0126	Peptidase_MA	Peptidase clan MA	Peptidase family M50	PF02163	Amino acid biosynthesis	Serine family	cystathionine beta-synthase	TIGR01137	12_Transporters	ABC transporters, prokaryotic type	Mineral and organic ion transporters	Osmoprotectant transporter [mD:m00209]	K05847	HMMsoil89197	unclassified	unclassified	unclassified	unclassified	unclassified	unclassified	unclassified	0	0	0	0	0	0
FHCFJDLK_08598	bin53	bin53	metabolism	Inorganic ion transport and metabolism	2NA9Q	PFAM periplasmic binding protein	368407.Memar_2098	unclassified	unclassified	unclassified	unclassified	unclassified	unclassified	unclassified	Archaea	Euryarchaeota	Methanomicrobia	Methanomicrobiales	Methanomicrobiaceae	Methanoculleus	Methanoculleus bourgensis	CL0043	Chelatase	Chelatase Superfamily	Periplasmic binding protein	PF01497	unclassified	unclassified	heme ABC transporter, heme-binding protein isdE	TIGR03659	12_Transporters	ABC transporters, prokaryotic type	metallic cation, iron-siderophore and vitamin b12 transporters	Iron complex transporter [mD:m00240]	K02016	HMMsoil22774	unclassified	unclassified	unclassified	unclassified	unclassified	unclassified	unclassified	0	0	0	0	0	0
FHCFJDLK_08613	bin53	bin53	metabolism	Coenzyme transport and metabolism	2N9CD	Catalyzes the formation of S-adenosylmethionine from methionine and ATP	368407.Memar_0838	unclassified	unclassified	unclassified	unclassified	unclassified	unclassified	unclassified	Archaea	Euryarchaeota	Methanomicrobia	Methanomicrobiales	Methanomicrobiaceae	Methanoculleus	Methanoculleus bourgensis	unclassified	unclassified	unclassified	S-adenosylmethionine synthetase (AdoMet synthetase)	PF01941	unclassified	unclassified	unclassified	unclassified	06_Amino acid utilization biosynthesis metabolism	various	various	unclassified	K00789	HMMsoil63344	unclassified	unclassified	unclassified	unclassified	unclassified	unclassified	unclassified	0	0	0	0	0	0
FHCFJDLK_08667	bin43	bin43	metabolism	Amino acid transport and metabolism	2N960	PFAM ABC transporter	368407.Memar_2065	Archaea	Euryarchaeota	Methanomicrobia	Methanomicrobiales	Methanomicrobiaceae	Methanoculleus	Methanoculleus bourgensis	Archaea	Euryarchaeota	Methanomicrobia	Methanomicrobiales	Methanomicrobiaceae	Methanoculleus	Methanoculleus bourgensis	CL0023	P-loop_NTPase	P-loop containing nucleoside triphosphate hydrolase superfamily	AAA domain, putative AbiEii toxin, Type IV TA system	PF13304	DNA metabolism	DNA replication, recombination, and repair	excinuclease ABC subunit A	TIGR00630	12_Transporters	ABC transporters, prokaryotic type	metallic cation, iron-siderophore and vitamin b12 transporters	Zinc/manganese transporter [mD:m00244]	K02074	HMMsoil129786	unclassified	unclassified	ABC Transporter	ABC Transporter	ABCAntibioticEffluxPump	ATP-binding cassette (ABC) antibiotic efflux pump	RF0007	0	0	0	0	0	0
FHCFJDLK_08803	bin24	bin24	poorly characterized	Function unknown	2NAXT	FmdE, Molybdenum formylmethanofuran dehydrogenase operon	323259.Mhun_0249	unclassified	unclassified	unclassified	unclassified	unclassified	unclassified	unclassified	Archaea	Euryarchaeota	Methanomicrobia	Methanosarcinales	various	various	various	unclassified	unclassified	unclassified	FmdE, Molybdenum formylmethanofuran dehydrogenase operon	PF02663	unclassified	unclassified	unclassified	unclassified	various	various	various	unclassified	K11261	HMMsoil38704	unclassified	unclassified	unclassified	unclassified	unclassified	unclassified	unclassified	0	0	0	0	0	0
FHCFJDLK_09120	bin11	bin11	metabolism	Amino acid transport and metabolism	3T9QY	PFAM Receptor family ligand binding region	891968.Anamo_0088	unclassified	unclassified	unclassified	unclassified	unclassified	unclassified	unclassified	Bacteria	Synergistetes	Synergistia	Synergistales	Synergistaceae	unclassified	various	CL0144	Periplas_BP	Periplasmic binding protein like	Periplasmic binding protein domain	PF13433	Transport and binding proteins	Amino acids, peptides and amines	urea ABC transporter, urea binding protein	TIGR03407	21_Cellular response to stress	various	unclassified	unclassified	K08884	HMMsoil9501	unclassified	unclassified	unclassified	unclassified	unclassified	unclassified	unclassified	0	0	0	0	0	0
FHCFJDLK_09308	bin58	bin58	poorly characterized	Function unknown	4H3F1	Rhodanese Homology Domain	401526.TcarDRAFT_0606	Bacteria	Firmicutes	Negativicutes	Selenomonadales	Sporomusaceae	Thermosinus	Thermosinus carboxydivorans	Bacteria	Firmicutes	Negativicutes	Selenomonadales	Sporomusaceae	Thermosinus	Thermosinus carboxydivorans	CL0023	P-loop_NTPase	P-loop containing nucleoside triphosphate hydrolase superfamily	AAA domain	PF13238	Transport and binding proteins	Other	pleiotropic drug resistance family protein	TIGR00956	various	various	various	unclassified	K01011	HMMsoil56661	unclassified	unclassified	unclassified	unclassified	unclassified	unclassified	unclassified	0	0	0	0	0	0
FHCFJDLK_09313	bin58	bin58	metabolism	Amino acid transport and metabolism	4H2BR	Catalyzes the condensation of (S)-aspartate-beta- semialdehyde (S)-ASA and pyruvate to 4-hydroxy- tetrahydrodipicolinate (HTPA)	1123288.SOV_1c12360	Bacteria	Firmicutes	Negativicutes	Selenomonadales	Sporomusaceae	Sporolituus	Sporolituus thermophilus	Bacteria	Firmicutes	Negativicutes	Selenomonadales	Sporomusaceae	Sporolituus	Sporolituus thermophilus	CL0036	TIM_barrel	Common phosphate binding-site TIM barrel superfamily	Dihydrodipicolinate synthetase family	PF00701	unclassified	unclassified	5-dehydro-4-deoxyglucarate dehydratase	TIGR03249	06_Amino acid utilization biosynthesis metabolism	Lysine biosynthesis	unclassified	unclassified	K01714	HMMsoil124611	unclassified	unclassified	unclassified	unclassified	unclassified	unclassified	unclassified	0	0	0	0	0	0
FHCFJDLK_09674	bin24	bin24	cellular processes and signaling	Posttranslational modification, protein turnover, chaperones	1S7QZ	Belongs to the small heat shock protein (HSP20) family	1123368.AUIS01000004_gene196	unclassified	unclassified	unclassified	unclassified	unclassified	unclassified	unclassified	various	various	various	various	various	various	various	CL0190	HSP20	HSP20-like chaperone superfamily	HSP20-like domain found in ArsA	PF17886	unclassified	unclassified	unclassified	unclassified	unclassified	unclassified	unclassified	unclassified	K13993	unclassified	unclassified	unclassified	unclassified	unclassified	unclassified	unclassified	unclassified	0	0	0	0	0	0
FHCFJDLK_09900	bin19	bin19	metabolism	Energy production and conversion	23NWU	PFAM Coenzyme F420 hydrogenase dehydrogenase beta subunit	1220534.B655_2215	unclassified	unclassified	unclassified	unclassified	unclassified	unclassified	unclassified	Archaea	Euryarchaeota	Methanobacteria	Methanobacteriales	unclassified	unclassified	various	unclassified	unclassified	unclassified	Coenzyme F420 hydrogenase/dehydrogenase, beta subunit N-term	PF04422	unclassified	unclassified	coenzyme F420 hydrogenase, subunit beta	TIGR03289	unclassified	unclassified	unclassified	unclassified	K00441	unclassified	unclassified	unclassified	unclassified	unclassified	unclassified	unclassified	unclassified	0	0	0	0	0	0
FHCFJDLK_09901	bin19	bin19	metabolism	Energy production and conversion	23NTB	TIGRFAM Coenzyme F420 hydrogenase, subunit gamma	868131.MSWAN_2263	unclassified	unclassified	unclassified	unclassified	unclassified	unclassified	unclassified	Archaea	Euryarchaeota	Methanobacteria	Methanobacteriales	unclassified	unclassified	various	CL0344	4Fe-4S	4Fe-4S ferredoxins	4Fe-4S double cluster binding domain	PF13484	Energy metabolism	Electron transport	electron transport complex, RnfABCDGE type, B subunit	TIGR01944	14_Methanogenesis	various	unclassified	unclassified	K00441	HMMsoil33513	unclassified	unclassified	unclassified	unclassified	unclassified	unclassified	unclassified	0	0	0	0	0	0
FHCFJDLK_09903	bin19	bin19	metabolism	Energy production and conversion	23NW4	Belongs to the NiFe NiFeSe hydrogenase large subunit family	868131.MSWAN_2265	unclassified	unclassified	unclassified	unclassified	unclassified	unclassified	unclassified	Archaea	Euryarchaeota	Methanobacteria	Methanobacteriales	unclassified	unclassified	various	unclassified	unclassified	unclassified	Nickel-dependent hydrogenase	PF00374	Energy metabolism	Electron transport	NADH dehydrogenase (quinone), D subunit	TIGR01962	unclassified	unclassified	unclassified	unclassified	K00440	unclassified	unclassified	unclassified	unclassified	unclassified	unclassified	unclassified	unclassified	0	0	0	0	0	0
FHCFJDLK_09921	bin43	bin43	information storage and processing	Replication, recombination and repair	2N9EH	TIGRFAM ATP-dependent DNA helicase, RecQ	368407.Memar_1439	Archaea	Euryarchaeota	Methanomicrobia	Methanomicrobiales	Methanomicrobiaceae	Methanoculleus	Methanoculleus bourgensis	Archaea	Euryarchaeota	Methanomicrobia	Methanomicrobiales	Methanomicrobiaceae	Methanoculleus	Methanoculleus bourgensis	CL0023	P-loop_NTPase	P-loop containing nucleoside triphosphate hydrolase superfamily	Type III restriction enzyme, res subunit	PF04851	DNA metabolism	DNA replication, recombination, and repair	ATP-dependent DNA helicase RecG	TIGR00643	21_Cellular response to stress	Cellular response to osmotic stress	unclassified	unclassified	K12598	HMMsoil77192	unclassified	unclassified	unclassified	unclassified	unclassified	unclassified	unclassified	0	0	0	0	0	0
FHCFJDLK_09982	bin66	bin66	cellular processes and signaling	Signal transduction mechanisms	261XA	response regulator receiver	1121430.JMLG01000015_gene1819	unclassified	unclassified	unclassified	unclassified	unclassified	unclassified	unclassified	Bacteria	Proteobacteria	Betaproteobacteria	Burkholderiales	unclassified	unclassified	various	CL0304	CheY	CheY-like superfamily	Response regulator receiver domain	PF00072	Regulatory functions	DNA interactions	PEP-CTERM-box response regulator transcription factor	TIGR02915	21_Cellular response to stress	various	unclassified	unclassified	K07708	HMMsoil13565	unclassified	unclassified	Other Efflux	Other Efflux	adeR	adeR: positive regulator of AdeABC efflux system	RF0022	0	0	0	0	0	0
FHCFJDLK_100327	bin27	bin27	poorly characterized	Function unknown	228QV	HAD-like protein	80637.XP_007762473.1	Bacteria	Actinobacteria	Actinomycetia	Propionibacteriales	Propionibacteriaceae	Propioniciclava	Propioniciclava tarda	Bacteria	Actinobacteria	Actinomycetia	Propionibacteriales	Propionibacteriaceae	Propioniciclava	Propioniciclava tarda	CL0137	HAD	HAD superfamily	HAD-hyrolase-like	PF13242	unclassified	unclassified	HAD hydrolase, TIGR02253 family	TIGR02253	various	various	unclassified	unclassified	K01838	HMMsoil11987	unclassified	unclassified	unclassified	unclassified	unclassified	unclassified	unclassified	0	0	0	0	0	0
FHCFJDLK_100328	bin27	bin27	metabolism	Amino acid transport and metabolism	4D445	Reversibly catalyzes the transfer of the carbamoyl group from carbamoyl phosphate (CP) to the N(epsilon) atom of ornithine (ORN) to produce L-citrulline	762963.HMPREF9056_00328	Bacteria	Actinobacteria	Actinomycetia	Propionibacteriales	Propionibacteriaceae	Nigerium	Nigerium massiliense	Bacteria	Actinobacteria	Actinomycetia	Micrococcales	Bogoriellaceae	Georgenia	Georgenia thermotolerans	unclassified	unclassified	unclassified	Aspartate/ornithine carbamoyltransferase, carbamoyl-P binding domain	PF02729	unclassified	unclassified	knotted carbamoyltransferase YgeW	TIGR03316	various	various	unclassified	unclassified	K01955	HMMsoil54141	unclassified	unclassified	unclassified	unclassified	unclassified	unclassified	unclassified	0	0	0	0	0	0
FHCFJDLK_100364	bin75	bin75	metabolism	Carbohydrate transport and metabolism	2NRB5	Evidence 5 No homology to any previously reported sequences	459349.CLOAM0408	Bacteria	Candidatus Cloacimonetes	unclassified	unclassified	unclassified	unclassified	various	Bacteria	Candidatus Cloacimonetes	unclassified	unclassified	unclassified	unclassified	various	unclassified	unclassified	unclassified	Protein of unknown function (DUF5818)	PF19135	unclassified	unclassified	unclassified	unclassified	unclassified	unclassified	unclassified	unclassified	unknown	unclassified	unclassified	unclassified	unclassified	unclassified	unclassified	unclassified	unclassified	0	0	0	0	0	0
FHCFJDLK_100479	bin41	bin41	metabolism	Carbohydrate transport and metabolism	260W6	Fructose-1,6-bisphosphate aldolase, class II	370438.PTH_2838	unclassified	unclassified	unclassified	unclassified	unclassified	unclassified	unclassified	various	various	various	various	various	unclassified	various	CL0036	TIM_barrel	Common phosphate binding-site TIM barrel superfamily	Fructose-bisphosphate aldolase class-II	PF01116	Energy metabolism	Glycolysis/gluconeogenesis	fructose-bisphosphate aldolase, class II	TIGR01520	various	various	unclassified	unclassified	K08302	HMMsoil8570	unclassified	unclassified	unclassified	unclassified	unclassified	unclassified	unclassified	0	0	0	0	0	0
FHCFJDLK_100512	bin5	bin5	metabolism	Energy production and conversion	36FG0	PFAM Glycine sarcosine betaine reductase complex, protein B, alpha and beta subunits	1347392.CCEZ01000018_gene1136	unclassified	unclassified	unclassified	unclassified	unclassified	unclassified	unclassified	Bacteria	Firmicutes	Tissierellia	unclassified	unclassified	unclassified	various	unclassified	unclassified	unclassified	Glycine/sarcosine/betaine reductase component B subunits	PF09338	unclassified	unclassified	D-proline reductase (dithiol), PrdA proprotein	TIGR04480	06_Amino acid utilization biosynthesis metabolism	Arginine and proline metabolism	unclassified	unclassified	K10793	HMMsoil43860	unclassified	unclassified	unclassified	unclassified	unclassified	unclassified	unclassified	0	0	0	0	0	0
FHCFJDLK_100515	bin5	bin5	metabolism	Energy production and conversion	21YAG	Belongs to the class-II pyridine nucleotide-disulfide oxidoreductase family	1298920.KI911353_gene4983	unclassified	unclassified	unclassified	unclassified	unclassified	unclassified	unclassified	Bacteria	Firmicutes	various	various	unclassified	unclassified	various	CL0063	NADP_Rossmann	FAD/NAD(P)-binding Rossmann fold Superfamily	NAD(P)-binding Rossmann-like domain	PF13450	Biosynthesis of cofactors, prosthetic groups, and carriers	Pyridine nucleotides	L-aspartate oxidase	TIGR00551	21_Cellular response to stress	Response to osmotic stress	unclassified	unclassified	K00356	HMMsoil54891	unclassified	unclassified	unclassified	unclassified	unclassified	unclassified	unclassified	0	0	0	0	0	0
FHCFJDLK_100519	bin5	bin5	metabolism	Lipid transport and metabolism	36FF2	3-Oxoacyl-[acyl-carrier-protein (ACP)] synthase III	1304284.L21TH_2354	unclassified	unclassified	unclassified	unclassified	unclassified	unclassified	unclassified	Bacteria	Firmicutes	various	various	unclassified	unclassified	various	CL0046	Thiolase	Thiolase-like Superfamily	3-Oxoacyl-[acyl-carrier-protein (ACP)] synthase III	PF08545	Fatty acid and phospholipid metabolism	Other	acetyl-CoA C-acyltransferase	TIGR01930	06_Amino acid utilization biosynthesis metabolism	various	unclassified	unclassified	K00626	HMMsoil89706	unclassified	unclassified	unclassified	unclassified	unclassified	unclassified	unclassified	0	0	0	0	0	0
FHCFJDLK_100522	bin5	bin5	metabolism	Carbohydrate transport and metabolism	3WSX3	Belongs to the glyceraldehyde-3-phosphate dehydrogenase family	1278311.AUAL01000033_gene470	unclassified	unclassified	unclassified	unclassified	unclassified	unclassified	unclassified	Bacteria	Firmicutes	various	various	unclassified	unclassified	various	CL0063	NADP_Rossmann	FAD/NAD(P)-binding Rossmann fold Superfamily	Dihydrodipicolinate reductase, N-terminus	PF01113	Amino acid biosynthesis	Aspartate family	aspartate-semialdehyde dehydrogenase	TIGR01296	various	various	unclassified	unclassified	K03340	HMMsoil12929	unclassified	unclassified	unclassified	unclassified	unclassified	unclassified	unclassified	0	0	0	0	0	0
FHCFJDLK_100526	bin5	bin5	metabolism	Carbohydrate transport and metabolism	268GV	Catalyzes the reversible conversion of 2- phosphoglycerate into phosphoenolpyruvate. It is essential for the degradation of carbohydrates via glycolysis	1128398.Curi_c10920	unclassified	unclassified	unclassified	unclassified	unclassified	unclassified	unclassified	Bacteria	Firmicutes	various	various	unclassified	unclassified	various	CL0256	Enolase_TIM	Enolase like TIM barrel	Enolase C-terminal domain-like	PF13378	Energy metabolism	various	methylaspartate ammonia-lyase	TIGR01502	various	various	unclassified	unclassified	K01689	HMMsoil93864	unclassified	unclassified	unclassified	unclassified	unclassified	unclassified	unclassified	0	0	0	0	0	0
FHCFJDLK_101026	bin67	bin67	metabolism	Energy production and conversion	1ZBAH	Malate dehydrogenase	441769.ABFU01000051_gene3897	unclassified	unclassified	unclassified	unclassified	unclassified	unclassified	unclassified	Bacteria	Firmicutes	unclassified	unclassified	unclassified	unclassified	various	CL0063	NADP_Rossmann	FAD/NAD(P)-binding Rossmann fold Superfamily	Malic enzyme, NAD binding domain	PF03949	unclassified	unclassified	unclassified	unclassified	unclassified	unclassified	unclassified	unclassified	unknown	unclassified	unclassified	unclassified	unclassified	unclassified	unclassified	unclassified	unclassified	0	0	0	0	0	0
FHCFJDLK_101579	bin66	bin66	unclassified	unclassified	unclassified	unclassified	unclassified	unclassified	unclassified	unclassified	unclassified	unclassified	unclassified	unclassified	Bacteria	Proteobacteria	Betaproteobacteria	Burkholderiales	unclassified	unclassified	various	unclassified	unclassified	unclassified	unclassified	unclassified	unclassified	unclassified	unclassified	unclassified	unclassified	unclassified	unclassified	unclassified	unknown	unclassified	unclassified	unclassified	unclassified	unclassified	unclassified	unclassified	unclassified	0	0	0	0	0	0
FHCFJDLK_101765	bin27	bin27	metabolism	Carbohydrate transport and metabolism	4DQKK	KduI/IolB family	767029.HMPREF9154_0144	Bacteria	Actinobacteria	Actinomycetia	Propionibacteriales	Propionibacteriaceae	Raineyella	Raineyella fluvialis	Bacteria	Actinobacteria	Actinomycetia	Propionibacteriales	Propionibacteriaceae	Raineyella	Raineyella sp. CBA3103	CL0029	Cupin	Cupin fold	KduI/IolB family	PF04962	Energy metabolism	Sugars	5-deoxy-glucuronate isomerase	TIGR04378	20_Hydrolysis of polymers	various	unclassified	unclassified	K03337	HMMsoil118303	unclassified	unclassified	unclassified	unclassified	unclassified	unclassified	unclassified	0	0	0	0	0	0
FHCFJDLK_101766	bin27	bin27	metabolism	Amino acid transport and metabolism	4DQ59	Thiamine pyrophosphate enzyme, central domain	767029.HMPREF9154_0145	Bacteria	Actinobacteria	Actinomycetia	Propionibacteriales	Propionibacteriaceae	Tessaracoccus	Tessaracoccus flavus	Bacteria	Actinobacteria	Actinomycetia	Propionibacteriales	Propionibacteriaceae	Tessaracoccus	Tessaracoccus flavus	CL0254	THDP-binding	Thiamin diphosphate-binding superfamily	Thiamine pyrophosphate enzyme, N-terminal TPP binding domain	PF02776	Biosynthesis of cofactors, prosthetic groups, and carriers	Menaquinone and ubiquinone	2-succinyl-5-enolpyruvyl-6-hydroxy-3-cyclohexene-1-carboxylic-acid synthase	TIGR00173	10_TCA cycle	various	unclassified	unclassified	K00175	HMMsoil113391	unclassified	unclassified	unclassified	unclassified	unclassified	unclassified	unclassified	0	0	0	0	0	0
FHCFJDLK_101768	bin27	bin27	metabolism	Carbohydrate transport and metabolism	4DPUG	Xylose isomerase-like TIM barrel	267747.PPA0468	unclassified	unclassified	unclassified	unclassified	unclassified	unclassified	unclassified	Bacteria	Actinobacteria	Actinomycetia	Propionibacteriales	Propionibacteriaceae	Cutibacterium	Cutibacterium avidum	CL0036	TIM_barrel	Common phosphate binding-site TIM barrel superfamily	Xylose isomerase-like TIM barrel	PF01261	Energy metabolism	Sugars	myo-inosose-2 dehydratase	TIGR04379	various	various	various	unclassified	K01686	HMMsoil40582	unclassified	unclassified	unclassified	unclassified	unclassified	unclassified	unclassified	0	0	0	0	0	0
FHCFJDLK_101965	bin24	bin24	metabolism	Inorganic ion transport and metabolism	24BQ7	PFAM periplasmic binding protein	1410653.JHVC01000003_gene3866	unclassified	unclassified	unclassified	unclassified	unclassified	unclassified	unclassified	various	various	various	various	various	various	various	unclassified	unclassified	unclassified	unclassified	unclassified	unclassified	unclassified	unclassified	unclassified	12_Transporters	ABC transporters, prokaryotic type	metallic cation, iron-siderophore and vitamin b12 transporters	Iron complex transporter [mD:m00240]	K02016	HMMsoil86685	unclassified	unclassified	unclassified	unclassified	unclassified	unclassified	unclassified	0	0	0	0	0	0
FHCFJDLK_101967	bin24	bin24	poorly characterized	Function unknown	arCOG06249	polysaccharide biosynthetic process	795797.C497_06779	unclassified	unclassified	unclassified	unclassified	unclassified	unclassified	unclassified	Archaea	Euryarchaeota	Methanomicrobia	Methanosarcinales	various	various	various	unclassified	unclassified	unclassified	unclassified	unclassified	unclassified	unclassified	unclassified	unclassified	unclassified	unclassified	unclassified	unclassified	unknown	unclassified	unclassified	unclassified	unclassified	unclassified	unclassified	unclassified	unclassified	0	0	0	0	0	0
FHCFJDLK_101980	bin24	bin24	information storage and processing	Translation, ribosomal structure and biogenesis	2N9T3	Involved in the binding of tRNA to the ribosomes	304371.MCP_1226	unclassified	unclassified	unclassified	unclassified	unclassified	unclassified	unclassified	Archaea	various	various	various	various	various	various	unclassified	unclassified	unclassified	Ribosomal protein S10p/S20e	PF00338	Protein synthesis	Ribosomal proteins: synthesis and modification	ribosomal protein uS10	TIGR01049	unclassified	unclassified	unclassified	unclassified	unknown	unclassified	unclassified	unclassified	unclassified	unclassified	unclassified	unclassified	unclassified	0	0	0	0	0	0
FHCFJDLK_101981	bin24	bin24	information storage and processing	Translation, ribosomal structure and biogenesis	2N9FZ	This protein promotes the GTP-dependent binding of aminoacyl-tRNA to the A-site of ribosomes during protein biosynthesis	1041930.Mtc_2153	unclassified	unclassified	unclassified	unclassified	unclassified	unclassified	unclassified	Archaea	Candidatus Verstraetearchaeota	Candidatus Methanomethylia	Candidatus Methanomethyliales	Candidatus Methanomethyliaceae	Candidatus Methanosuratus	Candidatus Methanosuratus sp.	CL0023	P-loop_NTPase	P-loop containing nucleoside triphosphate hydrolase superfamily	50S ribosome-binding GTPase	PF01926	Protein synthesis	Other	ribosome-associated GTPase EngA	TIGR03594	07_Nucleic acid metabolism	various	unclassified	unclassified	K03018	HMMsoil111136	unclassified	unclassified	Tetracycline Ribosomal Protection	Target Protection	TetM-TetW-TetO-TetS	tetM, tetW, tetO, and tetS: tetracycline resistance ribosomal protection protein	RF0133	0	0	0	0	0	0
FHCFJDLK_101982	bin24	bin24	information storage and processing	Translation, ribosomal structure and biogenesis	2N9FS	Catalyzes the GTP-dependent ribosomal translocation step during translation elongation. During this step, the ribosome changes from the pre-translocational (PRE) to the post- translocational (POST) state as the newly formed A-site-bound peptidyl-tRNA and P-site-bound deacylated tRNA move to the P and E sites, respectively. Catalyzes the coordinated movement of the two tRNA molecules, the mRNA and…	1094980.Mpsy_1014	unclassified	unclassified	unclassified	unclassified	unclassified	unclassified	unclassified	Archaea	Euryarchaeota	Methanomicrobia	Methanosarcinales	various	various	various	CL0023	P-loop_NTPase	P-loop containing nucleoside triphosphate hydrolase superfamily	50S ribosome-binding GTPase	PF01926	Protein synthesis	Other	ribosome-associated GTPase EngA	TIGR03594	unclassified	unclassified	unclassified	unclassified	unknown	unclassified	unclassified	unclassified	Tetracycline Ribosomal Protection	Target Protection	TetM-TetW-TetO-TetS	tetM, tetW, tetO, and tetS: tetracycline resistance ribosomal protection protein	RF0133	0	0	0	0	0	0
FHCFJDLK_102020	bin20	bin20	cellular processes and signaling	Cell wall/membrane/envelope biogenesis	3T2M7	Gram-negative porin	1437824.BN940_04936	unclassified	unclassified	unclassified	unclassified	unclassified	unclassified	unclassified	Bacteria	Proteobacteria	Betaproteobacteria	Burkholderiales	Alcaligenaceae	Castellaniella	Castellaniella defragrans	CL0193	MBB	Outer membrane beta-barrel protein superfamily	Gram-negative porin	PF00267	unclassified	unclassified	unclassified	unclassified	unclassified	unclassified	unclassified	unclassified	unknown	unclassified	unclassified	unclassified	unclassified	unclassified	unclassified	unclassified	unclassified	0	0	0	0	0	0
FHCFJDLK_102219	bin58	bin58	poorly characterized	Function unknown	261J3	TIGRFAM TRAP transporter solute receptor, TAXI family	768706.Desor_1201	unclassified	unclassified	unclassified	unclassified	unclassified	unclassified	unclassified	Bacteria	Firmicutes	Negativicutes	Veillonellales	Veillonellaceae	unclassified	various	CL0177	PBP	Periplasmic binding protein clan	Bacterial extracellular solute-binding proteins, family 3	PF00497	Transport and binding proteins	Other	ABC transporter, substrate-binding protein, aliphatic sulfonates family	TIGR01728	12_Transporters	ABC transporters, prokaryotic type	Mineral and organic ion transporters	Sulfonate/nitrate/taurine transporter [mD:m00188]	K02051	HMMsoil41456	unclassified	unclassified	unclassified	unclassified	unclassified	unclassified	unclassified	0	0	0	0	0	0
FHCFJDLK_10239	bin66	bin66	metabolism	Nucleotide transport and metabolism	3W08Y	Amidohydrolase family	712898.Pvag_2879	unclassified	unclassified	unclassified	unclassified	unclassified	unclassified	unclassified	Bacteria	Proteobacteria	Betaproteobacteria	Burkholderiales	unclassified	unclassified	various	CL0034	Amidohydrolase	Amidohydrolase superfamily	Amidohydrolase family	PF07969	Protein fate	Degradation of proteins, peptides, and glycopeptides	beta-aspartyl peptidase	TIGR01975	06_Amino acid utilization biosynthesis metabolism	various	various	unclassified	K01468	HMMsoil98685	N-acetylglucosamine 6-phosphate deacetylase (EC 3.5.1.25); N-acetylglucosamine 6-phosphate deacetylase (EC 3.5.1.80)	CE9	unclassified	unclassified	unclassified	unclassified	unclassified	0	0	0	0	0	0
FHCFJDLK_102395	bin58	bin58	poorly characterized	Function unknown	4DQF0	Belongs to the UPF0271 (lamB) family	1051006.HMPREF1162_1696	Bacteria	Firmicutes	Negativicutes	Selenomonadales	Sporomusaceae	Anaeromusa	Anaeromusa acidaminophila	Bacteria	Spirochaetes	Spirochaetia	Spirochaetales	unclassified	unclassified	various	CL0158	GH_CE	Glycoside hydrolase/deacetylase superfamily	LamB/YcsF family	PF03746	unclassified	unclassified	unclassified	unclassified	unclassified	unclassified	unclassified	unclassified	K07160	unclassified	unclassified	unclassified	unclassified	unclassified	unclassified	unclassified	unclassified	0	0	0	0	0	0
FHCFJDLK_102930	bin27	bin27	metabolism	Inorganic ion transport and metabolism	2GJCB	Sulfate transporter	446466.Cfla_2042	unclassified	unclassified	unclassified	unclassified	unclassified	unclassified	unclassified	Bacteria	Actinobacteria	Actinomycetia	Propionibacteriales	Propionibacteriaceae	Propionibacterium	Propionibacterium sp.	CL0502	STAS	STAS domain superfamily	STAS domain	PF13466	Regulatory functions	Protein interactions	anti-anti-sigma factor	TIGR00377	various	various	unclassified	unclassified	K01425	HMMsoil69860	unclassified	unclassified	unclassified	unclassified	unclassified	unclassified	unclassified	0	0	0	0	0	0
FHCFJDLK_103183	bin62	bin62	unclassified	unclassified	unclassified	unclassified	unclassified	unclassified	unclassified	unclassified	unclassified	unclassified	unclassified	unclassified	Bacteria	Lentisphaerae	unclassified	unclassified	unclassified	unclassified	various	CL0193	MBB	Outer membrane beta-barrel protein superfamily	Outer membrane protein beta-barrel domain	PF13505	unclassified	unclassified	unclassified	unclassified	unclassified	unclassified	unclassified	unclassified	unknown	unclassified	unclassified	unclassified	unclassified	unclassified	unclassified	unclassified	unclassified	0	0	0	0	0	0
FHCFJDLK_10334	bin58	bin58	metabolism	Energy production and conversion	4H379	acyl-CoA dehydrogenase	401526.TcarDRAFT_2575	Bacteria	Firmicutes	Negativicutes	Selenomonadales	Sporomusaceae	Sporolituus	Sporolituus thermophilus	Bacteria	Firmicutes	Negativicutes	Selenomonadales	Sporomusaceae	Sporolituus	Sporolituus thermophilus	unclassified	unclassified	unclassified	Acyl-CoA dehydrogenase, middle domain	PF02770	Central intermediary metabolism	Sulfur metabolism	sulfur acquisition oxidoreductase, SfnB family	TIGR04022	06_Amino acid utilization biosynthesis metabolism	Valine, leucine and isoleucine degradation	unclassified	unclassified	K00253	HMMsoil17067	unclassified	unclassified	unclassified	unclassified	unclassified	unclassified	unclassified	0	0	0	0	0	0
FHCFJDLK_10335	bin58	bin58	metabolism	Lipid transport and metabolism	4H46U	MaoC domain protein dehydratase	1122947.FR7_2118	Bacteria	Firmicutes	Negativicutes	Selenomonadales	Sporomusaceae	Anaerosporomusa	Anaerosporomusa subterranea	Bacteria	Firmicutes	Negativicutes	Selenomonadales	Sporomusaceae	Anaerosporomusa	Anaerosporomusa subterranea	CL0050	HotDog	HotDog superfamily	N-terminal half of MaoC dehydratase	PF13452	unclassified	unclassified	phenylacetic acid degradation protein paaN	TIGR02278	various	various	various	unclassified	K00625	HMMsoil77993	alpha-amylase (EC 3.2.1.1); pullulanase (EC 3.2.1.41); cyclomaltodextrin glucanotransferase (EC 2.4.1.19); cyclomaltodextrinase (EC 3.2.1.54); trehalose-6-phosphate hydrolase (EC 3.2.1.93); oligo-alpha-glucosidase (EC 3.2.1.10); maltogenic amylase (EC 3.2.1.133); neopullulanase (EC 3.2.1.135); alpha-glucosidase (EC 3.2.1.20); maltotetraose-forming alpha-amylase (EC 3.2.1.60); isoamylase (EC 3.2.1…	GH13	unclassified	unclassified	unclassified	unclassified	unclassified	0	0	0	0	0	0
FHCFJDLK_10338	bin58	bin58	metabolism	Amino acid transport and metabolism	4H2WI	The glycine cleavage system catalyzes the degradation of glycine	1123511.KB905865_gene1781	Bacteria	unclassified	unclassified	unclassified	unclassified	unclassified	various	Bacteria	Firmicutes	Negativicutes	Selenomonadales	Sporomusaceae	Sporomusa	Sporomusa malonica	unclassified	unclassified	unclassified	Glycine cleavage T-protein C-terminal barrel domain	PF08669	Energy metabolism	Amino acids and amines	sarcosine oxidase, gamma subunit family	TIGR01375	06_Amino acid utilization biosynthesis metabolism	Glycine, serine and threonine metabolism	unclassified	unclassified	K00305	HMMsoil109950	unclassified	unclassified	unclassified	unclassified	unclassified	unclassified	unclassified	0	0	0	0	0	0
FHCFJDLK_10339	bin58	bin58	metabolism	Amino acid transport and metabolism	4H4UK	The glycine cleavage system catalyzes the degradation of glycine. The H protein shuttles the methylamine group of glycine from the P protein to the T protein	1123288.SOV_1c05840	Bacteria	Firmicutes	Negativicutes	Selenomonadales	Sporomusaceae	Acetonema	Acetonema longum	Bacteria	Firmicutes	Negativicutes	Selenomonadales	Sporomusaceae	Acetonema	Acetonema longum	CL0105	Hybrid	Barrel sandwich hybrid superfamily	Biotin-requiring enzyme	PF00364	unclassified	unclassified	glycine cleavage protein H-like protein	TIGR03077	06_Amino acid utilization biosynthesis metabolism	Arginine and proline metabolism	unclassified	unclassified	K01941	HMMsoil54516	unclassified	unclassified	unclassified	unclassified	unclassified	unclassified	unclassified	0	0	0	0	0	0
FHCFJDLK_10341	bin58	bin58	metabolism	Amino acid transport and metabolism	4H2E4	The glycine cleavage system catalyzes the degradation of glycine. The P protein binds the alpha-amino group of glycine through its pyridoxal phosphate cofactor	1009370.ALO_20117	Bacteria	Firmicutes	Negativicutes	Selenomonadales	Sporomusaceae	Acetonema	Acetonema longum	Bacteria	Firmicutes	Negativicutes	Selenomonadales	Sporomusaceae	Acetonema	Acetonema longum	CL0061	PLP_aminotran	PLP dependent aminotransferase superfamily	DegT/DnrJ/EryC1/StrS aminotransferase family	PF01041	Unknown function	Enzymes of unknown specificity	cysteine desulfurase family protein	TIGR01976	06_Amino acid utilization biosynthesis metabolism	various	unclassified	unclassified	K00817	HMMsoil32392	unclassified	unclassified	unclassified	unclassified	unclassified	unclassified	unclassified	0	0	0	0	0	0
FHCFJDLK_103510	bin41	bin41	poorly characterized	Function unknown	2WVXJ	PAS domain	338966.Ppro_1975	unclassified	unclassified	unclassified	unclassified	unclassified	unclassified	unclassified	Bacteria	Firmicutes	Clostridia	Eubacteriales	Peptococcaceae	unclassified	various	CL0183	PAS_Fold	PAS domain clan	PAS domain	PF13426	Regulatory functions	Small molecule interactions	PAS domain S-box protein	TIGR00229	21_Cellular response to stress	various	unclassified	unclassified	K11527	HMMsoil136787	unclassified	unclassified	unclassified	unclassified	unclassified	unclassified	unclassified	0	0	0	0	0	0
FHCFJDLK_103512	bin41	bin41	cellular processes and signaling	Cell wall/membrane/envelope biogenesis	42K1M	Ami_3	335541.Swol_0126	unclassified	unclassified	unclassified	unclassified	unclassified	unclassified	unclassified	Bacteria	Firmicutes	Clostridia	Eubacteriales	Peptococcaceae	unclassified	various	unclassified	unclassified	unclassified	Copper amine oxidase N-terminal domain	PF07833	unclassified	unclassified	unclassified	unclassified	06_Amino acid utilization biosynthesis metabolism	various	various	unclassified	K00276	HMMsoil121364	unclassified	unclassified	unclassified	unclassified	unclassified	unclassified	unclassified	0	0	0	0	0	0
FHCFJDLK_10354	bin58	bin58	metabolism	Energy production and conversion	4H35G	Belongs to the AlaDH PNT family	401526.TcarDRAFT_1361	Bacteria	Firmicutes	Negativicutes	Selenomonadales	Sporomusaceae	Thermosinus	Thermosinus carboxydivorans	Bacteria	Firmicutes	Negativicutes	Selenomonadales	Sporomusaceae	Thermosinus	Thermosinus carboxydivorans	CL0063	NADP_Rossmann	FAD/NAD(P)-binding Rossmann fold Superfamily	Putative NAD(P)-binding	PF13241	unclassified	unclassified	mycofactocin system FadH/OYE family oxidoreductase 2	TIGR03997	06_Amino acid utilization biosynthesis metabolism	Glycine, serine and threonine metabolism	unclassified	unclassified	K00018	HMMsoil74123	unclassified	unclassified	unclassified	unclassified	unclassified	unclassified	unclassified	0	0	0	0	0	0
FHCFJDLK_103578	bin67	bin67	metabolism	Carbohydrate transport and metabolism	4F0XB	PFAM extracellular solute-binding protein family 1	593907.Celgi_1267	unclassified	unclassified	unclassified	unclassified	unclassified	unclassified	unclassified	Bacteria	Firmicutes	unclassified	unclassified	unclassified	unclassified	various	CL0177	PBP	Periplasmic binding protein clan	Bacterial extracellular solute-binding protein	PF13531	unclassified	unclassified	unclassified	unclassified	12_Transporters	ABC transporters, prokaryotic type	Oligosaccharide and polyol transporters	Multiple sugar transporter [mD:m00207]	K02027	HMMsoil57407	unclassified	unclassified	unclassified	unclassified	unclassified	unclassified	unclassified	0	0	0	0	0	0
FHCFJDLK_103781	bin43	bin43	cellular processes and signaling	Defense mechanisms	2N9PT	DUF35 OB-fold domain, acyl-CoA-associated	368407.Memar_2363	Archaea	Euryarchaeota	Methanomicrobia	Methanomicrobiales	Methanomicrobiaceae	Methanoculleus	Methanoculleus bourgensis	Archaea	Euryarchaeota	Methanomicrobia	Methanomicrobiales	Methanomicrobiaceae	Methanoculleus	Methanoculleus bourgensis	CL0167	Zn_Beta_Ribbon	Zinc beta-ribbon	Rubredoxin-like zinc ribbon domain (DUF35_N)	PF12172	unclassified	unclassified	unclassified	unclassified	unclassified	unclassified	unclassified	unclassified	K07068	unclassified	unclassified	unclassified	unclassified	unclassified	unclassified	unclassified	unclassified	0	0	0	0	0	0
FHCFJDLK_103938	bin48	bin48	metabolism	Coenzyme transport and metabolism	3WGV6	Catalyzes the conversion of oxaloacetate (OAA) to phosphoenolpyruvate (PEP), the rate-limiting step in the metabolic pathway that produces glucose from lactate and other precursors derived from the citric acid cycle	203119.Cthe_2874	unclassified	unclassified	unclassified	unclassified	unclassified	unclassified	unclassified	Bacteria	Firmicutes	Clostridia	Eubacteriales	Clostridiaceae	unclassified	various	unclassified	unclassified	unclassified	Phosphoenolpyruvate carboxykinase N-terminal domain	PF17297	unclassified	unclassified	unclassified	unclassified	various	various	various	unclassified	K01596	HMMsoil37187	unclassified	unclassified	unclassified	unclassified	unclassified	unclassified	unclassified	0	0	0	0	0	0
FHCFJDLK_104265	bin67	bin67	poorly characterized	Function unknown	2GCV5	LemA family	390874.Tpet_1788	unclassified	unclassified	unclassified	unclassified	unclassified	unclassified	unclassified	Bacteria	Firmicutes	unclassified	unclassified	unclassified	unclassified	various	unclassified	unclassified	unclassified	LemA family	PF04011	unclassified	unclassified	unclassified	unclassified	unclassified	unclassified	unclassified	unclassified	K03744	unclassified	unclassified	unclassified	unclassified	unclassified	unclassified	unclassified	unclassified	0	0	0	0	0	0
FHCFJDLK_104650	bin71	bin71	cellular processes and signaling	Signal transduction mechanisms	2G7P1	Two component regulator propeller	765420.OSCT_2236	unclassified	unclassified	unclassified	unclassified	unclassified	unclassified	unclassified	Bacteria	Firmicutes	unclassified	unclassified	unclassified	unclassified	various	CL0025	His_Kinase_A	His Kinase A (phospho-acceptor) domain	Histidine kinase-like ATPase domain	PF13581	various	various	putative PEP-CTERM system histidine kinase	TIGR02916	21_Cellular response to stress	various	unclassified	unclassified	K04757	HMMsoil67842	unclassified	unclassified	unclassified	unclassified	unclassified	unclassified	unclassified	0	0	0	0	0	0
FHCFJDLK_104783	bin34	bin34	metabolism	Inorganic ion transport and metabolism	2J9R8	Bacterial extracellular solute-binding protein	158189.SpiBuddy_0528	unclassified	unclassified	unclassified	unclassified	unclassified	unclassified	unclassified	Bacteria	Firmicutes	unclassified	unclassified	unclassified	unclassified	various	CL0177	PBP	Periplasmic binding protein clan	Bacterial extracellular solute-binding protein	PF01547	Transport and binding proteins	Amino acids, peptides and amines	putative 2-aminoethylphosphonate ABC transporter, periplasmic 2-aminoethylphosphonate-binding protein	TIGR03261	12_Transporters	ABC transporters, prokaryotic type	Mineral and organic ion transporters	Iron(III) transporter [mD:m00190]	K02012	HMMsoil10739	unclassified	unclassified	unclassified	unclassified	unclassified	unclassified	unclassified	0	0	0	0	0	0
FHCFJDLK_104898	bin16	bin16	poorly characterized	Function unknown	2J6DU	Domain of unknown function (DUF2088)	1123274.KB899406_gene995	Bacteria	Spirochaetes	unclassified	unclassified	unclassified	unclassified	various	Bacteria	Spirochaetes	unclassified	unclassified	unclassified	unclassified	various	CL0471	DUF362	DUF362-like superfamily	Lactate racemase N-terminal domain	PF09861	unclassified	unclassified	unclassified	unclassified	unclassified	unclassified	unclassified	unclassified	unknown	unclassified	unclassified	unclassified	unclassified	unclassified	unclassified	unclassified	unclassified	0	0	0	0	0	0
FHCFJDLK_105260	bin34	bin34	metabolism	Energy production and conversion	42F4E	Produces ATP from ADP in the presence of a proton gradient across the membrane. The alpha chain is a regulatory subunit	1089553.Tph_c27390	unclassified	unclassified	unclassified	unclassified	unclassified	unclassified	unclassified	Bacteria	Firmicutes	unclassified	unclassified	unclassified	unclassified	various	CL0275	HAS-barrel	HAS-barrel superfamily	ATP synthase alpha/beta family, beta-barrel domain	PF02874	Transcription	Transcription factors	transcription termination factor Rho	TIGR00767	unclassified	unclassified	unclassified	unclassified	K02111	unclassified	unclassified	unclassified	unclassified	unclassified	unclassified	unclassified	unclassified	0	0	0	0	0	0
FHCFJDLK_105523	bin66	bin66	metabolism	various	2NRBW	COGs COG4577 Carbon dioxide concentrating mechanism carboxysome shell protein	880073.Calab_1623	unclassified	unclassified	unclassified	unclassified	unclassified	unclassified	unclassified	Bacteria	Proteobacteria	Betaproteobacteria	Burkholderiales	unclassified	unclassified	various	unclassified	unclassified	unclassified	BMC domain	PF00936	unclassified	unclassified	PduT-like ethanolamine utilization protein	TIGR02526	unclassified	unclassified	unclassified	unclassified	K04027	unclassified	unclassified	unclassified	unclassified	unclassified	unclassified	unclassified	unclassified	0	0	0	0	0	0
FHCFJDLK_107081	bin53	bin53	metabolism	Coenzyme transport and metabolism	2N96I	PFAM bifunctional deaminase-reductase domain protein	521011.Mpal_1313	unclassified	unclassified	unclassified	unclassified	unclassified	unclassified	unclassified	Archaea	Euryarchaeota	Methanomicrobia	Methanomicrobiales	Methanomicrobiaceae	Methanoculleus	Methanoculleus bourgensis	CL0387	DHFred	Dihydrofolate reductase-like	RibD C-terminal domain	PF01872	Biosynthesis of cofactors, prosthetic groups, and carriers	Riboflavin, FMN, and FAD	riboflavin biosynthesis protein RibD	TIGR00326	unclassified	unclassified	unclassified	unclassified	K14654	unclassified	unclassified	unclassified	unclassified	unclassified	unclassified	unclassified	unclassified	0	0	0	0	0	0
FHCFJDLK_107083	bin53	bin53	poorly characterized	Function unknown	arCOG07676	TIR domain	368407.Memar_2027	unclassified	unclassified	unclassified	unclassified	unclassified	unclassified	unclassified	Archaea	Euryarchaeota	Methanomicrobia	Methanomicrobiales	Methanomicrobiaceae	Methanoculleus	Methanoculleus bourgensis	unclassified	unclassified	unclassified	unclassified	unclassified	unclassified	unclassified	unclassified	unclassified	unclassified	unclassified	unclassified	unclassified	unknown	unclassified	unclassified	unclassified	unclassified	unclassified	unclassified	unclassified	unclassified	0	0	0	0	0	0
FHCFJDLK_107092	bin53	bin53	poorly characterized	Function unknown	2NBG5	Porphyromonas-type peptidyl-arginine deiminase	368407.Memar_2038	unclassified	unclassified	unclassified	unclassified	unclassified	unclassified	unclassified	Archaea	Euryarchaeota	Methanomicrobia	Methanomicrobiales	Methanomicrobiaceae	Methanoculleus	Methanoculleus bourgensis	unclassified	unclassified	unclassified	Carbon-nitrogen hydrolase	PF00795	Unknown function	Enzymes of unknown specificity	putative nitrilase, sll0784 family	TIGR04048	various	various	unclassified	unclassified	K01501	HMMsoil62005	unclassified	unclassified	unclassified	unclassified	unclassified	unclassified	unclassified	0	0	0	0	0	0
FHCFJDLK_107098	bin53	bin53	metabolism	Energy production and conversion	2N98C	Proton pump that utilizes the energy of pyrophosphate hydrolysis as the driving force for proton movement across the membrane. Generates a proton motive force	368407.Memar_0044	unclassified	unclassified	unclassified	unclassified	unclassified	unclassified	unclassified	Archaea	Euryarchaeota	Methanomicrobia	Methanomicrobiales	Methanomicrobiaceae	Methanoculleus	Methanoculleus bourgensis	unclassified	unclassified	unclassified	Inorganic H+ pyrophosphatase	PF03030	Transport and binding proteins	Cations and iron carrying compounds	V-type H(+)-translocating pyrophosphatase	TIGR01104	unclassified	unclassified	unclassified	unclassified	K15987	unclassified	unclassified	unclassified	unclassified	unclassified	unclassified	unclassified	unclassified	0	0	0	0	0	0
FHCFJDLK_107126	bin27	bin27	metabolism	Coenzyme transport and metabolism	4DNX3	Catalyzes the reversible adenylation of nicotinate mononucleotide (NaMN) to nicotinic acid adenine dinucleotide (NaAD)	267747.PPA0836	Bacteria	Actinobacteria	Actinomycetia	Propionibacteriales	Propionibacteriaceae	Brevilactibacter	Brevilactibacter coleopterorum	Bacteria	Actinobacteria	Actinomycetia	Propionibacteriales	Propionibacteriaceae	Brevilactibacter	Brevilactibacter coleopterorum	CL0039	HUP	HUP - HIGH-signature proteins, UspA, and PP-ATPase.	Cytidylyltransferase-like	PF01467	Biosynthesis of cofactors, prosthetic groups, and carriers	Pantothenate and coenzyme A	pantetheine-phosphate adenylyltransferase	TIGR01510	unclassified	unclassified	unclassified	unclassified	K00969	unclassified	unclassified	unclassified	unclassified	unclassified	unclassified	unclassified	unclassified	0	0	0	0	0	0
FHCFJDLK_107127	bin27	bin27	metabolism	Amino acid transport and metabolism	260NX	Catalyzes the NADPH-dependent reduction of L-glutamate 5-phosphate into L-glutamate 5-semialdehyde and phosphate. The product spontaneously undergoes cyclization to form 1-pyrroline-5- carboxylate	1035308.AQYY01000001_gene3448	unclassified	unclassified	unclassified	unclassified	unclassified	unclassified	unclassified	Bacteria	Actinobacteria	Actinomycetia	Propionibacteriales	Nocardioidaceae	Micropruina	Micropruina sp.	CL0099	ALDH-like	ALDH-like superfamily	Aldehyde dehydrogenase family	PF00171	Energy metabolism	Amino acids and amines	methylmalonate-semialdehyde dehydrogenase (acylating)	TIGR01722	various	various	unclassified	unclassified	K00130	HMMsoil54311	unclassified	unclassified	unclassified	unclassified	unclassified	unclassified	unclassified	0	0	0	0	0	0
FHCFJDLK_107134	bin7	bin7	information storage and processing	Translation, ribosomal structure and biogenesis	277WK	This protein promotes the GTP-dependent binding of aminoacyl-tRNA to the A-site of ribosomes during protein biosynthesis	521098.Aaci_2713	unclassified	unclassified	unclassified	unclassified	unclassified	unclassified	unclassified	Bacteria	Firmicutes	unclassified	unclassified	unclassified	unclassified	various	CL0575	EFTPs	Translation proteins of Elongation Factors superfamily	Elongation factor Tu domain 2	PF03144	Protein synthesis	Translation factors	translation initiation factor aIF-2	TIGR00491	07_Nucleic acid metabolism	various	unclassified	unclassified	K03018	HMMsoil111136	unclassified	unclassified	Tetracycline Ribosomal Protection	Target Protection	TetM-TetW-TetO-TetS	tetM, tetW, tetO, and tetS: tetracycline resistance ribosomal protection protein	RF0133	0	0	0	0	0	0
FHCFJDLK_107441	bin27	bin27	information storage and processing	Translation, ribosomal structure and biogenesis	260DE	Involved in mRNA degradation. Catalyzes the phosphorolysis of single-stranded polyribonucleotides processively in the 3'- to 5'-direction	1035308.AQYY01000001_gene3148	Bacteria	Actinobacteria	Actinomycetia	Propionibacteriales	Propionibacteriaceae	Nigerium	Nigerium massiliense	Bacteria	Actinobacteria	Actinomycetia	Propionibacteriales	Propionibacteriaceae	Brevilactibacter	Brevilactibacter coleopterorum	unclassified	unclassified	unclassified	3' exoribonuclease family, domain 2	PF03725	Transcription	Degradation of RNA	ribonuclease R	TIGR02063	07_Nucleic acid metabolism	various	unclassified	unclassified	K03049	HMMsoil29471	unclassified	unclassified	unclassified	unclassified	unclassified	unclassified	unclassified	0	0	0	0	0	0
FHCFJDLK_107442	bin27	bin27	metabolism	Carbohydrate transport and metabolism	1RRS1	HAD-superfamily hydrolase, subfamily IIA	1304275.C41B8_08025	unclassified	unclassified	unclassified	unclassified	unclassified	unclassified	unclassified	Bacteria	Actinobacteria	Actinomycetia	Propionibacteriales	Propionibacteriaceae	Brooklawnia	Brooklawnia sp.	CL0137	HAD	HAD superfamily	Haloacid dehalogenase-like hydrolase	PF13419	unclassified	unclassified	pyrimidine 5'-nucleotidase	TIGR01993	various	various	various	unclassified	K11725	HMMsoil46351	unclassified	unclassified	unclassified	unclassified	unclassified	unclassified	unclassified	0	0	0	0	0	0
FHCFJDLK_107443	bin27	bin27	metabolism	Amino acid transport and metabolism	2607V	Catalyzes the conversion of 4-hydroxy- tetrahydrodipicolinate (HTPA) to tetrahydrodipicolinate	1035308.AQYY01000001_gene3146	unclassified	unclassified	unclassified	unclassified	unclassified	unclassified	unclassified	Bacteria	Actinobacteria	Actinomycetia	Propionibacteriales	Propionibacteriaceae	Propionibacterium	Propionibacterium sp.	CL0063	NADP_Rossmann	FAD/NAD(P)-binding Rossmann fold Superfamily	Homoserine dehydrogenase, NAD binding domain	PF03447	Amino acid biosynthesis	Aspartate family	dihydrodipicolinate reductase	TIGR02130	various	various	unclassified	unclassified	K00215	HMMsoil29242	unclassified	unclassified	unclassified	unclassified	unclassified	unclassified	unclassified	0	0	0	0	0	0
FHCFJDLK_107445	bin27	bin27	metabolism	Coenzyme transport and metabolism	4F0UZ	Catalyzes the phosphorylation of D-fructose 6-phosphate to fructose 1,6-bisphosphate by ATP, the first committing step of glycolysis	1454010.JEOE01000002_gene479	Bacteria	Actinobacteria	Actinomycetia	Propionibacteriales	Propionibacteriaceae	Tessaracoccus	Tessaracoccus antarcticus	Bacteria	Actinobacteria	Actinomycetia	Propionibacteriales	Propionibacteriaceae	Tessaracoccus	Tessaracoccus antarcticus	CL0240	PFK	PFK-like superfamily	Phosphofructokinase	PF00365	Energy metabolism	Glycolysis/gluconeogenesis	diphosphate--fructose-6-phosphate 1-phosphotransferase	TIGR02477	unclassified	unclassified	unclassified	unclassified	K21071	unclassified	unclassified	unclassified	unclassified	unclassified	unclassified	unclassified	unclassified	0	0	0	0	0	0
FHCFJDLK_10749	bin67	bin67	metabolism	Energy production and conversion	1ZB9B	Aldo/keto reductase family	1450694.BTS2_2950	unclassified	unclassified	unclassified	unclassified	unclassified	unclassified	unclassified	Bacteria	Firmicutes	unclassified	unclassified	unclassified	unclassified	various	unclassified	unclassified	unclassified	Aldo/keto reductase family	PF00248	unclassified	unclassified	voltage-dependent potassium channel beta subunit	TIGR01293	20_Hydrolysis of polymers	Xylose	unclassified	unclassified	K05351	HMMsoil49864	unclassified	unclassified	unclassified	unclassified	unclassified	unclassified	unclassified	0	0	0	0	0	0
FHCFJDLK_107647	bin69	bin69	metabolism	Carbohydrate transport and metabolism	4PM6P	Xylose isomerase-like TIM barrel	1229276.DI53_3335	unclassified	unclassified	unclassified	unclassified	unclassified	unclassified	unclassified	Bacteria	Bacteroidetes	Bacteroidia	Bacteroidales	unclassified	unclassified	various	CL0036	TIM_barrel	Common phosphate binding-site TIM barrel superfamily	Xylose isomerase-like TIM barrel	PF01261	unclassified	unclassified	unclassified	unclassified	various	various	unclassified	unclassified	K12373	HMMsoil15489	endo-beta-1,4-glucanase / cellulase (EC 3.2.1.4); endo-beta-1,4-xylanase (EC 3.2.1.8); beta-glucosidase (EC 3.2.1.21); beta-mannosidase (EC 3.2.1.25); beta-glucosylceramidase (EC 3.2.1.45); glucan beta-1,3-glucosidase (EC 3.2.1.58); exo-beta-1,4-glucanase / cellodextrinase (EC 3.2.1.74); glucan endo-1,6-beta-glucosidase (EC 3.2.1.75); mannan endo-beta-1,4-mannosidase (EC 3.2.1.78); cellulose beta…	GH5	unclassified	unclassified	unclassified	unclassified	unclassified	0	0	0	0	0	0
FHCFJDLK_107707	bin43	bin43	unclassified	unclassified	arCOG05298	unclassified	368407.Memar_0987	Archaea	Euryarchaeota	Methanomicrobia	Methanomicrobiales	Methanomicrobiaceae	Methanoculleus	Methanoculleus bourgensis	Archaea	Euryarchaeota	Methanomicrobia	Methanomicrobiales	Methanomicrobiaceae	Methanoculleus	Methanoculleus bourgensis	unclassified	unclassified	unclassified	unclassified	unclassified	unclassified	unclassified	unclassified	unclassified	unclassified	unclassified	unclassified	unclassified	unknown	unclassified	unclassified	unclassified	unclassified	unclassified	unclassified	unclassified	unclassified	0	0	0	0	0	0
FHCFJDLK_107783	bin68	bin68	metabolism	Carbohydrate transport and metabolism	36M6Q	ABC-type sugar transport system, periplasmic component	1304284.L21TH_1121	unclassified	unclassified	unclassified	unclassified	unclassified	unclassified	unclassified	Bacteria	Firmicutes	Clostridia	Halanaerobiales	unclassified	various	various	CL0177	PBP	Periplasmic binding protein clan	Bacterial extracellular solute-binding protein	PF13416	Transport and binding proteins	Carbohydrates, organic alcohols, and acids	carbohydrate ABC transporter substrate-binding protein, CPR_0540 family	TIGR03850	12_Transporters	ABC transporters, prokaryotic type	Oligosaccharide and polyol transporters	Maltose/maltodextrin transporter [mD:m00194]	K10108	HMMsoil128704	unclassified	unclassified	unclassified	unclassified	unclassified	unclassified	unclassified	0	0	0	0	0	0
FHCFJDLK_107869	bin41	bin41	metabolism	Energy production and conversion	24951	Nitrite and sulphite reductase 4Fe-4S	767817.Desgi_4081	unclassified	unclassified	unclassified	unclassified	unclassified	unclassified	unclassified	unclassified	unclassified	unclassified	unclassified	unclassified	unclassified	various	unclassified	unclassified	unclassified	Nitrite/Sulfite reductase ferredoxin-like half domain	PF03460	Central intermediary metabolism	Sulfur metabolism	sulfite reductase, ferredoxin dependent	TIGR02042	18_Sulfur compounds metabolism	Sulfur compounds cycle	Sulfate reduction (assimilatory)	unclassified	K00381	HMMsoil84271	unclassified	unclassified	unclassified	unclassified	unclassified	unclassified	unclassified	0	0	0	0	0	0
FHCFJDLK_107875	bin41	bin41	metabolism	Energy production and conversion	260R6	NADH dehydrogenase	370438.PTH_2648	unclassified	unclassified	unclassified	unclassified	unclassified	unclassified	unclassified	Bacteria	Firmicutes	Clostridia	Eubacteriales	Peptococcaceae	Pelotomaculum	Pelotomaculum schinkii	CL0344	4Fe-4S	4Fe-4S ferredoxins	4Fe-4S single cluster domain	PF13459	Energy metabolism	Methanogenesis	putative methanogenesis marker 16 metalloprotein	TIGR03287	unclassified	unclassified	unclassified	unclassified	K00335	unclassified	unclassified	unclassified	unclassified	unclassified	unclassified	unclassified	unclassified	0	0	0	0	0	0
FHCFJDLK_107876	bin41	bin41	metabolism	Energy production and conversion	261VF	PFAM Respiratory-chain NADH dehydrogenase 24 Kd subunit	485916.Dtox_3506	unclassified	unclassified	unclassified	unclassified	unclassified	unclassified	unclassified	Bacteria	Firmicutes	Clostridia	Eubacteriales	Peptococcaceae	unclassified	various	CL0172	Thioredoxin	Thioredoxin-like	Thioredoxin-like [2Fe-2S] ferredoxin	PF01257	Energy metabolism	Electron transport	NADH-quinone oxidoreductase, E subunit	TIGR01958	15_Methylotrophy	Methane oxidation to cO2	unclassified	unclassified	K00122	HMMsoil48598	unclassified	unclassified	unclassified	unclassified	unclassified	unclassified	unclassified	0	0	0	0	0	0
FHCFJDLK_107878	bin41	bin41	metabolism	Inorganic ion transport and metabolism	260JS	PFAM Formate nitrite transporter	370438.PTH_2651	unclassified	unclassified	unclassified	unclassified	unclassified	unclassified	unclassified	Bacteria	Firmicutes	Clostridia	Eubacteriales	Peptococcaceae	unclassified	various	unclassified	unclassified	unclassified	Formate/nitrite transporter	PF01226	Transport and binding proteins	Carbohydrates, organic alcohols, and acids	formate transporter FocA	TIGR04060	12_Transporters	ABC transporters, prokaryotic type	Mineral and organic ion transporters	Glycine betaine/proline transporter [mD:m00208]	K02002	HMMsoil58915	unclassified	unclassified	unclassified	unclassified	unclassified	unclassified	unclassified	0	0	0	0	0	0
FHCFJDLK_107894	bin71	bin71	poorly characterized	Function unknown	24NG7	FMN_bind	373903.Hore_18790	unclassified	unclassified	unclassified	unclassified	unclassified	unclassified	unclassified	Bacteria	Firmicutes	unclassified	unclassified	unclassified	unclassified	various	unclassified	unclassified	unclassified	FMN-binding domain	PF04205	unclassified	unclassified	unclassified	unclassified	10_TCA cycle	various	unclassified	unclassified	K00244	HMMsoil59780	unclassified	unclassified	unclassified	unclassified	unclassified	unclassified	unclassified	0	0	0	0	0	0
FHCFJDLK_108061	bin24	bin24	information storage and processing	Translation, ribosomal structure and biogenesis	2N9HV	Binds directly to 23S rRNA. Probably involved in E site tRNA release	1041930.Mtc_1421	unclassified	unclassified	unclassified	unclassified	unclassified	unclassified	unclassified	various	various	various	various	various	various	various	unclassified	unclassified	unclassified	Ribosomal protein L1p/L10e family	PF00687	Protein synthesis	Ribosomal proteins: synthesis and modification	ribosomal protein uL1, mitochondrial	TIGR01170	unclassified	unclassified	unclassified	unclassified	K02863	unclassified	unclassified	unclassified	unclassified	unclassified	unclassified	unclassified	unclassified	0	0	0	0	0	0
FHCFJDLK_108063	bin24	bin24	information storage and processing	Translation, ribosomal structure and biogenesis	2N9U8	Forms part of the ribosomal stalk, playing a central role in the interaction of the ribosome with GTP-bound translation factors	521011.Mpal_0165	unclassified	unclassified	unclassified	unclassified	unclassified	unclassified	unclassified	various	various	various	various	various	various	various	unclassified	unclassified	unclassified	60s Acidic ribosomal protein	PF00428	unclassified	unclassified	50S ribosomal protein P1	TIGR03685	unclassified	unclassified	unclassified	unclassified	K02869	unclassified	unclassified	unclassified	unclassified	unclassified	unclassified	unclassified	unclassified	0	0	0	0	0	0
FHCFJDLK_108064	bin24	bin24	poorly characterized	Function unknown	2NA4F	Non-histone chromosomal protein MC1	192952.MM_1221	unclassified	unclassified	unclassified	unclassified	unclassified	unclassified	unclassified	various	various	various	various	various	various	various	unclassified	unclassified	unclassified	Non-histone chromosomal protein MC1	PF05854	unclassified	unclassified	unclassified	unclassified	unclassified	unclassified	unclassified	unclassified	unknown	unclassified	unclassified	unclassified	unclassified	unclassified	unclassified	unclassified	unclassified	0	0	0	0	0	0
FHCFJDLK_108067	bin24	bin24	metabolism	Carbohydrate transport and metabolism	2XPUB	Belongs to the glyceraldehyde-3-phosphate dehydrogenase family	453591.Igni_1001	unclassified	unclassified	unclassified	unclassified	unclassified	unclassified	unclassified	Archaea	Euryarchaeota	Methanomicrobia	Methanosarcinales	various	various	various	unclassified	unclassified	unclassified	unclassified	unclassified	unclassified	unclassified	glyceraldehyde-3-phosphate dehydrogenase, type II	TIGR01546	unclassified	unclassified	unclassified	unclassified	unknown	unclassified	unclassified	unclassified	unclassified	unclassified	unclassified	unclassified	unclassified	0	0	0	0	0	0
FHCFJDLK_108069	bin24	bin24	metabolism	Energy production and conversion	arCOG02059	Nitrite sulfite reductase, hemoprotein beta-component, ferrodoxin domain protein	698757.Pogu_1014	unclassified	unclassified	unclassified	unclassified	unclassified	unclassified	unclassified	Archaea	Euryarchaeota	Methanomicrobia	Methanosarcinales	various	various	various	CL0344	4Fe-4S	4Fe-4S ferredoxins	4Fe-4S binding domain	PF12798	unclassified	unclassified	dimethylsulfoxide reductase, chain B	TIGR02951	11_Nitrogen cycle	Nitrogenated compounds Reduction	Assimilatory nitrate reduction	Nitrate to ammonia	K00362	HMMsoil13863	unclassified	unclassified	unclassified	unclassified	unclassified	unclassified	unclassified	0	0	0	0	0	0
FHCFJDLK_108251	bin5	bin5	information storage and processing	Translation, ribosomal structure and biogenesis	36E03	Catalyzes the attachment of alanine to tRNA(Ala) in a two-step reaction alanine is first activated by ATP to form Ala- AMP and then transferred to the acceptor end of tRNA(Ala). Also edits incorrectly charged Ser-tRNA(Ala) and Gly-tRNA(Ala) via its editing domain	1304284.L21TH_1998	unclassified	unclassified	unclassified	unclassified	unclassified	unclassified	unclassified	Bacteria	Firmicutes	Clostridia	Eubacteriales	unclassified	unclassified	various	CL0094	Peptidase_ME	LuxS/MPP-like metallohydrolase	Threonyl and Alanyl tRNA synthetase second additional domain	PF07973	unclassified	unclassified	alanine--tRNA ligase	TIGR03683	unclassified	unclassified	unclassified	unclassified	K01872	unclassified	unclassified	unclassified	unclassified	unclassified	unclassified	unclassified	unclassified	0	0	0	0	0	0
FHCFJDLK_108284	bin43	bin43	metabolism	Amino acid transport and metabolism	2N9D7	PFAM Aminotransferase class I and II	368407.Memar_0059	Archaea	Euryarchaeota	Methanomicrobia	Methanomicrobiales	Methanomicrobiaceae	Methanoculleus	Methanoculleus bourgensis	Archaea	Euryarchaeota	Methanomicrobia	Methanomicrobiales	Methanomicrobiaceae	Methanoculleus	Methanoculleus bourgensis	CL0061	PLP_aminotran	PLP dependent aminotransferase superfamily	Aminotransferase class-V	PF00266	Amino acid biosynthesis	Aspartate family	cystathionine beta-lyase	TIGR01324	06_Amino acid utilization biosynthesis metabolism	Amino acid biosynthesis precursor pyruvate and oxaloacetate	various	unclassified	K00839	HMMsoil25151	unclassified	unclassified	unclassified	Aminotransferase	Aminotran_1_2	PF00155.16 Aminotransferase class I and II	RF0024	0	0	0	0	0	0
FHCFJDLK_108285	bin43	bin43	metabolism	Coenzyme transport and metabolism	2N9NP	Catalyzes the formation of 6,7-dimethyl-8- ribityllumazine by condensation of 5-amino-6-(D- ribitylamino)uracil with 3,4-dihydroxy-2-butanone 4-phosphate. This is the penultimate step in the biosynthesis of riboflavin	521011.Mpal_0420	Archaea	Euryarchaeota	Methanomicrobia	Methanomicrobiales	Methanomicrobiaceae	Methanoculleus	Methanoculleus bourgensis	Archaea	Euryarchaeota	Methanomicrobia	Methanomicrobiales	Methanomicrobiaceae	Methanoculleus	Methanoculleus bourgensis	unclassified	unclassified	unclassified	6,7-dimethyl-8-ribityllumazine synthase	PF00885	Biosynthesis of cofactors, prosthetic groups, and carriers	Riboflavin, FMN, and FAD	riboflavin synthase	TIGR01506	various	various	various	unclassified	K00794	HMMsoil54522	unclassified	unclassified	unclassified	unclassified	unclassified	unclassified	unclassified	0	0	0	0	0	0
FHCFJDLK_108580	bin58	bin58	metabolism	Lipid transport and metabolism	2NQRW	NAD-binding of NADP-dependent 3-hydroxyisobutyrate dehydrogenase	1499967.BAYZ01000171_gene5541	Bacteria	Firmicutes	Negativicutes	Selenomonadales	Sporomusaceae	Anaerosporomusa	Anaerosporomusa subterranea	Bacteria	Firmicutes	Negativicutes	Selenomonadales	Sporomusaceae	Anaerosporomusa	Anaerosporomusa subterranea	CL0063	NADP_Rossmann	FAD/NAD(P)-binding Rossmann fold Superfamily	3-hydroxyacyl-CoA dehydrogenase, NAD binding domain	PF02737	unclassified	unclassified	nucleotide sugar dehydrogenase	TIGR03026	06_Amino acid utilization biosynthesis metabolism	Glycine, serine and threonine metabolism	unclassified	unclassified	K12972	HMMsoil100526	unclassified	unclassified	unclassified	unclassified	unclassified	unclassified	unclassified	0	0	0	0	0	0
FHCFJDLK_108581	bin58	bin58	metabolism	Carbohydrate transport and metabolism	4H3G3	TIGRFAM TRAP dicarboxylate transporter, DctP subunit	401526.TcarDRAFT_0677	Bacteria	Firmicutes	Negativicutes	Selenomonadales	Sporomusaceae	Anaerosporomusa	Anaerosporomusa subterranea	Bacteria	Firmicutes	Negativicutes	Selenomonadales	Sporomusaceae	Anaerosporomusa	Anaerosporomusa subterranea	CL0177	PBP	Periplasmic binding protein clan	Bacterial extracellular solute-binding protein, family 7	PF03480	Transport and binding proteins	Carbohydrates, organic alcohols, and acids	TRAP transporter solute receptor, DctP family	TIGR00787	unclassified	unclassified	unclassified	unclassified	K21395	unclassified	unclassified	unclassified	unclassified	unclassified	unclassified	unclassified	unclassified	0	0	0	0	0	0
FHCFJDLK_10862	bin66	bin66	metabolism	Inorganic ion transport and metabolism	22Y1Z	Iron-storage protein, whose ferroxidase center binds Fe(2 ) ions, oxidizes them by dioxygen to Fe(3 ), and participates in the subsequent Fe(3 ) oxide mineral core formation within the central cavity of the protein complex	1121129.KB903359_gene2346	unclassified	unclassified	unclassified	unclassified	unclassified	unclassified	unclassified	Bacteria	Proteobacteria	Betaproteobacteria	Burkholderiales	unclassified	unclassified	various	unclassified	unclassified	unclassified	Opioid growth factor receptor (OGFr) conserved region	PF04664	Transport and binding proteins	Cations and iron carrying compounds	bacterioferritin	TIGR00754	unclassified	unclassified	unclassified	unclassified	K03594	unclassified	unclassified	unclassified	unclassified	unclassified	unclassified	unclassified	unclassified	0	0	0	0	0	0
FHCFJDLK_109128	bin53	bin53	cellular processes and signaling	Signal transduction mechanisms	2Y7N2	PFAM chemotaxis sensory transducer	368407.Memar_1543	unclassified	unclassified	unclassified	unclassified	unclassified	unclassified	unclassified	Archaea	Euryarchaeota	Methanomicrobia	Methanomicrobiales	Methanomicrobiaceae	Methanoculleus	Methanoculleus bourgensis	CL0565	GHKL	ATPase domain of HSP90, DNA topoisomerase II and histidine kinase	Putative ATP-dependent DNA helicase recG C-terminal	PF13749	various	various	chromosome segregation protein SMC	TIGR02169	unclassified	unclassified	unclassified	unclassified	K03406	unclassified	unclassified	unclassified	unclassified	unclassified	unclassified	unclassified	unclassified	0	0	0	0	0	0
FHCFJDLK_109129	bin53	bin53	cellular processes and signaling	Cell cycle control, cell division, chromosome partitioning	2NB09	PFAM Cobyrinic acid a,c-diamide synthase	368407.Memar_1542	unclassified	unclassified	unclassified	unclassified	unclassified	unclassified	unclassified	Archaea	Euryarchaeota	Methanomicrobia	Methanomicrobiales	Methanomicrobiaceae	Methanoculleus	Methanoculleus bourgensis	CL0023	P-loop_NTPase	P-loop containing nucleoside triphosphate hydrolase superfamily	Anion-transporting ATPase	PF02374	unclassified	unclassified	arsenical pump-driving ATPase	TIGR04291	unclassified	unclassified	unclassified	unclassified	K03496	unclassified	unclassified	unclassified	unclassified	unclassified	unclassified	unclassified	unclassified	0	0	0	0	0	0
FHCFJDLK_109154	bin53	bin53	poorly characterized	Function unknown	2N9WB	Uncharacterised protein family UPF0047	368407.Memar_1415	unclassified	unclassified	unclassified	unclassified	unclassified	unclassified	unclassified	Archaea	Euryarchaeota	Methanomicrobia	Methanomicrobiales	Methanomicrobiaceae	Methanoculleus	Methanoculleus bourgensis	unclassified	unclassified	unclassified	Uncharacterised protein family UPF0047	PF01894	Unknown function	Enzymes of unknown specificity	secondary thiamine-phosphate synthase enzyme	TIGR00149	unclassified	unclassified	unclassified	unclassified	unknown	unclassified	unclassified	unclassified	unclassified	unclassified	unclassified	unclassified	unclassified	0	0	0	0	0	0
FHCFJDLK_109155	bin53	bin53	poorly characterized	Function unknown	2N9Y5	Belongs to the UPF0147 family	368407.Memar_1416	unclassified	unclassified	unclassified	unclassified	unclassified	unclassified	unclassified	Archaea	Euryarchaeota	Methanomicrobia	Methanomicrobiales	various	various	various	unclassified	unclassified	unclassified	Uncharacterised protein family (UPF0147)	PF03685	unclassified	unclassified	unclassified	unclassified	unclassified	unclassified	unclassified	unclassified	K09721	unclassified	unclassified	unclassified	unclassified	unclassified	unclassified	unclassified	unclassified	0	0	0	0	0	0
FHCFJDLK_109161	bin53	bin53	poorly characterized	Function unknown	2N9ME	Belongs to the UPF0173 family	368407.Memar_1421	unclassified	unclassified	unclassified	unclassified	unclassified	unclassified	unclassified	Archaea	Euryarchaeota	Methanomicrobia	Methanomicrobiales	Methanomicrobiaceae	Methanoculleus	Methanoculleus bourgensis	CL0381	Metallo-HOrase	Metallo-hydrolase/oxidoreductase superfamily	Metallo-beta-lactamase superfamily	PF00753	unclassified	unclassified	putative exonuclease, DNA ligase-associated	TIGR04122	unclassified	unclassified	unclassified	unclassified	unknown	unclassified	unclassified	unclassified	Beta-Lactamase	Beta-Lactamase	L1	L1 beta-lactamase (subclass B3 (metallo-) beta-lactamase)	RF0084	0	0	0	0	0	0
FHCFJDLK_109412	bin69	bin69	unclassified	unclassified	3XIQT	unclassified	927658.AJUM01000037_gene2080	unclassified	unclassified	unclassified	unclassified	unclassified	unclassified	unclassified	Bacteria	Bacteroidetes	Bacteroidia	Bacteroidales	unclassified	unclassified	various	unclassified	unclassified	unclassified	unclassified	unclassified	unclassified	unclassified	unclassified	unclassified	unclassified	unclassified	unclassified	unclassified	unknown	unclassified	unclassified	unclassified	unclassified	unclassified	unclassified	unclassified	unclassified	0	0	0	0	0	0
FHCFJDLK_109514	bin27	bin27	metabolism	Energy production and conversion	4DN1I	Catalyzes the reversible oxidation of malate to oxaloacetate	1410634.JHVD01000012_gene626	Bacteria	Actinobacteria	Actinomycetia	Propionibacteriales	Propionibacteriaceae	various	various	Bacteria	Actinobacteria	Actinomycetia	Propionibacteriales	Propionibacteriaceae	various	various	CL0063	NADP_Rossmann	FAD/NAD(P)-binding Rossmann fold Superfamily	lactate/malate dehydrogenase, NAD binding domain	PF00056	Energy metabolism	various	L-lactate dehydrogenase	TIGR01771	various	various	various	unclassified	K00016	HMMsoil34168	unclassified	unclassified	unclassified	unclassified	unclassified	unclassified	unclassified	0	0	0	0	0	0
FHCFJDLK_11020	bin27	bin27	cellular processes and signaling	Posttranslational modification, protein turnover, chaperones	3XJU4	Pyridine nucleotide-disulphide oxidoreductase	1168289.AJKI01000026_gene1420	unclassified	unclassified	unclassified	unclassified	unclassified	unclassified	unclassified	Bacteria	Acidobacteria	unclassified	unclassified	unclassified	unclassified	various	CL0063	NADP_Rossmann	FAD/NAD(P)-binding Rossmann fold Superfamily	FAD dependent oxidoreductase	PF12831	Energy metabolism	TCA cycle	succinate dehydrogenase, flavoprotein subunit	TIGR01816	11_Nitrogen cycle	Nitrogenated compounds Reduction	Assimilatory nitrate reduction	Nitrate to ammonia	K00362	HMMsoil48109	cellobiose dehydrogenase (EC 1.1.99.18); glucose 1-oxidase (EC 1.1.3.4); aryl alcohol oxidase (EC 1.1.3.7); alcohol oxidase (EC 1.1.3.13); pyranose oxidase (EC 1.1.3.10)	AA3	unclassified	unclassified	unclassified	unclassified	unclassified	0	0	0	0	0	0
FHCFJDLK_11021	bin27	bin27	unclassified	unclassified	323E9	unclassified	945713.IALB_2788	unclassified	unclassified	unclassified	unclassified	unclassified	unclassified	unclassified	Bacteria	Actinobacteria	Actinomycetia	Actinomycetales	unclassified	unclassified	various	unclassified	unclassified	unclassified	unclassified	unclassified	unclassified	unclassified	unclassified	unclassified	unclassified	unclassified	unclassified	unclassified	unknown	unclassified	unclassified	unclassified	unclassified	unclassified	unclassified	unclassified	unclassified	0	0	0	0	0	0
FHCFJDLK_11024	bin27	bin27	cellular processes and signaling	Posttranslational modification, protein turnover, chaperones	1WYQQ	META domain	765911.Thivi_2384	unclassified	unclassified	unclassified	unclassified	unclassified	unclassified	unclassified	unclassified	unclassified	unclassified	unclassified	unclassified	unclassified	various	CL0116	Calycin	Calycin superfamily	META domain	PF03724	unclassified	unclassified	unclassified	unclassified	unclassified	unclassified	unclassified	unclassified	K03668	unclassified	unclassified	unclassified	unclassified	unclassified	unclassified	unclassified	unclassified	0	0	0	0	0	0
FHCFJDLK_11025	bin27	bin27	cellular processes and signaling	Cell wall/membrane/envelope biogenesis	4E3HP	Domain of unknown function (DUF4349)	469371.Tbis_2263	unclassified	unclassified	unclassified	unclassified	unclassified	unclassified	unclassified	Bacteria	Actinobacteria	Actinomycetia	Propionibacteriales	Nocardioidaceae	Micropruina	Micropruina glycogenica	unclassified	unclassified	unclassified	Domain of unknown function (DUF4349)	PF14257	unclassified	unclassified	unclassified	unclassified	unclassified	unclassified	unclassified	unclassified	unknown	unclassified	unclassified	unclassified	unclassified	unclassified	unclassified	unclassified	unclassified	0	0	0	0	0	0
FHCFJDLK_11027	bin27	bin27	poorly characterized	Function unknown	2ZTVJ	Protein of unknown function (DUF3618)	1035308.AQYY01000001_gene3527	unclassified	unclassified	unclassified	unclassified	unclassified	unclassified	unclassified	Bacteria	Actinobacteria	Actinomycetia	Propionibacteriales	Propionibacteriaceae	Propionibacterium	Propionibacterium sp.	unclassified	unclassified	unclassified	Protein of unknown function (DUF3618)	PF12277	unclassified	unclassified	unclassified	unclassified	unclassified	unclassified	unclassified	unclassified	unknown	unclassified	unclassified	unclassified	unclassified	unclassified	unclassified	unclassified	unclassified	0	0	0	0	0	0
FHCFJDLK_110284	bin53	bin53	metabolism	Energy production and conversion	2N9E8	Flavodoxin	368407.Memar_0432	unclassified	unclassified	unclassified	unclassified	unclassified	unclassified	unclassified	Archaea	Euryarchaeota	Methanomicrobia	Methanomicrobiales	unclassified	unclassified	various	unclassified	unclassified	unclassified	unclassified	unclassified	Energy metabolism	Electron transport	flavodoxin	TIGR01753	unclassified	unclassified	unclassified	unclassified	unknown	unclassified	unclassified	unclassified	unclassified	unclassified	unclassified	unclassified	unclassified	0	0	0	0	0	0
FHCFJDLK_110287	bin53	bin53	information storage and processing	Translation, ribosomal structure and biogenesis	2N9VK	TIGRFAM Sua5 YciO YrdC YwlC family protein	368407.Memar_0436	unclassified	unclassified	unclassified	unclassified	unclassified	unclassified	unclassified	Archaea	Euryarchaeota	Methanomicrobia	Methanomicrobiales	Methanomicrobiaceae	Methanoculleus	Methanoculleus bourgensis	unclassified	unclassified	unclassified	Telomere recombination	PF01300	Protein fate	Protein modification and repair	carbamoyltransferase HypF	TIGR00143	unclassified	unclassified	unclassified	unclassified	K07566	unclassified	unclassified	unclassified	unclassified	unclassified	unclassified	unclassified	unclassified	0	0	0	0	0	0
FHCFJDLK_110297	bin24	bin24	poorly characterized	Function unknown	2Y1RB	S-layer protein	1094980.Mpsy_2214	unclassified	unclassified	unclassified	unclassified	unclassified	unclassified	unclassified	Archaea	Euryarchaeota	Methanomicrobia	Methanosarcinales	unclassified	unclassified	various	CL0287	Transthyretin	Transthyretin superfamily	CarboxypepD_reg-like domain	PF13715	Cell envelope	Surface structures	S-layer family duplication domain	TIGR01567	12_Transporters	ABC transporters, prokaryotic type	metallic cation, iron-siderophore and vitamin b12 transporters	Iron complex transporter [mD:m00240]	K02016	HMMsoil75078	unclassified	unclassified	unclassified	unclassified	unclassified	unclassified	unclassified	0	0	0	0	0	0
FHCFJDLK_11032	bin27	bin27	poorly characterized	Function unknown	4DUT1	CobB/CobQ-like glutamine amidotransferase domain	1122994.AUFR01000037_gene1156	unclassified	unclassified	unclassified	unclassified	unclassified	unclassified	unclassified	Bacteria	Actinobacteria	Actinomycetia	Micrococcales	Intrasporangiaceae	Janibacter	Janibacter terrae	CL0014	Glutaminase_I	Class-I Glutamine amidotransferase superfamily	CobB/CobQ-like glutamine amidotransferase domain	PF07685	Biosynthesis of cofactors, prosthetic groups, and carriers	Heme, porphyrin, and cobalamin	cobyric acid synthase CobQ	TIGR00313	unclassified	unclassified	unclassified	unclassified	K07009	unclassified	unclassified	unclassified	unclassified	unclassified	unclassified	unclassified	unclassified	0	0	0	0	0	0
FHCFJDLK_11035	bin27	bin27	metabolism	Carbohydrate transport and metabolism	4DN6Y	6-phosphogluconate dehydrogenase, decarboxylating	1121933.AUHH01000023_gene964	Bacteria	Actinobacteria	Actinomycetia	Propionibacteriales	Propionibacteriaceae	Granulicoccus	Granulicoccus phenolivorans	Bacteria	Actinobacteria	Actinomycetia	Micrococcales	Dermatophilaceae	Dermatophilus	Dermatophilus congolensis	CL0063	NADP_Rossmann	FAD/NAD(P)-binding Rossmann fold Superfamily	D-isomer specific 2-hydroxyacid dehydrogenase, NAD binding domain	PF02826	unclassified	unclassified	nucleotide sugar dehydrogenase	TIGR03026	06_Amino acid utilization biosynthesis metabolism	Glycine, serine and threonine metabolism	unclassified	unclassified	K00058	HMMsoil70993	unclassified	unclassified	Gylcopeptide Resistance	Gylcopeptide Resistance	vanH	VanH: D-specific alpha-ketoacid dehydrogenase that synthesizes D-lactate	RF0153	0	0	0	0	0	0
FHCFJDLK_11036	bin27	bin27	metabolism	Carbohydrate transport and metabolism	4ABH8	2-dehydro-3-deoxyphosphogluconate aldolase 4-hydroxy-2-oxoglutarate aldolase	358220.C380_04095	unclassified	unclassified	unclassified	unclassified	unclassified	unclassified	unclassified	Bacteria	Proteobacteria	Betaproteobacteria	Burkholderiales	unclassified	various	various	CL0036	TIM_barrel	Common phosphate binding-site TIM barrel superfamily	KDPG and KHG aldolase	PF01081	various	various	2-dehydro-3-deoxyphosphogluconate aldolase/4-hydroxy-2-oxoglutarate aldolase	TIGR01182	various	various	unclassified	unclassified	K01625	HMMsoil40924	unclassified	unclassified	unclassified	unclassified	unclassified	unclassified	unclassified	0	0	0	0	0	0
FHCFJDLK_11037	bin27	bin27	metabolism	various	4AA15	Belongs to the IlvD Edd family	232721.Ajs_2049	unclassified	unclassified	unclassified	unclassified	unclassified	unclassified	unclassified	Bacteria	Proteobacteria	Betaproteobacteria	Burkholderiales	Comamonadaceae	Schlegelella	Schlegelella thermodepolymerans	unclassified	unclassified	unclassified	Dehydratase family	PF00920	Unknown function	Enzymes of unknown specificity	putative dehydratase, YjhG/YagF family	TIGR03432	various	various	unclassified	unclassified	K01687	HMMsoil46697	unclassified	unclassified	unclassified	unclassified	unclassified	unclassified	unclassified	0	0	0	0	0	0
FHCFJDLK_11039	bin27	bin27	metabolism	Carbohydrate transport and metabolism	4F19E	TIGRFAM carbohydrate kinase, thermoresistant glucokinase family	1454010.JEOE01000024_gene2641	unclassified	unclassified	unclassified	unclassified	unclassified	unclassified	unclassified	Bacteria	Actinobacteria	Actinomycetia	Propionibacteriales	Propionibacteriaceae	Tessaracoccus	Tessaracoccus bendigoensis	CL0023	P-loop_NTPase	P-loop containing nucleoside triphosphate hydrolase superfamily	AAA domain	PF13671	unclassified	unclassified	carbohydrate kinase, thermoresistant glucokinase family	TIGR01313	06_Amino acid utilization biosynthesis metabolism	Phenylalanine, tyrosine and tryptophan biosynthesis	unclassified	unclassified	K00891	HMMsoil30369	unclassified	unclassified	unclassified	unclassified	unclassified	unclassified	unclassified	0	0	0	0	0	0
FHCFJDLK_110390	bin20	bin20	metabolism	Inorganic ion transport and metabolism	3T1QQ	Cytochrome C1	1437824.BN940_01781	Bacteria	Proteobacteria	Betaproteobacteria	Burkholderiales	Alcaligenaceae	Castellaniella	Castellaniella defragrans	Bacteria	Proteobacteria	Betaproteobacteria	Burkholderiales	Alcaligenaceae	Castellaniella	Castellaniella defragrans	CL0318	Cytochrome-c	Cytochrome c superfamily	Cytochrome C1 family	PF02167	unclassified	unclassified	unclassified	unclassified	unclassified	unclassified	unclassified	unclassified	K00413	unclassified	unclassified	unclassified	unclassified	unclassified	unclassified	unclassified	unclassified	0	0	0	0	0	0
FHCFJDLK_110401	bin20	bin20	poorly characterized	Function unknown	3T3BK	NMT1-like family	1437824.BN940_01681	unclassified	unclassified	unclassified	unclassified	unclassified	unclassified	unclassified	Bacteria	Proteobacteria	Betaproteobacteria	Burkholderiales	Alcaligenaceae	Castellaniella	Castellaniella defragrans	CL0177	PBP	Periplasmic binding protein clan	Bacterial extracellular solute-binding proteins, family 3	PF00497	Transport and binding proteins	Anions	phosphate/phosphite/phosphonate ABC transporter, periplasmic binding protein	TIGR01098	12_Transporters	ABC transporters, prokaryotic type	Mineral and organic ion transporters	Sulfonate/nitrate/taurine transporter [mD:m00188]	K02051	HMMsoil136930	unclassified	unclassified	unclassified	unclassified	unclassified	unclassified	unclassified	0	0	0	0	0	0
FHCFJDLK_11041	bin27	bin27	unclassified	unclassified	33Y9V	unclassified	1504822.CCNO01000014_gene1547	Bacteria	Actinobacteria	Coriobacteriia	Coriobacteriales	Atopobiaceae	Thermophilibacter	Thermophilibacter provencensis	Bacteria	Firmicutes	Clostridia	Eubacteriales	Lachnospiraceae	unclassified	various	CL0057	Met_repress	MetJ/Arc repressor, antitoxin of TA systems superfamily	Domain of unknown function (DUF1902)	PF08972	Unknown function	General	Planctomycetes uncharacterized domain TIGR03067	TIGR03067	unclassified	unclassified	unclassified	unclassified	unknown	unclassified	unclassified	unclassified	unclassified	unclassified	unclassified	unclassified	unclassified	0	0	0	0	0	0
FHCFJDLK_110909	bin24	bin24	information storage and processing	Translation, ribosomal structure and biogenesis	2N99R	Belongs to the class-I aminoacyl-tRNA synthetase family	1094980.Mpsy_1191	unclassified	unclassified	unclassified	unclassified	unclassified	unclassified	unclassified	Archaea	Euryarchaeota	Methanomicrobia	Methanosarcinales	various	various	various	CL0039	HUP	HUP - HIGH-signature proteins, UspA, and PP-ATPase.	tRNA synthetases class I (C) catalytic domain	PF01406	Protein synthesis	tRNA aminoacylation	arginine--tRNA ligase	TIGR00456	unclassified	unclassified	unclassified	unclassified	K01869	unclassified	unclassified	unclassified	unclassified	unclassified	unclassified	unclassified	unclassified	0	0	0	0	0	0
FHCFJDLK_110910	bin24	bin24	metabolism	Amino acid transport and metabolism	3J0G2	Aminotransferase class I and II	1123376.AUIU01000013_gene1914	unclassified	unclassified	unclassified	unclassified	unclassified	unclassified	unclassified	Archaea	Euryarchaeota	Methanomicrobia	Methanosarcinales	various	various	various	CL0061	PLP_aminotran	PLP dependent aminotransferase superfamily	Aminotransferase class I and II	PF00155	Energy metabolism	Amino acids and amines	aspartate 4-decarboxylase	TIGR03801	06_Amino acid utilization biosynthesis metabolism	various	unclassified	unclassified	K14265	HMMsoil113884	unclassified	unclassified	unclassified	Aminotransferase	Aminotran_1_2	PF00155.16 Aminotransferase class I and II	RF0024	0	0	0	0	0	0
FHCFJDLK_110918	bin24	bin24	metabolism	Inorganic ion transport and metabolism	2N923	ABC transporter, substrate-binding protein, aliphatic	368407.Memar_0851	unclassified	unclassified	unclassified	unclassified	unclassified	unclassified	unclassified	Archaea	Candidatus Verstraetearchaeota	Candidatus Methanomethylia	Candidatus Methanomethyliales	Candidatus Methanomethyliaceae	Candidatus Methanosuratus	Candidatus Methanosuratus sp.	CL0177	PBP	Periplasmic binding protein clan	NMT1/THI5 like	PF09084	Transport and binding proteins	Unknown substrate	TRAP transporter solute receptor, TAXI family	TIGR02122	12_Transporters	ABC transporters, prokaryotic type	Mineral and organic ion transporters	Sulfonate/nitrate/taurine transporter [mD:m00188]	K02049	HMMsoil62252	unclassified	unclassified	unclassified	unclassified	unclassified	unclassified	unclassified	0	0	0	0	0	0
FHCFJDLK_110920	bin24	bin24	metabolism	Nucleotide transport and metabolism	2463J	Catalyzes the formation of S-adenosylmethionine from methionine and ATP	693661.Arcve_1035	unclassified	unclassified	unclassified	unclassified	unclassified	unclassified	unclassified	Archaea	Euryarchaeota	Methanomicrobia	Methanosarcinales	various	various	various	unclassified	unclassified	unclassified	S-adenosylmethionine synthetase (AdoMet synthetase)	PF01941	unclassified	unclassified	unclassified	unclassified	06_Amino acid utilization biosynthesis metabolism	various	various	unclassified	K00789	HMMsoil63344	unclassified	unclassified	unclassified	unclassified	unclassified	unclassified	unclassified	0	0	0	0	0	0
FHCFJDLK_111086	bin27	bin27	metabolism	Amino acid transport and metabolism	1W7TN	Belongs to the Glu Leu Phe Val dehydrogenases family	1132441.KI519455_gene2744	Bacteria	Actinobacteria	Actinomycetia	Micrococcales	Promicromonosporaceae	Xylanibacterium	Xylanibacterium ulmi	Bacteria	Actinobacteria	Actinomycetia	Micrococcales	Promicromonosporaceae	Xylanibacterium	Xylanibacterium ulmi	CL0063	NADP_Rossmann	FAD/NAD(P)-binding Rossmann fold Superfamily	Glutamate/Leucine/Phenylalanine/Valine dehydrogenase	PF00208	unclassified	unclassified	unclassified	unclassified	06_Amino acid utilization biosynthesis metabolism	various	unclassified	unclassified	K00263	HMMsoil41626	unclassified	unclassified	unclassified	unclassified	unclassified	unclassified	unclassified	0	0	0	0	0	0
FHCFJDLK_111087	bin27	bin27	metabolism	Lipid transport and metabolism	4DND1	Catalyzes the NADP-dependent rearrangement and reduction of 1-deoxy-D-xylulose-5-phosphate (DXP) to 2-C-methyl-D-erythritol 4-phosphate (MEP)	1410634.JHVD01000004_gene819	Bacteria	Actinobacteria	Actinomycetia	Propionibacteriales	Propionibacteriaceae	Propioniciclava	Propioniciclava soli	Bacteria	Actinobacteria	Actinomycetia	Propionibacteriales	Propionibacteriaceae	Propioniciclava	various	CL0063	NADP_Rossmann	FAD/NAD(P)-binding Rossmann fold Superfamily	DXP reductoisomerase C-terminal domain	PF13288	Biosynthesis of cofactors, prosthetic groups, and carriers	Other	1-deoxy-D-xylulose 5-phosphate reductoisomerase	TIGR00243	06_Amino acid utilization biosynthesis metabolism	various	various	unclassified	K00003	HMMsoil16368	unclassified	unclassified	unclassified	unclassified	unclassified	unclassified	unclassified	0	0	0	0	0	0
FHCFJDLK_111089	bin27	bin27	metabolism	Lipid transport and metabolism	4EID0	Converts 2C-methyl-D-erythritol 2,4-cyclodiphosphate (ME-2,4cPP) into 1-hydroxy-2-methyl-2-(E)-butenyl 4-diphosphate	269800.Tfu_0749	unclassified	unclassified	unclassified	unclassified	unclassified	unclassified	unclassified	Bacteria	Actinobacteria	Actinomycetia	Propionibacteriales	Propionibacteriaceae	various	various	CL0036	TIM_barrel	Common phosphate binding-site TIM barrel superfamily	Type I 3-dehydroquinase	PF01487	Biosynthesis of cofactors, prosthetic groups, and carriers	Other	4-hydroxy-3-methylbut-2-en-1-yl diphosphate synthase	TIGR00612	unclassified	unclassified	unclassified	unclassified	K03526	unclassified	unclassified	unclassified	unclassified	unclassified	unclassified	unclassified	unclassified	0	0	0	0	0	0
FHCFJDLK_111092	bin27	bin27	cellular processes and signaling	Intracellular trafficking, secretion, and vesicular transport	4D405	TrkA C-terminal domain protein	1203556.HMPREF1478_02063	unclassified	unclassified	unclassified	unclassified	unclassified	unclassified	unclassified	Bacteria	Actinobacteria	Actinomycetia	Propionibacteriales	Propionibacteriaceae	Propionibacterium	Propionibacterium sp.	CL0582	TrkA_C	TrkA C-terminal domain-like	TrkA-C domain	PF02080	unclassified	unclassified	aspartate-alanine antiporter	TIGR03802	unclassified	unclassified	unclassified	unclassified	K07085	unclassified	unclassified	unclassified	unclassified	unclassified	unclassified	unclassified	unclassified	0	0	0	0	0	0
FHCFJDLK_111178	bin20	bin20	metabolism	Coenzyme transport and metabolism	3T26Y	May play a key role in the regulation of the intracellular concentration of adenosylhomocysteine	1437824.BN940_02386	unclassified	unclassified	unclassified	unclassified	unclassified	unclassified	unclassified	Bacteria	Proteobacteria	Betaproteobacteria	Burkholderiales	Alcaligenaceae	Castellaniella	Castellaniella defragrans	CL0063	NADP_Rossmann	FAD/NAD(P)-binding Rossmann fold Superfamily	Tetrahydrofolate dehydrogenase/cyclohydrolase, NAD(P)-binding domain	PF02882	Cellular processes	Sporulation and germination	dipicolinic acid synthetase, A subunit	TIGR02853	06_Amino acid utilization biosynthesis metabolism	Glycine, serine and threonine metabolism	unclassified	unclassified	K00058	HMMsoil70793	unclassified	unclassified	unclassified	unclassified	unclassified	unclassified	unclassified	0	0	0	0	0	0
FHCFJDLK_11120	bin22	bin22	metabolism	Coenzyme transport and metabolism	3TA86	Converts 2,5-diamino-6-(ribosylamino)-4(3h)-pyrimidinone 5'-phosphate into 5-amino-6-(ribosylamino)-2,4(1h,3h)- pyrimidinedione 5'-phosphate	1304875.JAFZ01000001_gene1771	unclassified	unclassified	unclassified	unclassified	unclassified	unclassified	unclassified	Bacteria	Ignavibacteriae	Ignavibacteria	unclassified	unclassified	unclassified	various	CL0109	CDA	Cytidine deaminase-like (CDA) superfamily	MafB19-like deaminase	PF14437	unclassified	unclassified	diaminohydroxyphosphoribosylaminopyrimidine reductase	TIGR01508	07_Nucleic acid metabolism	Pyrimidine metabolism	unclassified	unclassified	K01493	HMMsoil122033	unclassified	unclassified	unclassified	unclassified	unclassified	unclassified	unclassified	0	0	0	0	0	0
FHCFJDLK_111335	bin66	bin66	information storage and processing	Translation, ribosomal structure and biogenesis	278Y0	Binds directly to 23S rRNA. The L1 stalk is quite mobile in the ribosome, and is involved in E site tRNA release	1048834.TC41_3053	unclassified	unclassified	unclassified	unclassified	unclassified	unclassified	unclassified	Bacteria	Proteobacteria	Betaproteobacteria	Burkholderiales	unclassified	unclassified	various	unclassified	unclassified	unclassified	Ribosomal protein L1p/L10e family	PF00687	Protein synthesis	Ribosomal proteins: synthesis and modification	ribosomal protein uL1, mitochondrial	TIGR01170	unclassified	unclassified	unclassified	unclassified	K02863	unclassified	unclassified	unclassified	unclassified	unclassified	unclassified	unclassified	unclassified	0	0	0	0	0	0
FHCFJDLK_112134	bin27	bin27	metabolism	Coenzyme transport and metabolism	4FK3Y	Tetrapolymerization of the monopyrrole PBG into the hydroxymethylbilane pre-uroporphyrinogen in several discrete steps	529884.Rhola_00002880	unclassified	unclassified	unclassified	unclassified	unclassified	unclassified	unclassified	Bacteria	Actinobacteria	Actinomycetia	Propionibacteriales	Propionibacteriaceae	Brooklawnia	Brooklawnia sp.	unclassified	unclassified	unclassified	Porphobilinogen deaminase, C-terminal domain	PF03900	Biosynthesis of cofactors, prosthetic groups, and carriers	Heme, porphyrin, and cobalamin	hydroxymethylbilane synthase	TIGR00212	unclassified	unclassified	unclassified	unclassified	K01749	unclassified	unclassified	unclassified	unclassified	unclassified	unclassified	unclassified	unclassified	0	0	0	0	0	0
FHCFJDLK_112137	bin27	bin27	metabolism	Coenzyme transport and metabolism	4D4AG	Belongs to the ALAD family	1403948.Q618_VCMC00003G0326	Bacteria	Actinobacteria	Actinomycetia	Propionibacteriales	Nocardioidaceae	Propionicimonas	Propionicimonas paludicola	Bacteria	Actinobacteria	Actinomycetia	Propionibacteriales	Nocardioidaceae	Propionicimonas	Propionicimonas paludicola	CL0036	TIM_barrel	Common phosphate binding-site TIM barrel superfamily	Delta-aminolevulinic acid dehydratase	PF00490	unclassified	unclassified	unclassified	unclassified	unclassified	unclassified	unclassified	unclassified	K01698	unclassified	unclassified	unclassified	unclassified	unclassified	unclassified	unclassified	unclassified	0	0	0	0	0	0
FHCFJDLK_112138	bin27	bin27	metabolism	Coenzyme transport and metabolism	26072	PFAM Aminotransferase class-III	1035308.AQYY01000001_gene3075	unclassified	unclassified	unclassified	unclassified	unclassified	unclassified	unclassified	Bacteria	Actinobacteria	unclassified	unclassified	unclassified	unclassified	various	unclassified	unclassified	unclassified	Tetrapyrrole (Corrin/Porphyrin) Methylases	PF00590	Central intermediary metabolism	Other	4-aminobutyrate aminotransferase	TIGR00699	06_Amino acid utilization biosynthesis metabolism	Arginine and proline metabolism	unclassified	unclassified	K00819	HMMsoil64141	unclassified	unclassified	unclassified	unclassified	unclassified	unclassified	unclassified	0	0	0	0	0	0
FHCFJDLK_112140	bin27	bin27	metabolism	Carbohydrate transport and metabolism	COG1879	ABC-type sugar transport system periplasmic component	1416752.AYME01000002_gene790	Bacteria	unclassified	unclassified	unclassified	unclassified	unclassified	unclassified	Bacteria	Actinobacteria	Actinomycetia	Micrococcales	Microbacteriaceae	Microbacterium	Microbacterium sp. MYb66	CL0144	Periplas_BP	Periplasmic binding protein like	Periplasmic binding proteins and sugar binding domain of LacI family	PF00532	unclassified	unclassified	rhamnose ABC transporter, rhamnose-binding protein	TIGR02637	12_Transporters	ABC transporters, prokaryotic type	Monosaccharide transporters	Simple sugar transporter [mD:m00221]	K02058	HMMsoil106164	unclassified	unclassified	unclassified	unclassified	unclassified	unclassified	unclassified	0	0	0	0	0	0
FHCFJDLK_112141	bin27	bin27	metabolism	Carbohydrate transport and metabolism	2GJDW	Belongs to the binding-protein-dependent transport system permease family	1416752.AYME01000002_gene791	Bacteria	Actinobacteria	Actinomycetia	Micrococcales	Micrococcaceae	Arthrobacter	Arthrobacter yangruifuii	Bacteria	Actinobacteria	Actinomycetia	Micrococcales	Micrococcaceae	Arthrobacter	Arthrobacter yangruifuii	CL0142	Membrane_trans	Membrane and transport protein	Branched-chain amino acid transport system / permease component	PF02653	Transport and binding proteins	Amino acids, peptides and amines	urea ABC transporter, permease protein UrtC	TIGR03408	12_Transporters	ABC transporters, prokaryotic type	Phosphate and amino acid transporters	Branched-chain amino acid transporter [mD:m00237]	K01998	HMMsoil37679	unclassified	unclassified	unclassified	unclassified	unclassified	unclassified	unclassified	0	0	0	0	0	0
FHCFJDLK_112142	bin27	bin27	metabolism	Carbohydrate transport and metabolism	260WP	ABC transporter	913865.DOT_0129	Bacteria	Actinobacteria	Actinomycetia	Micrococcales	Microbacteriaceae	Microbacterium	Microbacterium sp. UCD-TDU	Bacteria	Actinobacteria	Actinomycetia	Micrococcales	Microbacteriaceae	Microbacterium	Microbacterium sp. UCD-TDU	CL0023	P-loop_NTPase	P-loop containing nucleoside triphosphate hydrolase superfamily	ABC transporter	PF00005	Transport and binding proteins	various	cyclic peptide transporter	TIGR01194	12_Transporters	ABC transporters, prokaryotic type	ABC-2 type and other transporters	Uncharacterized ABC transporter [mD:m00258]	K02003	HMMsoil11734	unclassified	unclassified	unclassified	ABC Transporter	ABC_tran	PF00005.22 ABC transporter	RF0008	0	0	0	0	0	0
FHCFJDLK_11293	bin24	bin24	unclassified	unclassified	unclassified	unclassified	unclassified	unclassified	unclassified	unclassified	unclassified	unclassified	unclassified	unclassified	various	various	various	various	various	various	various	unclassified	unclassified	unclassified	Phosphoribosylformylglycinamidine (FGAM) synthase	PF02700	Purines, pyrimidines, nucleosides, and nucleotides	Purine ribonucleotide biosynthesis	phosphoribosylformylglycinamidine synthase, purS protein	TIGR00302	07_Nucleic acid metabolism	Purine metabolism	unclassified	unclassified	K01952	HMMsoil28304	unclassified	unclassified	unclassified	unclassified	unclassified	unclassified	unclassified	0	0	0	0	0	0
FHCFJDLK_11294	bin24	bin24	metabolism	Nucleotide transport and metabolism	1JD85	Part of the phosphoribosylformylglycinamidine synthase complex involved in the purines biosynthetic pathway. Catalyzes the ATP-dependent conversion of formylglycinamide ribonucleotide (FGAR) and glutamine to yield formylglycinamidine ribonucleotide (FGAM) and glutamate. The FGAM synthase complex is composed of three subunits. PurQ produces an ammonia molecule by converting glutamine to glutamate.…	1122169.AREN01000010_gene2519	unclassified	unclassified	unclassified	unclassified	unclassified	unclassified	unclassified	various	various	various	various	various	various	various	CL0014	Glutaminase_I	Class-I Glutamine amidotransferase superfamily	SNO glutamine amidotransferase family	PF01174	unclassified	unclassified	herpesvirus tegument protein/v-FGAM-synthase	TIGR01739	various	various	various	unclassified	K01658	HMMsoil6762	unclassified	unclassified	unclassified	unclassified	unclassified	unclassified	unclassified	0	0	0	0	0	0
FHCFJDLK_11295	bin24	bin24	metabolism	Nucleotide transport and metabolism	1JDPB	Part of the phosphoribosylformylglycinamidine synthase complex involved in the purines biosynthetic pathway. Catalyzes the ATP-dependent conversion of formylglycinamide ribonucleotide (FGAR) and glutamine to yield formylglycinamidine ribonucleotide (FGAM) and glutamate. The FGAM synthase complex is composed of three subunits. PurQ produces an ammonia molecule by converting glutamine to glutamate.…	297246.lpp1650	Archaea	Euryarchaeota	Methanomicrobia	Methanotrichales	Methanotrichaceae	Methanothrix	Methanothrix soehngenii	Archaea	Euryarchaeota	Methanomicrobia	Methanosarcinales	various	various	various	unclassified	unclassified	unclassified	Formylglycinamide ribonucleotide amidotransferase linker domain	PF18072	Biosynthesis of cofactors, prosthetic groups, and carriers	Thiamine	thiamine-phosphate kinase	TIGR01379	07_Nucleic acid metabolism	Purine metabolism	unclassified	unclassified	K01952	HMMsoil68076	unclassified	unclassified	unclassified	unclassified	unclassified	unclassified	unclassified	0	0	0	0	0	0
FHCFJDLK_11297	bin24	bin24	unclassified	unclassified	unclassified	unclassified	unclassified	unclassified	unclassified	unclassified	unclassified	unclassified	unclassified	unclassified	Archaea	Euryarchaeota	Methanomicrobia	Methanosarcinales	various	various	various	unclassified	unclassified	unclassified	unclassified	unclassified	unclassified	unclassified	unclassified	unclassified	unclassified	unclassified	unclassified	unclassified	unknown	unclassified	unclassified	unclassified	unclassified	unclassified	unclassified	unclassified	unclassified	0	0	0	0	0	0
FHCFJDLK_113101	bin69	bin69	information storage and processing	Translation, ribosomal structure and biogenesis	3XIS0	tRNA synthetases class II (A)	1168289.AJKI01000031_gene1017	unclassified	unclassified	unclassified	unclassified	unclassified	unclassified	unclassified	Bacteria	Bacteroidetes	Bacteroidia	Bacteroidales	unclassified	unclassified	various	unclassified	unclassified	unclassified	DHHA1 domain	PF02272	unclassified	unclassified	alanine--tRNA ligase	TIGR03683	unclassified	unclassified	unclassified	unclassified	K01872	unclassified	unclassified	unclassified	unclassified	unclassified	unclassified	unclassified	unclassified	0	0	0	0	0	0
FHCFJDLK_113251	bin24	bin24	poorly characterized	Function unknown	2XY1M	PFAM Pyridoxamine 5'-phosphate	192952.MM_2691	unclassified	unclassified	unclassified	unclassified	unclassified	unclassified	unclassified	Archaea	Euryarchaeota	Methanomicrobia	Methanosarcinales	various	various	various	CL0336	FMN-binding	FMN-binding split barrel superfamily	Pyridoxamine 5'-phosphate oxidase	PF01243	Unknown function	Enzymes of unknown specificity	PPOX class probable F420-dependent enzyme	TIGR03618	unclassified	unclassified	unclassified	unclassified	K07006	unclassified	unclassified	unclassified	unclassified	unclassified	unclassified	unclassified	unclassified	0	0	0	0	0	0
FHCFJDLK_113254	bin24	bin24	poorly characterized	Function unknown	2Y1N9	PFAM Deoxyribonuclease rho motif-related TRAM	386456.JQKN01000013_gene2969	unclassified	unclassified	unclassified	unclassified	unclassified	unclassified	unclassified	various	various	various	various	various	various	various	CL0021	OB	OB fold	TRAM domain	PF01938	Protein synthesis	tRNA and rRNA base modification	23S rRNA (uracil-5-)-methyltransferase RumA	TIGR00479	various	various	various	unclassified	K03215	HMMsoil19546	unclassified	unclassified	unclassified	unclassified	unclassified	unclassified	unclassified	0	0	0	0	0	0
FHCFJDLK_113379	bin27	bin27	metabolism	Lipid transport and metabolism	COG4770	CoA carboxylase activity	1035308.AQYY01000001_gene3593	Bacteria	Actinobacteria	Actinomycetia	Propionibacteriales	Propionibacteriaceae	various	various	Bacteria	Actinobacteria	Actinomycetia	Propionibacteriales	Propionibacteriaceae	various	various	CL0105	Hybrid	Barrel sandwich hybrid superfamily	Barrel-sandwich domain of CusB or HlyD membrane-fusion	PF16576	Cellular processes	Biosynthesis of natural products	cyanophycin synthetase	TIGR02068	06_Amino acid utilization biosynthesis metabolism	Valine, leucine and isoleucine biosynthesis	unclassified	unclassified	K00162	HMMsoil1568	unclassified	unclassified	unclassified	RND Antibiotic Efflux	RND_mfp	TIGR01730: RND_mfp: efflux transporter, RND family, MFP subunit	RF0164	0	0	0	0	0	0
FHCFJDLK_113380	bin27	bin27	metabolism	Energy production and conversion	249R3	dihydrolipoamide dehydrogenase	1035308.AQYY01000001_gene3611	Bacteria	Actinobacteria	Actinomycetia	Propionibacteriales	Propionibacteriaceae	various	various	Bacteria	Actinobacteria	Actinomycetia	Propionibacteriales	Propionibacteriaceae	various	various	CL0063	NADP_Rossmann	FAD/NAD(P)-binding Rossmann fold Superfamily	Alanine dehydrogenase/PNT, C-terminal domain	PF01262	Biosynthesis of cofactors, prosthetic groups, and carriers	Menaquinone and ubiquinone	2-polyprenyl-6-methoxyphenol 4-hydroxylase	TIGR01984	various	various	unclassified	unclassified	K00384	HMMsoil79971	unclassified	unclassified	unclassified	unclassified	unclassified	unclassified	unclassified	0	0	0	0	0	0
FHCFJDLK_113381	bin27	bin27	metabolism	Inorganic ion transport and metabolism	4DNDT	ATPases associated with a variety of cellular activities	110319.CF8_2100	Bacteria	Actinobacteria	Actinomycetia	Propionibacteriales	Propionibacteriaceae	Enemella	Enemella evansiae	Bacteria	Actinobacteria	Actinomycetia	Propionibacteriales	Propionibacteriaceae	unclassified	various	CL0023	P-loop_NTPase	P-loop containing nucleoside triphosphate hydrolase superfamily	AAA domain	PF13521	unclassified	unclassified	type IV secretion/conjugal transfer ATPase, VirB4 family	TIGR00929	12_Transporters	ABC transporters, prokaryotic type	ABC-2 type and other transporters	ABC-2 type transporter [mD:m00254]	K01990	HMMsoil22283	unclassified	unclassified	unclassified	ABC Transporter	ABC_tran	PF00005.22 ABC transporter	RF0008	0	0	0	0	0	0
FHCFJDLK_113382	bin27	bin27	metabolism	Lipid transport and metabolism	4DNM7	Enoyl- acyl-carrier-protein reductase NADH	1121933.AUHH01000032_gene1976	unclassified	unclassified	unclassified	unclassified	unclassified	unclassified	unclassified	Bacteria	Actinobacteria	Actinomycetia	Propionibacteriales	Propionibacteriaceae	Propionibacterium	Propionibacterium sp.	CL0063	NADP_Rossmann	FAD/NAD(P)-binding Rossmann fold Superfamily	short chain dehydrogenase	PF00106	unclassified	unclassified	2,3-dihydro-2,3-dihydroxybenzoate dehydrogenase	TIGR04316	unclassified	unclassified	unclassified	unclassified	K11611	unclassified	unclassified	unclassified	unclassified	unclassified	unclassified	unclassified	unclassified	0	0	0	0	0	0
FHCFJDLK_113383	bin27	bin27	metabolism	various	4DPI8	Enoyl-(Acyl carrier protein) reductase	1120954.ATXE01000001_gene2492	Bacteria	Actinobacteria	Actinomycetia	Propionibacteriales	Propionibacteriaceae	Brevilactibacter	Brevilactibacter sp. MC1595	Bacteria	Actinobacteria	Actinomycetia	Propionibacteriales	Propionibacteriaceae	various	various	CL0063	NADP_Rossmann	FAD/NAD(P)-binding Rossmann fold Superfamily	RmlD substrate binding domain	PF04321	unclassified	unclassified	sepiapterin reductase	TIGR01500	unclassified	unclassified	unclassified	unclassified	K00059	unclassified	unclassified	unclassified	unclassified	unclassified	unclassified	unclassified	unclassified	0	0	0	0	0	0
FHCFJDLK_113613	bin66	bin66	unclassified	unclassified	unclassified	unclassified	unclassified	unclassified	unclassified	unclassified	unclassified	unclassified	unclassified	unclassified	Bacteria	Proteobacteria	Betaproteobacteria	Burkholderiales	unclassified	unclassified	various	unclassified	unclassified	unclassified	unclassified	unclassified	unclassified	unclassified	unclassified	unclassified	unclassified	unclassified	unclassified	unclassified	unknown	unclassified	unclassified	unclassified	unclassified	unclassified	unclassified	unclassified	unclassified	0	0	0	0	0	0
FHCFJDLK_113619	bin66	bin66	unclassified	unclassified	unclassified	unclassified	unclassified	unclassified	unclassified	unclassified	unclassified	unclassified	unclassified	unclassified	Bacteria	Proteobacteria	Betaproteobacteria	Burkholderiales	unclassified	unclassified	various	unclassified	unclassified	unclassified	unclassified	unclassified	unclassified	unclassified	unclassified	unclassified	unclassified	unclassified	unclassified	unclassified	unknown	unclassified	unclassified	unclassified	unclassified	unclassified	unclassified	unclassified	unclassified	0	0	0	0	0	0
FHCFJDLK_113728	bin75	bin75	cellular processes and signaling	Intracellular trafficking, secretion, and vesicular transport	2NQZS	V-type ATPase 116kDa subunit family	459349.CLOAM1055	Bacteria	Candidatus Cloacimonetes	unclassified	unclassified	unclassified	unclassified	various	Bacteria	Candidatus Cloacimonetes	unclassified	unclassified	unclassified	unclassified	various	unclassified	unclassified	unclassified	V-type ATPase 116kDa subunit family	PF01496	unclassified	unclassified	unclassified	unclassified	unclassified	unclassified	unclassified	unclassified	K02123	unclassified	unclassified	unclassified	unclassified	unclassified	unclassified	unclassified	unclassified	0	0	0	0	0	0
FHCFJDLK_113733	bin75	bin75	metabolism	Energy production and conversion	3XJ25	Produces ATP from ADP in the presence of a proton gradient across the membrane	385682.AFSL01000014_gene2737	unclassified	unclassified	unclassified	unclassified	unclassified	unclassified	unclassified	Bacteria	Candidatus Cloacimonetes	unclassified	unclassified	unclassified	unclassified	various	CL0255	ATP_synthase	ATP synthase F0 subunit	HrpE/YscL/FliH and V-type ATPase subunit E	PF06188	unclassified	unclassified	HflK protein	TIGR01933	unclassified	unclassified	unclassified	unclassified	K02121	unclassified	unclassified	unclassified	unclassified	unclassified	unclassified	unclassified	unclassified	0	0	0	0	0	0
FHCFJDLK_113858	bin20	bin20	metabolism	various	3T2AM	Catalyzes the oxidation of 3-carboxy-2-hydroxy-4- methylpentanoate (3-isopropylmalate) to 3-carboxy-4-methyl-2- oxopentanoate. The product decarboxylates to 4-methyl-2 oxopentanoate	1437824.BN940_09701	Bacteria	Proteobacteria	Betaproteobacteria	Burkholderiales	Alcaligenaceae	Castellaniella	Castellaniella defragrans	Bacteria	Proteobacteria	Betaproteobacteria	Burkholderiales	Alcaligenaceae	Castellaniella	Castellaniella defragrans	CL0270	Iso_DH	Isocitrate/Isopropylmalate dehydrogenase-like superfamily	Isocitrate/isopropylmalate dehydrogenase	PF00180	Energy metabolism	TCA cycle	isocitrate dehydrogenase, NADP-dependent	TIGR00183	various	various	unclassified	unclassified	K00031	HMMsoil43305	unclassified	unclassified	unclassified	unclassified	unclassified	unclassified	unclassified	0	0	0	0	0	0
FHCFJDLK_113885	bin20	bin20	metabolism	Energy production and conversion	3T3MI	Catalyzes the hydrolysis of inorganic pyrophosphate (PPi) forming two phosphate ions	1437824.BN940_09546	Bacteria	Proteobacteria	Betaproteobacteria	Burkholderiales	Alcaligenaceae	Castellaniella	Castellaniella defragrans	Bacteria	Proteobacteria	Betaproteobacteria	Burkholderiales	Alcaligenaceae	Castellaniella	Castellaniella defragrans	unclassified	unclassified	unclassified	Inorganic pyrophosphatase	PF00719	unclassified	unclassified	unclassified	unclassified	unclassified	unclassified	unclassified	unclassified	K01507	unclassified	unclassified	unclassified	unclassified	unclassified	unclassified	unclassified	unclassified	0	0	0	0	0	0
FHCFJDLK_113890	bin20	bin20	metabolism	Energy production and conversion	3T279	Succinyl-CoA synthetase functions in the citric acid cycle (TCA), coupling the hydrolysis of succinyl-CoA to the synthesis of either ATP or GTP and thus represents the only step of substrate-level phosphorylation in the TCA. The alpha subunit of the enzyme binds the substrates coenzyme A and phosphate, while succinate binding and nucleotide specificity is provided by the beta subunit	1437824.BN940_09516	unclassified	unclassified	unclassified	unclassified	unclassified	unclassified	unclassified	Bacteria	Proteobacteria	Betaproteobacteria	Burkholderiales	Alcaligenaceae	Castellaniella	Castellaniella defragrans	CL0506	Succ_CoA_synth	Succinyl-CoA synthetase flavodoxin domain superfamily	Succinyl-CoA ligase like flavodoxin domain	PF13607	unclassified	unclassified	acetyl coenzyme A synthetase (ADP forming), alpha domain	TIGR02717	various	various	various	unclassified	K01905	HMMsoil28558	unclassified	unclassified	unclassified	unclassified	unclassified	unclassified	unclassified	0	0	0	0	0	0
FHCFJDLK_113891	bin20	bin20	metabolism	Nucleotide transport and metabolism	3T1TA	Succinyl-CoA synthetase functions in the citric acid cycle (TCA), coupling the hydrolysis of succinyl-CoA to the synthesis of either ATP or GTP and thus represents the only step of substrate-level phosphorylation in the TCA. The beta subunit provides nucleotide specificity of the enzyme and binds the substrate succinate, while the binding sites for coenzyme A and phosphate are found in the alpha …	1437824.BN940_09511	Bacteria	Proteobacteria	Betaproteobacteria	Burkholderiales	Alcaligenaceae	Castellaniella	Castellaniella defragrans	Bacteria	Proteobacteria	Betaproteobacteria	Burkholderiales	Alcaligenaceae	Castellaniella	Castellaniella defragrans	CL0179	ATP-grasp	ATP-grasp superfamily	Carbamoyl-phosphate synthase L chain, ATP binding domain	PF02786	Cellular processes	Biosynthesis of natural products	cyanophycin synthetase	TIGR02068	various	various	unclassified	unclassified	K01955	HMMsoil49422	unclassified	unclassified	unclassified	unclassified	unclassified	unclassified	unclassified	0	0	0	0	0	0
FHCFJDLK_113950	bin67	bin67	poorly characterized	Function unknown	2G6UC	Protein of unknown function (DUF541)	926569.ANT_30480	unclassified	unclassified	unclassified	unclassified	unclassified	unclassified	unclassified	Bacteria	Firmicutes	unclassified	unclassified	unclassified	unclassified	various	unclassified	unclassified	unclassified	Protein of unknown function (DUF541)	PF04402	unclassified	unclassified	unclassified	unclassified	unclassified	unclassified	unclassified	unclassified	K09807	unclassified	unclassified	unclassified	unclassified	unclassified	unclassified	unclassified	unclassified	0	0	0	0	0	0
FHCFJDLK_114004	bin24	bin24	metabolism	Amino acid transport and metabolism	2NAC8	PFAM extracellular solute-binding protein, family 5	269797.Mbar_A3677	unclassified	unclassified	unclassified	unclassified	unclassified	unclassified	unclassified	Archaea	Euryarchaeota	Methanomicrobia	Methanosarcinales	various	various	various	CL0177	PBP	Periplasmic binding protein clan	Bacterial extracellular solute-binding proteins, family 5 Middle	PF00496	Transport and binding proteins	Unknown substrate	ABC transporter substrate binding protein, KPN_01854 family	TIGR04028	12_Transporters	ABC transporters, prokaryotic type	PEPtide and nickel transporters	PEPtides/nickel transporter [mD:m00239]	K02035	HMMsoil37653	unclassified	unclassified	unclassified	unclassified	unclassified	unclassified	unclassified	0	0	0	0	0	0
FHCFJDLK_114152	bin24	bin24	information storage and processing	Transcription	2N9UM	PFAM RNA polymerase Rpb4	1094980.Mpsy_2774	unclassified	unclassified	unclassified	unclassified	unclassified	unclassified	unclassified	various	various	various	various	various	various	various	CL0426	HRDC-like	HRDC-like superfamily	RNA polymerase Rpb4	PF03874	unclassified	unclassified	unclassified	unclassified	07_Nucleic acid metabolism	various	unclassified	unclassified	K03051	HMMsoil43491	unclassified	unclassified	unclassified	unclassified	unclassified	unclassified	unclassified	0	0	0	0	0	0
FHCFJDLK_114153	bin24	bin24	information storage and processing	Translation, ribosomal structure and biogenesis	2N9X1	Belongs to the eukaryotic ribosomal protein eL21 family	410358.Mlab_1568	unclassified	unclassified	unclassified	unclassified	unclassified	unclassified	unclassified	Archaea	Euryarchaeota	Methanomicrobia	Methanosarcinales	various	various	various	CL0107	KOW	KOW domain	Ribosomal protein L21e	PF01157	unclassified	unclassified	unclassified	unclassified	unclassified	unclassified	unclassified	unclassified	K02889	unclassified	unclassified	unclassified	unclassified	unclassified	unclassified	unclassified	unclassified	0	0	0	0	0	0
FHCFJDLK_114213	bin69	bin69	cellular processes and signaling	Posttranslational modification, protein turnover, chaperones	3XIIU	TCP-1/cpn60 chaperonin family	1168289.AJKI01000063_gene3448	unclassified	unclassified	unclassified	unclassified	unclassified	unclassified	unclassified	Bacteria	Bacteroidetes	Bacteroidia	Bacteroidales	unclassified	unclassified	various	unclassified	unclassified	unclassified	TCP-1/cpn60 chaperonin family	PF00118	unclassified	unclassified	T-complex protein 1, gamma subunit	TIGR02344	unclassified	unclassified	unclassified	unclassified	K04077	unclassified	unclassified	unclassified	unclassified	unclassified	unclassified	unclassified	unclassified	0	0	0	0	0	0
FHCFJDLK_114273	bin66	bin66	metabolism	Energy production and conversion	2JI40	Belongs to the FAD-dependent glycerol-3-phosphate dehydrogenase family	1267535.KB906767_gene2436	unclassified	unclassified	unclassified	unclassified	unclassified	unclassified	unclassified	Bacteria	Proteobacteria	Betaproteobacteria	Burkholderiales	unclassified	unclassified	various	CL0063	NADP_Rossmann	FAD/NAD(P)-binding Rossmann fold Superfamily	FAD dependent oxidoreductase	PF12831	unclassified	unclassified	dihydrolipoyl dehydrogenase	TIGR01350	06_Amino acid utilization biosynthesis metabolism	Arginine and proline metabolism	unclassified	unclassified	K09471	HMMsoil40420	cellobiose dehydrogenase (EC 1.1.99.18); glucose 1-oxidase (EC 1.1.3.4); aryl alcohol oxidase (EC 1.1.3.7); alcohol oxidase (EC 1.1.3.13); pyranose oxidase (EC 1.1.3.10)	AA3	unclassified	unclassified	unclassified	unclassified	unclassified	0	0	0	0	0	0
FHCFJDLK_114512	bin24	bin24	metabolism	Amino acid transport and metabolism	36I6B	imidazoleglycerol-phosphate dehydratase	536232.CLM_1809	unclassified	unclassified	unclassified	unclassified	unclassified	unclassified	unclassified	Archaea	Euryarchaeota	Methanomicrobia	Methanosarcinales	various	various	various	CL0329	S5	Ribosomal protein S5 domain 2-like superfamily	Imidazoleglycerol-phosphate dehydratase	PF00475	unclassified	unclassified	unclassified	unclassified	various	various	various	unclassified	K01089	HMMsoil74291	unclassified	unclassified	unclassified	unclassified	unclassified	unclassified	unclassified	0	0	0	0	0	0
FHCFJDLK_114524	bin24	bin24	cellular processes and signaling	Posttranslational modification, protein turnover, chaperones	262C4	Belongs to the thioredoxin family	756499.Desde_3005	unclassified	unclassified	unclassified	unclassified	unclassified	unclassified	unclassified	Archaea	Euryarchaeota	Methanomicrobia	Methanosarcinales	various	various	various	CL0172	Thioredoxin	Thioredoxin-like	Thioredoxin	PF14595	unclassified	unclassified	glutaredoxin-like domain protein	TIGR02187	various	various	various	unclassified	K12267	HMMsoil30212	unclassified	unclassified	unclassified	unclassified	unclassified	unclassified	unclassified	0	0	0	0	0	0
FHCFJDLK_114689	bin41	bin41	metabolism	Carbohydrate transport and metabolism	2661T	Periplasmic binding proteins and sugar binding domain of LacI family	370438.PTH_1684	unclassified	unclassified	unclassified	unclassified	unclassified	unclassified	unclassified	various	various	various	various	various	unclassified	various	CL0144	Periplas_BP	Periplasmic binding protein like	Periplasmic binding proteins and sugar binding domain of LacI family	PF00532	Regulatory functions	DNA interactions	D-fructose-responsive transcription factor	TIGR02417	12_Transporters	ABC transporters, prokaryotic type	Monosaccharide transporters	L-Arabinose transporter [mD:m00213]	K10537	HMMsoil79269	unclassified	unclassified	unclassified	unclassified	unclassified	unclassified	unclassified	0	0	0	0	0	0
FHCFJDLK_114693	bin41	bin41	metabolism	Amino acid transport and metabolism	260K4	Catalyzes the sequential NAD-dependent oxidations of L- histidinol to L-histidinaldehyde and then to L-histidine	370438.PTH_1680	unclassified	unclassified	unclassified	unclassified	unclassified	unclassified	unclassified	Bacteria	Firmicutes	Clostridia	Eubacteriales	Peptococcaceae	unclassified	various	CL0099	ALDH-like	ALDH-like superfamily	Histidinol dehydrogenase	PF00815	Amino acid biosynthesis	Histidine family	histidinol dehydrogenase	TIGR00069	various	various	unclassified	unclassified	K01496	HMMsoil9254	unclassified	unclassified	unclassified	unclassified	unclassified	unclassified	unclassified	0	0	0	0	0	0
FHCFJDLK_114694	bin41	bin41	metabolism	Inorganic ion transport and metabolism	261GG	Reversible hydration of carbon dioxide	485916.Dtox_1737	unclassified	unclassified	unclassified	unclassified	unclassified	unclassified	unclassified	various	various	various	various	various	unclassified	various	unclassified	unclassified	unclassified	Carbonic anhydrase	PF00484	unclassified	unclassified	unclassified	unclassified	unclassified	unclassified	unclassified	unclassified	K01673	unclassified	unclassified	unclassified	unclassified	unclassified	unclassified	unclassified	unclassified	0	0	0	0	0	0
FHCFJDLK_114979	bin27	bin27	metabolism	Amino acid transport and metabolism	4DPEF	IGPS catalyzes the conversion of PRFAR and glutamine to IGP, AICAR and glutamate. The HisF subunit catalyzes the cyclization activity that produces IGP and AICAR from PRFAR using the ammonia provided by the HisH subunit	585531.HMPREF0063_11024	unclassified	unclassified	unclassified	unclassified	unclassified	unclassified	unclassified	Bacteria	Actinobacteria	Actinomycetia	Propionibacteriales	Propionibacteriaceae	Propionibacterium	Propionibacterium sp.	CL0036	TIM_barrel	Common phosphate binding-site TIM barrel superfamily	Thiamine monophosphate synthase	PF02581	unclassified	unclassified	phosphoglycerol geranylgeranyltransferase	TIGR01769	08_Hydrocarbon degradation	Polycyclic aromatic hydrocarbon degradation	unclassified	unclassified	K01619	HMMsoil77940	unclassified	unclassified	unclassified	unclassified	unclassified	unclassified	unclassified	0	0	0	0	0	0
FHCFJDLK_114981	bin27	bin27	metabolism	Coenzyme transport and metabolism	260QA	TIGRFAM Acetolactate synthase, large subunit, biosynthetic	1035308.AQYY01000001_gene3024	Bacteria	Actinobacteria	Actinomycetia	Propionibacteriales	Propionibacteriaceae	Propioniciclava	Propioniciclava tarda	Bacteria	Actinobacteria	Actinomycetia	Propionibacteriales	Propionibacteriaceae	Propioniciclava	Propioniciclava tarda	CL0085	FAD_DHS	DHS-like NAD/FAD-binding domain	Thiamine pyrophosphate enzyme, central domain	PF00205	unclassified	unclassified	phosphonopyruvate decarboxylase	TIGR03297	10_TCA cycle	various	unclassified	unclassified	K00175	HMMsoil129084	unclassified	unclassified	unclassified	unclassified	unclassified	unclassified	unclassified	0	0	0	0	0	0
FHCFJDLK_114982	bin27	bin27	metabolism	Amino acid transport and metabolism	261FW	TIGRFAM Acetolactate synthase, small subunit	1035308.AQYY01000001_gene3023	unclassified	unclassified	unclassified	unclassified	unclassified	unclassified	unclassified	Bacteria	Actinobacteria	Actinomycetia	Propionibacteriales	Nocardioidaceae	Micropruina	Micropruina sp.	CL0070	ACT	ACT-like domain	ACT domain	PF13291	Amino acid biosynthesis	Serine family	phosphoglycerate dehydrogenase	TIGR01327	07_Nucleic acid metabolism	Purine metabolism	unclassified	unclassified	K01139	HMMsoil14794	unclassified	unclassified	unclassified	unclassified	unclassified	unclassified	unclassified	0	0	0	0	0	0
FHCFJDLK_114983	bin27	bin27	metabolism	Coenzyme transport and metabolism	260SZ	Involved in the biosynthesis of branched-chain amino acids (BCAA). Catalyzes an alkyl-migration followed by a ketol- acid reduction of (S)-2-acetolactate (S2AL) to yield (R)-2,3- dihydroxy-isovalerate. In the isomerase reaction, S2AL is rearranged via a Mg-dependent methyl migration to produce 3- hydroxy-3-methyl-2-ketobutyrate (HMKB). In the reductase reaction, this 2-ketoacid undergoes a metal-…	1035308.AQYY01000001_gene3022	Bacteria	Actinobacteria	Actinomycetia	Propionibacteriales	Propionibacteriaceae	Arachnia	Arachnia propionica	Bacteria	Actinobacteria	Actinomycetia	Propionibacteriales	Propionibacteriaceae	Arachnia	Arachnia propionica	CL0063	NADP_Rossmann	FAD/NAD(P)-binding Rossmann fold Superfamily	S-adenosyl-L-homocysteine hydrolase, NAD binding domain	PF00670	Cellular processes	Sporulation and germination	dipicolinic acid synthetase, A subunit	TIGR02853	06_Amino acid utilization biosynthesis metabolism	Glycine, serine and threonine metabolism	unclassified	unclassified	K00018	HMMsoil74123	unclassified	unclassified	unclassified	unclassified	unclassified	unclassified	unclassified	0	0	0	0	0	0
FHCFJDLK_114985	bin27	bin27	metabolism	various	260XK	Catalyzes the oxidation of 3-carboxy-2-hydroxy-4- methylpentanoate (3-isopropylmalate) to 3-carboxy-4-methyl-2- oxopentanoate. The product decarboxylates to 4-methyl-2 oxopentanoate	1035308.AQYY01000001_gene3017	Bacteria	Actinobacteria	Actinomycetia	Propionibacteriales	Propionibacteriaceae	Brevilactibacter	Brevilactibacter coleopterorum	Bacteria	Actinobacteria	Actinomycetia	Propionibacteriales	Propionibacteriaceae	Brevilactibacter	Brevilactibacter coleopterorum	CL0270	Iso_DH	Isocitrate/Isopropylmalate dehydrogenase-like superfamily	Isocitrate/isopropylmalate dehydrogenase	PF00180	Energy metabolism	TCA cycle	isocitrate dehydrogenase, NADP-dependent	TIGR00183	various	various	unclassified	unclassified	K00031	HMMsoil83780	unclassified	unclassified	unclassified	unclassified	unclassified	unclassified	unclassified	0	0	0	0	0	0
FHCFJDLK_114986	bin27	bin27	metabolism	Amino acid transport and metabolism	260DK	TIGRFAM branched-chain amino acid aminotransferase	1035308.AQYY01000001_gene3016	Bacteria	Actinobacteria	Actinomycetia	Propionibacteriales	Propionibacteriaceae	Brevilactibacter	Brevilactibacter coleopterorum	Bacteria	Actinobacteria	Actinomycetia	Propionibacteriales	Propionibacteriaceae	Brevilactibacter	Brevilactibacter coleopterorum	unclassified	unclassified	unclassified	Amino-transferase class IV	PF01063	Biosynthesis of cofactors, prosthetic groups, and carriers	Folic acid	aminodeoxychorismate lyase	TIGR03461	06_Amino acid utilization biosynthesis metabolism	various	unclassified	unclassified	K00826	HMMsoil3197	unclassified	unclassified	unclassified	Aminotransferase	Aminotran_4	PF01063.14 Aminotransferase class IV	RF0025	0	0	0	0	0	0
FHCFJDLK_114989	bin27	bin27	cellular processes and signaling	Posttranslational modification, protein turnover, chaperones	22N80	Thiol-specific peroxidase that catalyzes the reduction of hydrogen peroxide and organic hydroperoxides to water and alcohols, respectively. Plays a role in cell protection against oxidative stress by detoxifying peroxides	1121353.H924_05110	Bacteria	Actinobacteria	Actinomycetia	Propionibacteriales	Propionibacteriaceae	Brevilactibacter	Brevilactibacter coleopterorum	Bacteria	Actinobacteria	Actinomycetia	Propionibacteriales	Propionibacteriaceae	Brevilactibacter	Brevilactibacter coleopterorum	CL0172	Thioredoxin	Thioredoxin-like	AhpC/TSA family	PF00578	unclassified	unclassified	unclassified	unclassified	21_Cellular response to stress	various	unclassified	unclassified	K03564	HMMsoil66537	unclassified	unclassified	unclassified	unclassified	unclassified	unclassified	unclassified	0	0	0	0	0	0
FHCFJDLK_115080	bin27	bin27	poorly characterized	Function unknown	4DNJJ	ATPase family associated with various cellular activities (AAA)	1120954.ATXE01000002_gene1255	unclassified	unclassified	unclassified	unclassified	unclassified	unclassified	unclassified	Bacteria	Actinobacteria	Actinomycetia	Propionibacteriales	Nocardioidaceae	Micropruina	Micropruina glycogenica	CL0023	P-loop_NTPase	P-loop containing nucleoside triphosphate hydrolase superfamily	AAA domain (dynein-related subfamily)	PF07728	Biosynthesis of cofactors, prosthetic groups, and carriers	Chlorophyll and bacteriochlorphyll	magnesium chelatase ATPase subunit I	TIGR02030	unclassified	unclassified	unclassified	unclassified	K03924	unclassified	unclassified	unclassified	unclassified	unclassified	unclassified	unclassified	unclassified	0	0	0	0	0	0
FHCFJDLK_115086	bin27	bin27	cellular processes and signaling	Signal transduction mechanisms	4F7IG	Putative nucleotidyltransferase substrate binding domain	1089455.MOPEL_001_00760	Bacteria	Actinobacteria	Actinomycetia	Propionibacteriales	Propionibacteriaceae	Nigerium	Nigerium massiliense	Bacteria	Actinobacteria	Actinomycetia	Propionibacteriales	Propionibacteriaceae	Propionibacterium	Propionibacterium sp.	CL0029	Cupin	Cupin fold	Cyclic nucleotide-binding domain	PF00027	Transport and binding proteins	Amino acids, peptides and amines	glycine betaine/L-proline transport ATP binding subunit	TIGR01186	07_Nucleic acid metabolism	Purine metabolism	unclassified	unclassified	K00088	HMMsoil84522	unclassified	unclassified	unclassified	unclassified	unclassified	unclassified	unclassified	0	0	0	0	0	0
FHCFJDLK_115087	bin27	bin27	metabolism	Nucleotide transport and metabolism	260W1	Catalyzes the ATP-dependent amination of UTP to CTP with either L-glutamine or ammonia as the source of nitrogen. Regulates intracellular CTP levels through interactions with the four ribonucleotide triphosphates	1035308.AQYY01000001_gene3046	unclassified	unclassified	unclassified	unclassified	unclassified	unclassified	unclassified	Bacteria	Actinobacteria	unclassified	unclassified	unclassified	unclassified	various	CL0014	Glutaminase_I	Class-I Glutamine amidotransferase superfamily	Glutamine amidotransferase class-I	PF00117	Purines, pyrimidines, nucleosides, and nucleotides	Pyrimidine ribonucleotide biosynthesis	CTP synthase	TIGR00337	07_Nucleic acid metabolism	Pyrimidine metabolism	unclassified	unclassified	K01937	HMMsoil9304	unclassified	unclassified	unclassified	unclassified	unclassified	unclassified	unclassified	0	0	0	0	0	0
FHCFJDLK_115088	bin27	bin27	information storage and processing	Replication, recombination and repair	4DR6U	NUDIX domain	479435.Kfla_5412	unclassified	unclassified	unclassified	unclassified	unclassified	unclassified	unclassified	Bacteria	Actinobacteria	Actinomycetia	Propionibacteriales	Propionibacteriaceae	Propionibacterium	Propionibacterium sp.	CL0261	NUDIX	NUDIX superfamily	NUDIX domain	PF00293	Unknown function	Enzymes of unknown specificity	nudix-type nucleoside diphosphatase, YffH/AdpP family	TIGR00052	19_Saccharide and derivated synthesis	Polysaccharide biosynthesis and assembly of cell surface structure	Lipopolysaccharide biosynthesis	unclassified	K03574	HMMsoil66	unclassified	unclassified	unclassified	unclassified	unclassified	unclassified	unclassified	0	0	0	0	0	0
FHCFJDLK_115109	bin20	bin20	metabolism	Amino acid transport and metabolism	3T3EZ	ABC-type branched-chain amino acid transport systems periplasmic component	1437824.BN940_10366	Bacteria	Proteobacteria	Betaproteobacteria	Burkholderiales	Alcaligenaceae	Castellaniella	Castellaniella defragrans	Bacteria	Proteobacteria	Betaproteobacteria	Burkholderiales	Alcaligenaceae	Castellaniella	Castellaniella defragrans	CL0144	Periplas_BP	Periplasmic binding protein like	Periplasmic binding protein domain	PF13433	Transport and binding proteins	Amino acids, peptides and amines	urea ABC transporter, substrate-binding protein	TIGR03669	12_Transporters	ABC transporters, prokaryotic type	Phosphate and amino acid transporters	Urea transporter [mD:m00323]	K11959	HMMsoil31603	unclassified	unclassified	unclassified	unclassified	unclassified	unclassified	unclassified	0	0	0	0	0	0
FHCFJDLK_115111	bin20	bin20	metabolism	Carbohydrate transport and metabolism	3T1TI	With UgpACE is involved in the uptake of glycerol-3-phosphate	1437824.BN940_10376	unclassified	unclassified	unclassified	unclassified	unclassified	unclassified	unclassified	Bacteria	Proteobacteria	Betaproteobacteria	Burkholderiales	Alcaligenaceae	Castellaniella	Castellaniella defragrans	CL0177	PBP	Periplasmic binding protein clan	Bacterial extracellular solute-binding protein	PF01547	Transport and binding proteins	Carbohydrates, organic alcohols, and acids	carbohydrate ABC transporter substrate-binding protein, CPR_0540 family	TIGR03850	12_Transporters	ABC transporters, prokaryotic type	Oligosaccharide and polyol transporters	Maltose/maltodextrin transporter [mD:m00194]	K10108	HMMsoil68663	unclassified	unclassified	unclassified	unclassified	unclassified	unclassified	unclassified	0	0	0	0	0	0
FHCFJDLK_115115	bin20	bin20	metabolism	Amino acid transport and metabolism	3T1RB	ABC transporter	1437824.BN940_10396	Bacteria	Proteobacteria	Betaproteobacteria	Burkholderiales	Alcaligenaceae	Castellaniella	Castellaniella defragrans	Bacteria	Proteobacteria	Betaproteobacteria	Burkholderiales	Alcaligenaceae	Castellaniella	Castellaniella defragrans	CL0224	DHQS	Dehydroquinate synthase-like superfamily	Iron-containing alcohol dehydrogenase	PF00465	Transport and binding proteins	Amino acids, peptides and amines	urea ABC transporter, substrate-binding protein	TIGR03669	unclassified	unclassified	unclassified	unclassified	K01999	unclassified	unclassified	unclassified	unclassified	unclassified	unclassified	unclassified	unclassified	0	0	0	0	0	0
FHCFJDLK_115164	bin24	bin24	metabolism	Inorganic ion transport and metabolism	2MNA4	Periplasmic binding protein	1265505.ATUG01000002_gene2246	unclassified	unclassified	unclassified	unclassified	unclassified	unclassified	unclassified	Archaea	unclassified	unclassified	unclassified	unclassified	unclassified	various	CL0043	Chelatase	Chelatase Superfamily	Periplasmic binding protein	PF01497	unclassified	unclassified	proposed F420-0 ABC transporter, periplasmic F420-0 binding protein	TIGR03868	12_Transporters	ABC transporters, prokaryotic type	metallic cation, iron-siderophore and vitamin b12 transporters	Iron complex transporter [mD:m00240]	K02016	HMMsoil125621	unclassified	unclassified	unclassified	unclassified	unclassified	unclassified	unclassified	0	0	0	0	0	0
FHCFJDLK_115169	bin24	bin24	metabolism	Coenzyme transport and metabolism	2N9JQ	TIGRFAM F420-dependent oxidoreductase	1094980.Mpsy_1814	unclassified	unclassified	unclassified	unclassified	unclassified	unclassified	unclassified	unclassified	unclassified	unclassified	unclassified	unclassified	unclassified	various	CL0109	CDA	Cytidine deaminase-like (CDA) superfamily	Cytidine and deoxycytidylate deaminase zinc-binding region	PF08211	Purines, pyrimidines, nucleosides, and nucleotides	Salvage of nucleosides and nucleotides	cytidine deaminase	TIGR01355	07_Nucleic acid metabolism	Pyrimidine metabolism	unclassified	unclassified	K01489	HMMsoil4952	unclassified	unclassified	unclassified	unclassified	unclassified	unclassified	unclassified	0	0	0	0	0	0
FHCFJDLK_115170	bin24	bin24	metabolism	Energy production and conversion	2N92Q	Part of a complex that catalyzes the reversible reduction of CoM-S-S-CoB to the thiol-coenzymes H-S-CoM (coenzyme M) and H-S-CoB (coenzyme B). HdrD may act as the catalytic subunit	269797.Mbar_A1599	unclassified	unclassified	unclassified	unclassified	unclassified	unclassified	unclassified	various	various	various	various	various	various	various	CL0344	4Fe-4S	4Fe-4S ferredoxins	4Fe-4S double cluster binding domain	PF13484	Energy metabolism	various	succinate dehydrogenase and fumarate reductase iron-sulfur protein	TIGR00384	14_Methanogenesis	various	unclassified	unclassified	K00205	HMMsoil16445	unclassified	unclassified	unclassified	unclassified	unclassified	unclassified	unclassified	0	0	0	0	0	0
FHCFJDLK_115173	bin24	bin24	metabolism	Amino acid transport and metabolism	42J1D	Bacterial extracellular solute-binding proteins, family 5 Middle	1089553.Tph_c17920	unclassified	unclassified	unclassified	unclassified	unclassified	unclassified	unclassified	unclassified	unclassified	unclassified	unclassified	unclassified	unclassified	various	CL0177	PBP	Periplasmic binding protein clan	Bacterial extracellular solute-binding proteins, family 5 Middle	PF00496	Transport and binding proteins	Unknown substrate	ABC transporter substrate binding protein, KPN_01854 family	TIGR04028	12_Transporters	ABC transporters, prokaryotic type	PEPtide and nickel transporters	PEPtides/nickel transporter [mD:m00239]	K02035	HMMsoil112838	unclassified	unclassified	unclassified	unclassified	unclassified	unclassified	unclassified	0	0	0	0	0	0
FHCFJDLK_115231	bin41	bin41	metabolism	Carbohydrate transport and metabolism	260B9	Belongs to the PEP-utilizing enzyme family	370438.PTH_0903	unclassified	unclassified	unclassified	unclassified	unclassified	unclassified	unclassified	Bacteria	Firmicutes	Clostridia	Eubacteriales	Peptococcaceae	unclassified	various	CL0364	Leu-IlvD	LeuD/IlvD-like	PEP-utilising enzyme, mobile domain	PF00391	unclassified	unclassified	phosphoenolpyruvate-protein phosphotransferase	TIGR01417	various	various	unclassified	unclassified	K00873	HMMsoil3964	unclassified	unclassified	unclassified	unclassified	unclassified	unclassified	unclassified	0	0	0	0	0	0
FHCFJDLK_115632	bin27	bin27	cellular processes and signaling	Cell cycle control, cell division, chromosome partitioning	4DNC8	Domain of Unknown Function (DUF349)	1171373.PACID_17940	unclassified	unclassified	unclassified	unclassified	unclassified	unclassified	unclassified	Bacteria	Actinobacteria	Actinomycetia	Propionibacteriales	Nocardioidaceae	Micropruina	Micropruina sp.	unclassified	unclassified	unclassified	Domain of Unknown Function (DUF349)	PF03993	unclassified	unclassified	unclassified	unclassified	unclassified	unclassified	unclassified	unclassified	unknown	unclassified	unclassified	unclassified	unclassified	unclassified	unclassified	unclassified	unclassified	0	0	0	0	0	0
FHCFJDLK_115633	bin27	bin27	various	various	260Q8	In eubacteria ppGpp (guanosine 3'-diphosphate 5-' diphosphate) is a mediator of the stringent response that coordinates a variety of cellular activities in response to changes in nutritional abundance	1035308.AQYY01000001_gene2635	Bacteria	Actinobacteria	Actinomycetia	Propionibacteriales	Propionibacteriaceae	Nigerium	Nigerium massiliense	Bacteria	Actinobacteria	Actinomycetia	Propionibacteriales	Propionibacteriaceae	Propioniciclava	Propioniciclava sp. MC1683	CL0070	ACT	ACT-like domain	ACT domain	PF01842	Unknown function	General	TIGR04562 family protein	TIGR04562	07_Nucleic acid metabolism	Purine metabolism	unclassified	unclassified	K01139	HMMsoil6308	unclassified	unclassified	unclassified	unclassified	unclassified	unclassified	unclassified	0	0	0	0	0	0
FHCFJDLK_115658	bin7	bin7	metabolism	Amino acid transport and metabolism	36WU1	Extracellular solute-binding protein, family 5	293826.Amet_2909	unclassified	unclassified	unclassified	unclassified	unclassified	unclassified	unclassified	Bacteria	Firmicutes	various	various	various	unclassified	various	CL0177	PBP	Periplasmic binding protein clan	Bacterial extracellular solute-binding proteins, family 5 Middle	PF00496	Transport and binding proteins	Unknown substrate	ABC transporter substrate binding protein, KPN_01854 family	TIGR04028	12_Transporters	ABC transporters, prokaryotic type	PEPtide and nickel transporters	PEPtides/nickel transporter [mD:m00239]	K02035	HMMsoil68911	unclassified	unclassified	unclassified	unclassified	unclassified	unclassified	unclassified	0	0	0	0	0	0
FHCFJDLK_115989	bin24	bin24	unclassified	unclassified	unclassified	unclassified	unclassified	unclassified	unclassified	unclassified	unclassified	unclassified	unclassified	unclassified	Archaea	Euryarchaeota	Methanomicrobia	Methanosarcinales	various	various	various	unclassified	unclassified	unclassified	unclassified	unclassified	unclassified	unclassified	unclassified	unclassified	unclassified	unclassified	unclassified	unclassified	unknown	unclassified	unclassified	unclassified	unclassified	unclassified	unclassified	unclassified	unclassified	0	0	0	0	0	0
FHCFJDLK_116121	bin69	bin69	metabolism	Inorganic ion transport and metabolism	3XIWS	Iron/manganese superoxide dismutases, alpha-hairpin domain	1168289.AJKI01000011_gene506	unclassified	unclassified	unclassified	unclassified	unclassified	unclassified	unclassified	Bacteria	Bacteroidetes	Bacteroidia	Bacteroidales	unclassified	unclassified	various	unclassified	unclassified	unclassified	Iron/manganese superoxide dismutases, alpha-hairpin domain	PF00081	unclassified	unclassified	unclassified	unclassified	unclassified	unclassified	unclassified	unclassified	K04564	unclassified	unclassified	unclassified	unclassified	unclassified	unclassified	unclassified	unclassified	0	0	0	0	0	0
FHCFJDLK_116600	bin48	bin48	metabolism	Carbohydrate transport and metabolism	248V0	Converts the aldose L-fucose into the corresponding ketose L-fuculose	1304880.JAGB01000002_gene2197	unclassified	unclassified	unclassified	unclassified	unclassified	unclassified	unclassified	Bacteria	Firmicutes	Clostridia	Eubacteriales	Clostridiaceae	unclassified	various	CL0393	FucI-AraA_C	FucI/AraA C-terminal domain-like [50443]	L-fucose isomerase, C-terminal domain	PF02952	Energy metabolism	Sugars	L-fucose isomerase	TIGR01089	unclassified	unclassified	unclassified	unclassified	K01818	unclassified	unclassified	unclassified	unclassified	unclassified	unclassified	unclassified	unclassified	0	0	0	0	0	0
FHCFJDLK_116610	bin48	bin48	cellular processes and signaling	Cell cycle control, cell division, chromosome partitioning	42K8N	Activator of cell division through the inhibition of FtsZ GTPase activity, therefore promoting FtsZ assembly into bundles of protofilaments necessary for the formation of the division Z ring. It is recruited early at mid-cell but it is not essential for cell division	643648.Slip_1724	unclassified	unclassified	unclassified	unclassified	unclassified	unclassified	unclassified	Bacteria	Firmicutes	Clostridia	Eubacteriales	Clostridiaceae	unclassified	various	unclassified	unclassified	unclassified	Initiation control protein YabA	PF06156	various	various	chromosome segregation protein SMC	TIGR02169	unclassified	unclassified	unclassified	unclassified	K09888	unclassified	unclassified	unclassified	unclassified	unclassified	unclassified	unclassified	unclassified	0	0	0	0	0	0
FHCFJDLK_117200	bin20	bin20	metabolism	Energy production and conversion	3T2I6	Destroys radicals which are normally produced within the cells and which are toxic to biological systems	1437824.BN940_11481	unclassified	unclassified	unclassified	unclassified	unclassified	unclassified	unclassified	Bacteria	Proteobacteria	Betaproteobacteria	Burkholderiales	Alcaligenaceae	Castellaniella	Castellaniella defragrans	unclassified	unclassified	unclassified	Iron/manganese superoxide dismutases, alpha-hairpin domain	PF00081	unclassified	unclassified	unclassified	unclassified	unclassified	unclassified	unclassified	unclassified	K04564	unclassified	unclassified	unclassified	unclassified	unclassified	unclassified	unclassified	unclassified	0	0	0	0	0	0
FHCFJDLK_117560	bin11	bin11	poorly characterized	Function unknown	3TC1A	Uncharacterized protein conserved in archaea (DUF2193)	891968.Anamo_1148	unclassified	unclassified	unclassified	unclassified	unclassified	unclassified	unclassified	Bacteria	Synergistetes	Synergistia	Synergistales	Synergistaceae	unclassified	various	unclassified	unclassified	unclassified	Uncharacterized protein conserved in archaea (DUF2193)	PF09959	unclassified	unclassified	unclassified	unclassified	unclassified	unclassified	unclassified	unclassified	unknown	unclassified	unclassified	unclassified	unclassified	unclassified	unclassified	unclassified	unclassified	0	0	0	0	0	0
FHCFJDLK_117919	bin43	bin43	metabolism	Carbohydrate transport and metabolism	2NAHE	Catalyzes the interconversion of 2-phosphoglycerate and 3-phosphoglycerate	368407.Memar_0425	Archaea	Euryarchaeota	Methanomicrobia	Methanomicrobiales	Methanomicrobiaceae	Methanoculleus	Methanoculleus bourgensis	Archaea	Euryarchaeota	Methanomicrobia	Methanomicrobiales	Methanomicrobiaceae	Methanoculleus	Methanoculleus bourgensis	CL0088	Alk_phosphatase	Alkaline phosphatase-like	Type I phosphodiesterase / nucleotide pyrophosphatase	PF01663	Energy metabolism	Glycolysis/gluconeogenesis	phosphoglycerate mutase (2,3-diphosphoglycerate-independent)	TIGR01307	various	various	unclassified	unclassified	K01834	HMMsoil26959	unclassified	unclassified	unclassified	unclassified	unclassified	unclassified	unclassified	0	0	0	0	0	0
FHCFJDLK_11808	bin27	bin27	cellular processes and signaling	Cell wall/membrane/envelope biogenesis	2H7J9	aspartate racemase	43759.JNWK01000014_gene2000	Bacteria	Actinobacteria	Actinomycetia	Propionibacteriales	Propionibacteriaceae	various	various	Bacteria	Actinobacteria	Actinomycetia	Propionibacteriales	Propionibacteriaceae	various	various	CL0399	Asp-glut_race	Aspartate/glutamate racemase superfamily	Asp/Glu/Hydantoin racemase	PF01177	Cell envelope	Biosynthesis and degradation of murein sacculus and peptidoglycan	glutamate racemase	TIGR00067	various	various	unclassified	unclassified	K01776	HMMsoil53645	unclassified	unclassified	unclassified	unclassified	unclassified	unclassified	unclassified	0	0	0	0	0	0
FHCFJDLK_11809	bin27	bin27	metabolism	various	2M2XH	Enoyl-(Acyl carrier protein) reductase	258052.JNYV01000008_gene3528	Bacteria	Actinobacteria	Actinomycetia	Propionibacteriales	Propionibacteriaceae	Tessaracoccus	Tessaracoccus antarcticus	Bacteria	Actinobacteria	Actinomycetia	Propionibacteriales	Propionibacteriaceae	Tessaracoccus	Tessaracoccus antarcticus	CL0063	NADP_Rossmann	FAD/NAD(P)-binding Rossmann fold Superfamily	KR domain	PF08659	Unknown function	Enzymes of unknown specificity	SDR family mycofactocin-dependent oxidoreductase	TIGR04504	06_Amino acid utilization biosynthesis metabolism	Amino acid biosynthesis precursor pyruvate and oxaloacetate	PEP	unclassified	K13237	HMMsoil2140	unclassified	unclassified	unclassified	unclassified	unclassified	unclassified	unclassified	0	0	0	0	0	0
FHCFJDLK_11815	bin27	bin27	metabolism	Energy production and conversion	22KKX	NADPH quinone reductase	649754.HMPREF0281_00725	Bacteria	Actinobacteria	Actinomycetia	Micrococcales	Micrococcaceae	Sinomonas	various	Bacteria	Actinobacteria	Actinomycetia	Micrococcales	Micrococcaceae	Sinomonas	Sinomonas atrocyanea	CL0296	GroES	GroES-like superfamily	Alcohol dehydrogenase GroES-like domain	PF08240	Biosynthesis of cofactors, prosthetic groups, and carriers	Chlorophyll and bacteriochlorphyll	chlorophyll synthesis pathway protein BchC	TIGR01202	unclassified	unclassified	unclassified	unclassified	K00344	unclassified	unclassified	unclassified	unclassified	unclassified	unclassified	unclassified	unclassified	0	0	0	0	0	0
FHCFJDLK_118163	bin20	bin20	information storage and processing	Translation, ribosomal structure and biogenesis	3T2DF	One of the primary rRNA binding proteins, it binds directly to 16S rRNA where it nucleates assembly of the body of the 30S subunit	1437824.BN940_00446	unclassified	unclassified	unclassified	unclassified	unclassified	unclassified	unclassified	Bacteria	Proteobacteria	Betaproteobacteria	Burkholderiales	Alcaligenaceae	Castellaniella	Castellaniella defragrans	CL0492	S4	S4 domain superfamily	S4 domain	PF01479	Energy metabolism	Photosynthesis	photosystem II S4 domain protein	TIGR03069	unclassified	unclassified	unclassified	unclassified	K02986	unclassified	unclassified	unclassified	unclassified	unclassified	unclassified	unclassified	unclassified	0	0	0	0	0	0
FHCFJDLK_118228	bin5	bin5	poorly characterized	Function unknown	36EW8	basic membrane	1449050.JNLE01000005_gene5162	unclassified	unclassified	unclassified	unclassified	unclassified	unclassified	unclassified	Bacteria	Firmicutes	Tissierellia	unclassified	unclassified	unclassified	various	CL0144	Periplas_BP	Periplasmic binding protein like	Periplasmic binding protein domain	PF13407	unclassified	unclassified	unclassified	unclassified	12_Transporters	ABC transporters, prokaryotic type	Monosaccharide transporters	Simple sugar transporter [mD:m00221]	K02058	HMMsoil126433	unclassified	unclassified	unclassified	unclassified	unclassified	unclassified	unclassified	0	0	0	0	0	0
FHCFJDLK_11823	bin27	bin27	metabolism	Energy production and conversion	22KAC	Isocitrate dehydrogenase	1035195.HMPREF9997_02787	Bacteria	Actinobacteria	Actinomycetia	Propionibacteriales	Propionibacteriaceae	Enemella	Enemella evansiae	Bacteria	Actinobacteria	Actinomycetia	Propionibacteriales	Propionibacteriaceae	various	various	CL0270	Iso_DH	Isocitrate/Isopropylmalate dehydrogenase-like superfamily	Monomeric isocitrate dehydrogenase	PF03971	Energy metabolism	TCA cycle	isocitrate dehydrogenase, NADP-dependent	TIGR00178	various	various	unclassified	unclassified	K00031	HMMsoil3701	unclassified	unclassified	unclassified	unclassified	unclassified	unclassified	unclassified	0	0	0	0	0	0
FHCFJDLK_118306	bin27	bin27	information storage and processing	Translation, ribosomal structure and biogenesis	260R1	TIGRFAM ribonuclease, Rne Rng family	1035308.AQYY01000001_gene3461	Bacteria	Actinobacteria	Actinomycetia	Propionibacteriales	Propionibacteriaceae	Nigerium	Nigerium massiliense	Bacteria	Actinobacteria	Actinomycetia	Propionibacteriales	Propionibacteriaceae	Brevilactibacter	Brevilactibacter coleopterorum	unclassified	unclassified	unclassified	Ribonuclease E/G family	PF10150	Transcription	Degradation of RNA	ribonuclease, Rne/Rng family	TIGR00757	unclassified	unclassified	unclassified	unclassified	K08300	unclassified	unclassified	unclassified	unclassified	unclassified	unclassified	unclassified	unclassified	0	0	0	0	0	0
FHCFJDLK_118309	bin27	bin27	metabolism	Coenzyme transport and metabolism	COG0171	NAD+ synthase (glutamine-hydrolyzing) activity	1089455.MOPEL_074_00530	Bacteria	Actinobacteria	Actinomycetia	Propionibacteriales	Propionibacteriaceae	Propioniciclava	Propioniciclava tarda	Bacteria	Actinobacteria	Actinomycetia	Propionibacteriales	Propionibacteriaceae	Propioniciclava	Propioniciclava tarda	CL0039	HUP	HUP - HIGH-signature proteins, UspA, and PP-ATPase.	NAD synthase	PF02540	Biosynthesis of cofactors, prosthetic groups, and carriers	Pyridine nucleotides	NAD+ synthetase	TIGR00552	07_Nucleic acid metabolism	Purine metabolism	unclassified	unclassified	K01951	HMMsoil93012	unclassified	unclassified	unclassified	unclassified	unclassified	unclassified	unclassified	0	0	0	0	0	0
FHCFJDLK_118310	bin27	bin27	information storage and processing	Translation, ribosomal structure and biogenesis	4DRJ6	This protein binds to 23S rRNA in the presence of protein L20	767029.HMPREF9154_1825	unclassified	unclassified	unclassified	unclassified	unclassified	unclassified	unclassified	Bacteria	Actinobacteria	Actinomycetia	Propionibacteriales	Propionibacteriaceae	Propionibacterium	Propionibacterium sp.	unclassified	unclassified	unclassified	Ribosomal prokaryotic L21 protein	PF00829	Protein synthesis	Ribosomal proteins: synthesis and modification	ribosomal protein bL21	TIGR00061	unclassified	unclassified	unclassified	unclassified	K02888	unclassified	unclassified	unclassified	unclassified	unclassified	unclassified	unclassified	unclassified	0	0	0	0	0	0
FHCFJDLK_118311	bin27	bin27	information storage and processing	Translation, ribosomal structure and biogenesis	2IQDI	Belongs to the bacterial ribosomal protein bL27 family	479433.Caci_7271	Bacteria	Actinobacteria	Actinomycetia	Micrococcales	Bogoriellaceae	Georgenia	Georgenia wutianyii	Bacteria	Actinobacteria	Actinomycetia	Micrococcales	Bogoriellaceae	Georgenia	Georgenia sp. Z294	unclassified	unclassified	unclassified	Ribosomal L27 protein	PF01016	Protein synthesis	Ribosomal proteins: synthesis and modification	ribosomal protein bL27	TIGR00062	unclassified	unclassified	unclassified	unclassified	K02899	unclassified	unclassified	unclassified	unclassified	unclassified	unclassified	unclassified	unclassified	0	0	0	0	0	0
FHCFJDLK_11843	bin41	bin41	cellular processes and signaling	Posttranslational modification, protein turnover, chaperones	260UI	Cleaves peptides in various proteins in a process that requires ATP hydrolysis. Has a chymotrypsin-like activity. Plays a major role in the degradation of misfolded proteins	635013.TherJR_2563	unclassified	unclassified	unclassified	unclassified	unclassified	unclassified	unclassified	various	various	various	various	various	unclassified	various	CL0127	ClpP_crotonase	ClpP/Crotonase superfamily	Clp protease	PF00574	Protein fate	Degradation of proteins, peptides, and glycopeptides	ATP-dependent Clp endopeptidase, proteolytic subunit ClpP	TIGR00493	unclassified	unclassified	unclassified	unclassified	K01358	unclassified	unclassified	unclassified	unclassified	unclassified	unclassified	unclassified	unclassified	0	0	0	0	0	0
FHCFJDLK_118806	bin27	bin27	metabolism	Carbohydrate transport and metabolism	4D3P7	Polyphosphate kinase 2	1125718.HMPREF1318_0386	Bacteria	Actinobacteria	Actinomycetia	Propionibacteriales	Propionibacteriaceae	Propioniciclava	Propioniciclava tarda	Bacteria	Actinobacteria	Actinomycetia	Propionibacteriales	Propionibacteriaceae	Propioniciclava	Propioniciclava tarda	CL0023	P-loop_NTPase	P-loop containing nucleoside triphosphate hydrolase superfamily	Polyphosphate kinase 2 (PPK2)	PF03976	Central intermediary metabolism	Phosphorus compounds	polyphosphate:nucleotide phosphotransferase, PPK2 family	TIGR03709	unclassified	unclassified	unclassified	unclassified	K22468	unclassified	unclassified	unclassified	unclassified	unclassified	unclassified	unclassified	unclassified	0	0	0	0	0	0
FHCFJDLK_118807	bin27	bin27	poorly characterized	Function unknown	43KSW	Protein of unknown function (DUF2853)	1381123.AYOD01000049_gene34	unclassified	unclassified	unclassified	unclassified	unclassified	unclassified	unclassified	Bacteria	Actinobacteria	Actinomycetia	Micrococcales	Ruaniaceae	unclassified	various	unclassified	unclassified	unclassified	Protein of unknown function (DUF2853)	PF11015	unclassified	unclassified	unclassified	unclassified	unclassified	unclassified	unclassified	unclassified	unknown	unclassified	unclassified	unclassified	unclassified	unclassified	unclassified	unclassified	unclassified	0	0	0	0	0	0
FHCFJDLK_118808	bin27	bin27	poorly characterized	Function unknown	2IJS9	Psort location Cytoplasmic, score	767029.HMPREF9154_1360	unclassified	unclassified	unclassified	unclassified	unclassified	unclassified	unclassified	Bacteria	Actinobacteria	Actinomycetia	Propionibacteriales	Propionibacteriaceae	Brooklawnia	Brooklawnia sp.	unclassified	unclassified	unclassified	Putative heavy-metal chelation	PF13938	unclassified	unclassified	unclassified	unclassified	unclassified	unclassified	unclassified	unclassified	K09138	unclassified	unclassified	unclassified	unclassified	unclassified	unclassified	unclassified	unclassified	0	0	0	0	0	0
FHCFJDLK_118809	bin27	bin27	unclassified	unclassified	4ECSC	unclassified	2074.JNYD01000002_gene5775	unclassified	unclassified	unclassified	unclassified	unclassified	unclassified	unclassified	Bacteria	Actinobacteria	Actinomycetia	Propionibacteriales	Propionibacteriaceae	Propionibacterium	Propionibacterium sp. JV5	unclassified	unclassified	unclassified	unclassified	unclassified	unclassified	unclassified	unclassified	unclassified	unclassified	unclassified	unclassified	unclassified	unknown	unclassified	unclassified	unclassified	unclassified	unclassified	unclassified	unclassified	unclassified	0	0	0	0	0	0
FHCFJDLK_118810	bin27	bin27	poorly characterized	Function unknown	2GJRH	Uncharacterized conserved protein (DUF2278)	285514.JNWO01000016_gene9937	Bacteria	Actinobacteria	Actinomycetia	Streptosporangiales	Streptosporangiaceae	Streptosporangium	Streptosporangium roseum	Bacteria	Actinobacteria	Actinomycetia	Streptomycetales	Streptomycetaceae	Streptomyces	Streptomyces sp. Tue6028	CL0159	E-set	Ig-like fold superfamily (E-set)	Lamin Tail Domain	PF00932	unclassified	unclassified	unclassified	unclassified	unclassified	unclassified	unclassified	unclassified	unknown	unclassified	unclassified	unclassified	unclassified	unclassified	unclassified	unclassified	unclassified	0	0	0	0	0	0
FHCFJDLK_119199	bin24	bin24	metabolism	Amino acid transport and metabolism	42J1D	Bacterial extracellular solute-binding proteins, family 5 Middle	1089553.Tph_c17920	unclassified	unclassified	unclassified	unclassified	unclassified	unclassified	unclassified	unclassified	unclassified	unclassified	unclassified	unclassified	unclassified	various	CL0177	PBP	Periplasmic binding protein clan	Bacterial extracellular solute-binding proteins, family 5 Middle	PF00496	Transport and binding proteins	Unknown substrate	ABC transporter substrate binding protein, KPN_01854 family	TIGR04028	12_Transporters	ABC transporters, prokaryotic type	PEPtide and nickel transporters	PEPtides/nickel transporter [mD:m00239]	K02035	HMMsoil112838	unclassified	unclassified	unclassified	unclassified	unclassified	unclassified	unclassified	0	0	0	0	0	0
FHCFJDLK_119200	bin24	bin24	cellular processes and signaling	Cell cycle control, cell division, chromosome partitioning	23RMJ	PFAM Cobyrinic acid a,c-diamide synthase	579137.Metvu_0547	unclassified	unclassified	unclassified	unclassified	unclassified	unclassified	unclassified	various	various	various	various	various	various	various	CL0023	P-loop_NTPase	P-loop containing nucleoside triphosphate hydrolase superfamily	Helicase HerA, central domain	PF01935	unclassified	unclassified	type-IV secretion system protein TraC	TIGR02746	unclassified	unclassified	unclassified	unclassified	K07321	unclassified	unclassified	unclassified	unclassified	unclassified	unclassified	unclassified	unclassified	0	0	0	0	0	0
FHCFJDLK_119201	bin24	bin24	poorly characterized	Function unknown	2NARJ	Flavin reductase like domain	192952.MM_3288	unclassified	unclassified	unclassified	unclassified	unclassified	unclassified	unclassified	various	various	various	various	various	various	various	CL0336	FMN-binding	FMN-binding split barrel superfamily	Flavin reductase like domain	PF01613	unclassified	unclassified	unclassified	unclassified	08_Hydrocarbon degradation	various	unclassified	unclassified	K00492	HMMsoil61725	unclassified	unclassified	unclassified	unclassified	unclassified	unclassified	unclassified	0	0	0	0	0	0
FHCFJDLK_119451	bin27	bin27	cellular processes and signaling	Cell wall/membrane/envelope biogenesis	260BT	Provides the (R)-glutamate required for cell wall biosynthesis	1035308.AQYY01000001_gene3541	Bacteria	Actinobacteria	Actinomycetia	Propionibacteriales	Propionibacteriaceae	Propioniciclava	Propioniciclava tarda	Bacteria	Actinobacteria	Actinomycetia	Propionibacteriales	Propionibacteriaceae	Propioniciclava	Propioniciclava tarda	CL0399	Asp-glut_race	Aspartate/glutamate racemase superfamily	Asp/Glu/Hydantoin racemase	PF01177	Energy metabolism	Amino acids and amines	aspartate racemase	TIGR00035	06_Amino acid utilization biosynthesis metabolism	Alanine, aspartate and glutamate metabolism (contain asparagin as well)	unclassified	unclassified	K01779	HMMsoil114023	unclassified	unclassified	unclassified	unclassified	unclassified	unclassified	unclassified	0	0	0	0	0	0
FHCFJDLK_11978	bin36	bin36	poorly characterized	Function unknown	2FW6U	Concanavalin A-like lectin/glucanases superfamily	1349822.NSB1T_01165	unclassified	unclassified	unclassified	unclassified	unclassified	unclassified	unclassified	Bacteria	Bacteroidetes	Bacteroidia	Bacteroidales	unclassified	unclassified	various	CL0004	Concanavalin	Concanavalin-like lectin/glucanase superfamily	Concanavalin A-like lectin/glucanases superfamily	PF13385	unclassified	unclassified	unclassified	unclassified	09_Carbohydrate Active enzyme - CAZy	Glycoside hydrolase	unclassified	unclassified	K01186	HMMsoil50301	The CBM66 module, derived from the Bacillus subtilis exo-acting beta-fructosidase SacC, targets the terminal fructoside residue of fructans.	CBM66	unclassified	unclassified	unclassified	unclassified	unclassified	0	0	0	0	0	0
FHCFJDLK_120086	bin25	bin25	metabolism	Inorganic ion transport and metabolism	4HC4U	ABC transporter, substratebinding protein	1449337.JQLL01000001_gene178	Bacteria	Chloroflexi	Anaerolineae	Anaerolineales	Anaerolineaceae	Brevefilum	Brevefilum fermentans	Bacteria	Chloroflexi	Anaerolineae	Anaerolineales	Anaerolineaceae	Brevefilum	Brevefilum fermentans	CL0177	PBP	Periplasmic binding protein clan	Bacterial extracellular solute-binding protein	PF13531	unclassified	unclassified	2-aminoethylphosphonate ABC transporter, 2-aminoethylphosphonate binding protein	TIGR03227	12_Transporters	ABC transporters, prokaryotic type	Mineral and organic ion transporters	2-Aminoethylphosphonate transporter [mD:m00302]	K11081	HMMsoil46391	unclassified	unclassified	unclassified	unclassified	unclassified	unclassified	unclassified	0	0	0	0	0	0
FHCFJDLK_120441	bin27	bin27	poorly characterized	Function unknown	248NF	aldo keto reductase	1035308.AQYY01000001_gene3006	Bacteria	Actinobacteria	Actinomycetia	Propionibacteriales	Propionibacteriaceae	Tessaracoccus	various	Bacteria	Actinobacteria	Actinomycetia	Propionibacteriales	Propionibacteriaceae	Tessaracoccus	various	unclassified	unclassified	unclassified	Aldo/keto reductase family	PF00248	unclassified	unclassified	voltage-dependent potassium channel beta subunit	TIGR01293	20_Hydrolysis of polymers	Xylose	unclassified	unclassified	K05351	HMMsoil49864	unclassified	unclassified	unclassified	unclassified	unclassified	unclassified	unclassified	0	0	0	0	0	0
FHCFJDLK_120558	bin41	bin41	metabolism	Amino acid transport and metabolism	3WH60	Catalyzes the NADPH-dependent reduction of L-glutamate 5-phosphate into L-glutamate 5-semialdehyde and phosphate. The product spontaneously undergoes cyclization to form 1-pyrroline-5- carboxylate	203119.Cthe_0262	unclassified	unclassified	unclassified	unclassified	unclassified	unclassified	unclassified	various	various	various	various	various	unclassified	various	CL0099	ALDH-like	ALDH-like superfamily	Aldehyde dehydrogenase family	PF00171	Energy metabolism	Other	2-hydroxymuconic semialdehyde dehydrogenase	TIGR03216	various	various	unclassified	unclassified	K00135	HMMsoil52551	unclassified	unclassified	unclassified	unclassified	unclassified	unclassified	unclassified	0	0	0	0	0	0
FHCFJDLK_120699	bin69	bin69	metabolism	Inorganic ion transport and metabolism	2NV9U	Putative esterase	1121887.AUDK01000004_gene403	unclassified	unclassified	unclassified	unclassified	unclassified	unclassified	unclassified	Bacteria	Bacteroidetes	Bacteroidia	Bacteroidales	unclassified	unclassified	various	CL0028	AB_hydrolase	Alpha/Beta hydrolase fold	Putative esterase	PF00756	unclassified	unclassified	unclassified	unclassified	09_Carbohydrate Active enzyme - CAZy	Glycoside hydrolase	unclassified	unclassified	K01200	HMMsoil120610	Modules of approx. 100 residues with glycogen-binding function, appended to GH13 modules. Also found in the beta subunit (glycogen-binding) of AMP-activated protein kinases (AMPK)	CBM48	unclassified	unclassified	unclassified	unclassified	unclassified	0	0	0	0	0	0
FHCFJDLK_12086	bin27	bin27	metabolism	Carbohydrate transport and metabolism	4DS6H	Glycosyl hydrolases family 32	1032480.MLP_06630	Bacteria	Actinobacteria	Actinomycetia	Propionibacteriales	Propionibacteriaceae	Auraticoccus	Auraticoccus monumenti	Bacteria	Actinobacteria	Actinomycetia	Propionibacteriales	Propionibacteriaceae	Auraticoccus	Auraticoccus monumenti	CL0004	Concanavalin	Concanavalin-like lectin/glucanase superfamily	Glycosyl hydrolases family 32 C terminal	PF08244	Energy metabolism	Biosynthesis and degradation of polysaccharides	sucrose-6-phosphate hydrolase	TIGR01322	various	various	unclassified	unclassified	K01212	HMMsoil99090	beta-xylosidase (EC 3.2.1.37); alpha-L-arabinofuranosidase (EC 3.2.1.55); xylanase (EC 3.2.1.8); alpha-1,2-L-arabinofuranosidase (EC 3.2.1.-); exo-alpha-1,5-L-arabinofuranosidase (EC 3.2.1.-); [inverting] exo-alpha-1,5-L-arabinanase (EC 3.2.1.-); beta-1,3-xylosidase (EC 3.2.1.-); [inverting] exo-alpha-1,5-L-arabinanase (EC 3.2.1.-); [inverting] endo-alpha-1,5-L-arabinanase (EC 3.2.1.99); exo-beta…	GH43	unclassified	unclassified	unclassified	unclassified	unclassified	0	0	0	0	0	0
FHCFJDLK_120866	bin7	bin7	cellular processes and signaling	Posttranslational modification, protein turnover, chaperones	2681F	Prevents misfolding and promotes the refolding and proper assembly of unfolded polypeptides generated under stress conditions	1449126.JQKL01000011_gene3567	unclassified	unclassified	unclassified	unclassified	unclassified	unclassified	unclassified	Bacteria	Firmicutes	various	various	various	unclassified	various	unclassified	unclassified	unclassified	TCP-1/cpn60 chaperonin family	PF00118	unclassified	unclassified	T-complex protein 1, theta subunit	TIGR02346	unclassified	unclassified	unclassified	unclassified	K04077	unclassified	unclassified	unclassified	unclassified	unclassified	unclassified	unclassified	unclassified	0	0	0	0	0	0
FHCFJDLK_121039	bin68	bin68	cellular processes and signaling	Posttranslational modification, protein turnover, chaperones	2GEY4	Prevents misfolding and promotes the refolding and proper assembly of unfolded polypeptides generated under stress conditions	717231.Flexsi_2328	unclassified	unclassified	unclassified	unclassified	unclassified	unclassified	unclassified	Bacteria	Atribacterota	unclassified	unclassified	unclassified	various	various	unclassified	unclassified	unclassified	TCP-1/cpn60 chaperonin family	PF00118	unclassified	unclassified	T-complex protein 1, alpha subunit	TIGR02340	unclassified	unclassified	unclassified	unclassified	K04077	unclassified	unclassified	unclassified	unclassified	unclassified	unclassified	unclassified	unclassified	0	0	0	0	0	0
FHCFJDLK_121084	bin41	bin41	poorly characterized	Function unknown	266EN	Zn-dependent hydrolases including glyoxylases-like protein	370438.PTH_0653	unclassified	unclassified	unclassified	unclassified	unclassified	unclassified	unclassified	various	various	unclassified	unclassified	unclassified	unclassified	various	CL0381	Metallo-HOrase	Metallo-hydrolase/oxidoreductase superfamily	Beta-lactamase superfamily domain	PF12706	Transcription	RNA processing	ribonuclease Z	TIGR02651	unclassified	unclassified	unclassified	unclassified	unknown	unclassified	unclassified	unclassified	Beta-Lactamase	Beta-Lactamase	NDM-CcrA	A grouping of related NDM and CcrA beta-lactamases	RF0108	0	0	0	0	0	0
FHCFJDLK_121376	bin5	bin5	poorly characterized	Function unknown	268MF	dihydrodipicolinate reductase	1123009.AUID01000004_gene1523	unclassified	unclassified	unclassified	unclassified	unclassified	unclassified	unclassified	Bacteria	Firmicutes	Tissierellia	unclassified	unclassified	unclassified	various	CL0063	NADP_Rossmann	FAD/NAD(P)-binding Rossmann fold Superfamily	Dihydrodipicolinate reductase, N-terminus	PF01113	unclassified	unclassified	diaminopimelate dehydrogenase	TIGR01921	various	various	unclassified	unclassified	K03340	HMMsoil10952	unclassified	unclassified	unclassified	unclassified	unclassified	unclassified	unclassified	0	0	0	0	0	0
FHCFJDLK_121438	bin41	bin41	metabolism	Energy production and conversion	260DB	PFAM Iron-containing alcohol dehydrogenase	370438.PTH_0606	unclassified	unclassified	unclassified	unclassified	unclassified	unclassified	unclassified	Bacteria	Firmicutes	Clostridia	Eubacteriales	Peptococcaceae	unclassified	various	CL0224	DHQS	Dehydroquinate synthase-like superfamily	Iron-containing alcohol dehydrogenase	PF13685	unclassified	unclassified	phosphonate metabolism-associated iron-containing alcohol dehydrogenase	TIGR03405	21_Cellular response to stress	Cellular response to stress	unclassified	unclassified	K08317	HMMsoil53273	unclassified	unclassified	unclassified	unclassified	unclassified	unclassified	unclassified	0	0	0	0	0	0
FHCFJDLK_121653	bin41	bin41	cellular processes and signaling	Cell wall/membrane/envelope biogenesis	COG0741	lytic transglycosylase activity	511051.CSE_02190	unclassified	unclassified	unclassified	unclassified	unclassified	unclassified	unclassified	Bacteria	Firmicutes	Clostridia	Eubacteriales	Peptococcaceae	unclassified	various	unclassified	unclassified	unclassified	Copper amine oxidase N-terminal domain	PF07833	unclassified	unclassified	unclassified	unclassified	06_Amino acid utilization biosynthesis metabolism	Amino acid biosynthesis precursor pyruvate and oxaloacetate	Cysteine and methionine	unclassified	K01448	HMMsoil88802	unclassified	unclassified	unclassified	unclassified	unclassified	unclassified	unclassified	0	0	0	0	0	0
FHCFJDLK_121715	bin46	bin46	unclassified	unclassified	2IYZP	unclassified	344747.PM8797T_10304	unclassified	unclassified	unclassified	unclassified	unclassified	unclassified	unclassified	Bacteria	Lentisphaerae	unclassified	unclassified	unclassified	unclassified	various	unclassified	unclassified	unclassified	unclassified	unclassified	unclassified	unclassified	unclassified	unclassified	unclassified	unclassified	unclassified	unclassified	unknown	unclassified	unclassified	unclassified	unclassified	unclassified	unclassified	unclassified	unclassified	0	0	0	0	0	0
FHCFJDLK_121768	bin20	bin20	metabolism	Inorganic ion transport and metabolism	3T2XG	Outer membrane receptor proteins mostly Fe transport	1437824.BN940_15796	Bacteria	Proteobacteria	Betaproteobacteria	Burkholderiales	Alcaligenaceae	Castellaniella	Castellaniella defragrans	Bacteria	Proteobacteria	Betaproteobacteria	Burkholderiales	Alcaligenaceae	Castellaniella	Castellaniella defragrans	unclassified	unclassified	unclassified	TonB-dependent Receptor Plug Domain	PF07715	Transport and binding proteins	various	TonB-dependent siderophore receptor	TIGR01783	unclassified	unclassified	unclassified	unclassified	K02014	unclassified	unclassified	unclassified	unclassified	unclassified	unclassified	unclassified	unclassified	0	0	0	0	0	0
FHCFJDLK_122217	bin66	bin66	cellular processes and signaling	Signal transduction mechanisms	375YC	PFAM Forkhead-associated protein	324602.Caur_3814	unclassified	unclassified	unclassified	unclassified	unclassified	unclassified	unclassified	Bacteria	Proteobacteria	Betaproteobacteria	Burkholderiales	unclassified	unclassified	various	CL0167	Zn_Beta_Ribbon	Zinc beta-ribbon	zinc-ribbon domain	PF13248	various	various	type VI secretion system FHA domain protein	TIGR03354	unclassified	unclassified	unclassified	unclassified	unknown	unclassified	unclassified	unclassified	unclassified	unclassified	unclassified	unclassified	unclassified	0	0	0	0	0	0
FHCFJDLK_122637	bin67	bin67	metabolism	Carbohydrate transport and metabolism	260W6	Fructose-1,6-bisphosphate aldolase, class II	871968.DESME_15575	unclassified	unclassified	unclassified	unclassified	unclassified	unclassified	unclassified	Bacteria	Firmicutes	unclassified	unclassified	unclassified	unclassified	various	CL0036	TIM_barrel	Common phosphate binding-site TIM barrel superfamily	Fructose-bisphosphate aldolase class-II	PF01116	Energy metabolism	Glycolysis/gluconeogenesis	fructose-bisphosphate aldolase, class II	TIGR01520	various	various	unclassified	unclassified	K08302	HMMsoil8570	unclassified	unclassified	unclassified	unclassified	unclassified	unclassified	unclassified	0	0	0	0	0	0
FHCFJDLK_122698	bin43	bin43	cellular processes and signaling	Posttranslational modification, protein turnover, chaperones	2N9V8	Belongs to the small heat shock protein (HSP20) family	368407.Memar_1986	Archaea	Euryarchaeota	Methanomicrobia	Methanomicrobiales	Methanomicrobiaceae	Methanoculleus	Methanoculleus bourgensis	Archaea	Euryarchaeota	Methanomicrobia	Methanomicrobiales	Methanomicrobiaceae	Methanoculleus	Methanoculleus bourgensis	CL0190	HSP20	HSP20-like chaperone superfamily	HSP20-like domain found in ArsA	PF17886	unclassified	unclassified	unclassified	unclassified	unclassified	unclassified	unclassified	unclassified	K13993	unclassified	unclassified	unclassified	unclassified	unclassified	unclassified	unclassified	unclassified	0	0	0	0	0	0
FHCFJDLK_123055	bin53	bin53	metabolism	Coenzyme transport and metabolism	2N9W8	Catalyzes the insertion of Co(2 ) into sirohydrochlorin as part of the anaerobic pathway to cobalamin biosynthesis. Involved in the biosynthesis of the unique nickel-containing tetrapyrrole coenzyme F430, the prosthetic group of methyl- coenzyme M reductase (MCR), which plays a key role in methanogenesis and anaerobic methane oxidation. Catalyzes the insertion of Ni(2 ) into sirohydrochlorin to y…	368407.Memar_1731	unclassified	unclassified	unclassified	unclassified	unclassified	unclassified	unclassified	Archaea	Euryarchaeota	Methanomicrobia	Methanomicrobiales	Methanomicrobiaceae	Methanoculleus	Methanoculleus bourgensis	CL0043	Chelatase	Chelatase Superfamily	Cobalt chelatase (CbiK)	PF06180	unclassified	unclassified	unclassified	unclassified	unclassified	unclassified	unclassified	unclassified	K22011	unclassified	unclassified	unclassified	unclassified	unclassified	unclassified	unclassified	unclassified	0	0	0	0	0	0
FHCFJDLK_123059	bin53	bin53	metabolism	Amino acid transport and metabolism	2N9CI	Belongs to the class-IV pyridoxal-phosphate-dependent aminotransferase family	368407.Memar_1735	unclassified	unclassified	unclassified	unclassified	unclassified	unclassified	unclassified	Archaea	Euryarchaeota	Methanomicrobia	Methanomicrobiales	Methanomicrobiaceae	Methanoculleus	Methanoculleus bourgensis	unclassified	unclassified	unclassified	Amino-transferase class IV	PF01063	Amino acid biosynthesis	Pyruvate family	branched-chain amino acid aminotransferase	TIGR01123	06_Amino acid utilization biosynthesis metabolism	various	unclassified	unclassified	K00826	HMMsoil52516	unclassified	unclassified	unclassified	Aminotransferase	Aminotran_4	PF01063.14 Aminotransferase class IV	RF0025	0	0	0	0	0	0
FHCFJDLK_123765	bin58	bin58	metabolism	Carbohydrate transport and metabolism	3WBV8	extracellular solute-binding protein, family 7	748449.Halha_2531	Bacteria	Firmicutes	Negativicutes	Selenomonadales	Sporomusaceae	Anaerosporomusa	Anaerosporomusa subterranea	Bacteria	Firmicutes	Negativicutes	Selenomonadales	Sporomusaceae	Anaerosporomusa	Anaerosporomusa subterranea	CL0177	PBP	Periplasmic binding protein clan	Bacterial extracellular solute-binding protein, family 7	PF03480	Transport and binding proteins	Carbohydrates, organic alcohols, and acids	TRAP transporter solute receptor, DctP family	TIGR00787	unclassified	unclassified	unclassified	unclassified	K21395	unclassified	unclassified	unclassified	unclassified	unclassified	unclassified	unclassified	unclassified	0	0	0	0	0	0
FHCFJDLK_123820	bin27	bin27	cellular processes and signaling	Posttranslational modification, protein turnover, chaperones	2ICFD	Chaperone involved in the correct folding and assembly of outer membrane proteins. Recognizes specific patterns of aromatic residues and the orientation of their side chains, which are found more frequently in integral outer membrane proteins. May act in both early periplasmic and late outer membrane-associated steps of protein maturation	1170318.PALO_08085	Bacteria	Actinobacteria	Actinomycetia	Propionibacteriales	Nocardioidaceae	Friedmanniella	Friedmanniella luteola	Bacteria	Actinobacteria	Actinomycetia	Propionibacteriales	Nocardioidaceae	Friedmanniella	Friedmanniella luteola	CL0262	Trigger_C	Trigger factor/SurA domain	SurA N-terminal domain	PF13624	unclassified	unclassified	unclassified	unclassified	unclassified	unclassified	unclassified	unclassified	unknown	unclassified	unclassified	unclassified	unclassified	unclassified	unclassified	unclassified	unclassified	0	0	0	0	0	0
FHCFJDLK_123821	bin27	bin27	poorly characterized	Function unknown	4DV8P	MazG nucleotide pyrophosphohydrolase domain	1292373.H640_07589	Bacteria	Actinobacteria	Actinomycetia	Propionibacteriales	Propionibacteriaceae	Tessaracoccus	Tessaracoccus sp. SD287	Bacteria	Actinobacteria	Actinomycetia	Propionibacteriales	Propionibacteriaceae	Arachnia	Arachnia propionica	CL0231	MazG	all-alpha NTP pyrophosphohydrolase superfamily	MazG nucleotide pyrophosphohydrolase domain	PF03819	Unknown function	General	MazG family protein	TIGR00444	07_Nucleic acid metabolism	various	unclassified	unclassified	K02428	HMMsoil130471	unclassified	unclassified	unclassified	unclassified	unclassified	unclassified	unclassified	0	0	0	0	0	0
FHCFJDLK_124280	bin58	bin58	poorly characterized	Function unknown	36H5C	PFAM NADPH-dependent FMN reductase	641107.CDLVIII_5790	Bacteria	Firmicutes	Clostridia	Eubacteriales	Clostridiaceae	Anaerosolibacter	Anaerosolibacter carboniphilus	Bacteria	Firmicutes	Clostridia	Eubacteriales	Clostridiaceae	Anaerosolibacter	Anaerosolibacter carboniphilus	CL0042	Flavoprotein	Flavoprotein	Flavodoxin-like fold	PF02525	unclassified	unclassified	FMN reductase	TIGR03566	unclassified	unclassified	unclassified	unclassified	unknown	unclassified	1,4-benzoquinone reductase (EC. 1.6.5.6)	AA6	unclassified	unclassified	unclassified	unclassified	unclassified	0	0	0	0	0	0
FHCFJDLK_124442	bin67	bin67	information storage and processing	Translation, ribosomal structure and biogenesis	42GJK	Protein S19 forms a complex with S13 that binds strongly to the 16S ribosomal RNA	264732.Moth_2456	unclassified	unclassified	unclassified	unclassified	unclassified	unclassified	unclassified	Bacteria	Firmicutes	unclassified	unclassified	unclassified	unclassified	various	unclassified	unclassified	unclassified	Ribosomal protein S19	PF00203	Protein synthesis	Ribosomal proteins: synthesis and modification	ribosomal protein uS19	TIGR01025	unclassified	unclassified	unclassified	unclassified	K02965	unclassified	unclassified	unclassified	unclassified	unclassified	unclassified	unclassified	unclassified	0	0	0	0	0	0
FHCFJDLK_12454	bin27	bin27	poorly characterized	Function unknown	COG1938	PAC2 family	1035308.AQYY01000001_gene2932	unclassified	unclassified	unclassified	unclassified	unclassified	unclassified	unclassified	Bacteria	Actinobacteria	Actinomycetia	Propionibacteriales	Propionibacteriaceae	various	various	CL0408	PUP	Purine and uridine phosphorylase superfamily	PAC2 family	PF09754	unclassified	unclassified	unclassified	unclassified	unclassified	unclassified	unclassified	unclassified	unknown	unclassified	unclassified	unclassified	unclassified	unclassified	unclassified	unclassified	unclassified	0	0	0	0	0	0
FHCFJDLK_12455	bin27	bin27	metabolism	Lipid transport and metabolism	1W7MI	Acyl-CoA thioesterase	1077972.ARGLB_074_00340	Bacteria	Actinobacteria	Actinomycetia	Propionibacteriales	Propionibacteriaceae	various	various	Bacteria	Actinobacteria	Actinomycetia	Propionibacteriales	Propionibacteriaceae	various	various	CL0050	HotDog	HotDog superfamily	Acyl-CoA thioesterase	PF02551	Fatty acid and phospholipid metabolism	Biosynthesis	acyl-CoA thioesterase II	TIGR00189	unclassified	unclassified	unclassified	unclassified	unknown	unclassified	unclassified	unclassified	unclassified	unclassified	unclassified	unclassified	unclassified	0	0	0	0	0	0
FHCFJDLK_124555	bin71	bin71	metabolism	Carbohydrate transport and metabolism	26AF8	Periplasmic binding protein-like domain	1449126.JQKL01000025_gene2410	unclassified	unclassified	unclassified	unclassified	unclassified	unclassified	unclassified	Bacteria	Firmicutes	unclassified	unclassified	unclassified	unclassified	various	CL0144	Periplas_BP	Periplasmic binding protein like	Periplasmic binding protein	PF13458	Regulatory functions	DNA interactions	catabolite control protein A	TIGR01481	12_Transporters	ABC transporters, prokaryotic type	Phosphate and amino acid transporters	Branched-chain amino acid transporter [mD:m00237]	K01999	HMMsoil132418	unclassified	unclassified	unclassified	unclassified	unclassified	unclassified	unclassified	0	0	0	0	0	0
FHCFJDLK_124559	bin71	bin71	metabolism	Carbohydrate transport and metabolism	36DBX	PFAM periplasmic binding protein	1469948.JPNB01000003_gene159	unclassified	unclassified	unclassified	unclassified	unclassified	unclassified	unclassified	Bacteria	Firmicutes	Clostridia	Eubacteriales	Lachnospiraceae	unclassified	various	CL0144	Periplas_BP	Periplasmic binding protein like	Periplasmic binding protein domain	PF13407	Transport and binding proteins	Carbohydrates, organic alcohols, and acids	D-xylose ABC transporter, D-xylose-binding protein	TIGR02634	12_Transporters	ABC transporters, prokaryotic type	Monosaccharide transporters	Putative multiple sugar transporter [mD:m00216]	K10546	HMMsoil61988	unclassified	unclassified	unclassified	unclassified	unclassified	unclassified	unclassified	0	0	0	0	0	0
FHCFJDLK_124797	bin16	bin16	metabolism	Carbohydrate transport and metabolism	2J5QI	Phosphoglucomutase phosphomannomutase, alpha beta alpha domain II	158189.SpiBuddy_1993	Bacteria	Spirochaetes	Spirochaetia	Spirochaetales	Sphaerochaetaceae	Sphaerochaeta	Sphaerochaeta sp.	Bacteria	Spirochaetes	Spirochaetia	Spirochaetales	Sphaerochaetaceae	Sphaerochaeta	Sphaerochaeta sp.	unclassified	unclassified	unclassified	Phosphoglucomutase/phosphomannomutase, C-terminal domain	PF00408	various	various	phosphoglucosamine mutase	TIGR01455	20_Hydrolysis of polymers	Mannose	unclassified	unclassified	K00966	HMMsoil75173	unclassified	unclassified	unclassified	unclassified	unclassified	unclassified	unclassified	0	0	0	0	0	0
FHCFJDLK_125289	bin67	bin67	cellular processes and signaling	Posttranslational modification, protein turnover, chaperones	25RP1	Redoxin	1511.CLOST_2406	unclassified	unclassified	unclassified	unclassified	unclassified	unclassified	unclassified	Bacteria	Firmicutes	unclassified	unclassified	unclassified	unclassified	various	CL0172	Thioredoxin	Thioredoxin-like	Redoxin	PF08534	Cellular processes	various	peroxiredoxin	TIGR03137	21_Cellular response to stress	various	unclassified	unclassified	K03564	HMMsoil51460	unclassified	unclassified	unclassified	unclassified	unclassified	unclassified	unclassified	0	0	0	0	0	0
FHCFJDLK_125375	bin24	bin24	metabolism	Nucleotide transport and metabolism	2N92B	Catalyzes the synthesis of GMP from XMP	1041930.Mtc_0687	unclassified	unclassified	unclassified	unclassified	unclassified	unclassified	unclassified	Archaea	Euryarchaeota	Methanomicrobia	Methanosarcinales	various	various	various	CL0039	HUP	HUP - HIGH-signature proteins, UspA, and PP-ATPase.	tRNA methyl transferase	PF03054	various	various	tRNA sulfurtransferase ThiI	TIGR00342	various	various	various	unclassified	K01953	HMMsoil79858	unclassified	unclassified	unclassified	unclassified	unclassified	unclassified	unclassified	0	0	0	0	0	0
FHCFJDLK_125383	bin24	bin24	metabolism	Energy production and conversion	2NAM9	4Fe-4S double cluster binding domain	269797.Mbar_A1288	unclassified	unclassified	unclassified	unclassified	unclassified	unclassified	unclassified	Archaea	Euryarchaeota	Methanomicrobia	Methanosarcinales	various	various	various	CL0344	4Fe-4S	4Fe-4S ferredoxins	4Fe-4S single cluster domain	PF13459	unclassified	unclassified	cytochrome c oxidase accessory protein CcoG	TIGR02745	11_Nitrogen cycle	Nitrogenated compounds Reduction	Dissimilatory nitrate reduction	Nitrate to ammonia	K04014	HMMsoil64904	unclassified	unclassified	unclassified	unclassified	unclassified	unclassified	unclassified	0	0	0	0	0	0
FHCFJDLK_125384	bin24	bin24	metabolism	Energy production and conversion	2N9G0	Formylmethanofuran dehydrogenase subunit A	269797.Mbar_A1289	unclassified	unclassified	unclassified	unclassified	unclassified	unclassified	unclassified	Archaea	Euryarchaeota	Methanomicrobia	Methanosarcinales	various	various	various	CL0034	Amidohydrolase	Amidohydrolase superfamily	Amidohydrolase family	PF01979	Purines, pyrimidines, nucleosides, and nucleotides	Pyrimidine ribonucleotide biosynthesis	dihydroorotase, multifunctional complex type	TIGR00857	07_Nucleic acid metabolism	Pyrimidine metabolism	unclassified	unclassified	K01464	HMMsoil96547	N-acetylglucosamine 6-phosphate deacetylase (EC 3.5.1.25); N-acetylglucosamine 6-phosphate deacetylase (EC 3.5.1.80)	CE9	unclassified	unclassified	unclassified	unclassified	unclassified	0	0	0	0	0	0
FHCFJDLK_125385	bin24	bin24	metabolism	Energy production and conversion	2NBJQ	GXGXG motif	1094980.Mpsy_2759	unclassified	unclassified	unclassified	unclassified	unclassified	unclassified	unclassified	Archaea	Euryarchaeota	Methanomicrobia	Methanosarcinales	unclassified	unclassified	various	unclassified	unclassified	unclassified	GXGXG motif	PF01493	unclassified	unclassified	formylmethanofuran dehydrogenase subunit C	TIGR03122	11_Nitrogen cycle	Ammonia assimilation	unclassified	unclassified	K00284	HMMsoil80513	unclassified	unclassified	unclassified	unclassified	unclassified	unclassified	unclassified	0	0	0	0	0	0
FHCFJDLK_125386	bin24	bin24	metabolism	Energy production and conversion	2NA1E	Molydopterin dinucleotide binding domain	192952.MM_1568	unclassified	unclassified	unclassified	unclassified	unclassified	unclassified	unclassified	Archaea	Euryarchaeota	Methanomicrobia	Methanosarcinales	various	various	various	CL0332	AcetylDC-like	Acetyl-decarboxylase like superfamily	Molydopterin dinucleotide binding domain	PF01568	unclassified	unclassified	unclassified	unclassified	14_Methanogenesis	various	unclassified	unclassified	K00203	HMMsoil47140	unclassified	unclassified	unclassified	unclassified	unclassified	unclassified	unclassified	0	0	0	0	0	0
FHCFJDLK_125387	bin24	bin24	metabolism	Energy production and conversion	2N91V	Molybdopterin oxidoreductase	192952.MM_1569	unclassified	unclassified	unclassified	unclassified	unclassified	unclassified	unclassified	Archaea	Euryarchaeota	Methanomicrobia	Methanosarcinales	various	various	various	unclassified	unclassified	unclassified	Molybdopterin oxidoreductase	PF00384	Energy metabolism	Electron transport	arsenite oxidase, large subunit	TIGR02693	various	various	unclassified	unclassified	K00123	HMMsoil108243	unclassified	unclassified	unclassified	unclassified	unclassified	unclassified	unclassified	0	0	0	0	0	0
FHCFJDLK_125500	bin27	bin27	cellular processes and signaling	Posttranslational modification, protein turnover, chaperones	4DN37	Belongs to the ABC transporter superfamily	1120954.ATXE01000003_gene383	Bacteria	Actinobacteria	Actinomycetia	Propionibacteriales	Propionibacteriaceae	Brevilactibacter	Brevilactibacter sinopodophylli	Bacteria	Actinobacteria	Actinomycetia	Propionibacteriales	Propionibacteriaceae	Brevilactibacter	Brevilactibacter flavus	CL0023	P-loop_NTPase	P-loop containing nucleoside triphosphate hydrolase superfamily	Molybdopterin guanine dinucleotide synthesis protein B	PF03205	Protein synthesis	tRNA and rRNA base modification	tRNA threonylcarbamoyl adenosine modification protein YjeE	TIGR00150	12_Transporters	ABC transporters, prokaryotic type	Phosphate and amino acid transporters	Branched-chain amino acid transporter [mD:m00237]	K01996	HMMsoil43	unclassified	unclassified	unclassified	ABC Transporter	ABC_tran	PF00005.22 ABC transporter	RF0008	0	0	0	0	0	0
FHCFJDLK_125501	bin27	bin27	metabolism	Carbohydrate transport and metabolism	4FG3N	Phosphofructokinase	1121017.AUFG01000037_gene852	unclassified	unclassified	unclassified	unclassified	unclassified	unclassified	unclassified	Bacteria	Actinobacteria	Actinomycetia	Propionibacteriales	Propionibacteriaceae	Propionibacterium	Propionibacterium sp.	CL0240	PFK	PFK-like superfamily	Phosphofructokinase	PF00365	Energy metabolism	Glycolysis/gluconeogenesis	diphosphate--fructose-6-phosphate 1-phosphotransferase	TIGR02477	unclassified	unclassified	unclassified	unclassified	K00850	unclassified	unclassified	unclassified	unclassified	unclassified	unclassified	unclassified	unclassified	0	0	0	0	0	0
FHCFJDLK_125528	bin43	bin43	information storage and processing	Translation, ribosomal structure and biogenesis	2N9KM	Belongs to the eukaryotic ribosomal protein eS1 family	368407.Memar_0427	Archaea	Euryarchaeota	Methanomicrobia	Methanomicrobiales	Methanomicrobiaceae	Methanoculleus	Methanoculleus bourgensis	Archaea	Euryarchaeota	Methanomicrobia	Methanomicrobiales	Methanomicrobiaceae	Methanoculleus	Methanoculleus bourgensis	unclassified	unclassified	unclassified	Ribosomal S3Ae family	PF01015	unclassified	unclassified	unclassified	unclassified	unclassified	unclassified	unclassified	unclassified	K02984	unclassified	unclassified	unclassified	unclassified	unclassified	unclassified	unclassified	unclassified	0	0	0	0	0	0
FHCFJDLK_12563	bin27	bin27	metabolism	Energy production and conversion	4DN7Q	2-oxoglutarate dehydrogenase	1120954.ATXE01000002_gene1133	Bacteria	Actinobacteria	Actinomycetia	Propionibacteriales	Propionibacteriaceae	various	various	Bacteria	Actinobacteria	Actinomycetia	Propionibacteriales	Propionibacteriaceae	various	various	CL0591	TKC_like	Transketolase C-terminal domain-like superfamily	2-oxoglutarate dehydrogenase C-terminal	PF16870	Energy metabolism	Pyruvate dehydrogenase	pyruvate dehydrogenase (acetyl-transferring) E1 component, alpha subunit	TIGR03181	06_Amino acid utilization biosynthesis metabolism	Valine, leucine and isoleucine degradation	unclassified	unclassified	K00167	HMMsoil101664	unclassified	unclassified	unclassified	unclassified	unclassified	unclassified	unclassified	0	0	0	0	0	0
FHCFJDLK_12565	bin27	bin27	information storage and processing	Transcription	4DRG4	Acts as a transcriptional regulator. Probably redox- responsive. The apo- but not holo-form probably binds DNA	1171373.PACID_19790	Bacteria	Actinobacteria	Actinomycetia	Propionibacteriales	Propionibacteriaceae	Propioniciclava	Propioniciclava soli	Bacteria	Actinobacteria	Actinomycetia	Propionibacteriales	Propionibacteriaceae	Brevilactibacter	Brevilactibacter coleopterorum	unclassified	unclassified	unclassified	Transcription factor WhiB	PF02467	unclassified	unclassified	unclassified	unclassified	unclassified	unclassified	unclassified	unclassified	K18955	unclassified	unclassified	unclassified	unclassified	Gene Modulating Resistance	Whib	PF02467.11 Transcription factor WhiB	RF0163	0	0	0	0	0	0
FHCFJDLK_125732	bin53	bin53	poorly characterized	Function unknown	2NAV4	Pyridoxamine 5'-phosphate oxidase	368407.Memar_0924	unclassified	unclassified	unclassified	unclassified	unclassified	unclassified	unclassified	Archaea	Euryarchaeota	Methanomicrobia	Methanomicrobiales	Methanomicrobiaceae	Methanoculleus	Methanoculleus bourgensis	CL0336	FMN-binding	FMN-binding split barrel superfamily	Pyridoxamine 5'-phosphate oxidase	PF01243	unclassified	unclassified	unclassified	unclassified	unclassified	unclassified	unclassified	unclassified	unknown	unclassified	unclassified	unclassified	unclassified	unclassified	unclassified	unclassified	unclassified	0	0	0	0	0	0
FHCFJDLK_125733	bin53	bin53	poorly characterized	Function unknown	2XWSQ	PFAM NADP oxidoreductase coenzyme F420-dependent	521011.Mpal_2768	unclassified	unclassified	unclassified	unclassified	unclassified	unclassified	unclassified	Archaea	Euryarchaeota	Methanomicrobia	Methanomicrobiales	unclassified	unclassified	various	CL0063	NADP_Rossmann	FAD/NAD(P)-binding Rossmann fold Superfamily	short chain dehydrogenase	PF00106	unclassified	unclassified	3-hydroxybutyrate dehydrogenase	TIGR01963	06_Amino acid utilization biosynthesis metabolism	various	various	unclassified	K00014	HMMsoil77171	unclassified	unclassified	unclassified	unclassified	unclassified	unclassified	unclassified	0	0.0153846	0	0	0	0
FHCFJDLK_125740	bin53	bin53	poorly characterized	Function unknown	2NB0Q	PFAM Rubrerythrin	368407.Memar_1323	unclassified	unclassified	unclassified	unclassified	unclassified	unclassified	unclassified	Archaea	Euryarchaeota	Methanomicrobia	Methanomicrobiales	Methanomicrobiaceae	Methanoculleus	Methanoculleus bourgensis	CL0044	Ferritin	Ferritin-like Superfamily	Domain of unknown function (DUF892)	PF05974	unclassified	unclassified	conserved hypothetical protein	TIGR02284	unclassified	unclassified	unclassified	unclassified	unknown	unclassified	unclassified	unclassified	unclassified	unclassified	unclassified	unclassified	unclassified	0	0	0	0	0	0
FHCFJDLK_125742	bin53	bin53	metabolism	Carbohydrate transport and metabolism	2N9IP	Catalyzes the addition of molecular CO(2) and H(2)O to ribulose 1,5-bisphosphate (RuBP), generating two molecules of 3- phosphoglycerate (3-PGA). Functions in an archaeal AMP degradation pathway, together with AMP phosphorylase and R15P isomerase	368407.Memar_1325	unclassified	unclassified	unclassified	unclassified	unclassified	unclassified	unclassified	Archaea	Euryarchaeota	Methanomicrobia	Methanomicrobiales	Methanomicrobiaceae	Methanoculleus	Methanoculleus bourgensis	unclassified	unclassified	unclassified	Ribulose bisphosphate carboxylase large chain, N-terminal domain	PF02788	various	various	2,3-diketo-5-methylthiopentyl-1-phosphate enolase	TIGR03332	various	various	unclassified	unclassified	K08965	HMMsoil54065	unclassified	unclassified	unclassified	unclassified	unclassified	unclassified	unclassified	0	0	0	0	0	0
FHCFJDLK_125746	bin53	bin53	cellular processes and signaling	Defense mechanisms	2NA81	PFAM ABC transporter related	368407.Memar_1342	unclassified	unclassified	unclassified	unclassified	unclassified	unclassified	unclassified	Archaea	Euryarchaeota	Methanomicrobia	Methanomicrobiales	Methanomicrobiaceae	Methanoculleus	Methanoculleus bourgensis	unclassified	unclassified	unclassified	Domain of unknown function (DUF4162)	PF13732	DNA metabolism	DNA replication, recombination, and repair	excinuclease ABC subunit A	TIGR00630	12_Transporters	ABC transporters, prokaryotic type	ABC-2 type and other transporters	Lipopolysaccharide transporter [mD:m00250]	K09691	HMMsoil71931	unclassified	unclassified	ABC Transporter	ABC Transporter	ABCAntibioticEffluxPump	ATP-binding cassette (ABC) antibiotic efflux pump	RF0007	0	0	0	0	0	0
FHCFJDLK_125834	bin69	bin69	poorly characterized	Function unknown	22WK7	Putative neutral zinc metallopeptidase	1121129.KB903373_gene522	unclassified	unclassified	unclassified	unclassified	unclassified	unclassified	unclassified	Bacteria	Bacteroidetes	Bacteroidia	Bacteroidales	unclassified	unclassified	various	CL0126	Peptidase_MA	Peptidase clan MA	Putative neutral zinc metallopeptidase	PF04298	unclassified	unclassified	unclassified	unclassified	unclassified	unclassified	unclassified	unclassified	K06973	unclassified	unclassified	unclassified	unclassified	unclassified	unclassified	unclassified	unclassified	0	0	0	0	0	0
FHCFJDLK_125928	bin27	bin27	poorly characterized	Function unknown	4FGZY	ASCH	710696.Intca_3485	Bacteria	Actinobacteria	Actinomycetia	Propionibacteriales	Propionibacteriaceae	various	various	Bacteria	Actinobacteria	Actinomycetia	Propionibacteriales	Propionibacteriaceae	various	various	CL0178	PUA	PUA/ASCH superfamily	ASCH domain	PF04266	unclassified	unclassified	unclassified	unclassified	unclassified	unclassified	unclassified	unclassified	unknown	unclassified	unclassified	unclassified	unclassified	unclassified	unclassified	unclassified	unclassified	0	0	0	0	0	0
FHCFJDLK_125937	bin27	bin27	poorly characterized	Function unknown	1XJKV	Nucleoside 2-deoxyribosyltransferase YtoQ	1397528.Q671_04610	Bacteria	Actinobacteria	Actinomycetia	Micrococcales	Brevibacteriaceae	Brevibacterium	Brevibacterium sp. Re57	Bacteria	Proteobacteria	Gammaproteobacteria	Oceanospirillales	Halomonadaceae	Halomonas	various	CL0498	Nribosyltransf	N-(deoxy)ribosyltransferase-like superfamily	Nucleoside 2-deoxyribosyltransferase like	PF15891	unclassified	unclassified	YtoQ family protein	TIGR03646	unclassified	unclassified	unclassified	unclassified	unknown	unclassified	unclassified	unclassified	unclassified	unclassified	unclassified	unclassified	unclassified	0	0	0	0	0	0
FHCFJDLK_125945	bin27	bin27	metabolism	Amino acid transport and metabolism	23RYI	COG0665 Glycine D-amino acid oxidases (deaminating)	751944.HALDL1_13660	Bacteria	Actinobacteria	Actinomycetia	Corynebacteriales	Corynebacteriaceae	Corynebacterium	Corynebacterium comes	Bacteria	Actinobacteria	Actinomycetia	Corynebacteriales	Corynebacteriaceae	Corynebacterium	Corynebacterium sp. 2019	CL0063	NADP_Rossmann	FAD/NAD(P)-binding Rossmann fold Superfamily	Lycopene cyclase protein	PF05834	Amino acid biosynthesis	Other	pyrrolysine biosynthesis protein PylC	TIGR03909	05_Fatty acid oxidation	Fatty acid activation	unclassified	unclassified	K00219	HMMsoil107071	Iron reductase domain	AA8	unclassified	unclassified	unclassified	unclassified	unclassified	0	0	0	0	0	0
FHCFJDLK_126285	bin7	bin7	metabolism	Carbohydrate transport and metabolism	2J72H	ABC-type sugar transport system periplasmic component	158190.SpiGrapes_2786	unclassified	unclassified	unclassified	unclassified	unclassified	unclassified	unclassified	Bacteria	Firmicutes	unclassified	unclassified	unclassified	unclassified	various	CL0144	Periplas_BP	Periplasmic binding protein like	Periplasmic binding proteins and sugar binding domain of LacI family	PF00532	Transport and binding proteins	Carbohydrates, organic alcohols, and acids	D-xylose ABC transporter, D-xylose-binding protein	TIGR02634	12_Transporters	ABC transporters, prokaryotic type	Monosaccharide transporters	Ribose transporter [mD:m00212]	K10439	HMMsoil33837	unclassified	unclassified	unclassified	unclassified	unclassified	unclassified	unclassified	0	0	0	0	0	0
FHCFJDLK_126458	bin41	bin41	metabolism	Amino acid transport and metabolism	260G0	D-isomer specific 2-hydroxyacid dehydrogenase catalytic	370438.PTH_0012	unclassified	unclassified	unclassified	unclassified	unclassified	unclassified	unclassified	Bacteria	Firmicutes	Clostridia	Eubacteriales	Peptococcaceae	unclassified	various	CL0063	NADP_Rossmann	FAD/NAD(P)-binding Rossmann fold Superfamily	NAD binding domain of 6-phosphogluconate dehydrogenase	PF03446	Energy metabolism	various	L-serine dehydratase, iron-sulfur-dependent, beta subunit	TIGR00719	06_Amino acid utilization biosynthesis metabolism	Glycine, serine and threonine metabolism	unclassified	unclassified	K00058	HMMsoil1879	unclassified	unclassified	Gylcopeptide Resistance	Gylcopeptide Resistance	vanH	VanH: D-specific alpha-ketoacid dehydrogenase that synthesizes D-lactate	RF0153	0	0	0	0	0	0
FHCFJDLK_126488	bin41	bin41	cellular processes and signaling	Posttranslational modification, protein turnover, chaperones	262PY	Belongs to the small heat shock protein (HSP20) family	370438.PTH_2124	unclassified	unclassified	unclassified	unclassified	unclassified	unclassified	unclassified	Bacteria	Firmicutes	Clostridia	Eubacteriales	Peptococcaceae	unclassified	various	CL0190	HSP20	HSP20-like chaperone superfamily	HSP20-like domain found in ArsA	PF17886	unclassified	unclassified	unclassified	unclassified	unclassified	unclassified	unclassified	unclassified	K13993	unclassified	unclassified	unclassified	unclassified	unclassified	unclassified	unclassified	unclassified	0	0	0	0	0	0
FHCFJDLK_126603	bin22	bin22	metabolism	Energy production and conversion	36DW7	Produces ATP from ADP in the presence of a proton gradient across the membrane. The V-type alpha chain is a catalytic subunit	857293.CAAU_0425	Bacteria	Actinobacteria	unclassified	unclassified	unclassified	unclassified	various	Bacteria	Actinobacteria	unclassified	unclassified	unclassified	unclassified	various	CL0275	HAS-barrel	HAS-barrel superfamily	ATP synthase alpha/beta family, beta-barrel domain	PF02874	Transcription	Transcription factors	transcription termination factor Rho	TIGR00767	unclassified	unclassified	unclassified	unclassified	K02117	unclassified	unclassified	unclassified	unclassified	unclassified	unclassified	unclassified	unclassified	0	0	0	0	0	0
FHCFJDLK_126917	bin27	bin27	cellular processes and signaling	Cell wall/membrane/envelope biogenesis	4DNNN	Belongs to the MurCDEF family	1171373.PACID_12860	Bacteria	Actinobacteria	Actinomycetia	Propionibacteriales	Propionibacteriaceae	Propioniciclava	Propioniciclava tarda	Bacteria	Actinobacteria	Actinomycetia	Propionibacteriales	Propionibacteriaceae	Propioniciclava	Propioniciclava tarda	CL0063	NADP_Rossmann	FAD/NAD(P)-binding Rossmann fold Superfamily	Mur ligase family, catalytic domain	PF01225	Biosynthesis of cofactors, prosthetic groups, and carriers	Folic acid	bifunctional protein FolC	TIGR01499	various	various	various	unclassified	K01929	HMMsoil56021	unclassified	unclassified	unclassified	unclassified	unclassified	unclassified	unclassified	0	0	0	0	0	0
FHCFJDLK_126918	bin27	bin27	cellular processes and signaling	Cell wall/membrane/envelope biogenesis	4DN0T	Cell wall formation. Catalyzes the transfer of a GlcNAc subunit on undecaprenyl-pyrophosphoryl-MurNAc-pentapeptide (lipid intermediate I) to form undecaprenyl-pyrophosphoryl-MurNAc- (pentapeptide)GlcNAc (lipid intermediate II)	1121933.AUHH01000025_gene3107	Bacteria	Actinobacteria	Actinomycetia	Propionibacteriales	Propionibacteriaceae	Propioniciclava	Propioniciclava soli	Bacteria	Actinobacteria	Actinomycetia	Propionibacteriales	Propionibacteriaceae	Brevilactibacter	Brevilactibacter coleopterorum	CL0113	GT-B	Glycosyl transferase clan GT-B	Glycosyltransferase Family 4	PF13439	Cellular processes	Toxin production and resistance	glycosyltransferase, MGT family	TIGR01426	unclassified	unclassified	unclassified	unclassified	K02563	unclassified	lipid-A-disaccharide synthase (EC 2.4.1.182).	GT19	unclassified	unclassified	unclassified	unclassified	unclassified	0	0	0	0	0	0
FHCFJDLK_126920	bin27	bin27	cellular processes and signaling	Cell wall/membrane/envelope biogenesis	4DNTV	Cell wall formation. Catalyzes the addition of glutamate to the nucleotide precursor UDP-N-acetylmuramoyl-L-alanine (UMA)	1120954.ATXE01000001_gene2418	Bacteria	Actinobacteria	Actinomycetia	Propionibacteriales	Propionibacteriaceae	various	various	Bacteria	Actinobacteria	Actinomycetia	Propionibacteriales	Propionibacteriaceae	various	various	unclassified	unclassified	unclassified	Mur ligase family, glutamate ligase domain	PF02875	Biosynthesis of cofactors, prosthetic groups, and carriers	Folic acid	bifunctional protein FolC	TIGR01499	various	various	various	unclassified	K01928	HMMsoil121160	unclassified	unclassified	unclassified	unclassified	unclassified	unclassified	unclassified	0	0	0	0	0	0
FHCFJDLK_12713	bin71	bin71	metabolism	Amino acid transport and metabolism	1SKRH	Bacterial extracellular solute-binding proteins, family 5 Middle	1121939.L861_22665	unclassified	unclassified	unclassified	unclassified	unclassified	unclassified	unclassified	Bacteria	Firmicutes	unclassified	unclassified	unclassified	unclassified	various	CL0177	PBP	Periplasmic binding protein clan	Bacterial extracellular solute-binding proteins, family 5 Middle	PF00496	Transport and binding proteins	Cations and iron carrying compounds	nickel ABC transporter, nickel/metallophore periplasmic binding protein	TIGR02294	12_Transporters	ABC transporters, prokaryotic type	PEPtide and nickel transporters	PEPtides/nickel transporter [mD:m00239]	K02035	HMMsoil31234	unclassified	unclassified	unclassified	unclassified	unclassified	unclassified	unclassified	0	0	0	0	0	0
FHCFJDLK_127149	bin53	bin53	poorly characterized	Function unknown	2N9M4	Pyruvate kinase, alpha/beta domain	368407.Memar_1576	unclassified	unclassified	unclassified	unclassified	unclassified	unclassified	unclassified	Archaea	Euryarchaeota	Methanomicrobia	Methanomicrobiales	Methanomicrobiaceae	Methanoculleus	Methanoculleus bourgensis	unclassified	unclassified	unclassified	Pyruvate kinase, alpha/beta domain	PF02887	unclassified	unclassified	unclassified	unclassified	12_Transporters	ABC transporters, prokaryotic type	metallic cation, iron-siderophore and vitamin b12 transporters	Iron complex transporter [mD:m00240]	K02013	HMMsoil37198	unclassified	unclassified	unclassified	unclassified	unclassified	unclassified	unclassified	0	0	0	0	0	0
FHCFJDLK_127155	bin53	bin53	metabolism	Coenzyme transport and metabolism	2N952	Catalyzes the formation of 4-(hydroxymethyl)-2- furancarboxaldehyde phosphate (4-HFC-P) from two molecules of glyceraldehyde-3-P (GA-3-P)	368407.Memar_1569	unclassified	unclassified	unclassified	unclassified	unclassified	unclassified	unclassified	Archaea	Euryarchaeota	Methanomicrobia	Methanomicrobiales	Methanomicrobiaceae	Methanoculleus	Methanoculleus bourgensis	CL0036	TIM_barrel	Common phosphate binding-site TIM barrel superfamily	4-HFC-P synthase	PF04476	unclassified	unclassified	unclassified	unclassified	unclassified	unclassified	unclassified	unclassified	K09733	unclassified	unclassified	unclassified	unclassified	unclassified	unclassified	unclassified	unclassified	0	0	0	0	0	0
FHCFJDLK_127242	bin27	bin27	cellular processes and signaling	Posttranslational modification, protein turnover, chaperones	4DS0W	FKBP-type peptidyl-prolyl cis-trans isomerase	1122997.AUDD01000016_gene1721	Bacteria	Actinobacteria	Actinomycetia	Propionibacteriales	Propionibacteriaceae	Auraticoccus	Auraticoccus monumenti	Bacteria	Actinobacteria	Actinomycetia	Propionibacteriales	Propionibacteriaceae	Auraticoccus	Auraticoccus monumenti	CL0487	FKBP	FKBP-like superfamily	FKBP-type peptidyl-prolyl cis-trans isomerase	PF00254	unclassified	unclassified	unclassified	unclassified	unclassified	unclassified	unclassified	unclassified	unknown	unclassified	unclassified	unclassified	unclassified	unclassified	unclassified	unclassified	unclassified	0	0	0	0	0	0
FHCFJDLK_127249	bin27	bin27	cellular processes and signaling	Intracellular trafficking, secretion, and vesicular transport	COG1826	protein secretion	267747.PPA1379	Bacteria	Actinobacteria	Actinomycetia	Propionibacteriales	Propionibacteriaceae	Propioniciclava	Propioniciclava soli	Bacteria	Actinobacteria	Actinomycetia	Propionibacteriales	Propionibacteriaceae	various	various	unclassified	unclassified	unclassified	mttA/Hcf106 family	PF02416	Protein fate	Protein and peptide secretion and trafficking	twin arginine-targeting protein translocase TatB	TIGR01410	unclassified	unclassified	unclassified	unclassified	K03116	unclassified	unclassified	unclassified	unclassified	unclassified	unclassified	unclassified	unclassified	0	0	0	0	0	0
FHCFJDLK_127271	bin27	bin27	metabolism	Secondary metabolites biosynthesis, transport and catabolism	COG3485	protocatechuate 3,4-dioxygenase activity	1035308.AQYY01000002_gene946	unclassified	unclassified	unclassified	unclassified	unclassified	unclassified	unclassified	Bacteria	Actinobacteria	Actinomycetia	Propionibacteriales	Propionibacteriaceae	Propionibacterium	Propionibacterium sp.	CL0116	Calycin	Calycin superfamily	Domain of unknown function (DUF1794)	PF08768	unclassified	unclassified	unclassified	unclassified	unclassified	unclassified	unclassified	unclassified	unknown	unclassified	unclassified	unclassified	unclassified	unclassified	unclassified	unclassified	unclassified	0	0	0	0	0	0
FHCFJDLK_127273	bin27	bin27	information storage and processing	Transcription	4D8MC	Catalyzes the transfer of acetyl from acetyl-CoA to desacetylmycothiol (Cys-GlcN-Ins) to form mycothiol	1136417.AZWE01000015_gene1583	Bacteria	Actinobacteria	Actinomycetia	Propionibacteriales	Propionibacteriaceae	Brevilactibacter	Brevilactibacter sinopodophylli	Bacteria	Actinobacteria	Actinomycetia	Propionibacteriales	Propionibacteriaceae	Brevilactibacter	Brevilactibacter sinopodophylli	CL0257	Acetyltrans	N-acetyltransferase like	GCN5-related N-acetyl-transferase	PF14542	Cell envelope	Biosynthesis and degradation of surface polysaccharides and lipopolysaccharides	TDP-D-fucosamine acetyltransferase	TIGR02382	various	various	various	unclassified	K03824	HMMsoil84399	unclassified	unclassified	unclassified	Acetyltransferase	Acetyltransf_8	PF13523.1 Acetyltransferase (GNAT) domain	RF0015	0	0	0	0	0	0
FHCFJDLK_127388	bin7	bin7	metabolism	Carbohydrate transport and metabolism	26104	pfkB family carbohydrate kinase	760568.Desku_1630	unclassified	unclassified	unclassified	unclassified	unclassified	unclassified	unclassified	Bacteria	Firmicutes	unclassified	unclassified	unclassified	unclassified	various	CL0118	Ribokinase	Ribokinase-like superfamily	Phosphomethylpyrimidine kinase	PF08543	Biosynthesis of cofactors, prosthetic groups, and carriers	Pyridoxine	pyridoxal kinase	TIGR00687	various	various	unclassified	unclassified	K00850	HMMsoil60578	unclassified	unclassified	unclassified	unclassified	unclassified	unclassified	unclassified	0	0	0	0	0	0
FHCFJDLK_127401	bin7	bin7	metabolism	Amino acid transport and metabolism	26QIY	ABC transporter substrate-binding protein	621372.ACIH01000203_gene2404	unclassified	unclassified	unclassified	unclassified	unclassified	unclassified	unclassified	Bacteria	Firmicutes	unclassified	unclassified	unclassified	unclassified	various	CL0177	PBP	Periplasmic binding protein clan	Bacterial extracellular solute-binding proteins, family 5 Middle	PF00496	Transport and binding proteins	Unknown substrate	ABC transporter substrate binding protein, KPN_01854 family	TIGR04028	12_Transporters	ABC transporters, prokaryotic type	PEPtide and nickel transporters	PEPtides/nickel transporter [mD:m00239]	K02035	HMMsoil110553	unclassified	unclassified	unclassified	unclassified	unclassified	unclassified	unclassified	0	0	0	0	0	0
FHCFJDLK_127445	bin69	bin69	cellular processes and signaling	Cell wall/membrane/envelope biogenesis	2NSZ0	Protein of unknown function (DUF3078)	1041826.FCOL_10050	unclassified	unclassified	unclassified	unclassified	unclassified	unclassified	unclassified	Bacteria	Bacteroidetes	Bacteroidia	Bacteroidales	unclassified	unclassified	various	CL0193	MBB	Outer membrane beta-barrel protein superfamily	Protein of unknown function (DUF3078)	PF11276	unclassified	unclassified	unclassified	unclassified	unclassified	unclassified	unclassified	unclassified	unknown	unclassified	unclassified	unclassified	unclassified	unclassified	unclassified	unclassified	unclassified	0	0	0	0	0	0
FHCFJDLK_127843	bin41	bin41	metabolism	Nucleotide transport and metabolism	26000	Catalyzes the deamination of 5-methylthioadenosine and S-adenosyl-L-homocysteine into 5-methylthioinosine and S-inosyl-L- homocysteine, respectively. Is also able to deaminate adenosine	370438.PTH_1728	unclassified	unclassified	unclassified	unclassified	unclassified	unclassified	unclassified	Bacteria	Firmicutes	Clostridia	Eubacteriales	Peptococcaceae	unclassified	various	CL0034	Amidohydrolase	Amidohydrolase superfamily	Amidohydrolase family	PF07969	unclassified	unclassified	adenosine deaminase	TIGR01430	07_Nucleic acid metabolism	Pyrimidine metabolism	unclassified	unclassified	K01465	HMMsoil21892	N-acetylglucosamine 6-phosphate deacetylase (EC 3.5.1.25); N-acetylglucosamine 6-phosphate deacetylase (EC 3.5.1.80)	CE9	unclassified	unclassified	unclassified	unclassified	unclassified	0	0	0	0	0	0
FHCFJDLK_128050	bin27	bin27	metabolism	Nucleotide transport and metabolism	4DP9E	Permease family	1203605.HMPREF1531_01521	unclassified	unclassified	unclassified	unclassified	unclassified	unclassified	unclassified	Bacteria	Actinobacteria	Actinomycetia	Propionibacteriales	Propionibacteriaceae	Brevilactibacter	Brevilactibacter sinopodophylli	CL0062	APC	APC superfamily	Permease family	PF00860	unclassified	unclassified	xanthine permease	TIGR03173	12_Transporters	Major Facilitator superfamily (MFS)	Sugar transporters	Purine transporter (AzgA) family [tc:2.A.1.40]	K06901	HMMsoil97247	unclassified	unclassified	unclassified	unclassified	unclassified	unclassified	unclassified	0	0	0	0	0	0
FHCFJDLK_128234	bin43	bin43	information storage and processing	Translation, ribosomal structure and biogenesis	2N99R	Belongs to the class-I aminoacyl-tRNA synthetase family	368407.Memar_2008	Archaea	Euryarchaeota	Methanomicrobia	Methanomicrobiales	Methanomicrobiaceae	Methanoculleus	Methanoculleus bourgensis	Archaea	Euryarchaeota	Methanomicrobia	Methanomicrobiales	Methanomicrobiaceae	Methanoculleus	Methanoculleus bourgensis	CL0039	HUP	HUP - HIGH-signature proteins, UspA, and PP-ATPase.	tRNA synthetases class I (K)	PF01921	Protein synthesis	tRNA aminoacylation	lysine--tRNA ligase	TIGR00467	unclassified	unclassified	unclassified	unclassified	K01869	unclassified	unclassified	unclassified	unclassified	unclassified	unclassified	unclassified	unclassified	0	0	0	0	0	0
FHCFJDLK_128235	bin43	bin43	cellular processes and signaling	Defense mechanisms	2N924	PFAM PilT protein domain protein	368407.Memar_2007	Archaea	Euryarchaeota	Methanomicrobia	Methanomicrobiales	Methanomicrobiaceae	Methanoculleus	Methanoculleus bourgensis	Archaea	Euryarchaeota	Methanomicrobia	Methanomicrobiales	Methanomicrobiaceae	Methanoculleus	Methanoculleus bourgensis	CL0023	P-loop_NTPase	P-loop containing nucleoside triphosphate hydrolase superfamily	AAA domain	PF13238	Protein fate	Degradation of proteins, peptides, and glycopeptides	putative ATP-dependent protease	TIGR00764	various	various	unclassified	unclassified	K05715	HMMsoil26081	unclassified	unclassified	unclassified	unclassified	unclassified	unclassified	unclassified	0	0	0	0	0	0
FHCFJDLK_128329	bin53	bin53	information storage and processing	Translation, ribosomal structure and biogenesis	2N9FZ	This protein promotes the GTP-dependent binding of aminoacyl-tRNA to the A-site of ribosomes during protein biosynthesis	368407.Memar_0730	unclassified	unclassified	unclassified	unclassified	unclassified	unclassified	unclassified	Archaea	Euryarchaeota	Methanomicrobia	Methanomicrobiales	Methanomicrobiaceae	Methanoculleus	Methanoculleus bourgensis	CL0023	P-loop_NTPase	P-loop containing nucleoside triphosphate hydrolase superfamily	50S ribosome-binding GTPase	PF01926	Protein synthesis	Other	ribosome-associated GTPase EngA	TIGR03594	07_Nucleic acid metabolism	various	unclassified	unclassified	K03018	HMMsoil111136	unclassified	unclassified	Tetracycline Ribosomal Protection	Target Protection	TetM-TetW-TetO-TetS	tetM, tetW, tetO, and tetS: tetracycline resistance ribosomal protection protein	RF0133	0	0	0	0	0	0
FHCFJDLK_128666	bin69	bin69	cellular processes and signaling	Intracellular trafficking, secretion, and vesicular transport	2326G	Tetratricopeptide repeat	742817.HMPREF9449_02836	unclassified	unclassified	unclassified	unclassified	unclassified	unclassified	unclassified	Bacteria	Bacteroidetes	Bacteroidia	Bacteroidales	unclassified	unclassified	various	CL0020	TPR	Tetratrico peptide repeat superfamily	Anaphase-promoting complex, cyclosome, subunit 3	PF12895	unclassified	unclassified	type III secretion low calcium response chaperone LcrH/SycD	TIGR02552	21_Cellular response to stress	various	unclassified	unclassified	K08884	HMMsoil89745	UDP-GlcNAc: peptide beta-N-acetylglucosaminyltransferase (EC 2.4.1.255); UDP-Glc: peptide N-beta-glucosyltransferase (EC 2.4.1.-)	GT41	unclassified	unclassified	unclassified	unclassified	unclassified	0	0	0	0	0	0
FHCFJDLK_128715	bin48	bin48	poorly characterized	Function unknown	24CKX	Hemerythrin HHE cation binding domain	1291050.JAGE01000001_gene1502	unclassified	unclassified	unclassified	unclassified	unclassified	unclassified	unclassified	Bacteria	Firmicutes	Clostridia	Eubacteriales	Clostridiaceae	unclassified	various	CL0183	PAS_Fold	PAS domain clan	PAS domain	PF13426	unclassified	unclassified	unclassified	unclassified	21_Cellular response to stress	various	unclassified	unclassified	K02484	HMMsoil95125	unclassified	unclassified	unclassified	unclassified	unclassified	unclassified	unclassified	0	0	0	0	0	0
FHCFJDLK_128871	bin20	bin20	poorly characterized	Function unknown	3T3N5	Phasin protein	1437824.BN940_14451	Bacteria	Proteobacteria	Betaproteobacteria	Burkholderiales	Alcaligenaceae	Castellaniella	Castellaniella defragrans	Bacteria	Proteobacteria	Betaproteobacteria	Burkholderiales	Alcaligenaceae	Castellaniella	Castellaniella defragrans	unclassified	unclassified	unclassified	Phasin protein	PF09361	unclassified	unclassified	phasin family protein	TIGR01841	unclassified	unclassified	unclassified	unclassified	unknown	unclassified	unclassified	unclassified	unclassified	unclassified	unclassified	unclassified	unclassified	0	0	0	0	0	0
FHCFJDLK_128938	bin20	bin20	metabolism	Inorganic ion transport and metabolism	3T2WH	Molybdate ABC transporter substrate-binding protein	1437824.BN940_14916	Bacteria	Proteobacteria	Betaproteobacteria	Burkholderiales	Alcaligenaceae	Castellaniella	Castellaniella defragrans	Bacteria	Proteobacteria	Betaproteobacteria	Burkholderiales	Alcaligenaceae	Castellaniella	Castellaniella defragrans	CL0177	PBP	Periplasmic binding protein clan	PBP superfamily domain	PF12727	Transport and binding proteins	Anions	sulfate ABC transporter, sulfate-binding protein	TIGR00971	12_Transporters	ABC transporters, prokaryotic type	Mineral and organic ion transporters	Sulfate transporter [mD:m00185]	K02048	HMMsoil66885	unclassified	unclassified	unclassified	unclassified	unclassified	unclassified	unclassified	0	0	0	0	0	0
FHCFJDLK_128998	bin34	bin34	metabolism	Energy production and conversion	4HAEW	Catalyzes the conversion of epoxyqueuosine (oQ) to queuosine (Q), which is a hypermodified base found in the wobble positions of tRNA(Asp), tRNA(Asn), tRNA(His) and tRNA(Tyr)	1316408.HSISM1_1979	unclassified	unclassified	unclassified	unclassified	unclassified	unclassified	unclassified	Bacteria	Firmicutes	unclassified	unclassified	unclassified	unclassified	various	CL0344	4Fe-4S	4Fe-4S ferredoxins	4Fe-4S dicluster domain	PF12838	unclassified	unclassified	reductive dehalogenase	TIGR02486	unclassified	unclassified	unclassified	unclassified	K18979	unclassified	unclassified	unclassified	unclassified	unclassified	unclassified	unclassified	unclassified	0	0	0	0	0	0
FHCFJDLK_129332	bin69	bin69	poorly characterized	Function unknown	2FP28	Tat pathway signal sequence domain protein	1408473.JHXO01000001_gene2486	unclassified	unclassified	unclassified	unclassified	unclassified	unclassified	unclassified	Bacteria	Bacteroidetes	Bacteroidia	Bacteroidales	unclassified	unclassified	various	CL0063	NADP_Rossmann	FAD/NAD(P)-binding Rossmann fold Superfamily	Oxidoreductase family, NAD-binding Rossmann fold	PF01408	Protein fate	Protein and peptide secretion and trafficking	Tat (twin-arginine translocation) pathway signal sequence	TIGR01409	various	various	unclassified	unclassified	K00123	HMMsoil105774	alpha-N-acetylgalactosaminidase (EC 3.2.1.49)	GH109	unclassified	unclassified	unclassified	unclassified	unclassified	0	0	0	0	0	0
FHCFJDLK_12947	bin71	bin71	metabolism	Carbohydrate transport and metabolism	4F0XB	PFAM extracellular solute-binding protein family 1	593907.Celgi_1267	unclassified	unclassified	unclassified	unclassified	unclassified	unclassified	unclassified	Bacteria	Firmicutes	unclassified	unclassified	unclassified	unclassified	various	CL0177	PBP	Periplasmic binding protein clan	Bacterial extracellular solute-binding protein	PF13343	unclassified	unclassified	unclassified	unclassified	12_Transporters	ABC transporters, prokaryotic type	Oligosaccharide and polyol transporters	Multiple sugar transporter [mD:m00207]	K02027	HMMsoil17682	unclassified	unclassified	unclassified	unclassified	unclassified	unclassified	unclassified	0	0	0	0	0	0
FHCFJDLK_12952	bin58	bin58	metabolism	Energy production and conversion	4H2RI	permease	401526.TcarDRAFT_1709	Bacteria	Firmicutes	Negativicutes	Selenomonadales	Sporomusaceae	Sporolituus	Sporolituus thermophilus	Bacteria	Firmicutes	Negativicutes	Selenomonadales	Sporomusaceae	Sporolituus	Sporolituus thermophilus	CL0182	IT	IT (Ion Transporter) superfamily	L-lactate permease	PF02652	Transport and binding proteins	Carbohydrates, organic alcohols, and acids	transporter, lactate permease (LctP) family	TIGR00795	unclassified	unclassified	unclassified	unclassified	K03303	unclassified	unclassified	unclassified	unclassified	unclassified	unclassified	unclassified	unclassified	0	0	0	0	0	0
FHCFJDLK_12956	bin58	bin58	metabolism	Energy production and conversion	4H35Z	Pyruvate ferredoxin/flavodoxin oxidoreductase	1123288.SOV_1c07490	Bacteria	Firmicutes	Negativicutes	Selenomonadales	Sporomusaceae	Sporomusa	Sporomusa malonica	Bacteria	Firmicutes	Negativicutes	Selenomonadales	Sporomusaceae	Sporomusa	Sporomusa malonica	unclassified	unclassified	unclassified	Pyruvate ferredoxin/flavodoxin oxidoreductase	PF01558	unclassified	unclassified	indolepyruvate ferredoxin oxidoreductase, beta subunit	TIGR03334	various	various	unclassified	unclassified	K00172	HMMsoil55934	unclassified	unclassified	unclassified	unclassified	unclassified	unclassified	unclassified	0	0	0	0	0	0
FHCFJDLK_129619	bin20	bin20	metabolism	Inorganic ion transport and metabolism	3T1X9	Part of the ABC transporter complex PstSACB involved in phosphate import	1437824.BN940_04476	Bacteria	Proteobacteria	Betaproteobacteria	Burkholderiales	Alcaligenaceae	Castellaniella	Castellaniella defragrans	Bacteria	Proteobacteria	Betaproteobacteria	Burkholderiales	Alcaligenaceae	Castellaniella	Castellaniella defragrans	CL0177	PBP	Periplasmic binding protein clan	Bacterial extracellular solute-binding protein	PF13531	unclassified	unclassified	phosphate ABC transporter substrate-binding protein	TIGR04505	12_Transporters	ABC transporters, prokaryotic type	Monosaccharide transporters	Phosphate transporter [mD:m00222]	K02040	HMMsoil85518	unclassified	unclassified	unclassified	unclassified	unclassified	unclassified	unclassified	0	0	0	0	0	0
FHCFJDLK_129866	bin5	bin5	metabolism	Amino acid transport and metabolism	36DTA	PFAM Extracellular ligand-binding receptor	1280692.AUJL01000038_gene330	unclassified	unclassified	unclassified	unclassified	unclassified	unclassified	unclassified	Bacteria	Firmicutes	Tissierellia	unclassified	unclassified	unclassified	various	CL0144	Periplas_BP	Periplasmic binding protein like	Periplasmic binding protein domain	PF13433	Transport and binding proteins	Amino acids, peptides and amines	urea ABC transporter, substrate-binding protein	TIGR03669	21_Cellular response to stress	various	unclassified	unclassified	K08884	HMMsoil9501	unclassified	unclassified	unclassified	unclassified	unclassified	unclassified	unclassified	0	0	0	0	0	0
FHCFJDLK_129941	bin53	bin53	metabolism	Energy production and conversion	2N90R	PFAM beta-lactamase domain protein	368407.Memar_1933	unclassified	unclassified	unclassified	unclassified	unclassified	unclassified	unclassified	Archaea	Euryarchaeota	Methanomicrobia	Methanomicrobiales	Methanomicrobiaceae	Methanoculleus	Methanoculleus bourgensis	CL0042	Flavoprotein	Flavoprotein	Flavodoxin	PF00258	Cellular processes	Detoxification	hydroxyacylglutathione hydrolase	TIGR03413	unclassified	unclassified	unclassified	unclassified	unknown	unclassified	unclassified	unclassified	unclassified	Beta-Lactamase	Lactamase_B_2	PF12706.2 Beta-lactamase superfamily domain	RF0086	0	0	0	0	0	0
FHCFJDLK_130265	bin67	bin67	information storage and processing	Translation, ribosomal structure and biogenesis	42FPS	TIGRFAM Translation elongation factor	555079.Toce_2128	unclassified	unclassified	unclassified	unclassified	unclassified	unclassified	unclassified	Bacteria	Firmicutes	unclassified	unclassified	unclassified	unclassified	various	CL0023	P-loop_NTPase	P-loop containing nucleoside triphosphate hydrolase superfamily	50S ribosome-binding GTPase	PF01926	Protein synthesis	Other	ribosome-associated GTPase EngA	TIGR03594	various	various	various	unclassified	K00956	HMMsoil55169	unclassified	unclassified	ABC Transporter	ABC Transporter	msbA	msbA: ATP-binding cassette (ABC) antibiotic efflux pump	RF0107	0	0	0	0	0	0
FHCFJDLK_130403	bin22	bin22	poorly characterized	Function unknown	26JUU	phage tail protein	1497679.EP56_05760	Viruses	Uroviricota	Caudoviricetes	Caudovirales	Myoviridae	unclassified	various	Bacteria	Firmicutes	Clostridia	Eubacteriales	Clostridiaceae	Clostridium	Clostridium beijerinckii	CL0159	E-set	Ig-like fold superfamily (E-set)	Bacterial Ig-like domain	PF13205	Mobile and extrachromosomal element functions	Prophage functions	phage major tail protein, phi13 family	TIGR01603	unclassified	unclassified	unclassified	unclassified	unknown	unclassified	unclassified	unclassified	unclassified	unclassified	unclassified	unclassified	unclassified	0	0	0	0	0	0
FHCFJDLK_130896	bin16	bin16	metabolism	Carbohydrate transport and metabolism	2J76R	PFAM Bacterial extracellular solute-binding	158189.SpiBuddy_2263	unclassified	unclassified	unclassified	unclassified	unclassified	unclassified	unclassified	Bacteria	Spirochaetes	Spirochaetia	Spirochaetales	unclassified	unclassified	various	CL0177	PBP	Periplasmic binding protein clan	Bacterial extracellular solute-binding protein	PF13531	Transport and binding proteins	Carbohydrates, organic alcohols, and acids	carbohydrate ABC transporter, N-acetylglucosamine/diacetylchitobiose-binding protein	TIGR03851	12_Transporters	ABC transporters, prokaryotic type	Oligosaccharide and polyol transporters	Multiple sugar transporter [mD:m00207]	K02027	HMMsoil8313	unclassified	unclassified	unclassified	unclassified	unclassified	unclassified	unclassified	0	0	0	0	0	0
FHCFJDLK_130912	bin16	bin16	metabolism	Carbohydrate transport and metabolism	2J60E	COGs COG1879 ABC-type sugar transport system periplasmic component	760011.Spico_1400	Bacteria	Spirochaetes	Spirochaetia	Spirochaetales	Sphaerochaetaceae	Sphaerochaeta	Sphaerochaeta sp.	Bacteria	Spirochaetes	Spirochaetia	Spirochaetales	Sphaerochaetaceae	Sphaerochaeta	Sphaerochaeta sp.	CL0144	Periplas_BP	Periplasmic binding protein like	Periplasmic binding protein domain	PF13407	Transport and binding proteins	Carbohydrates, organic alcohols, and acids	D-xylose ABC transporter, D-xylose-binding protein	TIGR02634	12_Transporters	ABC transporters, prokaryotic type	Monosaccharide transporters	D-Xylose transporter [mD:m00215]	K10543	HMMsoil36584	unclassified	unclassified	unclassified	unclassified	unclassified	unclassified	unclassified	0	0	0	0	0	0
FHCFJDLK_130972	bin53	bin53	metabolism	Amino acid transport and metabolism	2N985	Catalyzes the sequential NAD-dependent oxidations of L- histidinol to L-histidinaldehyde and then to L-histidine	368407.Memar_1876	unclassified	unclassified	unclassified	unclassified	unclassified	unclassified	unclassified	Archaea	Euryarchaeota	Methanomicrobia	Methanomicrobiales	Methanomicrobiaceae	Methanoculleus	Methanoculleus bourgensis	CL0099	ALDH-like	ALDH-like superfamily	Histidinol dehydrogenase	PF00815	Amino acid biosynthesis	Histidine family	histidinol dehydrogenase	TIGR00069	various	various	unclassified	unclassified	K01496	HMMsoil9254	unclassified	unclassified	unclassified	unclassified	unclassified	unclassified	unclassified	0	0	0	0	0	0
FHCFJDLK_131186	bin24	bin24	information storage and processing	Translation, ribosomal structure and biogenesis	2N9UR	The globular domain of the protein is located near the polypeptide exit tunnel on the outside of the subunit, while an extended beta-hairpin is found that lines the wall of the exit tunnel in the center of the 70S ribosome	323259.Mhun_2248	unclassified	unclassified	unclassified	unclassified	unclassified	unclassified	unclassified	various	various	various	various	various	various	various	unclassified	unclassified	unclassified	Ribosomal protein L22p/L17e	PF00237	Protein synthesis	Ribosomal proteins: synthesis and modification	ribosomal protein uL22	TIGR01044	unclassified	unclassified	unclassified	unclassified	K02890	unclassified	unclassified	unclassified	unclassified	unclassified	unclassified	unclassified	unclassified	0	0	0	0	0	0
FHCFJDLK_131187	bin24	bin24	information storage and processing	Translation, ribosomal structure and biogenesis	2N9PW	Protein S19 forms a complex with S13 that binds strongly to the 16S ribosomal RNA	192952.MM_2128	unclassified	unclassified	unclassified	unclassified	unclassified	unclassified	unclassified	various	various	various	various	various	various	various	unclassified	unclassified	unclassified	Ribosomal protein S19	PF00203	Protein synthesis	Ribosomal proteins: synthesis and modification	ribosomal protein uS19	TIGR01050	unclassified	unclassified	unclassified	unclassified	unknown	unclassified	unclassified	unclassified	unclassified	unclassified	unclassified	unclassified	unclassified	0	0	0	0	0	0
FHCFJDLK_131188	bin24	bin24	information storage and processing	Translation, ribosomal structure and biogenesis	2N99T	One of the primary rRNA binding proteins. Required for association of the 30S and 50S subunits to form the 70S ribosome, for tRNA binding and peptide bond formation. It has been suggested to have peptidyltransferase activity	351160.RCIX2544	unclassified	unclassified	unclassified	unclassified	unclassified	unclassified	unclassified	various	various	various	various	various	various	various	CL0021	OB	OB fold	Ribosomal Proteins L2, RNA binding domain	PF00181	Protein synthesis	Ribosomal proteins: synthesis and modification	ribosomal protein uL2	TIGR01171	unclassified	unclassified	unclassified	unclassified	K02886	unclassified	unclassified	unclassified	unclassified	unclassified	unclassified	unclassified	unclassified	0	0	0	0	0	0
FHCFJDLK_131189	bin24	bin24	information storage and processing	Translation, ribosomal structure and biogenesis	26P02	One of the early assembly proteins it binds 23S rRNA. One of the proteins that surrounds the polypeptide exit tunnel on the outside of the ribosome. Forms the main docking site for trigger factor binding to the ribosome	1444306.JFZC01000055_gene680	unclassified	unclassified	unclassified	unclassified	unclassified	unclassified	unclassified	Archaea	Euryarchaeota	Methanomicrobia	Methanosarcinales	various	various	various	unclassified	unclassified	unclassified	Ribosomal protein L23	PF00276	Protein synthesis	Ribosomal proteins: synthesis and modification	ribosomal protein uL23	TIGR03636	unclassified	unclassified	unclassified	unclassified	unknown	unclassified	unclassified	unclassified	unclassified	unclassified	unclassified	unclassified	unclassified	0	0	0	0	0	0
FHCFJDLK_131190	bin24	bin24	information storage and processing	Translation, ribosomal structure and biogenesis	2N9DG	One of the primary rRNA binding proteins, this protein initially binds near the 5'-end of the 23S rRNA. It is important during the early stages of 50S assembly. It makes multiple contacts with different domains of the 23S rRNA in the assembled 50S subunit and ribosome	269797.Mbar_A0109	unclassified	unclassified	unclassified	unclassified	unclassified	unclassified	unclassified	various	various	various	various	various	various	various	unclassified	unclassified	unclassified	Ribosomal protein L4/L1 family	PF00573	Protein synthesis	Ribosomal proteins: synthesis and modification	50S ribosomal protein uL4	TIGR03953	unclassified	unclassified	unclassified	unclassified	K02930	unclassified	unclassified	unclassified	unclassified	unclassified	unclassified	unclassified	unclassified	0	0	0	0	0	0
FHCFJDLK_131191	bin24	bin24	information storage and processing	Translation, ribosomal structure and biogenesis	2N98A	One of the primary rRNA binding proteins, it binds directly near the 3'-end of the 23S rRNA, where it nucleates assembly of the 50S subunit	368407.Memar_0564	unclassified	unclassified	unclassified	unclassified	unclassified	unclassified	unclassified	various	various	various	various	various	various	various	CL0575	EFTPs	Translation proteins of Elongation Factors superfamily	Ribosomal protein L3	PF00297	unclassified	unclassified	50S ribosomal protein uL3	TIGR03625	unclassified	unclassified	unclassified	unclassified	K02906	unclassified	unclassified	unclassified	unclassified	unclassified	unclassified	unclassified	unclassified	0	0	0	0	0	0
FHCFJDLK_131193	bin24	bin24	metabolism	Carbohydrate transport and metabolism	245RY	PFAM Phosphoribulokinase uridine kinase	572546.Arcpr_1547	unclassified	unclassified	unclassified	unclassified	unclassified	unclassified	unclassified	various	various	various	various	various	various	various	CL0023	P-loop_NTPase	P-loop containing nucleoside triphosphate hydrolase superfamily	Phosphoribulokinase / Uridine kinase family	PF00485	Protein synthesis	tRNA and rRNA base modification	tRNA threonylcarbamoyl adenosine modification protein YjeE	TIGR00150	07_Nucleic acid metabolism	Pyrimidine metabolism	unclassified	unclassified	K00876	HMMsoil101079	unclassified	unclassified	Chloramphenicol Resistance	Phosphotransferase	Chloramphenicol_Phosphotransferase_CPT	chloramphenicol phosphotransferase (CPT)	RF0052	0	0	0	0	0	0
FHCFJDLK_131226	bin27	bin27	information storage and processing	Translation, ribosomal structure and biogenesis	4FN1I	Beta-Casp domain	1121934.AUDX01000020_gene1472	Bacteria	Actinobacteria	Actinomycetia	Propionibacteriales	Propionibacteriaceae	Brevilactibacter	Brevilactibacter coleopterorum	Bacteria	Actinobacteria	Actinomycetia	Propionibacteriales	Propionibacteriaceae	Brevilactibacter	Brevilactibacter coleopterorum	CL0381	Metallo-HOrase	Metallo-hydrolase/oxidoreductase superfamily	Metallo-beta-lactamase superfamily domain	PF16661	unclassified	unclassified	phosphonate metabolism protein PhnP	TIGR03307	07_Nucleic acid metabolism	Purine metabolism	unclassified	unclassified	K01120	HMMsoil15852	unclassified	unclassified	Beta-Lactamase	Beta-Lactamase	BCII	Bacillus cereus beta-lactamase II (subclass B1 (metallo-) beta-lactamase)	RF0037	0	0	0	0	0	0
FHCFJDLK_131596	bin16	bin16	cellular processes and signaling	Posttranslational modification, protein turnover, chaperones	2J5CK	Prevents misfolding and promotes the refolding and proper assembly of unfolded polypeptides generated under stress conditions	158189.SpiBuddy_2898	Bacteria	Spirochaetes	various	various	various	various	various	Bacteria	Spirochaetes	various	various	various	various	various	unclassified	unclassified	unclassified	TCP-1/cpn60 chaperonin family	PF00118	unclassified	unclassified	T-complex protein 1, theta subunit	TIGR02346	unclassified	unclassified	unclassified	unclassified	K04077	unclassified	unclassified	unclassified	unclassified	unclassified	unclassified	unclassified	unclassified	0	0	0	0	0	0
FHCFJDLK_131597	bin16	bin16	metabolism	Inorganic ion transport and metabolism	2J73E	PFAM Bacterial extracellular solute-binding	158190.SpiGrapes_1966	Bacteria	Spirochaetes	various	various	various	various	various	Bacteria	Spirochaetes	various	various	various	various	various	CL0177	PBP	Periplasmic binding protein clan	Bacterial extracellular solute-binding protein	PF01547	Transport and binding proteins	Anions	sulfate ABC transporter, sulfate-binding protein	TIGR00971	12_Transporters	ABC transporters, prokaryotic type	Mineral and organic ion transporters	Putative spermidine/putrescine transporter [mD:m00193]	K02055	HMMsoil92551	unclassified	unclassified	unclassified	unclassified	unclassified	unclassified	unclassified	0	0	0	0	0	0
FHCFJDLK_131691	bin67	bin67	cellular processes and signaling	Posttranslational modification, protein turnover, chaperones	4H29X	Prevents misfolding and promotes the refolding and proper assembly of unfolded polypeptides generated under stress conditions	401526.TcarDRAFT_0384	unclassified	unclassified	unclassified	unclassified	unclassified	unclassified	unclassified	Bacteria	Firmicutes	unclassified	unclassified	unclassified	unclassified	various	unclassified	unclassified	unclassified	TCP-1/cpn60 chaperonin family	PF00118	unclassified	unclassified	T-complex protein 1, theta subunit	TIGR02346	unclassified	unclassified	unclassified	unclassified	K04077	unclassified	unclassified	unclassified	unclassified	unclassified	unclassified	unclassified	unclassified	0	0	0	0	0	0
FHCFJDLK_131984	bin22	bin22	poorly characterized	Function unknown	24BNB	Linocin_M18 bacteriocin protein	203119.Cthe_1504	unclassified	unclassified	unclassified	unclassified	unclassified	unclassified	unclassified	Bacteria	Firmicutes	Clostridia	Eubacteriales	unclassified	unclassified	various	CL0373	Phage-coat	Phage coat superfamily	Encapsulating protein for peroxidase	PF04454	unclassified	unclassified	unclassified	unclassified	unclassified	unclassified	unclassified	unclassified	unknown	unclassified	unclassified	unclassified	unclassified	unclassified	unclassified	unclassified	unclassified	0	0	0	0	0	0
FHCFJDLK_131987	bin22	bin22	cellular processes and signaling	Cell wall/membrane/envelope biogenesis	25H0W	S-layer homology domain	935948.KE386495_gene1592	unclassified	unclassified	unclassified	unclassified	unclassified	unclassified	unclassified	Bacteria	Tenericutes	Mollicutes	Acholeplasmatales	Acholeplasmataceae	Acholeplasma	Acholeplasma sp.	unclassified	unclassified	unclassified	S-layer homology domain	PF00395	unclassified	unclassified	unclassified	unclassified	09_Carbohydrate Active enzyme - CAZy	Glycoside hydrolase	unclassified	unclassified	K01181	HMMsoil35818	unclassified	unclassified	unclassified	unclassified	unclassified	unclassified	unclassified	0	0	0	0	0	0
FHCFJDLK_132380	bin53	bin53	metabolism	Coenzyme transport and metabolism	2N97R	Belongs to the FPP GGPP synthase family	368407.Memar_1816	unclassified	unclassified	unclassified	unclassified	unclassified	unclassified	unclassified	Archaea	Euryarchaeota	Methanomicrobia	Methanomicrobiales	Methanomicrobiaceae	Methanoculleus	Methanoculleus bourgensis	CL0613	Terp_synthase	Terpenoid synthases superfamily	Polyprenyl synthetase	PF00348	Biosynthesis of cofactors, prosthetic groups, and carriers	Menaquinone and ubiquinone	solanesyl diphosphate synthase	TIGR02749	various	various	various	unclassified	K02523	HMMsoil17244	unclassified	unclassified	unclassified	unclassified	unclassified	unclassified	unclassified	0	0	0	0	0	0
FHCFJDLK_132385	bin53	bin53	poorly characterized	Function unknown	2N9H3	Belongs to the MEMO1 family	368407.Memar_1811	unclassified	unclassified	unclassified	unclassified	unclassified	unclassified	unclassified	Archaea	Euryarchaeota	Methanomicrobia	Methanomicrobiales	Methanomicrobiaceae	Methanoculleus	Methanoculleus bourgensis	CL0283	LigB	LigB-like superfamily	Memo-like protein	PF01875	unclassified	unclassified	AmmeMemoRadiSam system protein B	TIGR04336	unclassified	unclassified	unclassified	unclassified	K06990	unclassified	unclassified	unclassified	unclassified	unclassified	unclassified	unclassified	unclassified	0	0	0	0	0	0
FHCFJDLK_132386	bin53	bin53	information storage and processing	Translation, ribosomal structure and biogenesis	2N9BZ	Belongs to the universal ribosomal protein uS2 family	368407.Memar_1810	unclassified	unclassified	unclassified	unclassified	unclassified	unclassified	unclassified	Archaea	Euryarchaeota	Methanomicrobia	Methanomicrobiales	unclassified	unclassified	various	CL0067	SIS	SIS domain fold	Ribosomal protein S2	PF00318	Protein synthesis	Ribosomal proteins: synthesis and modification	ribosomal protein uS2	TIGR01011	unclassified	unclassified	unclassified	unclassified	unknown	unclassified	unclassified	unclassified	unclassified	unclassified	unclassified	unclassified	unclassified	0	0	0	0	0	0
FHCFJDLK_132387	bin53	bin53	metabolism	Carbohydrate transport and metabolism	2NAG2	Catalyzes the reversible conversion of 2- phosphoglycerate into phosphoenolpyruvate. It is essential for the degradation of carbohydrates via glycolysis	368407.Memar_1809	unclassified	unclassified	unclassified	unclassified	unclassified	unclassified	unclassified	Archaea	Euryarchaeota	Methanomicrobia	Methanomicrobiales	Methanomicrobiaceae	Methanoculleus	Methanoculleus bourgensis	CL0256	Enolase_TIM	Enolase like TIM barrel	Methylaspartate ammonia-lyase C-terminus	PF07476	Biosynthesis of cofactors, prosthetic groups, and carriers	Menaquinone and ubiquinone	o-succinylbenzoate synthase	TIGR01928	various	various	unclassified	unclassified	K01689	HMMsoil93864	unclassified	unclassified	unclassified	unclassified	unclassified	unclassified	unclassified	0	0	0	0	0	0
FHCFJDLK_132391	bin53	bin53	information storage and processing	Translation, ribosomal structure and biogenesis	2N9S9	Belongs to the universal ribosomal protein uS9 family	368407.Memar_1806	unclassified	unclassified	unclassified	unclassified	unclassified	unclassified	unclassified	Archaea	Euryarchaeota	Methanomicrobia	Methanomicrobiales	unclassified	unclassified	various	CL0329	S5	Ribosomal protein S5 domain 2-like superfamily	Ribosomal protein S9/S16	PF00380	Protein synthesis	Ribosomal proteins: synthesis and modification	ribosomal protein uS9	TIGR03627	unclassified	unclassified	unclassified	unclassified	K02996	unclassified	unclassified	unclassified	unclassified	unclassified	unclassified	unclassified	unclassified	0	0	0	0	0	0
FHCFJDLK_132392	bin53	bin53	information storage and processing	Translation, ribosomal structure and biogenesis	2N9Q5	This protein is one of the early assembly proteins of the 50S ribosomal subunit, although it is not seen to bind rRNA by itself. It is important during the early stages of 50S assembly	368407.Memar_1805	unclassified	unclassified	unclassified	unclassified	unclassified	unclassified	unclassified	Archaea	Euryarchaeota	Methanomicrobia	Methanomicrobiales	unclassified	unclassified	various	unclassified	unclassified	unclassified	Ribosomal protein L13	PF00572	Protein synthesis	Ribosomal proteins: synthesis and modification	ribosomal protein uL13	TIGR01066	unclassified	unclassified	unclassified	unclassified	unknown	unclassified	unclassified	unclassified	unclassified	unclassified	unclassified	unclassified	unclassified	0	0	0	0	0	0
FHCFJDLK_132393	bin53	bin53	information storage and processing	Translation, ribosomal structure and biogenesis	2N9UH	Belongs to the eukaryotic ribosomal protein eL18 family	368407.Memar_1804	unclassified	unclassified	unclassified	unclassified	unclassified	unclassified	unclassified	Archaea	Euryarchaeota	Methanomicrobia	Methanomicrobiales	unclassified	unclassified	various	CL0588	Ribos_L15p_L18e	Ribosomal proteins L15 bacteria, L18e archaea	Ribosomal proteins 50S-L15, 50S-L18e, 60S-L27A	PF00828	Protein synthesis	Ribosomal proteins: synthesis and modification	ribosomal protein uL15	TIGR01071	unclassified	unclassified	unclassified	unclassified	K02883	unclassified	unclassified	unclassified	unclassified	unclassified	unclassified	unclassified	unclassified	0	0	0	0	0	0
FHCFJDLK_132394	bin53	bin53	information storage and processing	Transcription	2N911	DNA-dependent RNA polymerase catalyzes the transcription of DNA into RNA using the four ribonucleoside triphosphates as substrates	368407.Memar_1803	unclassified	unclassified	unclassified	unclassified	unclassified	unclassified	unclassified	Archaea	Euryarchaeota	Methanomicrobia	Methanomicrobiales	Methanomicrobiaceae	Methanoculleus	Methanoculleus bourgensis	CL0344	4Fe-4S	4Fe-4S ferredoxins	4Fe-4S dicluster domain	PF12838	Energy metabolism	Methanogenesis	putative methanogenesis marker 16 metalloprotein	TIGR03287	various	various	various	unclassified	K00171	HMMsoil30527	unclassified	unclassified	unclassified	unclassified	unclassified	unclassified	unclassified	0	0	0	0	0	0
FHCFJDLK_132396	bin53	bin53	information storage and processing	Translation, ribosomal structure and biogenesis	2N9QT	One of the primary rRNA binding proteins, it binds directly to 16S rRNA where it nucleates assembly of the body of the 30S subunit	368407.Memar_1801	unclassified	unclassified	unclassified	unclassified	unclassified	unclassified	unclassified	Archaea	Euryarchaeota	Methanomicrobia	Methanomicrobiales	Methanomicrobiaceae	Methanoculleus	Methanoculleus bourgensis	CL0492	S4	S4 domain superfamily	S4 domain	PF01479	Protein synthesis	Ribosomal proteins: synthesis and modification	ribosomal protein uS4	TIGR01017	unclassified	unclassified	unclassified	unclassified	K02986	unclassified	unclassified	unclassified	unclassified	unclassified	unclassified	unclassified	unclassified	0	0	0	0	0	0
FHCFJDLK_132397	bin53	bin53	information storage and processing	Translation, ribosomal structure and biogenesis	2N9RA	Located at the top of the head of the 30S subunit, it contacts several helices of the 16S rRNA. In the 70S ribosome it contacts the 23S rRNA (bridge B1a) and protein L5 of the 50S subunit (bridge B1b), connecting the 2 subunits	368407.Memar_1800	unclassified	unclassified	unclassified	unclassified	unclassified	unclassified	unclassified	Archaea	Euryarchaeota	various	various	various	various	various	CL0303	H2TH	Helix-two-turns-helix superfamily	Ribosomal protein S13/S18	PF00416	Protein synthesis	Ribosomal proteins: synthesis and modification	ribosomal protein uS13	TIGR03631	unclassified	unclassified	unclassified	unclassified	K02952	unclassified	unclassified	unclassified	unclassified	unclassified	unclassified	unclassified	unclassified	0	0	0	0	0	0
FHCFJDLK_132400	bin53	bin53	cellular processes and signaling	Posttranslational modification, protein turnover, chaperones	2N9AF	Catalyzes the NAD-dependent oxidative cleavage of spermidine and the subsequent transfer of the butylamine moiety of spermidine to the epsilon-amino group of a specific lysine residue of the eIF-5A precursor protein to form the intermediate deoxyhypusine residue	368407.Memar_1799	unclassified	unclassified	unclassified	unclassified	unclassified	unclassified	unclassified	Archaea	Euryarchaeota	Methanomicrobia	Methanomicrobiales	Methanomicrobiaceae	Methanoculleus	Methanoculleus bourgensis	CL0085	FAD_DHS	DHS-like NAD/FAD-binding domain	Deoxyhypusine synthase	PF01916	Protein fate	Protein modification and repair	deoxyhypusine synthase	TIGR00321	unclassified	unclassified	unclassified	unclassified	K00809	unclassified	unclassified	unclassified	unclassified	unclassified	unclassified	unclassified	unclassified	0	0	0	0	0	0
FHCFJDLK_132403	bin53	bin53	poorly characterized	Function unknown	2N9Q4	PFAM CBS domain containing protein	368407.Memar_1798	unclassified	unclassified	unclassified	unclassified	unclassified	unclassified	unclassified	Archaea	Euryarchaeota	Methanomicrobia	Methanomicrobiales	Methanomicrobiaceae	Methanoculleus	Methanoculleus bourgensis	CL0063	NADP_Rossmann	FAD/NAD(P)-binding Rossmann fold Superfamily	GDP dissociation inhibitor	PF00996	Transport and binding proteins	Amino acids, peptides and amines	choline ABC transporter, ATP-binding protein	TIGR03415	12_Transporters	ABC transporters, prokaryotic type	Mineral and organic ion transporters	Glycine betaine/proline transporter [mD:m00208]	K02000	HMMsoil59485	unclassified	unclassified	unclassified	unclassified	unclassified	unclassified	unclassified	0	0	0	0	0	0
FHCFJDLK_132405	bin53	bin53	poorly characterized	Function unknown	2N9I1	PFAM CBS domain containing protein	368407.Memar_1796	unclassified	unclassified	unclassified	unclassified	unclassified	unclassified	unclassified	Archaea	Euryarchaeota	Methanomicrobia	Methanomicrobiales	Methanomicrobiaceae	Methanoculleus	Methanoculleus bourgensis	unclassified	unclassified	unclassified	CBS domain	PF00571	unclassified	unclassified	gliding motility-associated protein GldE	TIGR03520	12_Transporters	ABC transporters, prokaryotic type	Mineral and organic ion transporters	Glycine betaine/proline transporter [mD:m00208]	K02000	HMMsoil85688	unclassified	unclassified	unclassified	unclassified	unclassified	unclassified	unclassified	0	0	0	0	0	0
FHCFJDLK_132406	bin53	bin53	poorly characterized	Function unknown	2N9RH	PFAM CBS domain	368407.Memar_1795	unclassified	unclassified	unclassified	unclassified	unclassified	unclassified	unclassified	Archaea	Euryarchaeota	Methanomicrobia	Methanomicrobiales	Methanomicrobiaceae	Methanoculleus	Methanoculleus bourgensis	unclassified	unclassified	unclassified	CBS domain	PF00571	Unknown function	General	IMP dehydrogenase family protein	TIGR01303	21_Cellular response to stress	various	unclassified	unclassified	K11527	HMMsoil39781	unclassified	unclassified	unclassified	unclassified	unclassified	unclassified	unclassified	0	0	0	0	0	0
FHCFJDLK_132407	bin53	bin53	poorly characterized	Function unknown	2N9VZ	PFAM CBS domain containing protein	368407.Memar_1794	unclassified	unclassified	unclassified	unclassified	unclassified	unclassified	unclassified	Archaea	Euryarchaeota	Methanomicrobia	Methanomicrobiales	Methanomicrobiaceae	Methanoculleus	Methanoculleus bourgensis	unclassified	unclassified	unclassified	CBS domain	PF00571	Transport and binding proteins	Cations and iron carrying compounds	magnesium transporter	TIGR00400	07_Nucleic acid metabolism	Purine metabolism	unclassified	unclassified	K00088	HMMsoil31863	unclassified	unclassified	unclassified	unclassified	unclassified	unclassified	unclassified	0	0	0	0	0	0
FHCFJDLK_132408	bin53	bin53	poorly characterized	Function unknown	2N9A5	PFAM GTP-binding protein HSR1-related	368407.Memar_1793	unclassified	unclassified	unclassified	unclassified	unclassified	unclassified	unclassified	Archaea	Euryarchaeota	Methanomicrobia	Methanomicrobiales	unclassified	unclassified	various	CL0023	P-loop_NTPase	P-loop containing nucleoside triphosphate hydrolase superfamily	RsgA GTPase	PF03193	Protein synthesis	Other	Obg family GTPase CgtA	TIGR02729	unclassified	unclassified	unclassified	unclassified	unknown	unclassified	unclassified	unclassified	unclassified	unclassified	unclassified	unclassified	unclassified	0	0	0	0	0	0
FHCFJDLK_132434	bin53	bin53	metabolism	Inorganic ion transport and metabolism	2XT25	Superoxide dismutase	368407.Memar_1705	unclassified	unclassified	unclassified	unclassified	unclassified	unclassified	unclassified	Archaea	Euryarchaeota	Methanomicrobia	Methanomicrobiales	Methanomicrobiaceae	Methanoculleus	Methanoculleus bourgensis	unclassified	unclassified	unclassified	Iron/manganese superoxide dismutases, alpha-hairpin domain	PF00081	unclassified	unclassified	unclassified	unclassified	unclassified	unclassified	unclassified	unclassified	K04564	unclassified	unclassified	unclassified	unclassified	unclassified	unclassified	unclassified	unclassified	0	0	0	0	0	0
FHCFJDLK_132436	bin53	bin53	unclassified	unclassified	23R0P	unclassified	243232.MJ_1114	unclassified	unclassified	unclassified	unclassified	unclassified	unclassified	unclassified	Archaea	Euryarchaeota	Methanomicrobia	Methanomicrobiales	Methanomicrobiaceae	Methanoculleus	Methanoculleus bourgensis	unclassified	unclassified	unclassified	unclassified	unclassified	unclassified	unclassified	unclassified	unclassified	unclassified	unclassified	unclassified	unclassified	unknown	unclassified	unclassified	unclassified	unclassified	unclassified	unclassified	unclassified	unclassified	0	0	0	0	0	0
FHCFJDLK_132649	bin53	bin53	information storage and processing	Transcription	2N9R1	PFAM regulatory protein AsnC Lrp family	368407.Memar_0002	Archaea	Euryarchaeota	Methanomicrobia	Methanomicrobiales	Methanomicrobiaceae	Methanoculleus	Methanoculleus bourgensis	Archaea	Euryarchaeota	Methanomicrobia	Methanomicrobiales	Methanomicrobiaceae	Methanoculleus	Methanoculleus bourgensis	CL0123	HTH	Helix-turn-helix clan	Winged helix-turn-helix DNA-binding	PF13412	unclassified	unclassified	unclassified	unclassified	unclassified	unclassified	unclassified	unclassified	unknown	unclassified	unclassified	unclassified	unclassified	Gene Modulating Resistance	MarR	PF01047.17 MarR family	RF0092	0	0	0	0	0	0
FHCFJDLK_13298	bin24	bin24	poorly characterized	Function unknown	1N4RT	Sporulation protein YtfJ (Spore_YtfJ)	1165841.SULAR_08287	unclassified	unclassified	unclassified	unclassified	unclassified	unclassified	unclassified	various	various	various	various	various	various	various	unclassified	unclassified	unclassified	Sporulation protein YtfJ (Spore_YtfJ)	PF09579	Cellular processes	Sporulation and germination	sporulation protein YtfJ	TIGR02874	unclassified	unclassified	unclassified	unclassified	unknown	unclassified	unclassified	unclassified	unclassified	unclassified	unclassified	unclassified	unclassified	0	0	0	0	0	0
FHCFJDLK_133263	bin53	bin53	metabolism	Energy production and conversion	2N918	PFAM isocitrate isopropylmalate dehydrogenase	368407.Memar_1947	unclassified	unclassified	unclassified	unclassified	unclassified	unclassified	unclassified	Archaea	Euryarchaeota	Methanomicrobia	Methanomicrobiales	Methanomicrobiaceae	Methanoculleus	Methanoculleus bourgensis	CL0270	Iso_DH	Isocitrate/Isopropylmalate dehydrogenase-like superfamily	Isocitrate/isopropylmalate dehydrogenase	PF00180	Energy metabolism	TCA cycle	isocitrate dehydrogenase, NADP-dependent	TIGR00183	various	various	unclassified	unclassified	K00031	HMMsoil11097	unclassified	unclassified	unclassified	unclassified	unclassified	unclassified	unclassified	0	0	0	0	0	0
FHCFJDLK_133516	bin41	bin41	information storage and processing	Translation, ribosomal structure and biogenesis	26186	Forms part of the polypeptide exit tunnel	370438.PTH_0321	unclassified	unclassified	unclassified	unclassified	unclassified	unclassified	unclassified	Bacteria	Firmicutes	Clostridia	Eubacteriales	Peptococcaceae	unclassified	various	unclassified	unclassified	unclassified	Ribosomal protein L4/L1 family	PF00573	unclassified	unclassified	50S ribosomal protein uL4	TIGR03672	unclassified	unclassified	unclassified	unclassified	K02926	unclassified	unclassified	unclassified	unclassified	unclassified	unclassified	unclassified	unclassified	0	0	0	0	0	0
FHCFJDLK_133539	bin27	bin27	poorly characterized	Function unknown	4DQJ4	succinate dehydrogenase	1410634.JHVD01000008_gene90	unclassified	unclassified	unclassified	unclassified	unclassified	unclassified	unclassified	Bacteria	Actinobacteria	Actinomycetia	Propionibacteriales	Propionibacteriaceae	Propionibacterium	Propionibacterium sp.	CL0335	FumRed-TM	Fumarate reductase respiratory complex transmembrane subunits	Succinate dehydrogenase/Fumarate reductase transmembrane subunit	PF01127	Energy metabolism	TCA cycle	succinate dehydrogenase (or fumarate reductase) cytochrome b subunit, b558 family	TIGR02046	10_TCA cycle	various	unclassified	unclassified	K00241	HMMsoil67697	unclassified	unclassified	unclassified	unclassified	unclassified	unclassified	unclassified	0	0	0	0	0	0
FHCFJDLK_133931	bin24	bin24	metabolism	Nucleotide transport and metabolism	2N963	Belongs to the lyase 1 family. Adenylosuccinate lyase subfamily	1094980.Mpsy_1056	unclassified	unclassified	unclassified	unclassified	unclassified	unclassified	unclassified	Archaea	Euryarchaeota	Methanomicrobia	Methanosarcinales	unclassified	unclassified	various	unclassified	unclassified	unclassified	Adenylosuccinate lyase C-terminus	PF10397	Energy metabolism	Amino acids and amines	aspartate ammonia-lyase	TIGR00839	06_Amino acid utilization biosynthesis metabolism	Alanine, aspartate and glutamate metabolism (contain asparagin as well)	unclassified	unclassified	K01744	HMMsoil14642	unclassified	unclassified	unclassified	unclassified	unclassified	unclassified	unclassified	0	0	0	0	0	0
FHCFJDLK_134013	bin24	bin24	metabolism	Amino acid transport and metabolism	246BG	PFAM Amino acid-binding ACT	693661.Arcve_1586	unclassified	unclassified	unclassified	unclassified	unclassified	unclassified	unclassified	various	various	various	various	various	various	various	unclassified	unclassified	unclassified	unclassified	unclassified	Amino acid biosynthesis	Pyruvate family	threonine ammonia-lyase	TIGR01127	07_Nucleic acid metabolism	Purine metabolism	unclassified	unclassified	K00951	HMMsoil101639	unclassified	unclassified	unclassified	unclassified	unclassified	unclassified	unclassified	0	0	0	0	0	0
FHCFJDLK_134014	bin24	bin24	metabolism	Amino acid transport and metabolism	2N91A	homoserine dehydrogenase	1094980.Mpsy_0818	unclassified	unclassified	unclassified	unclassified	unclassified	unclassified	unclassified	various	various	various	various	various	various	various	CL0063	NADP_Rossmann	FAD/NAD(P)-binding Rossmann fold Superfamily	Homoserine dehydrogenase, NAD binding domain	PF03447	unclassified	unclassified	unclassified	unclassified	various	various	various	unclassified	K00261	HMMsoil24972	unclassified	unclassified	unclassified	unclassified	unclassified	unclassified	unclassified	0	0	0	0	0	0
FHCFJDLK_134016	bin24	bin24	metabolism	Amino acid transport and metabolism	2N985	Catalyzes the sequential NAD-dependent oxidations of L- histidinol to L-histidinaldehyde and then to L-histidine	269797.Mbar_A3507	unclassified	unclassified	unclassified	unclassified	unclassified	unclassified	unclassified	Archaea	Euryarchaeota	Methanomicrobia	Methanosarcinales	various	various	various	CL0099	ALDH-like	ALDH-like superfamily	Histidinol dehydrogenase	PF00815	Amino acid biosynthesis	Histidine family	histidinol dehydrogenase	TIGR00069	various	various	unclassified	unclassified	K01496	HMMsoil9254	unclassified	unclassified	unclassified	unclassified	unclassified	unclassified	unclassified	0	0	0	0	0	0
FHCFJDLK_134285	bin25	bin25	poorly characterized	Function unknown	2G6J2	SPFH domain-Band 7 family	926569.ANT_20590	Bacteria	Chloroflexi	various	various	various	various	various	Bacteria	Chloroflexi	various	various	various	various	various	CL0433	SPFH	SPFH superfamily	SPFH domain / Band 7 family	PF01145	Unknown function	General	DNA binding domain, excisionase family	TIGR01764	unclassified	unclassified	unclassified	unclassified	unknown	unclassified	unclassified	unclassified	unclassified	unclassified	unclassified	unclassified	unclassified	0	0	0	0	0	0
FHCFJDLK_134326	bin69	bin69	metabolism	Energy production and conversion	1ITY0	F(1)F(0) ATP synthase produces ATP from ADP in the presence of a proton or sodium gradient. F-type ATPases consist of two structural domains, F(1) containing the extramembraneous catalytic core and F(0) containing the membrane proton channel, linked together by a central stalk and a peripheral stalk. During catalysis, ATP synthesis in the catalytic domain of F(1) is coupled via a rotary mechanism…	1150600.ADIARSV_4225	unclassified	unclassified	unclassified	unclassified	unclassified	unclassified	unclassified	Bacteria	Bacteroidetes	Bacteroidia	Bacteroidales	unclassified	unclassified	various	unclassified	unclassified	unclassified	ATP synthase subunit C	PF00137	unclassified	unclassified	alternate F1F0 ATPase, F0 subunit C	TIGR03322	unclassified	unclassified	unclassified	unclassified	K02110	unclassified	unclassified	unclassified	unclassified	unclassified	unclassified	unclassified	unclassified	0	0	0	0	0	0
FHCFJDLK_134329	bin69	bin69	metabolism	Energy production and conversion	1IP4E	Produces ATP from ADP in the presence of a proton gradient across the membrane. The alpha chain is a regulatory subunit	929556.Solca_3293	unclassified	unclassified	unclassified	unclassified	unclassified	unclassified	unclassified	Bacteria	Bacteroidetes	Bacteroidia	Bacteroidales	unclassified	unclassified	various	CL0275	HAS-barrel	HAS-barrel superfamily	ATP synthase alpha/beta family, beta-barrel domain	PF02874	Transcription	Transcription factors	transcription termination factor Rho	TIGR00767	unclassified	unclassified	unclassified	unclassified	K02111	unclassified	unclassified	unclassified	unclassified	unclassified	unclassified	unclassified	unclassified	0	0	0	0	0	0
FHCFJDLK_134415	bin46	bin46	information storage and processing	Translation, ribosomal structure and biogenesis	2M88A	This protein promotes the GTP-dependent binding of aminoacyl-tRNA to the A-site of ribosomes during protein biosynthesis	1121441.AUCX01000018_gene1493	unclassified	unclassified	unclassified	unclassified	unclassified	unclassified	unclassified	Bacteria	Lentisphaerae	unclassified	unclassified	unclassified	unclassified	various	CL0575	EFTPs	Translation proteins of Elongation Factors superfamily	Elongation factor Tu domain 2	PF03144	Unknown function	General	small GTP-binding protein domain	TIGR00231	various	various	various	unclassified	K00956	HMMsoil32148	unclassified	unclassified	Tetracycline Ribosomal Protection	Target Protection	Tetracycline_Resistance_Ribosomal_Protection_Protein	tetracycline resistance ribosomal protection protein: protect RNA-polymerase from tetracycline inhibition	RF0135	0	0	0	0	0	0
FHCFJDLK_134653	bin24	bin24	metabolism	Amino acid transport and metabolism	2N9DF	The beta subunit is responsible for the synthesis of L- tryptophan from indole and L-serine	1094980.Mpsy_0487	unclassified	unclassified	unclassified	unclassified	unclassified	unclassified	unclassified	unclassified	unclassified	unclassified	unclassified	unclassified	unclassified	various	CL0063	NADP_Rossmann	FAD/NAD(P)-binding Rossmann fold Superfamily	Pyridoxal-phosphate dependent enzyme	PF00291	Amino acid biosynthesis	Serine family	cysteine synthase B	TIGR01138	06_Amino acid utilization biosynthesis metabolism	various	unclassified	unclassified	K01754	HMMsoil54315	unclassified	unclassified	unclassified	unclassified	unclassified	unclassified	unclassified	0	0	0	0	0	0
FHCFJDLK_134654	bin24	bin24	metabolism	Amino acid transport and metabolism	1HJX5	The alpha subunit is responsible for the aldol cleavage of indoleglycerol phosphate to indole and glyceraldehyde 3- phosphate	313624.NSP_12520	unclassified	unclassified	unclassified	unclassified	unclassified	unclassified	unclassified	Archaea	Euryarchaeota	Methanomicrobia	Methanosarcinales	various	various	various	CL0036	TIM_barrel	Common phosphate binding-site TIM barrel superfamily	Histidine biosynthesis protein	PF00977	unclassified	unclassified	geranylgeranylglyceryl phosphate synthase family protein	TIGR01768	various	various	various	unclassified	K07094	HMMsoil28414	unclassified	unclassified	unclassified	unclassified	unclassified	unclassified	unclassified	0	0	0	0	0	0
FHCFJDLK_134655	bin24	bin24	metabolism	Amino acid transport and metabolism	3FD48	GDSL-like Lipase/Acylhydrolase family	1187851.A33M_2091	unclassified	unclassified	unclassified	unclassified	unclassified	unclassified	unclassified	Archaea	Euryarchaeota	Methanomicrobia	Methanosarcinales	various	various	various	CL0264	SGNH_hydrolase	SGNH hydrolase superfamily	GDSL-like Lipase/Acylhydrolase family	PF14606	unclassified	unclassified	unclassified	unclassified	various	various	unclassified	unclassified	K01051	HMMsoil104461	acetyl xylan esterase (EC 3.1.1.72).	CE2	unclassified	unclassified	unclassified	unclassified	unclassified	0	0	0	0	0	0
FHCFJDLK_134661	bin24	bin24	metabolism	Nucleotide transport and metabolism	2N9NM	Belongs to the purine pyrimidine phosphoribosyltransferase family	1094980.Mpsy_1827	unclassified	unclassified	unclassified	unclassified	unclassified	unclassified	unclassified	Archaea	Euryarchaeota	Methanomicrobia	Methanosarcinales	various	various	various	CL0533	PRTase-like	PRPP synthetase-associated protein 1	Uracil phosphoribosyltransferase	PF14681	Purines, pyrimidines, nucleosides, and nucleotides	Salvage of nucleosides and nucleotides	uracil phosphoribosyltransferase	TIGR01091	07_Nucleic acid metabolism	Purine metabolism	unclassified	unclassified	K00760	HMMsoil86471	unclassified	unclassified	unclassified	unclassified	unclassified	unclassified	unclassified	0	0	0	0	0	0
FHCFJDLK_134945	bin36	bin36	cellular processes and signaling	Intracellular trafficking, secretion, and vesicular transport	47MMA	MotA TolQ ExbB proton channel	1227739.Hsw_0358	unclassified	unclassified	unclassified	unclassified	unclassified	unclassified	unclassified	Bacteria	Bacteroidetes	Bacteroidia	Bacteroidales	unclassified	unclassified	various	unclassified	unclassified	unclassified	MotA/TolQ/ExbB proton channel family	PF01618	Transport and binding proteins	Cations and iron carrying compounds	tonB-system energizer ExbB	TIGR02805	unclassified	unclassified	unclassified	unclassified	K03561	unclassified	unclassified	unclassified	unclassified	unclassified	unclassified	unclassified	unclassified	0	0	0	0	0	0
FHCFJDLK_134990	bin75	bin75	metabolism	Amino acid transport and metabolism	270P3	Bacterial transcription activator, effector binding domain	717606.PaecuDRAFT_0478	unclassified	unclassified	unclassified	unclassified	unclassified	unclassified	unclassified	Bacteria	Candidatus Cloacimonetes	unclassified	unclassified	unclassified	unclassified	various	CL0319	SHS2	SHS2 domain	GyrI-like small molecule binding domain	PF06445	unclassified	unclassified	unclassified	unclassified	unclassified	unclassified	unclassified	unclassified	unknown	unclassified	unclassified	unclassified	unclassified	unclassified	unclassified	unclassified	unclassified	0	0	0	0	0	0
FHCFJDLK_134991	bin75	bin75	cellular processes and signaling	Cell wall/membrane/envelope biogenesis	2NSS7	Belongs to the ompA family	1121887.AUDK01000004_gene258	unclassified	unclassified	unclassified	unclassified	unclassified	unclassified	unclassified	Bacteria	Candidatus Cloacimonetes	unclassified	unclassified	unclassified	unclassified	various	CL0193	MBB	Outer membrane beta-barrel protein superfamily	Lipid A 3-O-deacylase (PagL)	PF09411	various	various	type VI secretion system peptidoglycan-associated domain	TIGR03350	12_Transporters	ABC transporters, prokaryotic type	Monosaccharide transporters	Phosphate transporter [mD:m00222]	K02040	HMMsoil60431	Oxidase with oxygen as acceptor (EC 1.1.3.-); galactose oxidase (EC 1.1.3.9); glyoxal oxidase (EC 1.2.3.15); alcohol oxidase (EC 1.1.3.13); raffinose oxidase (EC 1.1.3.-)	AA5	unclassified	unclassified	unclassified	unclassified	unclassified	0	0	0	0	0	0
FHCFJDLK_135000	bin75	bin75	unclassified	unclassified	unclassified	unclassified	unclassified	Bacteria	Candidatus Cloacimonetes	unclassified	unclassified	unclassified	unclassified	various	Bacteria	Candidatus Cloacimonetes	unclassified	unclassified	unclassified	unclassified	various	unclassified	unclassified	unclassified	Domain of unknown function (DUF4366)	PF14283	unclassified	unclassified	unclassified	unclassified	unclassified	unclassified	unclassified	unclassified	unknown	unclassified	unclassified	unclassified	unclassified	unclassified	unclassified	unclassified	unclassified	0	0	0	0	0	0
FHCFJDLK_135005	bin75	bin75	cellular processes and signaling	Cell cycle control, cell division, chromosome partitioning	43SJJ	Outer membrane lipoprotein	338963.Pcar_2973	Bacteria	Candidatus Cloacimonetes	unclassified	unclassified	unclassified	unclassified	various	Bacteria	Candidatus Cloacimonetes	unclassified	unclassified	unclassified	unclassified	various	CL0020	TPR	Tetratrico peptide repeat superfamily	Tetratricopeptide repeat	PF13374	unclassified	unclassified	helix-rich protein	TIGR04523	unclassified	unclassified	unclassified	unclassified	unknown	unclassified	unclassified	unclassified	unclassified	unclassified	unclassified	unclassified	unclassified	0	0	0	0	0	0
FHCFJDLK_135006	bin75	bin75	metabolism	Amino acid transport and metabolism	2NQMC	Aminopeptidase I zinc metalloprotease (M18)	459349.CLOAM0050	unclassified	unclassified	unclassified	unclassified	unclassified	unclassified	unclassified	Bacteria	Candidatus Cloacimonetes	unclassified	unclassified	unclassified	unclassified	various	CL0035	Peptidase_MH	Peptidase clan MH/MC/MF	M42 glutamyl aminopeptidase	PF05343	unclassified	unclassified	unclassified	unclassified	unclassified	unclassified	unclassified	unclassified	unknown	unclassified	unclassified	unclassified	unclassified	unclassified	unclassified	unclassified	unclassified	0	0	0	0	0	0
FHCFJDLK_135040	bin75	bin75	metabolism	Energy production and conversion	COG0604	NADPH:quinone reductase activity	459349.CLOAM1348	unclassified	unclassified	unclassified	unclassified	unclassified	unclassified	unclassified	Bacteria	Candidatus Cloacimonetes	unclassified	unclassified	unclassified	unclassified	various	CL0063	NADP_Rossmann	FAD/NAD(P)-binding Rossmann fold Superfamily	Zinc-binding dehydrogenase	PF00107	unclassified	unclassified	crotonyl-CoA carboxylase/reductase	TIGR01751	unclassified	unclassified	unclassified	unclassified	K18012	unclassified	unclassified	unclassified	unclassified	unclassified	unclassified	unclassified	unclassified	0	0	0	0	0	0
FHCFJDLK_135260	bin16	bin16	metabolism	Carbohydrate transport and metabolism	2J72H	ABC-type sugar transport system periplasmic component	158189.SpiBuddy_2441	Bacteria	Spirochaetes	Spirochaetia	Spirochaetales	Sphaerochaetaceae	Sphaerochaeta	Sphaerochaeta sp.	Bacteria	Spirochaetes	Spirochaetia	Spirochaetales	Sphaerochaetaceae	Sphaerochaeta	Sphaerochaeta sp.	CL0144	Periplas_BP	Periplasmic binding protein like	Periplasmic binding protein-like domain	PF13377	Transport and binding proteins	Carbohydrates, organic alcohols, and acids	D-xylose ABC transporter, D-xylose-binding protein	TIGR02634	12_Transporters	ABC transporters, prokaryotic type	Monosaccharide transporters	Ribose transporter [mD:m00212]	K10439	HMMsoil134527	unclassified	unclassified	unclassified	unclassified	unclassified	unclassified	unclassified	0	0	0	0	0	0
FHCFJDLK_135493	bin58	bin58	cellular processes and signaling	Cell wall/membrane/envelope biogenesis	4H27F	Outer membrane protein, OMP85 family	401526.TcarDRAFT_1495	Bacteria	Firmicutes	Negativicutes	Selenomonadales	Sporomusaceae	Thermosinus	Thermosinus carboxydivorans	Bacteria	Firmicutes	Negativicutes	Selenomonadales	Sporomusaceae	Thermosinus	Thermosinus carboxydivorans	CL0191	POTRA	POTRA domain superfamily	POTRA domain, FtsQ-type	PF08478	Transport and binding proteins	Amino acids, peptides and amines	chloroplast envelope protein translocase, IAP75 family	TIGR00992	unclassified	unclassified	unclassified	unclassified	K07277	unclassified	unclassified	unclassified	unclassified	unclassified	unclassified	unclassified	unclassified	0	0	0	0	0	0
FHCFJDLK_136019	bin24	bin24	cellular processes and signaling	Posttranslational modification, protein turnover, chaperones	2NPXZ	Belongs to the small heat shock protein (HSP20) family	880073.Calab_2047	unclassified	unclassified	unclassified	unclassified	unclassified	unclassified	unclassified	various	various	various	various	various	various	various	CL0190	HSP20	HSP20-like chaperone superfamily	HSP20-like domain found in ArsA	PF17886	unclassified	unclassified	unclassified	unclassified	unclassified	unclassified	unclassified	unclassified	unknown	unclassified	unclassified	unclassified	unclassified	unclassified	unclassified	unclassified	unclassified	0	0	0	0	0	0
FHCFJDLK_136023	bin24	bin24	unclassified	unclassified	unclassified	unclassified	unclassified	unclassified	unclassified	unclassified	unclassified	unclassified	unclassified	unclassified	Archaea	Euryarchaeota	unclassified	unclassified	unclassified	unclassified	various	unclassified	unclassified	unclassified	unclassified	unclassified	unclassified	unclassified	unclassified	unclassified	unclassified	unclassified	unclassified	unclassified	unknown	unclassified	unclassified	unclassified	unclassified	unclassified	unclassified	unclassified	unclassified	0	0	0	0	0	0
FHCFJDLK_136077	bin23	bin23	metabolism	Energy production and conversion	23NQ0	Catalyzes the reversible reduction of methylene-H(4)MPT to methyl-H(4)MPT	877455.Metbo_0510	unclassified	unclassified	unclassified	unclassified	unclassified	unclassified	unclassified	Archaea	Euryarchaeota	Methanobacteria	Methanobacteriales	unclassified	unclassified	various	unclassified	unclassified	unclassified	Luciferase-like monooxygenase	PF00296	Unknown function	Enzymes of unknown specificity	pyrimidine utilization protein A	TIGR03612	08_Hydrocarbon degradation	various	unclassified	unclassified	K00492	HMMsoil130643	unclassified	unclassified	unclassified	unclassified	unclassified	unclassified	unclassified	0	0	0	0	0	0
FHCFJDLK_136205	bin68	bin68	metabolism	Carbohydrate transport and metabolism	2U05K	ABC-type sugar transport system periplasmic component	744979.R2A130_0581	unclassified	unclassified	unclassified	unclassified	unclassified	unclassified	unclassified	Bacteria	Atribacterota	unclassified	unclassified	unclassified	unclassified	various	CL0177	PBP	Periplasmic binding protein clan	Bacterial extracellular solute-binding protein	PF13416	Transport and binding proteins	Carbohydrates, organic alcohols, and acids	carbohydrate ABC transporter substrate-binding protein, CPR_0540 family	TIGR03850	12_Transporters	ABC transporters, prokaryotic type	Mineral and organic ion transporters	Iron(III) transporter [mD:m00190]	K02012	HMMsoil10739	unclassified	unclassified	unclassified	unclassified	unclassified	unclassified	unclassified	0	0	0	0	0	0
FHCFJDLK_136213	bin27	bin27	metabolism	Carbohydrate transport and metabolism	4FE8B	Catalyzes the reversible conversion of 2- phosphoglycerate into phosphoenolpyruvate. It is essential for the degradation of carbohydrates via glycolysis	1121017.AUFG01000013_gene1894	Bacteria	Actinobacteria	Actinomycetia	Propionibacteriales	Propionibacteriaceae	Propioniciclava	Propioniciclava soli	Bacteria	Actinobacteria	Actinomycetia	Micrococcales	Dermatophilaceae	Dermatophilus	Dermatophilus congolensis	CL0256	Enolase_TIM	Enolase like TIM barrel	Methylaspartate ammonia-lyase C-terminus	PF07476	Energy metabolism	various	methylaspartate ammonia-lyase	TIGR01502	various	various	unclassified	unclassified	K01689	HMMsoil93864	unclassified	unclassified	unclassified	unclassified	unclassified	unclassified	unclassified	0	0	0	0	0	0
FHCFJDLK_136309	bin67	bin67	cellular processes and signaling	Cell cycle control, cell division, chromosome partitioning	2GDH2	S-layer domain protein	1231241.Mc24_02938	unclassified	unclassified	unclassified	unclassified	unclassified	unclassified	unclassified	Bacteria	Firmicutes	unclassified	unclassified	unclassified	unclassified	various	unclassified	unclassified	unclassified	unclassified	unclassified	unclassified	unclassified	helix-rich protein	TIGR04523	06_Amino acid utilization biosynthesis metabolism	Amino acid biosynthesis precursor pyruvate and oxaloacetate	Cysteine and methionine	unclassified	K01448	HMMsoil15939	unclassified	unclassified	unclassified	unclassified	unclassified	unclassified	unclassified	0	0	0	0	0	0
FHCFJDLK_136465	bin27	bin27	metabolism	Energy production and conversion	2YTXA	Elongator protein 3, MiaB family, Radical SAM	215803.DB30_5506	Bacteria	Actinobacteria	Actinomycetia	Propionibacteriales	Propionibacteriaceae	Raineyella	Raineyella fluvialis	Bacteria	Actinobacteria	Actinomycetia	Propionibacteriales	Propionibacteriaceae	Raineyella	Raineyella sp. CBA3103	CL0036	TIM_barrel	Common phosphate binding-site TIM barrel superfamily	Radical SAM superfamily	PF04055	Biosynthesis of cofactors, prosthetic groups, and carriers	Molybdopterin	probable molybdenum cofactor biosynthesis protein A	TIGR02668	various	various	various	unclassified	K06941	HMMsoil130868	unclassified	unclassified	unclassified	unclassified	unclassified	unclassified	unclassified	0	0	0	0	0	0
FHCFJDLK_136466	bin27	bin27	cellular processes and signaling	various	4DSFN	transferase activity, transferring acyl groups other than amino-acyl groups	1122609.AUGT01000009_gene3408	unclassified	unclassified	unclassified	unclassified	unclassified	unclassified	unclassified	Bacteria	Actinobacteria	unclassified	unclassified	unclassified	unclassified	various	unclassified	unclassified	unclassified	Membrane domain of glycerophosphoryl diester phosphodiesterase	PF10110	unclassified	unclassified	unclassified	unclassified	unclassified	unclassified	unclassified	unclassified	unknown	unclassified	unclassified	unclassified	unclassified	unclassified	unclassified	unclassified	unclassified	0	0	0	0	0	0
FHCFJDLK_13659	bin46	bin46	poorly characterized	Function unknown	36FFQ	GGGtGRT protein	1280692.AUJL01000011_gene3159	unclassified	unclassified	unclassified	unclassified	unclassified	unclassified	unclassified	Bacteria	Lentisphaerae	unclassified	unclassified	unclassified	unclassified	various	unclassified	unclassified	unclassified	GGGtGRT protein	PF14057	unclassified	unclassified	unclassified	unclassified	unclassified	unclassified	unclassified	unclassified	unknown	unclassified	unclassified	unclassified	unclassified	unclassified	unclassified	unclassified	unclassified	0	0	0	0	0	0
FHCFJDLK_136605	bin27	bin27	information storage and processing	Translation, ribosomal structure and biogenesis	COG3832	glyoxalase III activity	1035308.AQYY01000001_gene2454	Bacteria	Actinobacteria	Actinomycetia	Propionibacteriales	Propionibacteriaceae	various	various	Bacteria	Actinobacteria	Actinomycetia	Propionibacteriales	Propionibacteriaceae	various	various	CL0209	Bet_v_1_like	Bet v 1 like	Protein of unknown function (DUF2505)	PF10698	unclassified	unclassified	unclassified	unclassified	unclassified	unclassified	unclassified	unclassified	unknown	unclassified	unclassified	unclassified	unclassified	unclassified	unclassified	unclassified	unclassified	0	0	0	0	0	0
FHCFJDLK_136606	bin27	bin27	metabolism	Energy production and conversion	4EGZU	Aldehyde dehydrogenase family	570268.ANBB01000017_gene3856	Bacteria	Actinobacteria	Actinomycetia	Propionibacteriales	Propionibacteriaceae	Nigerium	Nigerium massiliense	Bacteria	Actinobacteria	Actinomycetia	Propionibacteriales	Propionibacteriaceae	Propionibacterium	Propionibacterium sp.	CL0099	ALDH-like	ALDH-like superfamily	Aldehyde dehydrogenase family	PF00171	unclassified	unclassified	phenylacetic acid degradation protein paaN	TIGR02288	various	various	various	unclassified	K00128	HMMsoil51007	unclassified	unclassified	unclassified	unclassified	unclassified	unclassified	unclassified	0	0	0	0	0	0
FHCFJDLK_136607	bin27	bin27	unclassified	unclassified	2ZVJF	unclassified	1035308.AQYY01000001_gene2443	Bacteria	Actinobacteria	Actinomycetia	Propionibacteriales	Propionibacteriaceae	Nigerium	Nigerium massiliense	Bacteria	Actinobacteria	Actinomycetia	Propionibacteriales	Propionibacteriaceae	Propionibacterium	Propionibacterium sp.	unclassified	unclassified	unclassified	unclassified	unclassified	unclassified	unclassified	unclassified	unclassified	unclassified	unclassified	unclassified	unclassified	unknown	unclassified	unclassified	unclassified	unclassified	unclassified	unclassified	unclassified	unclassified	0	0	0	0	0	0
FHCFJDLK_136609	bin27	bin27	cellular processes and signaling	Intracellular trafficking, secretion, and vesicular transport	260C9	Part of the Sec protein translocase complex. Interacts with the SecYEG preprotein conducting channel. Has a central role in coupling the hydrolysis of ATP to the transfer of proteins into and across the cell membrane, serving as an ATP-driven molecular motor driving the stepwise translocation of polypeptide chains across the membrane	1035308.AQYY01000001_gene2439	Bacteria	Actinobacteria	Actinomycetia	Propionibacteriales	Propionibacteriaceae	Brevilactibacter	Brevilactibacter sinopodophylli	Bacteria	Actinobacteria	Actinomycetia	Propionibacteriales	Propionibacteriaceae	Brevilactibacter	Brevilactibacter sinopodophylli	unclassified	unclassified	unclassified	SecA preprotein cross-linking domain	PF01043	unclassified	unclassified	accessory Sec system translocase SecA2	TIGR04221	unclassified	unclassified	unclassified	unclassified	K03070	unclassified	unclassified	unclassified	unclassified	unclassified	unclassified	unclassified	unclassified	0	0	0	0	0	0
FHCFJDLK_13671	bin16	bin16	cellular processes and signaling	Posttranslational modification, protein turnover, chaperones	2J88K	Belongs to the small heat shock protein (HSP20) family	158189.SpiBuddy_2148	Bacteria	Spirochaetes	various	various	various	various	various	Bacteria	Spirochaetes	various	various	various	various	various	CL0190	HSP20	HSP20-like chaperone superfamily	HSP20-like domain found in ArsA	PF17886	unclassified	unclassified	unclassified	unclassified	unclassified	unclassified	unclassified	unclassified	K13993	unclassified	unclassified	unclassified	unclassified	unclassified	unclassified	unclassified	unclassified	0	0	0	0	0	0
FHCFJDLK_136789	bin36	bin36	cellular processes and signaling	Cell wall/membrane/envelope biogenesis	36DUI	PFAM Glycosyl transferase, group 1	290402.Cbei_2585	unclassified	unclassified	unclassified	unclassified	unclassified	unclassified	unclassified	Bacteria	Bacteroidetes	Bacteroidia	Bacteroidales	unclassified	unclassified	various	CL0113	GT-B	Glycosyl transferase clan GT-B	Glycosyl transferases group 1	PF13524	unclassified	unclassified	colanic acid biosynthesis glycosyltransferase WcaL	TIGR04005	various	various	unclassified	unclassified	K00703	HMMsoil94598	GDP-Man: GlcA-beta-1,2-Man-alpha-1,3-Glc-beta-1,4-Glc-alpha-1-PP-undecaprenol beta-1,4-mannosyltransferase (2.4.1.251)	GT94	unclassified	unclassified	unclassified	unclassified	unclassified	0	0	0	0	0	0
FHCFJDLK_13681	bin16	bin16	metabolism	Carbohydrate transport and metabolism	1W84T	Bacterial extracellular solute-binding protein	1029824.AFID01000018_gene1087	Bacteria	Spirochaetes	various	various	various	various	various	Bacteria	Spirochaetes	various	various	various	various	various	CL0177	PBP	Periplasmic binding protein clan	Bacterial extracellular solute-binding protein	PF01547	Transport and binding proteins	Carbohydrates, organic alcohols, and acids	carbohydrate ABC transporter, N-acetylglucosamine/diacetylchitobiose-binding protein	TIGR03851	12_Transporters	ABC transporters, prokaryotic type	Oligosaccharide and polyol transporters	Sn-glycerol 3-phosphate transporter [mD:m00198]	K05813	HMMsoil76308	unclassified	unclassified	unclassified	unclassified	unclassified	unclassified	unclassified	0	0	0	0	0	0
FHCFJDLK_137148	bin27	bin27	various	various	26RTN	ROK family	985665.HPL003_02860	unclassified	unclassified	unclassified	unclassified	unclassified	unclassified	unclassified	Bacteria	Proteobacteria	Deltaproteobacteria	Syntrophobacterales	various	various	various	CL0123	HTH	Helix-turn-helix clan	MarR family	PF12802	various	various	iron-sulfur cluster biosynthesis transcriptional regulator SufR	TIGR02702	20_Hydrolysis of polymers	Starch	unclassified	unclassified	K00847	HMMsoil11359	unclassified	unclassified	unclassified	Gene Modulating Resistance	MarR	PF01047.17 MarR family	RF0092	0	0	0	0	0	0
FHCFJDLK_137151	bin27	bin27	unclassified	unclassified	unclassified	unclassified	unclassified	unclassified	unclassified	unclassified	unclassified	unclassified	unclassified	unclassified	Bacteria	Actinobacteria	unclassified	unclassified	unclassified	unclassified	various	unclassified	unclassified	unclassified	unclassified	unclassified	unclassified	unclassified	unclassified	unclassified	unclassified	unclassified	unclassified	unclassified	unknown	unclassified	unclassified	unclassified	unclassified	unclassified	unclassified	unclassified	unclassified	0	0	0	0	0	0
FHCFJDLK_137153	bin27	bin27	poorly characterized	Function unknown	4DNFK	GTPase that plays an essential role in the late steps of ribosome biogenesis	1410634.JHVD01000006_gene1294	Bacteria	Actinobacteria	Actinomycetia	Propionibacteriales	Nocardioidaceae	Micropruina	Micropruina sp.	Bacteria	Actinobacteria	Actinomycetia	Propionibacteriales	Nocardioidaceae	Micropruina	Micropruina sp.	CL0023	P-loop_NTPase	P-loop containing nucleoside triphosphate hydrolase superfamily	Bacterial TniB protein	PF05621	Purines, pyrimidines, nucleosides, and nucleotides	Nucleotide and nucleoside interconversions	guanylate kinase	TIGR03263	07_Nucleic acid metabolism	Purine metabolism	unclassified	unclassified	K06928	HMMsoil38346	unclassified	unclassified	Tetracycline Ribosomal Protection	Target Protection	TetM-TetW-TetO-TetS	tetM, tetW, tetO, and tetS: tetracycline resistance ribosomal protection protein	RF0133	0	0	0	0	0	0
FHCFJDLK_137154	bin27	bin27	metabolism	Nucleotide transport and metabolism	261QH	Belongs to the cytidylate kinase family. Type 1 subfamily	1035308.AQYY01000001_gene2677	unclassified	unclassified	unclassified	unclassified	unclassified	unclassified	unclassified	Bacteria	Actinobacteria	Actinomycetia	Propionibacteriales	Propionibacteriaceae	Propionibacterium	Propionibacterium sp.	CL0023	P-loop_NTPase	P-loop containing nucleoside triphosphate hydrolase superfamily	AAA domain	PF13671	unclassified	unclassified	carbohydrate kinase, thermoresistant glucokinase family	TIGR01313	07_Nucleic acid metabolism	Pyrimidine metabolism	unclassified	unclassified	K00945	HMMsoil129364	unclassified	unclassified	unclassified	unclassified	unclassified	unclassified	unclassified	0	0	0	0	0	0
FHCFJDLK_137155	bin27	bin27	metabolism	Amino acid transport and metabolism	4DNB5	Prephenate dehydrogenase	754252.PFREUD_11280	Bacteria	Actinobacteria	Actinomycetia	Propionibacteriales	Propionibacteriaceae	Nigerium	Nigerium massiliense	Bacteria	Actinobacteria	Actinomycetia	Propionibacteriales	Propionibacteriaceae	Brevilactibacter	Brevilactibacter coleopterorum	CL0070	ACT	ACT-like domain	ACT domain	PF01842	unclassified	unclassified	unclassified	unclassified	unclassified	unclassified	unclassified	unclassified	K04517	unclassified	unclassified	unclassified	unclassified	unclassified	unclassified	unclassified	unclassified	0	0	0	0	0	0
FHCFJDLK_137156	bin27	bin27	cellular processes and signaling	Posttranslational modification, protein turnover, chaperones	4DMZ3	Component of the proteasome core, a large protease complex with broad specificity involved in protein degradation	1121933.AUHH01000017_gene211	Bacteria	Actinobacteria	Actinomycetia	Propionibacteriales	Nocardioidaceae	Aeromicrobium	Aeromicrobium sp. zg-Y50	unclassified	unclassified	unclassified	unclassified	unclassified	unclassified	various	CL0052	NTN	NTN hydrolase superfamily	Proteasome subunit	PF00227	Protein fate	Degradation of proteins, peptides, and glycopeptides	proteasome endopeptidase complex, archaeal, alpha subunit	TIGR03633	unclassified	unclassified	unclassified	unclassified	K03432	unclassified	unclassified	unclassified	unclassified	unclassified	unclassified	unclassified	unclassified	0	0	0	0	0	0
FHCFJDLK_137157	bin27	bin27	cellular processes and signaling	Posttranslational modification, protein turnover, chaperones	4DPD6	Component of the proteasome core, a large protease complex with broad specificity involved in protein degradation	1121933.AUHH01000017_gene210	unclassified	unclassified	unclassified	unclassified	unclassified	unclassified	unclassified	Bacteria	Actinobacteria	Actinomycetia	Propionibacteriales	Propionibacteriaceae	Propionibacterium	Propionibacterium sp.	CL0052	NTN	NTN hydrolase superfamily	Proteasome subunit	PF00227	Protein fate	Degradation of proteins, peptides, and glycopeptides	ATP-dependent protease HslVU, peptidase subunit	TIGR03692	unclassified	unclassified	unclassified	unclassified	K03433	unclassified	unclassified	unclassified	unclassified	unclassified	unclassified	unclassified	unclassified	0	0	0	0	0	0
FHCFJDLK_137163	bin27	bin27	metabolism	Amino acid transport and metabolism	4DQ0C	Bacterial extracellular solute-binding proteins, family 5 Middle	1032480.MLP_26200	Bacteria	Actinobacteria	Actinomycetia	Propionibacteriales	Propionibacteriaceae	Brevilactibacter	Brevilactibacter flavus	Bacteria	Actinobacteria	Actinomycetia	Propionibacteriales	Propionibacteriaceae	Brevilactibacter	Brevilactibacter flavus	CL0177	PBP	Periplasmic binding protein clan	Bacterial extracellular solute-binding proteins, family 5 Middle	PF00496	Transport and binding proteins	Cations and iron carrying compounds	nickel ABC transporter, nickel/metallophore periplasmic binding protein	TIGR02294	12_Transporters	ABC transporters, prokaryotic type	PEPtide and nickel transporters	PEPtides/nickel transporter [mD:m00239]	K02035	HMMsoil130302	unclassified	unclassified	unclassified	unclassified	unclassified	unclassified	unclassified	0	0	0	0	0	0
FHCFJDLK_137212	bin16	bin16	metabolism	Carbohydrate transport and metabolism	24B5S	Belongs to the binding-protein-dependent transport system permease family	858215.Thexy_0553	Bacteria	Spirochaetes	Spirochaetia	Spirochaetales	Sphaerochaetaceae	Sphaerochaeta	Sphaerochaeta sp.	Bacteria	Spirochaetes	Spirochaetia	Spirochaetales	Sphaerochaetaceae	Sphaerochaeta	Sphaerochaeta sp.	CL0142	Membrane_trans	Membrane and transport protein	Branched-chain amino acid transport system / permease component	PF02653	unclassified	unclassified	unclassified	unclassified	12_Transporters	ABC transporters, prokaryotic type	Phosphate and amino acid transporters	Urea transporter [mD:m00323]	K11961	HMMsoil109885	unclassified	unclassified	unclassified	unclassified	unclassified	unclassified	unclassified	0	0	0	0	0	0
FHCFJDLK_137213	bin16	bin16	metabolism	Carbohydrate transport and metabolism	2J6CR	Catalyzes the conversion of L-arabinose to L-ribulose	760011.Spico_0342	Bacteria	Spirochaetes	Spirochaetia	Spirochaetales	Sphaerochaetaceae	Sphaerochaeta	Sphaerochaeta sp.	Bacteria	Spirochaetes	Spirochaetia	Spirochaetales	Sphaerochaetaceae	Sphaerochaeta	Sphaerochaeta sp.	CL0393	FucI-AraA_C	FucI/AraA C-terminal domain-like [50443]	L-arabinose isomerase C-terminal domain	PF11762	unclassified	unclassified	unclassified	unclassified	various	various	unclassified	unclassified	K01804	HMMsoil5022	unclassified	unclassified	unclassified	unclassified	unclassified	unclassified	unclassified	0	0	0	0	0	0
FHCFJDLK_137660	bin41	bin41	metabolism	Energy production and conversion	26167	Conserved carboxylase domain	370438.PTH_1368	unclassified	unclassified	unclassified	unclassified	unclassified	unclassified	unclassified	Bacteria	Firmicutes	Clostridia	Eubacteriales	Peptococcaceae	unclassified	various	CL0036	TIM_barrel	Common phosphate binding-site TIM barrel superfamily	HMGL-like	PF00682	Amino acid biosynthesis	Pyruvate family	2-isopropylmalate synthase	TIGR00973	06_Amino acid utilization biosynthesis metabolism	Valine, leucine and isoleucine degradation	unclassified	unclassified	K01640	HMMsoil90635	unclassified	unclassified	unclassified	unclassified	unclassified	unclassified	unclassified	0	0	0	0	0	0
FHCFJDLK_137661	bin41	bin41	metabolism	Energy production and conversion	260EM	Catalyzes the reversible oxidation of malate to oxaloacetate	370438.PTH_1367	unclassified	unclassified	unclassified	unclassified	unclassified	unclassified	unclassified	unclassified	unclassified	unclassified	unclassified	unclassified	unclassified	various	CL0063	NADP_Rossmann	FAD/NAD(P)-binding Rossmann fold Superfamily	UDP-glucose/GDP-mannose dehydrogenase family, NAD binding domain	PF03721	unclassified	unclassified	nucleotide sugar dehydrogenase	TIGR03026	various	various	various	unclassified	K00016	HMMsoil39215	maltose-6-phosphate glucosidase (EC 3.2.1.122); alpha-glucosidase (EC 3.2.1.20); alpha-galactosidase (EC 3.2.1.22); 6-phospho-beta-glucosidase (EC 3.2.1.86); alpha-glucuronidase (EC 3.2.1.139); alpha-galacturonase (EC 3.2.1.67); palatinase (EC 3.2.1.-)	GH4	unclassified	unclassified	unclassified	unclassified	unclassified	0	0	0	0	0	0
FHCFJDLK_137664	bin41	bin41	metabolism	Lipid transport and metabolism	25ZXW	acetyl-CoA carboxylase, carboxyltransferase component (subunits alpha and beta)	370438.PTH_1364	unclassified	unclassified	unclassified	unclassified	unclassified	unclassified	unclassified	various	various	various	various	various	unclassified	various	CL0127	ClpP_crotonase	ClpP/Crotonase superfamily	Malonate decarboxylase gamma subunit (MdcE)	PF06833	Fatty acid and phospholipid metabolism	Biosynthesis	acetyl-CoA carboxylase, carboxyl transferase, alpha subunit	TIGR00513	06_Amino acid utilization biosynthesis metabolism	Valine, leucine and isoleucine degradation	unclassified	unclassified	K01969	HMMsoil102776	unclassified	unclassified	unclassified	unclassified	unclassified	unclassified	unclassified	0	0	0	0	0	0
FHCFJDLK_137665	bin41	bin41	metabolism	Amino acid transport and metabolism	261ZX	PFAM Glyoxalase bleomycin resistance protein dioxygenase	370438.PTH_1363	unclassified	unclassified	unclassified	unclassified	unclassified	unclassified	unclassified	unclassified	unclassified	unclassified	unclassified	unclassified	unclassified	various	CL0104	Glyoxalase	VOC superfamily	Glyoxalase-like domain	PF12681	unclassified	unclassified	3,4-dihydroxyphenylacetate 2,3-dioxygenase	TIGR02295	21_Cellular response to stress	Response to osmotic stress	unclassified	unclassified	K01759	HMMsoil45335	unclassified	unclassified	unclassified	Other	Glyoxalase	PF00903.20 Glyoxalase/Bleomycin resistance protein/Dioxygenase superfamily	RF0077	0	0	0	0	0	0
FHCFJDLK_137666	bin41	bin41	metabolism	Lipid transport and metabolism	261QG	methylmalonyl-CoA mutase C-terminal	370438.PTH_1362	unclassified	unclassified	unclassified	unclassified	unclassified	unclassified	unclassified	Bacteria	Firmicutes	Clostridia	Eubacteriales	Peptococcaceae	unclassified	various	CL0063	NADP_Rossmann	FAD/NAD(P)-binding Rossmann fold Superfamily	B12 binding domain	PF02310	Amino acid biosynthesis	Aspartate family	methionine synthase	TIGR02082	14_Methanogenesis	From trimethylamine	unclassified	unclassified	K14084	HMMsoil11403	unclassified	unclassified	unclassified	unclassified	unclassified	unclassified	unclassified	0	0	0	0	0	0
FHCFJDLK_137667	bin41	bin41	metabolism	Lipid transport and metabolism	260X7	TIGRFAM methylmalonyl-CoA mutase N-terminal domain	370438.PTH_1361	unclassified	unclassified	unclassified	unclassified	unclassified	unclassified	unclassified	Bacteria	Firmicutes	Clostridia	Eubacteriales	Peptococcaceae	unclassified	various	unclassified	unclassified	unclassified	Methylmalonyl-CoA mutase	PF01642	Central intermediary metabolism	Other	methylmalonyl-CoA mutase, small subunit	TIGR00642	06_Amino acid utilization biosynthesis metabolism	various	various	unclassified	K11942	HMMsoil94643	unclassified	unclassified	unclassified	unclassified	unclassified	unclassified	unclassified	0	0	0	0	0	0
FHCFJDLK_137668	bin41	bin41	metabolism	Energy production and conversion	42FV3	Succinyl-CoA synthetase functions in the citric acid cycle (TCA), coupling the hydrolysis of succinyl-CoA to the synthesis of either ATP or GTP and thus represents the only step of substrate-level phosphorylation in the TCA. The alpha subunit of the enzyme binds the substrates coenzyme A and phosphate, while succinate binding and nucleotide specificity is provided by the beta subunit	1121468.AUBR01000005_gene78	unclassified	unclassified	unclassified	unclassified	unclassified	unclassified	unclassified	various	various	various	various	various	unclassified	various	CL0063	NADP_Rossmann	FAD/NAD(P)-binding Rossmann fold Superfamily	CoA binding domain	PF13380	unclassified	unclassified	acetyl coenzyme A synthetase (ADP forming), alpha domain	TIGR02717	various	various	various	unclassified	K01905	HMMsoil97187	unclassified	unclassified	unclassified	unclassified	unclassified	unclassified	unclassified	0	0	0	0	0	0
FHCFJDLK_137669	bin41	bin41	metabolism	Energy production and conversion	260DW	Succinyl-CoA synthetase functions in the citric acid cycle (TCA), coupling the hydrolysis of succinyl-CoA to the synthesis of either ATP or GTP and thus represents the only step of substrate-level phosphorylation in the TCA. The beta subunit provides nucleotide specificity of the enzyme and binds the substrate succinate, while the binding sites for coenzyme A and phosphate are found in the alpha …	370438.PTH_1358	unclassified	unclassified	unclassified	unclassified	unclassified	unclassified	unclassified	various	various	various	various	various	unclassified	various	CL0179	ATP-grasp	ATP-grasp superfamily	ATP-grasp domain	PF02222	unclassified	unclassified	acetyl coenzyme A synthetase (ADP forming), alpha domain	TIGR02717	07_Nucleic acid metabolism	Purine metabolism	unclassified	unclassified	K01945	HMMsoil16154	unclassified	unclassified	unclassified	unclassified	unclassified	unclassified	unclassified	0	0	0	0	0	0
FHCFJDLK_137670	bin41	bin41	metabolism	Energy production and conversion	261NM	Fe-S type, tartrate fumarate subfamily, beta	370438.PTH_1357	unclassified	unclassified	unclassified	unclassified	unclassified	unclassified	unclassified	various	various	various	various	various	unclassified	various	unclassified	unclassified	unclassified	Fumarase C-terminus	PF05683	unclassified	unclassified	hydrolyase, tartrate beta subunit/fumarate domain protein, Fe-S type	TIGR00723	various	various	various	unclassified	K01678	HMMsoil24484	unclassified	unclassified	unclassified	unclassified	unclassified	unclassified	unclassified	0	0	0	0	0	0
FHCFJDLK_137671	bin41	bin41	metabolism	Energy production and conversion	26044	Fe-S type, tartrate fumarate subfamily, alpha	370438.PTH_1356	unclassified	unclassified	unclassified	unclassified	unclassified	unclassified	unclassified	unclassified	unclassified	unclassified	unclassified	unclassified	unclassified	various	unclassified	unclassified	unclassified	Fumarate hydratase (Fumerase)	PF05681	unclassified	unclassified	hydrolyase, tartrate alpha subunit/fumarate domain protein, Fe-S type	TIGR00722	various	various	various	unclassified	K01677	HMMsoil56705	unclassified	unclassified	unclassified	unclassified	unclassified	unclassified	unclassified	0	0	0	0	0	0
FHCFJDLK_137674	bin41	bin41	metabolism	Carbohydrate transport and metabolism	2610X	TIGRFAM tripartite ATP-independent periplasmic transporter solute receptor, DctP family	370438.PTH_1351	unclassified	unclassified	unclassified	unclassified	unclassified	unclassified	unclassified	Bacteria	Firmicutes	Clostridia	Eubacteriales	Peptococcaceae	unclassified	various	CL0177	PBP	Periplasmic binding protein clan	Bacterial extracellular solute-binding protein, family 7	PF03480	Transport and binding proteins	Carbohydrates, organic alcohols, and acids	TRAP transporter solute receptor, DctP family	TIGR00787	unclassified	unclassified	unclassified	unclassified	K11688	unclassified	unclassified	unclassified	unclassified	unclassified	unclassified	unclassified	unclassified	0	0	0	0	0	0
FHCFJDLK_138056	bin7	bin7	metabolism	Amino acid transport and metabolism	2GCPN	PFAM Bacterial extracellular solute-binding proteins, family 5 Middle	416591.Tlet_1438	unclassified	unclassified	unclassified	unclassified	unclassified	unclassified	unclassified	Bacteria	Firmicutes	unclassified	unclassified	unclassified	unclassified	various	CL0177	PBP	Periplasmic binding protein clan	Bacterial extracellular solute-binding proteins, family 5 Middle	PF00496	Transport and binding proteins	Unknown substrate	ABC transporter substrate binding protein, KPN_01854 family	TIGR04028	12_Transporters	ABC transporters, prokaryotic type	PEPtide and nickel transporters	DiPEPtide transporter [mD:m00324]	K12368	HMMsoil63029	unclassified	unclassified	unclassified	unclassified	unclassified	unclassified	unclassified	0	0	0	0	0	0
FHCFJDLK_138122	bin27	bin27	metabolism	various	4F0FU	Catalyzes the reversible conversion of 3- phosphohydroxypyruvate to phosphoserine and of 3-hydroxy-2-oxo-4- phosphonooxybutanoate to phosphohydroxythreonine	1454010.JEOE01000022_gene2745	Bacteria	Actinobacteria	Actinomycetia	Propionibacteriales	Propionibacteriaceae	Brevilactibacter	Brevilactibacter coleopterorum	Bacteria	Actinobacteria	Actinomycetia	Propionibacteriales	Propionibacteriaceae	Brevilactibacter	Brevilactibacter coleopterorum	CL0061	PLP_aminotran	PLP dependent aminotransferase superfamily	Aminotransferase class-V	PF00266	unclassified	unclassified	2-aminoethylphosphonate aminotransferase	TIGR03301	06_Amino acid utilization biosynthesis metabolism	Tryptophan metabolism	unclassified	unclassified	K01556	HMMsoil5278	unclassified	unclassified	unclassified	unclassified	unclassified	unclassified	unclassified	0	0	0	0	0	0
FHCFJDLK_138125	bin27	bin27	poorly characterized	Function unknown	4DNIA	Permease family	767029.HMPREF9154_0737	unclassified	unclassified	unclassified	unclassified	unclassified	unclassified	unclassified	Bacteria	Actinobacteria	Actinomycetia	Propionibacteriales	Propionibacteriaceae	unclassified	various	CL0062	APC	APC superfamily	Permease family	PF00860	unclassified	unclassified	unclassified	unclassified	12_Transporters	Major Facilitator superfamily (MFS)	Sugar transporters	Purine transporter (AzgA) family [tc:2.A.1.40]	K06901	HMMsoil97247	unclassified	unclassified	unclassified	unclassified	unclassified	unclassified	unclassified	0	0	0	0	0	0
FHCFJDLK_138401	bin24	bin24	poorly characterized	Function unknown	23SH8	hydrolase (metallo-beta-lactamase superfamily)	1033806.HTIA_p2886	unclassified	unclassified	unclassified	unclassified	unclassified	unclassified	unclassified	unclassified	unclassified	unclassified	unclassified	unclassified	unclassified	various	CL0159	E-set	Ig-like fold superfamily (E-set)	Lamin Tail Domain	PF00932	unclassified	unclassified	unclassified	unclassified	unclassified	unclassified	unclassified	unclassified	unknown	unclassified	unclassified	unclassified	unclassified	unclassified	unclassified	unclassified	unclassified	0	0	0	0	0	0
FHCFJDLK_138402	bin24	bin24	unclassified	unclassified	unclassified	unclassified	unclassified	unclassified	unclassified	unclassified	unclassified	unclassified	unclassified	unclassified	Archaea	Euryarchaeota	Methanomicrobia	Methanosarcinales	various	various	various	unclassified	unclassified	unclassified	unclassified	unclassified	unclassified	unclassified	unclassified	unclassified	unclassified	unclassified	unclassified	unclassified	unknown	unclassified	unclassified	unclassified	unclassified	unclassified	unclassified	unclassified	unclassified	0	0	0	0	0	0
FHCFJDLK_138403	bin24	bin24	various	various	1JMUY	Protein tyrosine kinase	1174528.JH992898_gene3151	unclassified	unclassified	unclassified	unclassified	unclassified	unclassified	unclassified	Archaea	Euryarchaeota	Methanomicrobia	Methanosarcinales	various	various	various	CL0619	Mog1p_PsbP	Mog1p/PsbP-like superfamily	PsbP-like protein	PF18933	unclassified	unclassified	unclassified	unclassified	unclassified	unclassified	unclassified	unclassified	unknown	unclassified	unclassified	unclassified	unclassified	unclassified	unclassified	unclassified	unclassified	0	0	0	0	0	0
FHCFJDLK_139271	bin67	bin67	metabolism	various	1G6R2	Diadenosine tetraphosphate (Ap4A) hydrolase and other HIT family	582515.KR51_00024550	unclassified	unclassified	unclassified	unclassified	unclassified	unclassified	unclassified	Bacteria	Firmicutes	unclassified	unclassified	unclassified	unclassified	various	CL0265	HIT	HIT superfamily	Scavenger mRNA decapping enzyme C-term binding	PF11969	unclassified	unclassified	unclassified	unclassified	07_Nucleic acid metabolism	Purine metabolism	unclassified	unclassified	K01522	HMMsoil126325	unclassified	unclassified	unclassified	unclassified	unclassified	unclassified	unclassified	0	0	0	0	0	0
FHCFJDLK_139274	bin67	bin67	poorly characterized	Function unknown	36F1B	UPF0365 protein	332101.JIBU02000009_gene704	unclassified	unclassified	unclassified	unclassified	unclassified	unclassified	unclassified	Bacteria	Firmicutes	unclassified	unclassified	unclassified	unclassified	various	unclassified	unclassified	unclassified	SigmaW regulon antibacterial	PF12127	unclassified	unclassified	unclassified	unclassified	unclassified	unclassified	unclassified	unclassified	unknown	unclassified	unclassified	unclassified	unclassified	unclassified	unclassified	unclassified	unclassified	0	0	0	0	0	0
FHCFJDLK_139300	bin16	bin16	metabolism	Carbohydrate transport and metabolism	2JA7P	Periplasmic binding protein domain	158189.SpiBuddy_0164	Bacteria	Spirochaetes	various	various	various	various	various	Bacteria	Spirochaetes	various	various	various	various	various	CL0144	Periplas_BP	Periplasmic binding protein like	Periplasmic binding protein-like domain	PF13377	Transport and binding proteins	Carbohydrates, organic alcohols, and acids	D-xylose ABC transporter, D-xylose-binding protein	TIGR02634	12_Transporters	ABC transporters, prokaryotic type	Monosaccharide transporters	Ribose transporter [mD:m00212]	K10439	HMMsoil65762	unclassified	unclassified	unclassified	unclassified	unclassified	unclassified	unclassified	0	0	0	0	0	0
FHCFJDLK_139332	bin16	bin16	metabolism	Carbohydrate transport and metabolism	2J59E	Catalyzes the isomerization of 5-dehydro-4-deoxy-D- glucuronate to 3-deoxy-D-glycero-2,5-hexodiulosonate	158189.SpiBuddy_1288	Bacteria	Spirochaetes	various	various	various	various	various	Bacteria	Spirochaetes	various	various	various	various	various	CL0029	Cupin	Cupin fold	KduI/IolB family	PF04962	unclassified	unclassified	unclassified	unclassified	20_Hydrolysis of polymers	various	unclassified	unclassified	K03337	HMMsoil118303	unclassified	unclassified	unclassified	unclassified	unclassified	unclassified	unclassified	0	0	0	0	0	0
FHCFJDLK_139333	bin16	bin16	metabolism	various	2J6PM	COGs COG1028 Dehydrogenase with different specificities (related to short-chain alcohol dehydrogenase)	158189.SpiBuddy_1289	Bacteria	Spirochaetes	various	various	various	various	various	Bacteria	Spirochaetes	various	various	various	various	various	CL0063	NADP_Rossmann	FAD/NAD(P)-binding Rossmann fold Superfamily	KR domain	PF08659	unclassified	unclassified	sepiapterin reductase	TIGR01500	various	various	various	unclassified	K11161	HMMsoil13098	unclassified	unclassified	unclassified	unclassified	unclassified	unclassified	unclassified	0	0	0	0	0	0
FHCFJDLK_139449	bin66	bin66	information storage and processing	Replication, recombination and repair	3F6YN	Histone-like DNA-binding protein which is capable of wrapping DNA to stabilize it, and thus to prevent its denaturation under extreme environmental conditions	1033837.WANG_p1197	unclassified	unclassified	unclassified	unclassified	unclassified	unclassified	unclassified	Bacteria	Proteobacteria	Betaproteobacteria	Burkholderiales	unclassified	unclassified	various	CL0548	IHF-likeDNA-bdg	IHF-like DNA-binding protein superfamily	CCDC81 eukaryotic HU domain 2	PF18289	DNA metabolism	DNA replication, recombination, and repair	integration host factor, beta subunit	TIGR00988	unclassified	unclassified	unclassified	unclassified	K03530	unclassified	unclassified	unclassified	unclassified	unclassified	unclassified	unclassified	unclassified	0	0	0	0	0	0
FHCFJDLK_139456	bin66	bin66	poorly characterized	Function unknown	2JX0D	BON domain	1123072.AUDH01000008_gene224	unclassified	unclassified	unclassified	unclassified	unclassified	unclassified	unclassified	Bacteria	Proteobacteria	Betaproteobacteria	Burkholderiales	unclassified	unclassified	various	unclassified	unclassified	unclassified	CBS domain	PF00571	Transport and binding proteins	Cations and iron carrying compounds	magnesium transporter	TIGR00400	12_Transporters	ABC transporters, prokaryotic type	Mineral and organic ion transporters	Glycine betaine/proline transporter [mD:m00208]	K02000	HMMsoil51037	unclassified	unclassified	unclassified	unclassified	unclassified	unclassified	unclassified	0	0	0	0	0	0
FHCFJDLK_140318	bin71	bin71	cellular processes and signaling	Posttranslational modification, protein turnover, chaperones	2611G	Prevents misfolding and promotes the refolding and proper assembly of unfolded polypeptides generated under stress conditions	871968.DESME_04340	unclassified	unclassified	unclassified	unclassified	unclassified	unclassified	unclassified	Bacteria	Firmicutes	unclassified	unclassified	unclassified	unclassified	various	unclassified	unclassified	unclassified	TCP-1/cpn60 chaperonin family	PF00118	unclassified	unclassified	T-complex protein 1, theta subunit	TIGR02346	unclassified	unclassified	unclassified	unclassified	K04077	unclassified	unclassified	unclassified	unclassified	unclassified	unclassified	unclassified	unclassified	0	0	0	0	0	0
FHCFJDLK_140420	bin24	bin24	unclassified	unclassified	unclassified	unclassified	unclassified	unclassified	unclassified	unclassified	unclassified	unclassified	unclassified	unclassified	various	various	various	various	unclassified	unclassified	various	unclassified	unclassified	unclassified	unclassified	unclassified	unclassified	unclassified	unclassified	unclassified	unclassified	unclassified	unclassified	unclassified	unknown	unclassified	unclassified	unclassified	unclassified	unclassified	unclassified	unclassified	unclassified	0	0	0	0	0	0
FHCFJDLK_140423	bin24	bin24	metabolism	Amino acid transport and metabolism	23VW3	Belongs to the TrpF family	1293048.CBMB010000006_gene2960	unclassified	unclassified	unclassified	unclassified	unclassified	unclassified	unclassified	Archaea	Euryarchaeota	Methanomicrobia	Methanosarcinales	various	various	various	CL0036	TIM_barrel	Common phosphate binding-site TIM barrel superfamily	N-(5'phosphoribosyl)anthranilate (PRA) isomerase	PF00697	unclassified	unclassified	predicted phospho-2-dehydro-3-deoxyheptonate aldolase	TIGR01949	06_Amino acid utilization biosynthesis metabolism	Histidine biosynthesis, pRpp => histidine	unclassified	unclassified	K02500	HMMsoil127840	unclassified	unclassified	unclassified	unclassified	unclassified	unclassified	unclassified	0	0	0	0	0	0
FHCFJDLK_140506	bin41	bin41	unclassified	unclassified	2XZSU	unclassified	1220534.B655_1414	unclassified	unclassified	unclassified	unclassified	unclassified	unclassified	unclassified	various	various	various	various	various	unclassified	various	unclassified	unclassified	unclassified	unclassified	unclassified	unclassified	unclassified	unclassified	unclassified	unclassified	unclassified	unclassified	unclassified	unknown	unclassified	unclassified	unclassified	unclassified	unclassified	unclassified	unclassified	unclassified	0	0	0	0	0	0
FHCFJDLK_140818	bin53	bin53	cellular processes and signaling	Signal transduction mechanisms	2NAUJ	SPTR Methyl-accepting chemotaxis sensory transducer with Pas Pac sensor	679926.Mpet_1619	unclassified	unclassified	unclassified	unclassified	unclassified	unclassified	unclassified	Archaea	Euryarchaeota	Methanomicrobia	Methanomicrobiales	Methanomicrobiaceae	Methanoculleus	Methanoculleus bourgensis	CL0183	PAS_Fold	PAS domain clan	PAS domain	PF13188	Cellular processes	Pathogenesis	virulence factor Mce family protein	TIGR00996	unclassified	unclassified	unclassified	unclassified	K03406	unclassified	unclassified	unclassified	unclassified	unclassified	unclassified	unclassified	unclassified	0	0	0	0	0	0
FHCFJDLK_140884	bin66	bin66	metabolism	Carbohydrate transport and metabolism	27XXA	Transaldolase is important for the balance of metabolites in the pentose-phosphate pathway	1382356.JQMP01000003_gene1989	unclassified	unclassified	unclassified	unclassified	unclassified	unclassified	unclassified	Bacteria	Proteobacteria	Betaproteobacteria	Burkholderiales	unclassified	unclassified	various	CL0036	TIM_barrel	Common phosphate binding-site TIM barrel superfamily	Transaldolase/Fructose-6-phosphate aldolase	PF00923	Energy metabolism	Pentose phosphate pathway	fructose-6-phosphate aldolase	TIGR00875	06_Amino acid utilization biosynthesis metabolism	Amino acid biosynthesis precursor pyruvate and oxaloacetate	PEP	unclassified	K08313	HMMsoil47575	unclassified	unclassified	unclassified	unclassified	unclassified	unclassified	unclassified	0	0	0	0	0	0
FHCFJDLK_140885	bin66	bin66	metabolism	Carbohydrate transport and metabolism	3Y38K	Belongs to the transketolase family	903818.KI912269_gene361	unclassified	unclassified	unclassified	unclassified	unclassified	unclassified	unclassified	Bacteria	Proteobacteria	Betaproteobacteria	Burkholderiales	unclassified	unclassified	various	CL0254	THDP-binding	Thiamin diphosphate-binding superfamily	Thiamine pyrophosphate enzyme, C-terminal TPP binding domain	PF02775	Energy metabolism	Pyruvate dehydrogenase	pyruvate dehydrogenase (acetyl-transferring) E1 component, alpha subunit	TIGR03182	01_Fermentation	Acetoin biosynthesis	various	unclassified	K00615	HMMsoil30133	unclassified	unclassified	unclassified	unclassified	unclassified	unclassified	unclassified	0	0	0	0	0	0
FHCFJDLK_140890	bin66	bin66	metabolism	Coenzyme transport and metabolism	2GEVS	Catalyzes the reversible conversion of 2- phosphoglycerate into phosphoenolpyruvate. It is essential for the degradation of carbohydrates via glycolysis	1304888.ATWF01000001_gene1225	unclassified	unclassified	unclassified	unclassified	unclassified	unclassified	unclassified	Bacteria	Proteobacteria	Betaproteobacteria	Burkholderiales	unclassified	unclassified	various	CL0256	Enolase_TIM	Enolase like TIM barrel	Enolase C-terminal domain-like	PF13378	Biosynthesis of cofactors, prosthetic groups, and carriers	Menaquinone and ubiquinone	o-succinylbenzoate synthase	TIGR01928	various	various	unclassified	unclassified	K01689	HMMsoil93864	unclassified	unclassified	unclassified	unclassified	unclassified	unclassified	unclassified	0	0	0	0	0	0
FHCFJDLK_140901	bin53	bin53	metabolism	Amino acid transport and metabolism	2N91X	PFAM glutamine amidotransferase, class-II	368407.Memar_0334	Archaea	Euryarchaeota	Methanomicrobia	Methanomicrobiales	Methanomicrobiaceae	Methanoculleus	Methanoculleus bourgensis	Archaea	Euryarchaeota	Methanomicrobia	Methanomicrobiales	Methanomicrobiaceae	Methanoculleus	Methanoculleus bourgensis	CL0052	NTN	NTN hydrolase superfamily	Glutamine amidotransferase domain	PF13522	various	various	glutamine-fructose-6-phosphate transaminase (isomerizing)	TIGR01135	various	various	unclassified	unclassified	K00265	HMMsoil12189	unclassified	unclassified	unclassified	unclassified	unclassified	unclassified	unclassified	0	0	0	0	0	0
FHCFJDLK_141092	bin27	bin27	information storage and processing	Transcription	4DNCQ	Represses a number of genes involved in the response to DNA damage (SOS response), including recA and lexA. In the presence of single-stranded DNA, RecA interacts with LexA causing an autocatalytic cleavage which disrupts the DNA-binding part of LexA, leading to derepression of the SOS regulon and eventually DNA repair	1032480.MLP_21350	unclassified	unclassified	unclassified	unclassified	unclassified	unclassified	unclassified	Bacteria	Actinobacteria	Actinomycetia	Propionibacteriales	Propionibacteriaceae	Propionibacterium	Propionibacterium sp.	unclassified	unclassified	unclassified	CobN/Magnesium Chelatase	PF02514	various	various	repressor LexA	TIGR00498	unclassified	unclassified	unclassified	unclassified	K01356	unclassified	unclassified	unclassified	unclassified	Gene Modulating Resistance	MarR_2	PF12802.2 MarR family	RF0093	0	0	0	0	0	0
FHCFJDLK_141093	bin27	bin27	metabolism	Amino acid transport and metabolism	1X4AH	cystathionine	1121015.N789_06635	Bacteria	Actinobacteria	Actinomycetia	Micrococcales	Intrasporangiaceae	Arsenicicoccus	Arsenicicoccus bolidensis	Bacteria	Proteobacteria	Gammaproteobacteria	Xanthomonadales	Xanthomonadaceae	Lysobacter	Lysobacter silvestris	CL0061	PLP_aminotran	PLP dependent aminotransferase superfamily	Aminotransferase class I and II	PF00155	unclassified	unclassified	succinyldiaminopimelate transaminase	TIGR03539	unclassified	unclassified	unclassified	unclassified	unknown	unclassified	unclassified	unclassified	unclassified	Aminotransferase	Aminotran_1_2	PF00155.16 Aminotransferase class I and II	RF0024	0	0	0	0	0	0
FHCFJDLK_141096	bin27	bin27	metabolism	Amino acid transport and metabolism	4DN7Z	Catalyzes the stereoinversion of LL-2,6- diaminoheptanedioate (L,L-DAP) to meso-diaminoheptanedioate (meso- DAP), a precursor of L-lysine and an essential component of the bacterial peptidoglycan	1121933.AUHH01000016_gene314	unclassified	unclassified	unclassified	unclassified	unclassified	unclassified	unclassified	Bacteria	Actinobacteria	Actinomycetia	Propionibacteriales	Propionibacteriaceae	Propionibacterium	Propionibacterium sp.	unclassified	unclassified	unclassified	Restriction Enzyme Adenine Methylase Associated	PF18755	Amino acid biosynthesis	Aspartate family	diaminopimelate epimerase	TIGR00652	06_Amino acid utilization biosynthesis metabolism	Arginine and proline metabolism	unclassified	unclassified	K12658	HMMsoil135073	unclassified	unclassified	unclassified	unclassified	unclassified	unclassified	unclassified	0	0	0	0	0	0
FHCFJDLK_141098	bin27	bin27	unclassified	unclassified	unclassified	unclassified	unclassified	unclassified	unclassified	unclassified	unclassified	unclassified	unclassified	unclassified	unclassified	unclassified	unclassified	unclassified	unclassified	unclassified	unclassified	unclassified	unclassified	unclassified	YtxH-like protein	PF12732	unclassified	unclassified	unclassified	unclassified	unclassified	unclassified	unclassified	unclassified	unknown	unclassified	unclassified	unclassified	unclassified	unclassified	unclassified	unclassified	unclassified	0	0	0	0	0	0
FHCFJDLK_141353	bin25	bin25	metabolism	Amino acid transport and metabolism	36H7P	Protein of unknown function (DUF3798)	350688.Clos_0628	Bacteria	Chloroflexi	Anaerolineae	Anaerolineales	Anaerolineaceae	Brevefilum	Brevefilum fermentans	Bacteria	Chloroflexi	Anaerolineae	Anaerolineales	Anaerolineaceae	Brevefilum	Brevefilum fermentans	CL0014	Glutaminase_I	Class-I Glutamine amidotransferase superfamily	LD-carboxypeptidase N-terminal domain	PF02016	unclassified	unclassified	CRISPR type III-B/RAMP module RAMP protein Cmr6	TIGR01898	12_Transporters	ABC transporters, prokaryotic type	Phosphate and amino acid transporters	Branched-chain amino acid transporter [mD:m00237]	K01999	HMMsoil114168	alpha-amylase (EC 3.2.1.1); pullulanase (EC 3.2.1.41); cyclomaltodextrin glucanotransferase (EC 2.4.1.19); cyclomaltodextrinase (EC 3.2.1.54); trehalose-6-phosphate hydrolase (EC 3.2.1.93); oligo-alpha-glucosidase (EC 3.2.1.10); maltogenic amylase (EC 3.2.1.133); neopullulanase (EC 3.2.1.135); alpha-glucosidase (EC 3.2.1.20); maltotetraose-forming alpha-amylase (EC 3.2.1.60); isoamylase (EC 3.2.1…	GH13	unclassified	unclassified	unclassified	unclassified	unclassified	0	0	0	0	0	0
FHCFJDLK_141507	bin43	bin43	metabolism	Energy production and conversion	2N9UW	PFAM Rubrerythrin	368407.Memar_0168	Archaea	Euryarchaeota	Methanomicrobia	Methanomicrobiales	Methanomicrobiaceae	Methanoculleus	Methanoculleus bourgensis	Archaea	Euryarchaeota	Methanomicrobia	Methanomicrobiales	Methanomicrobiaceae	Methanoculleus	Methanoculleus bourgensis	CL0044	Ferritin	Ferritin-like Superfamily	Rubrerythrin	PF02915	unclassified	unclassified	unclassified	unclassified	13_Hydrogen metabolism	various	unclassified	unclassified	K00532	HMMsoil127995	unclassified	unclassified	unclassified	unclassified	unclassified	unclassified	unclassified	0	0	0	0	0	0
FHCFJDLK_141566	bin11	bin11	cellular processes and signaling	Posttranslational modification, protein turnover, chaperones	3T9WD	Prevents misfolding and promotes the refolding and proper assembly of unfolded polypeptides generated under stress conditions	891968.Anamo_0425	unclassified	unclassified	unclassified	unclassified	unclassified	unclassified	unclassified	Bacteria	Synergistetes	Synergistia	Synergistales	Synergistaceae	unclassified	various	unclassified	unclassified	unclassified	TCP-1/cpn60 chaperonin family	PF00118	unclassified	unclassified	T-complex protein 1, theta subunit	TIGR02346	unclassified	unclassified	unclassified	unclassified	K04077	unclassified	unclassified	unclassified	unclassified	unclassified	unclassified	unclassified	unclassified	0	0	0	0	0	0
FHCFJDLK_141567	bin11	bin11	cellular processes and signaling	Posttranslational modification, protein turnover, chaperones	3TBF2	Binds to Cpn60 in the presence of Mg-ATP and suppresses the ATPase activity of the latter	592015.HMPREF1705_01352	unclassified	unclassified	unclassified	unclassified	unclassified	unclassified	unclassified	Bacteria	Synergistetes	Synergistia	Synergistales	Synergistaceae	unclassified	various	CL0296	GroES	GroES-like superfamily	Chaperonin 10 Kd subunit	PF00166	unclassified	unclassified	unclassified	unclassified	unclassified	unclassified	unclassified	unclassified	K04078	unclassified	unclassified	unclassified	unclassified	unclassified	unclassified	unclassified	unclassified	0	0	0	0	0	0
FHCFJDLK_141587	bin41	bin41	metabolism	Amino acid transport and metabolism	261MD	PFAM Imidazoleglycerol-phosphate dehydratase	370438.PTH_2536	unclassified	unclassified	unclassified	unclassified	unclassified	unclassified	unclassified	various	various	various	various	various	unclassified	various	CL0329	S5	Ribosomal protein S5 domain 2-like superfamily	Imidazoleglycerol-phosphate dehydratase	PF00475	unclassified	unclassified	unclassified	unclassified	06_Amino acid utilization biosynthesis metabolism	various	various	unclassified	K00013	HMMsoil1293	unclassified	unclassified	unclassified	unclassified	unclassified	unclassified	unclassified	0	0	0	0	0	0
FHCFJDLK_141685	bin75	bin75	cellular processes and signaling	Posttranslational modification, protein turnover, chaperones	2NPWF	Belongs to the small heat shock protein (HSP20) family	459349.CLOAM0112	Bacteria	Candidatus Cloacimonetes	unclassified	unclassified	unclassified	unclassified	various	Bacteria	Candidatus Cloacimonetes	unclassified	unclassified	unclassified	unclassified	various	CL0190	HSP20	HSP20-like chaperone superfamily	HSP20-like domain found in ArsA	PF17886	unclassified	unclassified	unclassified	unclassified	unclassified	unclassified	unclassified	unclassified	K13993	unclassified	unclassified	unclassified	unclassified	unclassified	unclassified	unclassified	unclassified	0	0	0	0	0	0
FHCFJDLK_141863	bin24	bin24	poorly characterized	Function unknown	2NAZQ	Pyridoxamine 5'-phosphate oxidase	1094980.Mpsy_0680	unclassified	unclassified	unclassified	unclassified	unclassified	unclassified	unclassified	Archaea	Candidatus Verstraetearchaeota	Candidatus Methanomethylia	Candidatus Methanomethyliales	Candidatus Methanomethyliaceae	Candidatus Methanosuratus	Candidatus Methanosuratus sp.	CL0336	FMN-binding	FMN-binding split barrel superfamily	Pyridoxamine 5'-phosphate oxidase like	PF16242	Unknown function	Enzymes of unknown specificity	PPOX class probable F420-dependent enzyme	TIGR03618	unclassified	unclassified	unclassified	unclassified	K07005	unclassified	unclassified	unclassified	unclassified	unclassified	unclassified	unclassified	unclassified	0	0	0	0	0	0
[truncated: 2,108 more rows]
[truncated: 21 more columns]

## Sheet: stress_proteins
members_identifier	MAG_ID	Top_MAG	task_0::Functional_Annotation_Task_1::main role	task_0::Functional_Annotation_Task_1::subrole	task_0::Functional_Annotation_Task_1::og	task_0::Functional_Annotation_Task_1::desc	task_0::Functional_Annotation_Task_1::seed ortholog	task_1::Taxonomic_Annotation_Task_1::superkingdom	task_1::Taxonomic_Annotation_Task_1::phylum	task_1::Taxonomic_Annotation_Task_1::class	task_1::Taxonomic_Annotation_Task_1::order	task_1::Taxonomic_Annotation_Task_1::family	task_1::Taxonomic_Annotation_Task_1::genus	task_1::Taxonomic_Annotation_Task_1::species	task_2::Taxonomic_Annotation_Task_2::superkingdom	task_2::Taxonomic_Annotation_Task_2::phylum	task_2::Taxonomic_Annotation_Task_2::class	task_2::Taxonomic_Annotation_Task_2::order	task_2::Taxonomic_Annotation_Task_2::family	task_2::Taxonomic_Annotation_Task_2::genus	task_2::Taxonomic_Annotation_Task_2::species	task_3::Functional_Annotation_Task_2::clan	task_3::Functional_Annotation_Task_2::clan symbol	task_3::Functional_Annotation_Task_2::clan descr	task_3::Functional_Annotation_Task_2::pfam descr	task_3::Functional_Annotation_Task_2::pfam ID	task_4::Functional_Annotation_Task_3::mainrole	task_4::Functional_Annotation_Task_3::subrole	task_4::Functional_Annotation_Task_3::descr	task_4::Functional_Annotation_Task_3::tigrfam ID	task_5::Functional_Annotation_Task_4::level1	task_5::Functional_Annotation_Task_4::level2	task_5::Functional_Annotation_Task_4::level3	task_5::Functional_Annotation_Task_4::level4	task_5::Functional_Annotation_Task_4::ko	task_5::Functional_Annotation_Task_4::acc	task_6::Functional_Annotation_Task_5::description	task_6::Functional_Annotation_Task_5::CAZyDB family ID	task_7::Functional_Annotation_Task_6::mechanistic class	task_7::Functional_Annotation_Task_6::antibiotic class	task_7::Functional_Annotation_Task_6::resfam family	task_7::Functional_Annotation_Task_6::descr	task_7::Functional_Annotation_Task_6::resfam id	EEC_R1	EEC_R2	EEC_R3	EBBC_R1	EBBC_R2	EBBC_R3
[truncated: 45 more rows]
[truncated: 21 more columns]

[truncated: 3 more sheets: MAGs_stress_abundance, proteins_without_stress, Tabelle1]
