# Supplementary material for: Tracing active members in microbial communities by BONCAT and click chemistry-based enrichment of newly synthesized proteins
Source: ISME Commun. 2024 Dec 4;4(1):ycae153. doi: 10.1093/ismeco/ycae153 (PMC11683836; doi:10.1093/ismeco/ycae153)
Supplement: Genome_Server_ycae153 [file genome_server_ycae153.zip]

Archive with 88 entries (87 files):
- Genome Server/
- Genome Server/bin24_phylogram.svg
- Genome Server/BIN24_TYGS_job_results.pdf
- Genome Server/BIN24_Type Strain Genome Server.xlsx
- Genome Server/Bin_11_phylogram.svg
- Genome Server/Bin_11_TYGS_job_results.pdf
- Genome Server/Bin_11_Type Strain Genome Server.xlsx
- Genome Server/Bin_13_phylogram.svg
- Genome Server/Bin_13_TYGS_job_results.pdf
- Genome Server/Bin_13_Type Strain Genome Server.xlsx
- Genome Server/Bin_16_phylogram.svg
- Genome Server/Bin_16_TYGS_job_results.pdf
- Genome Server/Bin_16_Type Strain Genome Server.xlsx
- Genome Server/Bin_19_phylogram.svg
- Genome Server/Bin_19_TYGS_job_results.pdf
- Genome Server/Bin_19_Type Strain Genome Server.xlsx
- Genome Server/Bin_20_phylogram.svg
- Genome Server/Bin_20_TYGS_job_results.pdf
- Genome Server/Bin_20_Type Strain Genome Server.xlsx
- Genome Server/Bin_22_phylogram.svg
- Genome Server/Bin_22_TYGS_job_results.pdf
- Genome Server/Bin_22_Type Strain Genome Server.xlsx
- Genome Server/Bin_23_phylogram.svg
- Genome Server/Bin_23_TYGS_job_results.pdf
- Genome Server/Bin_23_Type Strain Genome Server.xlsx
- Genome Server/Bin_24_phylogram.svg
- Genome Server/Bin_24_TYGS_job_results.pdf
- Genome Server/Bin_24_Type Strain Genome Server.xlsx
- Genome Server/Bin_25_phylogram_16s.svg
- Genome Server/Bin_25_phylogram_whole_genome.svg
- Genome Server/Bin_25_TYGS_job_results.pdf
- Genome Server/Bin_25_Type Strain Genome Server.xlsx
- Genome Server/Bin_27_phylogram.svg
- Genome Server/Bin_27_TYGS_job_results.pdf
- Genome Server/Bin_27_Type Strain Genome Server.xlsx
- Genome Server/Bin_36_phylogram.svg
- Genome Server/Bin_36_TYGS_job_results.pdf
- Genome Server/Bin_36_Type Strain Genome Server.xlsx
- Genome Server/Bin_40_phylogram.svg
- Genome Server/Bin_40_TYGS_job_results.pdf
- Genome Server/Bin_40_Type Strain Genome Server.xlsx
- Genome Server/Bin_41_phylogram.svg
- Genome Server/Bin_41_TYGS_job_results.pdf
- Genome Server/Bin_41_Type Strain Genome Server.xlsx
- Genome Server/Bin_42_phylogram.svg
- Genome Server/Bin_42_TYGS_job_results.pdf
- Genome Server/Bin_42_Type Strain Genome Server.xlsx
- Genome Server/Bin_43_Bin_53_phylogram.svg
- Genome Server/Bin_43_Bin_53_TYGS_job_results.pdf
- Genome Server/Bin_43_Bin_53_Type Strain Genome Server.xlsx
- Genome Server/Bin_46_phylogram_16s.svg
- Genome Server/Bin_46_phylogram_whole_genome.svg
- Genome Server/Bin_46_TYGS_job_results.pdf
- Genome Server/Bin_46_Type Strain Genome Server.xlsx
- Genome Server/Bin_48_phylogram.svg
- Genome Server/Bin_48_TYGS_job_results.pdf
- Genome Server/Bin_48_Type Strain Genome Server.xlsx
- Genome Server/Bin_58_phylogram.svg
- Genome Server/Bin_58_TYGS_job_results.pdf
- Genome Server/Bin_58_Type Strain Genome Server.xlsx
- Genome Server/Bin_5_phylogram.svg
- Genome Server/Bin_5_TYGS_job_results.pdf
- Genome Server/Bin_5_Type Strain Genome Server.xlsx
- Genome Server/Bin_62_phylogram.svg
- Genome Server/Bin_62_TYGS_job_results.pdf
- Genome Server/Bin_62_Type Strain Genome Server.xlsx
- Genome Server/Bin_66_phylogram.svg
- Genome Server/Bin_66_TYGS_job_results.pdf
- Genome Server/Bin_66_Type Strain Genome Server.xlsx
- Genome Server/Bin_68_phylogram.svg
- Genome Server/Bin_68_TYGS_job_results.pdf
- Genome Server/Bin_68_Type Strain Genome Server.xlsx
- Genome Server/Bin_69_phylogram.svg
- Genome Server/Bin_69_TYGS_job_results.pdf
- Genome Server/Bin_69_Type Strain Genome Server.xlsx
- Genome Server/Bin_70_phylogram.svg
- Genome Server/Bin_70_TYGS_job_results.pdf
- Genome Server/Bin_70_Type Strain Genome Server.xlsx
- Genome Server/Bin_74_phylogram.svg
- Genome Server/Bin_74_TYGS_job_results.pdf
- Genome Server/Bin_74_Type Strain Genome Server.xlsx
- Genome Server/Bin_75_phylogram.svg
- Genome Server/Bin_75_TYGS_job_results.pdf
- Genome Server/Bin_75_Type Strain Genome Server.xlsx
- Genome Server/Bin_7_Bin_34_Bin_67_Bin_71_phylogram.svg
- Genome Server/Bin_7_Bin_34_Bin_67_Bin_71_TYGS_job_results.pdf
- Genome Server/Bin_7_Bin_34_Bin_67_Bin_71_Type Strain Genome Server.xlsx
- Genome Server/Type Strain Genome Server_summary.xlsx
